# Supplementary material for: NF-κB is a central regulator of hypoxia-induced gene expression
Source: EMBO Rep. 2025 Nov 26;27(2):416–32. doi: 10.1038/s44319-025-00651-x (PMC12852801; doi:10.1038/s44319-025-00651-x)
Supplement: Supplementary file 3 — Dataset EV1 [file 44319_2025_651_MOESM3_ESM.xlsx]

## Sheet: Hpx Cntrl Full
ensembl_gene_id	log2FoldChange	FDR	external_gene_name	gene_biotype	chromosome_name	start_position	end_position	strand
ENSG00000000003	-0.082816	0.655289	TSPAN6	protein_coding	X	100627108	100639991	-1
ENSG00000000419	-0.105981	0.499687	DPM1	protein_coding	20	50934867	50959140	-1
ENSG00000000457	-0.0339641	0.913483	SCYL3	protein_coding	1	169849631	169894267	-1
ENSG00000000460	-0.098799	0.647178	C1orf112	protein_coding	1	169662007	169854080	1
ENSG00000000971	0.186937	0.0706458	CFH	protein_coding	1	196651754	196752476	1
ENSG00000001036	-0.217218	0.0445889	FUCA2	protein_coding	6	143494812	143511720	-1
ENSG00000001084	0.461702	0.000191156	GCLC	protein_coding	6	53497341	53616970	-1
ENSG00000001167	0.0518733	0.825106	NFYA	protein_coding	6	41072974	41102403	1
ENSG00000001460	-0.153685	0.631814	STPG1	protein_coding	1	24356999	24416934	-1
ENSG00000001461	-0.0968803	0.60945	NIPAL3	protein_coding	1	24415802	24472976	1
ENSG00000001497	-0.417339	0.000540758	LAS1L	protein_coding	X	65438549	65534810	-1
ENSG00000001617	0.409376	0.000645931	SEMA3F	protein_coding	3	50155045	50189075	1
ENSG00000001626	-0.0172602	0.953179	CFTR	protein_coding	7	117287120	117715971	1
ENSG00000001629	0.286664	0.0125307	ANKIB1	protein_coding	7	92245974	92401383	1
ENSG00000001630	-0.281579	0.219602	CYP51A1	protein_coding	7	92084987	92134803	-1
ENSG00000001631	0.022574	0.910095	KRIT1	protein_coding	7	92197498	92246166	-1
ENSG00000002016	-0.754483	0.000236833	RAD52	protein_coding	12	911736	990053	-1
ENSG00000002330	0.00687263	0.983081	BAD	protein_coding	11	64269830	64284704	-1
ENSG00000002549	-0.884927	7.30369e-11	LAP3	protein_coding	4	17577198	17607972	1
ENSG00000002586	0.455532	5.03822e-06	CD99	protein_coding	X	2691187	2741309	1
ENSG00000002587	0.155533	0.434038	HS3ST1	protein_coding	4	11393150	11429564	-1
ENSG00000002726	-0.155108	0.67101	AOC1	protein_coding	7	150824627	150861504	1
ENSG00000002745	-0.0129814	0.97169	WNT16	protein_coding	7	121325367	121341104	1
ENSG00000002746	-1.95652	0.000992412	HECW1	protein_coding	7	43112629	43566001	1
ENSG00000002822	-0.257958	0.128945	MAD1L1	protein_coding	7	1815793	2233243	-1
ENSG00000002834	0.0306969	0.893803	LASP1	protein_coding	17	38869859	38921770	1
ENSG00000002919	-0.100183	0.623609	SNX11	protein_coding	17	48103357	48123601	1
ENSG00000002933	0.0874918	0.790238	TMEM176A	protein_coding	7	150800403	150805118	1
ENSG00000003056	0.0256281	0.885346	M6PR	protein_coding	12	8940361	8949761	-1
ENSG00000003096	-0.638927	1.06798e-10	KLHL13	protein_coding	X	117897813	118117340	-1
ENSG00000003137	-1.15554	0.000522685	CYP26B1	protein_coding	2	72129238	72147862	-1
ENSG00000003147	-0.581824	0.0752459	ICA1	protein_coding	7	8113184	8262687	-1
ENSG00000003249	0.478229	0.00200445	DBNDD1	protein_coding	16	90004871	90019890	-1
ENSG00000003393	-0.238839	0.132188	ALS2	protein_coding	2	201700267	201782112	-1
ENSG00000003400	-0.711157	0.0347866	CASP10	protein_coding	2	201182872	201229428	1
ENSG00000003402	-0.242865	0.090178	CFLAR	protein_coding	2	201116154	201176687	1
ENSG00000003436	0.222228	0.118762	TFPI	protein_coding	2	187464230	187565760	-1
ENSG00000003509	-0.0773381	0.719793	NDUFAF7	protein_coding	2	37231631	37253403	1
ENSG00000003756	-0.0863699	0.613162	RBM5	protein_coding	3	50088919	50119021	1
ENSG00000003987	0.262225	0.415908	MTMR7	protein_coding	8	17296794	17413528	-1
ENSG00000003989	-0.368675	0.123753	SLC7A2	protein_coding	8	17497088	17570573	1
ENSG00000004059	-0.0474403	0.798351	ARF5	protein_coding	7	127588386	127591700	1
ENSG00000004139	-0.000550308	0.997357	SARM1	protein_coding	17	28364356	28404049	1
ENSG00000004142	-0.32822	0.0020971	POLDIP2	protein_coding	17	28346633	28357527	-1
ENSG00000004399	1.4296	1.73812e-49	PLXND1	protein_coding	3	129555214	129606676	-1
ENSG00000004455	0.8782	1.39359e-12	AK2	protein_coding	1	33007986	33080996	-1
ENSG00000004468	-0.0523451	0.800077	CD38	protein_coding	4	15778275	15853232	1
ENSG00000004478	0.137748	0.288093	FKBP4	protein_coding	12	2794970	2805423	1
ENSG00000004487	0.39466	0.000520756	KDM1A	protein_coding	1	23019443	23083689	1
ENSG00000004534	-0.294866	0.0637635	RBM6	protein_coding	3	49940007	50100045	1
ENSG00000004660	-0.771572	1.39867e-08	CAMKK1	protein_coding	17	3860315	3894891	-1
ENSG00000004700	-0.0249718	0.909647	RECQL	protein_coding	12	21468910	21501669	-1
ENSG00000004766	-0.211539	0.159432	VPS50	protein_coding	7	93232340	93361123	1
ENSG00000004776	0.00266841	0.995101	HSPB6	protein_coding	19	35754566	35758079	-1
ENSG00000004777	-0.752606	0.0198938	ARHGAP33	protein_coding	19	35774532	35788822	1
ENSG00000004779	-0.420975	0.00167088	NDUFAB1	protein_coding	16	23581014	23596316	-1
ENSG00000004799	-0.523271	7.13101e-05	PDK4	protein_coding	7	95583499	95596516	-1
ENSG00000004838	0.28416	0.367237	ZMYND10	protein_coding	3	50341110	50345732	-1
ENSG00000004864	-0.307677	0.00527375	SLC25A13	protein_coding	7	96120220	96322147	-1
ENSG00000004866	-0.247595	0.0748115	ST7	protein_coding	7	116953238	117230176	1
ENSG00000004897	-0.192077	0.0880719	CDC27	protein_coding	17	47117703	47189422	-1
ENSG00000004961	-0.205737	0.160671	HCCS	protein_coding	X	11111301	11123086	1
ENSG00000004975	0.0620893	0.708584	DVL2	protein_coding	17	7225342	7234517	-1
ENSG00000005007	-0.189233	0.144726	UPF1	protein_coding	19	18831959	18868230	1
ENSG00000005020	-0.205543	0.292986	SKAP2	protein_coding	7	26667068	26995239	-1
ENSG00000005022	-0.0302701	0.831844	SLC25A5	protein_coding	X	119468422	119471396	1
ENSG00000005059	-0.127333	0.538905	MCUB	protein_coding	4	109560209	109688719	1
ENSG00000005073	-0.3239	0.101872	HOXA11	protein_coding	7	27181157	27185232	-1
ENSG00000005075	-0.325516	0.0383683	POLR2J	protein_coding	7	102473128	102478922	-1
ENSG00000005100	-0.172244	0.129698	DHX33	protein_coding	17	5440917	5468982	-1
ENSG00000005102	-0.488042	0.0158339	MEOX1	protein_coding	17	43640389	43661922	-1
ENSG00000005108	0.319031	0.340464	THSD7A	protein_coding	7	11370365	11832198	-1
ENSG00000005156	-0.75184	2.04629e-08	LIG3	protein_coding	17	34980512	35009743	1
ENSG00000005175	-0.330068	0.00449954	RPAP3	protein_coding	12	47661249	47706030	-1
ENSG00000005187	0.00051343	0.99942	ACSM3	protein_coding	16	20610243	20797581	1
ENSG00000005189	-0.323644	0.0926277	REXO5	protein_coding	16	20806429	20849665	1
ENSG00000005194	-0.346474	0.00330243	CIAPIN1	protein_coding	16	57428187	57447420	-1
ENSG00000005206	0.0626997	0.782086	SPPL2B	protein_coding	19	2328615	2355095	1
ENSG00000005238	-0.0629806	0.824121	ATOSB	protein_coding	9	35104112	35116341	-1
ENSG00000005243	-0.222902	0.367685	COPZ2	protein_coding	17	48026167	48038030	-1
ENSG00000005249	-0.310784	0.309408	PRKAR2B	protein_coding	7	107044705	107161811	1
ENSG00000005302	-0.134729	0.415701	MSL3	protein_coding	X	11758159	11775772	1
ENSG00000005339	0.0838512	0.600106	CREBBP	protein_coding	16	3725054	3880713	-1
ENSG00000005379	0.119408	0.725629	TSPOAP1	protein_coding	17	58301228	58328795	-1
ENSG00000005421	-0.0414553	0.8922	PON1	protein_coding	7	95297676	95324532	-1
ENSG00000005436	-0.524442	0.00101051	GCFC2	protein_coding	2	75652000	75710985	-1
ENSG00000005448	1.62228	2.91508e-46	WDR54	protein_coding	2	74421678	74425755	1
ENSG00000005469	-0.876907	0.000300746	CROT	protein_coding	7	87345664	87399794	1
ENSG00000005483	0.666493	3.25119e-11	KMT2E	protein_coding	7	104940943	105115019	1
ENSG00000005486	-0.313159	0.0159491	RHBDD2	protein_coding	7	75842602	75888926	1
ENSG00000005700	-0.0170111	0.943355	IBTK	protein_coding	6	82169986	82247754	-1
ENSG00000005801	-0.455264	0.00227144	ZNF195	protein_coding	11	3339261	3379222	-1
ENSG00000005810	0.452406	0.000754581	MYCBP2	protein_coding	13	77042474	77327094	-1
ENSG00000005812	0.291945	0.0109977	FBXL3	protein_coding	13	76992598	77027195	-1
ENSG00000005882	-0.217876	0.24591	PDK2	protein_coding	17	50094737	50112152	1
ENSG00000005884	0.374985	0.000405279	ITGA3	protein_coding	17	50055968	50090481	1
ENSG00000005889	-0.162875	0.206338	ZFX	protein_coding	X	24149173	24216255	1
ENSG00000005893	0.0239389	0.910041	LAMP2	protein_coding	X	120426148	120469365	-1
ENSG00000005961	1.50727	6.29582e-05	ITGA2B	protein_coding	17	44372180	44389649	-1
ENSG00000005981	-0.0759374	0.761744	ASB4	protein_coding	7	95478444	95540233	1
ENSG00000006007	0.0270214	0.902086	GDE1	protein_coding	16	19501693	19522123	-1
ENSG00000006015	-0.071182	0.786875	REX1BD	protein_coding	19	18588685	18592337	1
ENSG00000006016	0.327242	0.00637021	CRLF1	protein_coding	19	18572220	18607741	-1
ENSG00000006025	-0.155675	0.646511	OSBPL7	protein_coding	17	47807372	47821803	-1
ENSG00000006047	0.564426	0.113166	YBX2	protein_coding	17	7288263	7294639	-1
ENSG00000006062	0.0418074	0.866478	MAP3K14	protein_coding	17	45263119	45317029	-1
ENSG00000006071	-1.11305	0.0265274	ABCC8	protein_coding	11	17392498	17476894	-1
ENSG00000006116	0.131128	0.404299	CACNG3	protein_coding	16	24256335	24362412	1
ENSG00000006118	0.206276	0.0664908	TMEM132A	protein_coding	11	60924460	60937159	1
ENSG00000006125	0.274283	0.00597223	AP2B1	protein_coding	17	35578046	35726413	1
ENSG00000006194	-0.105839	0.513702	ZNF263	protein_coding	16	3283283	3301401	1
ENSG00000006282	-0.499496	1.17822e-05	SPATA20	protein_coding	17	50543058	50555852	1
ENSG00000006283	1.40164	1.42588e-10	CACNA1G	protein_coding	17	50560715	50627474	1
ENSG00000006327	0.166329	0.253157	TNFRSF12A	protein_coding	16	3018445	3022383	1
ENSG00000006377	-1.02388	9.74032e-05	DLX6	protein_coding	7	97005553	97011040	1
ENSG00000006432	0.801677	1.95498e-09	MAP3K9	protein_coding	14	70722526	70809534	-1
ENSG00000006451	0.00473798	0.983974	RALA	protein_coding	7	39623565	39708120	1
ENSG00000006453	0.426708	0.000172629	BAIAP2L1	protein_coding	7	98291650	98401090	-1
ENSG00000006459	1.76691	4.80967e-17	KDM7A	protein_coding	7	140084746	140176983	-1
ENSG00000006468	-0.0157133	0.967746	ETV1	protein_coding	7	13891229	13991425	-1
ENSG00000006530	-0.342015	0.0363508	AGK	protein_coding	7	141551278	141655244	1
ENSG00000006534	-0.556569	9.73005e-10	ALDH3B1	protein_coding	11	68008578	68029282	1
ENSG00000006555	0.00958569	0.971899	TTC22	protein_coding	1	54779712	54801323	-1
ENSG00000006576	-0.277126	0.0395361	PHTF2	protein_coding	7	77798773	77957503	1
ENSG00000006607	-0.199531	0.193385	FARP2	protein_coding	2	241356285	241494841	1
ENSG00000006611	-1.31208	7.10432e-18	USH1C	protein_coding	11	17493895	17544416	-1
ENSG00000006625	-0.156359	0.339557	GGCT	protein_coding	7	30496621	30504841	-1
ENSG00000006634	-0.289106	0.0250474	DBF4	protein_coding	7	87876216	87909553	1
ENSG00000006638	-0.28275	0.204257	TBXA2R	protein_coding	19	3594507	3606875	-1
ENSG00000006652	0.345935	0.000391631	IFRD1	protein_coding	7	112422887	112481017	1
ENSG00000006695	-0.174577	0.285644	COX10	protein_coding	17	14069490	14231736	1
ENSG00000006704	-0.455394	3.43287e-05	GTF2IRD1	protein_coding	7	74453790	74602605	1
ENSG00000006712	-0.100708	0.468959	PAF1	protein_coding	19	39385629	39391154	-1
ENSG00000006715	-0.0162447	0.943625	VPS41	protein_coding	7	38722974	38932394	-1
ENSG00000006740	-0.0984123	0.656047	ARHGAP44	protein_coding	17	12789498	12991643	1
ENSG00000006744	-0.598873	8.16114e-11	ELAC2	protein_coding	17	12991612	13018065	-1
ENSG00000006747	-0.127821	0.67258	SCIN	protein_coding	7	12570577	12660182	1
ENSG00000006757	-0.127206	0.577894	PNPLA4	protein_coding	X	7898247	7927739	-1
ENSG00000006831	0.00502621	0.977006	ADIPOR2	protein_coding	12	1688574	1788674	1
ENSG00000006837	0.114786	0.74949	CDKL3	protein_coding	5	134286350	134371047	-1
ENSG00000007038	0.140908	0.212314	PRSS21	protein_coding	16	2817180	2826304	1
ENSG00000007047	0.0141136	0.961436	MARK4	protein_coding	19	45079288	45305284	1
ENSG00000007062	0.177816	0.577373	PROM1	protein_coding	4	15963076	16084378	-1
ENSG00000007080	0.0313004	0.888261	CCDC124	protein_coding	19	17933015	17943991	1
ENSG00000007168	0.121482	0.303658	PAFAH1B1	protein_coding	17	2593210	2685615	1
ENSG00000007202	0.46456	2.47646e-07	BLTP2	protein_coding	17	28614446	28645454	-1
ENSG00000007237	-1.95372	1.27209e-16	GAS7	protein_coding	17	9910606	10198606	-1
ENSG00000007255	-0.499622	0.162219	TRAPPC6A	protein_coding	19	45162928	45178237	-1
ENSG00000007264	3.64631	0.000316531	MATK	protein_coding	19	3777970	3802129	-1
ENSG00000007341	-0.245685	0.123903	ST7L	protein_coding	1	112523514	112620825	-1
ENSG00000007372	-0.611408	0.00038807	PAX6	protein_coding	11	31784779	31817961	-1
ENSG00000007376	0.109364	0.507127	RPUSD1	protein_coding	16	784974	788397	-1
ENSG00000007384	0.244539	0.165514	RHBDF1	protein_coding	16	58059	76355	-1
ENSG00000007392	-0.121912	0.565713	LUC7L	protein_coding	16	188969	229463	-1
ENSG00000007402	0.200749	0.417751	CACNA2D2	protein_coding	3	50362613	50504244	-1
ENSG00000007516	3.55915	4.41121e-46	BAIAP3	protein_coding	16	1333638	1349439	1
ENSG00000007520	-0.530227	7.27146e-05	TSR3	protein_coding	16	1349240	1351878	-1
ENSG00000007541	-0.0113277	0.964759	PIGQ	protein_coding	16	566995	584109	1
ENSG00000007545	0.258159	0.104156	CRAMP1	protein_coding	16	1612337	1677908	1
ENSG00000007866	0.0145045	0.966605	TEAD3	protein_coding	6	35473597	35497079	-1
ENSG00000007923	-0.0834694	0.58232	DNAJC11	protein_coding	1	6634168	6701924	-1
ENSG00000007933	-0.254461	0.169644	FMO3	protein_coding	1	171090901	171117819	1
ENSG00000007944	0.594643	1.46758e-05	MYLIP	protein_coding	6	16129086	16148248	1
ENSG00000007952	-0.0555295	0.89287	NOX1	protein_coding	X	100843324	100874359	-1
ENSG00000007968	-0.342822	0.0366997	E2F2	protein_coding	1	23506438	23531233	-1
ENSG00000008018	-0.327044	0.000474468	PSMB1	protein_coding	6	170535120	170553307	-1
ENSG00000008056	0.174675	0.318758	SYN1	protein_coding	X	47571901	47619857	-1
ENSG00000008083	0.613447	5.12996e-07	JARID2	protein_coding	6	15246069	15522042	1
ENSG00000008086	0.260542	0.13368	CDKL5	protein_coding	X	18425583	18653629	1
ENSG00000008128	-0.342947	0.304206	CDK11A	protein_coding	1	1702379	1724357	-1
ENSG00000008130	0.162856	0.106838	NADK	protein_coding	1	1751232	1780457	-1
ENSG00000008256	-0.0656041	0.764944	CYTH3	protein_coding	7	6161779	6272644	-1
ENSG00000008277	0.104549	0.672112	ADAM22	protein_coding	7	87934143	88202889	1
ENSG00000008282	-0.21776	0.0743563	SYPL1	protein_coding	7	106090505	106112589	-1
ENSG00000008283	-0.587696	6.66082e-07	CYB561	protein_coding	17	63432304	63446354	-1
ENSG00000008294	0.251478	0.0169777	SPAG9	protein_coding	17	50962174	51120868	-1
ENSG00000008300	0.523784	3.47692e-06	CELSR3	protein_coding	3	48636463	48662886	-1
ENSG00000008311	-0.651027	0.00718851	AASS	protein_coding	7	122064583	122144308	-1
ENSG00000008323	-0.0697116	0.778627	PLEKHG6	protein_coding	12	6310436	6328506	1
ENSG00000008324	-0.411007	0.021087	SS18L2	protein_coding	3	42581840	42596934	1
ENSG00000008382	-0.262252	0.386007	MPND	protein_coding	19	4343527	4360086	1
ENSG00000008394	-0.389584	0.000115813	MGST1	protein_coding	12	16347142	16609259	1
ENSG00000008405	-0.352461	0.00613087	CRY1	protein_coding	12	106991364	107093549	-1
ENSG00000008441	0.937703	2.67042e-19	NFIX	protein_coding	19	12995475	13098796	1
ENSG00000008513	0.929016	2.15262e-22	ST3GAL1	protein_coding	8	133454848	133571926	-1
ENSG00000008516	0.0229863	0.941241	MMP25	protein_coding	16	3046062	3060726	1
ENSG00000008517	0.653445	0.00901216	IL32	protein_coding	16	3065297	3082192	1
ENSG00000008710	0.702676	2.18664e-08	PKD1	protein_coding	16	2088708	2135898	-1
ENSG00000008735	0.0709781	0.864708	MAPK8IP2	protein_coding	22	50600793	50613981	1
ENSG00000008838	-0.496693	5.65474e-07	MED24	protein_coding	17	40019097	40061215	-1
ENSG00000008853	0.014625	0.958545	RHOBTB2	protein_coding	8	22987417	23020509	1
ENSG00000008869	0.281255	0.0307408	HEATR5B	protein_coding	2	36968383	37084372	-1
ENSG00000008952	-0.101244	0.496241	SEC62	protein_coding	3	169966635	169998373	1
ENSG00000008988	0.129851	0.312364	RPS20	protein_coding	8	56067254	56074510	-1
ENSG00000009307	0.0879356	0.542213	CSDE1	protein_coding	1	114716913	114758676	-1
ENSG00000009335	0.183642	0.104038	UBE3C	protein_coding	7	157138926	157269370	1
ENSG00000009413	-0.0411892	0.881355	REV3L	protein_coding	6	111299028	111483715	-1
ENSG00000009694	0.0298723	0.944685	TENM1	protein_coding	X	124375903	125204312	-1
ENSG00000009724	-0.0925164	0.816463	MASP2	protein_coding	1	11022009	11047239	-1
ENSG00000009780	-0.390728	0.0824492	FAM76A	protein_coding	1	27725961	27763116	1
ENSG00000009830	-0.242512	0.123881	POMT2	protein_coding	14	77274956	77320883	-1
ENSG00000009844	-0.115498	0.469395	VTA1	protein_coding	6	142147162	142224685	1
ENSG00000009950	-0.932484	0.0200738	MLXIPL	protein_coding	7	73593194	73624543	-1
ENSG00000009954	0.0755614	0.521223	BAZ1B	protein_coding	7	73440406	73522293	-1
ENSG00000010017	0.149476	0.222503	RANBP9	protein_coding	6	13621498	13711835	-1
ENSG00000010072	-0.432305	0.00601651	SPRTN	protein_coding	1	231337104	231355023	1
ENSG00000010165	-0.170694	0.220397	METTL13	protein_coding	1	171781660	171814023	1
ENSG00000010219	0.118988	0.710199	DYRK4	protein_coding	12	4562208	4615302	1
ENSG00000010244	-0.221094	0.0292294	ZNF207	protein_coding	17	32350132	32381885	1
ENSG00000010256	0.0862494	0.571084	UQCRC1	protein_coding	3	48599002	48610976	-1
ENSG00000010270	-0.307213	0.0327217	STARD3NL	protein_coding	7	38178245	38230670	1
ENSG00000010278	-0.0387093	0.865248	CD9	protein_coding	12	6199715	6238271	1
ENSG00000010292	0.0319013	0.871718	NCAPD2	protein_coding	12	6493356	6531955	1
ENSG00000010295	-0.0160148	0.961415	IFFO1	protein_coding	12	6538961	6556073	-1
ENSG00000010310	0.247028	0.450394	GIPR	protein_coding	19	45668221	45683722	1
ENSG00000010318	-0.16311	0.650539	PHF7	protein_coding	3	52410660	52423641	1
ENSG00000010319	-0.188473	0.546882	SEMA3G	protein_coding	3	52433035	52445103	-1
ENSG00000010322	0.348046	0.00543951	NISCH	protein_coding	3	52455118	52493068	1
ENSG00000010327	0.221837	0.265616	STAB1	protein_coding	3	52495338	52524495	1
ENSG00000010361	-0.0902219	0.738171	FUZ	protein_coding	19	49806866	49817376	-1
ENSG00000010404	0.430367	0.00325717	IDS	protein_coding	X	149476988	149521096	-1
ENSG00000010539	0.118839	0.59607	ZNF200	protein_coding	16	3222325	3236221	-1
ENSG00000010610	0.0371976	0.923254	CD4	protein_coding	12	6786858	6820799	1
ENSG00000010626	-0.0237057	0.949587	LRRC23	protein_coding	12	6873569	6914241	1
ENSG00000010704	0.402309	0.0114873	HFE	protein_coding	6	26087281	26098343	1
ENSG00000010803	-0.0694274	0.729119	SCMH1	protein_coding	1	41027202	41242306	-1
ENSG00000010810	0.300121	0.0930437	FYN	protein_coding	6	111660332	111873452	-1
ENSG00000010818	1.34857	8.50923e-26	HIVEP2	protein_coding	6	142751469	142956698	-1
ENSG00000011007	-0.200847	0.0771425	ELOA	protein_coding	1	23743448	23762059	1
ENSG00000011009	-0.0152129	0.941448	LYPLA2	protein_coding	1	23791145	23795539	1
ENSG00000011021	-0.579741	0.000164627	CLCN6	protein_coding	1	11806096	11848079	1
ENSG00000011028	0.183367	0.144813	MRC2	protein_coding	17	62627670	62693597	1
ENSG00000011052	-0.00425553	0.992822	NME1-NME2	protein_coding	17	51153590	51171744	1
ENSG00000011083	0.0449024	0.881913	SLC6A7	protein_coding	5	150190062	150222788	1
ENSG00000011105	0.394099	0.0030452	TSPAN9	protein_coding	12	3077355	3286564	1
ENSG00000011114	0.0256935	0.911849	BTBD7	protein_coding	14	93237550	93333092	-1
ENSG00000011132	-0.160132	0.499009	APBA3	protein_coding	19	3750772	3761692	-1
ENSG00000011143	-0.333746	0.0680101	MKS1	protein_coding	17	58205441	58219605	-1
ENSG00000011198	-0.118823	0.565196	ABHD5	protein_coding	3	43690108	43734371	1
ENSG00000011201	0.517734	6.21144e-07	ANOS1	protein_coding	X	8528874	8732137	-1
ENSG00000011243	0.029463	0.898695	AKAP8L	protein_coding	19	15380050	15419141	-1
ENSG00000011258	0.334256	0.0231256	MBTD1	protein_coding	17	51177425	51260163	-1
ENSG00000011260	-0.289646	0.0149233	UTP18	protein_coding	17	51260546	51297936	1
ENSG00000011275	0.279218	0.0145829	RNF216	protein_coding	7	5620047	5781696	-1
ENSG00000011295	0.0336968	0.868296	TTC19	protein_coding	17	15999784	16045015	1
ENSG00000011304	0.0708481	0.529678	PTBP1	protein_coding	19	797075	812327	1
ENSG00000011332	0.205088	0.552389	DPF1	protein_coding	19	38211006	38229714	-1
ENSG00000011347	3.28116	1.48444e-49	SYT7	protein_coding	11	61513714	61581148	-1
ENSG00000011376	-0.499087	6.44139e-05	LARS2	protein_coding	3	45388561	45554726	1
ENSG00000011405	-0.0554268	0.723117	PIK3C2A	protein_coding	11	17077730	17207986	-1
ENSG00000011422	0.759558	6.25612e-09	PLAUR	protein_coding	19	43646095	43670547	-1
ENSG00000011426	-0.117452	0.352606	ANLN	protein_coding	7	36389821	36453791	1
ENSG00000011451	0.0338894	0.872961	WIZ	protein_coding	19	15419978	15449956	-1
ENSG00000011454	0.0756576	0.69517	RABGAP1	protein_coding	9	122940833	123104866	1
ENSG00000011465	1.19125	7.89599e-25	DCN	protein_coding	12	91140484	91183217	-1
ENSG00000011478	0.402865	0.00937055	QPCTL	protein_coding	19	45692403	45703989	1
ENSG00000011485	-0.162062	0.131379	PPP5C	protein_coding	19	46347087	46392981	1
ENSG00000011523	0.0132386	0.972969	CEP68	protein_coding	2	65056354	65087004	1
ENSG00000011566	-0.27425	0.0827425	MAP4K3	protein_coding	2	39249266	39437301	-1
ENSG00000011638	0.0956217	0.76776	LDAF1	protein_coding	16	21158377	21180616	1
ENSG00000011677	0.334551	0.0520729	GABRA3	protein_coding	X	152166234	152451315	-1
ENSG00000012048	0.0377146	0.852611	BRCA1	protein_coding	17	43044295	43170245	-1
ENSG00000012061	-0.0304773	0.893803	ERCC1	protein_coding	19	45407334	45478828	-1
ENSG00000012171	-0.0816757	0.549906	SEMA3B	protein_coding	3	50267558	50277546	1
ENSG00000012174	-0.358585	0.006328	MBTPS2	protein_coding	X	21839617	21885423	1
ENSG00000012211	0.39238	0.0441628	PRICKLE3	protein_coding	X	49174802	49186528	-1
ENSG00000012232	-0.0515094	0.795986	EXTL3	protein_coding	8	28600469	28756561	1
ENSG00000012660	-0.283108	0.00479499	ELOVL5	protein_coding	6	53267398	53349179	-1
ENSG00000012779	0.192217	0.359864	ALOX5	protein_coding	10	45374176	45446119	1
ENSG00000012822	0.517382	0.000304215	CALCOCO1	protein_coding	12	53708517	53727745	-1
ENSG00000012963	0.251888	0.0431446	UBR7	protein_coding	14	93207241	93229215	1
ENSG00000012983	0.055675	0.736346	MAP4K5	protein_coding	14	50418501	50561126	-1
ENSG00000013016	-0.0895953	0.821627	EHD3	protein_coding	2	31234152	31269451	1
ENSG00000013275	-0.230713	0.0481549	PSMC4	protein_coding	19	39971165	39981764	1
ENSG00000013288	0.318738	0.00851131	MAN2B2	protein_coding	4	6575189	6623362	1
ENSG00000013297	0.0516135	0.882874	CLDN11	protein_coding	3	170418868	170454733	1
ENSG00000013306	-0.0452944	0.767991	SLC25A39	protein_coding	17	44319625	44324870	-1
ENSG00000013364	-0.232898	0.177617	MVP	protein_coding	16	29820394	29848039	1
ENSG00000013374	-0.32232	0.00971311	NUB1	protein_coding	7	151341772	151378449	1
ENSG00000013375	-0.0556293	0.777334	PGM3	protein_coding	6	83147324	83193936	-1
ENSG00000013392	0.142886	0.557478	RWDD2A	protein_coding	6	83193357	83198935	1
ENSG00000013441	0.786018	6.23886e-08	CLK1	protein_coding	2	200853009	200864691	-1
ENSG00000013503	-0.342861	0.0366997	POLR3B	protein_coding	12	106357748	106510198	1
ENSG00000013523	-0.36682	0.0602962	ANGEL1	protein_coding	14	76786009	76826246	-1
ENSG00000013561	-0.608049	5.95562e-06	RNF14	protein_coding	5	141958328	141990292	1
ENSG00000013563	0.00390474	0.989043	DNASE1L1	protein_coding	X	154401236	154412112	-1
ENSG00000013573	-0.0255577	0.92464	DDX11	protein_coding	12	31073860	31104799	1
ENSG00000013583	0.145936	0.326477	HEBP1	protein_coding	12	12974870	13000265	-1
ENSG00000013588	1.97102	1.19042e-71	GPRC5A	protein_coding	12	12891559	12917937	1
ENSG00000013619	-0.613901	0.000884007	MAMLD1	protein_coding	X	150361422	150514178	1
ENSG00000013810	-0.0957294	0.450697	TACC3	protein_coding	4	1712858	1745171	1
ENSG00000014123	-0.441288	0.00388148	UFL1	protein_coding	6	96521595	96555276	1
ENSG00000014138	-0.170819	0.22016	POLA2	protein_coding	11	65261913	65305959	1
ENSG00000014164	-0.256428	0.0667765	ZC3H3	protein_coding	8	143437659	143541447	-1
ENSG00000014216	0.0812944	0.676504	CAPN1	protein_coding	11	65180566	65212006	1
ENSG00000014641	-0.121905	0.340916	MDH1	protein_coding	2	63588609	63607197	1
ENSG00000014824	0.353557	0.00134383	SLC30A9	protein_coding	4	41990502	42090461	1
ENSG00000014914	0.390941	0.0536174	MTMR11	protein_coding	1	149928651	149936879	-1
ENSG00000014919	0.0322005	0.886155	COX15	protein_coding	10	99710868	99732127	-1
ENSG00000015133	0.310448	0.0706458	CCDC88C	protein_coding	14	91271323	91417844	-1
ENSG00000015153	-0.159178	0.448406	YAF2	protein_coding	12	42157104	42238349	-1
ENSG00000015171	-0.190367	0.183489	ZMYND11	protein_coding	10	130088	254637	1
ENSG00000015285	0.223669	0.317677	WAS	protein_coding	X	48676596	48691431	1
ENSG00000015413	-0.0228951	0.925561	DPEP1	protein_coding	16	89613308	89638456	1
ENSG00000015475	0.41961	0.00216197	BID	protein_coding	22	17734138	17774770	-1
ENSG00000015479	-0.424371	0.16115	MATR3	protein_coding	5	139293674	139331677	1
ENSG00000015532	0.316309	0.0185323	XYLT2	protein_coding	17	50346126	50363138	1
ENSG00000015676	-0.106322	0.510272	NUDCD3	protein_coding	7	44379119	44490658	-1
ENSG00000016082	-0.00684928	0.976504	ISL1	protein_coding	5	51383448	51394730	1
ENSG00000016391	-0.35092	0.199344	CHDH	protein_coding	3	53812335	53846419	-1
ENSG00000016402	-0.031984	0.915034	IL20RA	protein_coding	6	136999971	137045180	-1
ENSG00000016864	0.0927077	0.520026	GLT8D1	protein_coding	3	52694486	52706032	-1
ENSG00000017260	0.729854	1.84113e-10	ATP2C1	protein_coding	3	130850595	131016712	1
ENSG00000017427	0.0219127	0.96335	IGF1	protein_coding	12	102395874	102481744	-1
ENSG00000017483	0.302793	0.00180178	SLC38A5	protein_coding	X	48458537	48470260	-1
ENSG00000017797	-0.0572046	0.723704	RALBP1	protein_coding	18	9475009	9538114	1
ENSG00000018189	-0.304468	0.181079	RUFY3	protein_coding	4	70704204	70808619	1
ENSG00000018236	-0.0345731	0.932157	CNTN1	protein_coding	12	40692439	41072415	1
ENSG00000018280	1.07764	0.0305611	SLC11A1	protein_coding	2	218382029	218396894	1
ENSG00000018408	0.0936546	0.491212	WWTR1	protein_coding	3	149517235	149736714	-1
ENSG00000018510	-0.236164	0.0736006	AGPS	protein_coding	2	177392746	177567024	1
ENSG00000018610	-0.372625	0.00806768	STEEP1	protein_coding	X	119538149	119565409	-1
ENSG00000018699	-0.773471	0.000116418	TTC27	protein_coding	2	32628032	32821051	1
ENSG00000019144	-0.0611665	0.878538	PHLDB1	protein_coding	11	118606440	118658031	1
ENSG00000019186	-0.769394	0.0242256	CYP24A1	protein_coding	20	54153446	54173986	-1
ENSG00000019485	-0.244749	0.170043	PRDM11	protein_coding	11	45095806	45235110	1
ENSG00000019505	-0.195718	0.558486	SYT13	protein_coding	11	45240302	45286341	-1
ENSG00000019549	1.32174	8.1958e-13	SNAI2	protein_coding	8	48917598	48921740	-1
ENSG00000019582	-0.295116	0.147655	CD74	protein_coding	5	150401637	150412969	-1
ENSG00000019991	0.249386	0.247268	HGF	protein_coding	7	81699010	81770438	-1
ENSG00000019995	0.326524	0.0532263	ZRANB1	protein_coding	10	124942123	124988189	1
ENSG00000020129	-0.35412	0.00156609	NCDN	protein_coding	1	35557473	35567274	1
ENSG00000020181	0.165664	0.610345	ADGRA2	protein_coding	8	37784191	37844896	1
ENSG00000020256	0.0810069	0.609513	ZFP64	protein_coding	20	52051663	52204308	-1
ENSG00000020426	-0.393303	0.020185	MNAT1	protein_coding	14	60734742	60969965	1
ENSG00000020577	1.37032	4.12683e-20	SAMD4A	protein_coding	14	54566117	54793315	1
ENSG00000020633	1.35955	1.54554e-22	RUNX3	protein_coding	1	24899511	24965121	-1
ENSG00000020922	-0.187641	0.139885	MRE11	protein_coding	11	94415570	94493885	-1
ENSG00000021300	0.278771	0.384419	PLEKHB1	protein_coding	11	73646178	73662819	1
ENSG00000021355	0.153254	0.287178	SERPINB1	protein_coding	6	2832332	2841959	-1
ENSG00000021574	-0.433239	0.00297203	SPAST	protein_coding	2	32063556	32157637	1
ENSG00000021645	-0.0732289	0.854797	NRXN3	protein_coding	14	78170373	79868291	1
ENSG00000021762	-1.17221	3.2919e-20	OSBPL5	protein_coding	11	3087107	3166739	-1
ENSG00000021776	-0.0800441	0.609921	AQR	protein_coding	15	34851782	34969742	-1
ENSG00000021826	-0.421022	4.26533e-05	CPS1	protein_coding	2	210477682	210679107	1
ENSG00000022267	0.656727	1.65191e-12	FHL1	protein_coding	X	136146702	136211359	1
ENSG00000022277	-0.136298	0.289097	RTF2	protein_coding	20	56468585	56519449	1
ENSG00000022567	-0.455077	0.020231	SLC45A4	protein_coding	8	141207166	141308305	-1
ENSG00000022840	0.0653766	0.680617	RNF10	protein_coding	12	120533480	120577588	1
ENSG00000022976	-0.188383	0.540212	ZNF839	protein_coding	14	102317377	102342702	1
ENSG00000023041	0.106733	0.452875	ZDHHC6	protein_coding	10	112424428	112447572	-1
ENSG00000023171	-0.387451	0.00114274	GRAMD1B	protein_coding	11	123358428	123627774	1
ENSG00000023191	0.14839	0.306974	RNH1	protein_coding	11	494512	507300	-1
ENSG00000023228	-0.108243	0.418971	NDUFS1	protein_coding	2	206114817	206159509	-1
ENSG00000023287	0.386338	0.00178832	RB1CC1	protein_coding	8	52622458	52745843	-1
ENSG00000023318	-0.0556803	0.782086	ERP44	protein_coding	9	99979185	100099052	-1
ENSG00000023330	0.000792304	0.995895	ALAS1	protein_coding	3	52198086	52214327	1
ENSG00000023445	1.12867	3.07447e-07	BIRC3	protein_coding	11	102317484	102339403	1
ENSG00000023516	0.370704	0.00601369	AKAP11	protein_coding	13	42272152	42323261	1
ENSG00000023572	-0.4544	0.00646842	GLRX2	protein_coding	1	193090866	193106114	-1
ENSG00000023608	-0.182669	0.449623	SNAPC1	protein_coding	14	61762420	61796428	1
ENSG00000023697	0.0293898	0.909647	DERA	protein_coding	12	15911302	16037381	1
ENSG00000023734	-0.152773	0.208192	STRAP	protein_coding	12	15882387	15903478	1
ENSG00000023839	0.107319	0.785075	ABCC2	protein_coding	10	99782640	99852594	1
ENSG00000023892	0.0260619	0.917983	DEF6	protein_coding	6	35297818	35321771	1
ENSG00000023902	0.295763	0.231519	PLEKHO1	protein_coding	1	150149183	150164720	1
ENSG00000023909	-0.818785	9.14256e-12	GCLM	protein_coding	1	93885199	93909456	-1
ENSG00000024048	-0.351263	0.0161527	UBR2	protein_coding	6	42564029	42693505	1
ENSG00000024422	1.05706	2.23478e-35	EHD2	protein_coding	19	47713422	47743134	1
ENSG00000024526	-0.521795	1.03469e-06	DEPDC1	protein_coding	1	68474152	68497221	-1
ENSG00000024862	0.154473	0.568094	CCDC28A	protein_coding	6	138773769	138793319	1
ENSG00000025039	4.08179	2.24958e-39	RRAGD	protein_coding	6	89364616	89412273	-1
ENSG00000025156	-0.0373746	0.893803	HSF2	protein_coding	6	122399551	122433119	1
ENSG00000025293	0.267075	0.0818074	PHF20	protein_coding	20	35771974	35950370	1
ENSG00000025423	-0.262423	0.41552	HSD17B6	protein_coding	12	56752161	56787790	1
ENSG00000025434	-0.279214	0.0950961	NR1H3	protein_coding	11	47248300	47269033	1
ENSG00000025708	-0.453488	0.0138767	TYMP	protein_coding	22	50525752	50530032	-1
ENSG00000025770	-0.0809072	0.671352	NCAPH2	protein_coding	22	50508224	50524780	1
ENSG00000025772	-0.248045	0.0256657	TOMM34	protein_coding	20	44942130	44960397	-1
ENSG00000025796	0.317159	0.00342239	SEC63	protein_coding	6	107867756	107958208	-1
ENSG00000025800	-0.161619	0.167665	KPNA6	protein_coding	1	32108056	32176563	1
ENSG00000026025	1.00733	1.54554e-22	VIM	protein_coding	10	17228241	17237593	1
ENSG00000026036	-1.2795	0.00372107	RTEL1-TNFRSF6B	protein_coding	20	63659300	63698684	1
ENSG00000026103	0.0481443	0.850505	FAS	protein_coding	10	88953813	89029605	1
ENSG00000026297	0.881046	9.05025e-12	RNASET2	protein_coding	6	166922113	166957191	-1
ENSG00000026508	0.709607	2.16413e-16	CD44	protein_coding	11	35138882	35232402	1
ENSG00000026559	-1.01975	1.87948e-09	KCNG1	protein_coding	20	51003656	51023107	-1
ENSG00000026652	0.042679	0.882335	AGPAT4	protein_coding	6	161129967	161274061	-1
ENSG00000026950	-0.192768	0.395803	BTN3A1	protein_coding	6	26402237	26415208	1
ENSG00000027001	-0.457226	0.028852	MIPEP	protein_coding	13	23730189	23889400	-1
ENSG00000027075	0.357939	0.140669	PRKCH	protein_coding	14	61187559	61550976	1
ENSG00000027697	0.0603881	0.747989	IFNGR1	protein_coding	6	137197483	137219449	-1
ENSG00000027847	0.490045	0.000807511	B4GALT7	protein_coding	5	177600132	177610330	1
ENSG00000027869	-0.148154	0.68544	SH2D2A	protein_coding	1	156806243	156816848	-1
ENSG00000028116	-0.213106	0.319185	VRK2	protein_coding	2	57907629	58159920	1
ENSG00000028137	1.057	3.00086e-05	TNFRSF1B	protein_coding	1	12166991	12209228	1
ENSG00000028203	-0.125945	0.438043	VEZT	protein_coding	12	95217746	95302799	1
ENSG00000028310	0.0309904	0.893773	BRD9	protein_coding	5	850291	892801	-1
ENSG00000028528	0.0385845	0.794196	SNX1	protein_coding	15	64094123	64146090	1
ENSG00000028839	-0.159203	0.390904	TBPL1	protein_coding	6	133952170	133990432	1
ENSG00000029153	0.039639	0.880298	BMAL2	protein_coding	12	27332836	27425289	1
ENSG00000029363	-0.13427	0.209428	BCLAF1	protein_coding	6	136256627	136289851	-1
ENSG00000029364	0.245675	0.0374813	SLC39A9	protein_coding	14	69398015	69462390	1
ENSG00000029534	-0.0577676	0.88573	ANK1	protein_coding	8	41653220	41896741	-1
ENSG00000029639	0.485406	0.00264783	TFB1M	protein_coding	6	155256134	155314493	-1
ENSG00000029725	-0.193086	0.0812802	RABEP1	protein_coding	17	5282265	5386340	1
ENSG00000029993	-0.713915	2.57508e-09	HMGB3	protein_coding	X	150980509	150990771	1
ENSG00000030066	-0.135033	0.171954	NUP160	protein_coding	11	47778087	47848555	-1
ENSG00000030110	-0.676792	8.28965e-06	BAK1	protein_coding	6	33572547	33580293	-1
ENSG00000030419	0.378366	0.144243	IKZF2	protein_coding	2	212999691	213152427	-1
ENSG00000030582	0.540345	1.21278e-09	GRN	protein_coding	17	44345246	44353106	1
ENSG00000031003	-0.0141722	0.952597	FAM13B	protein_coding	5	137937960	138051961	-1
ENSG00000031081	0.144601	0.67828	ARHGAP31	protein_coding	3	119294383	119420714	1
ENSG00000031691	0.234451	0.150197	CENPQ	protein_coding	6	49463370	49493107	1
ENSG00000031698	0.207076	0.206184	SARS1	protein_coding	1	109213918	109238182	1
ENSG00000031823	0.0279481	0.888735	RANBP3	protein_coding	19	5916139	5978142	-1
ENSG00000032219	0.501019	0.00157991	ARID4A	protein_coding	14	58298504	58373887	1
ENSG00000032389	-0.0948589	0.643625	EIPR1	protein_coding	2	3188925	3377830	-1
ENSG00000032444	-0.129865	0.550912	PNPLA6	protein_coding	19	7534004	7561764	1
ENSG00000032742	-0.248756	0.251304	IFT88	protein_coding	13	20567138	20691444	1
ENSG00000033011	-0.410663	0.000659227	ALG1	protein_coding	16	5033702	5087379	1
ENSG00000033030	-0.168135	0.354472	ZCCHC8	protein_coding	12	122471600	122500932	-1
ENSG00000033050	-0.62398	8.05266e-05	ABCF2	protein_coding	7	151211484	151227205	-1
ENSG00000033100	0.281374	0.0285038	CHPF2	protein_coding	7	151232483	151240979	1
ENSG00000033122	0.312432	0.323763	LRRC7	protein_coding	1	69567922	70151945	1
ENSG00000033170	0.0619431	0.85034	FUT8	protein_coding	14	65410592	65744121	1
ENSG00000033178	0.259122	0.025565	UBA6	protein_coding	4	67612652	67701155	-1
ENSG00000033327	0.516078	0.00266496	GAB2	protein_coding	11	78215293	78418348	-1
ENSG00000033627	-0.0230909	0.907409	ATP6V0A1	protein_coding	17	42458844	42522582	1
ENSG00000033800	0.0203494	0.926321	PIAS1	protein_coding	15	68054309	68198603	1
ENSG00000033867	-0.379165	0.0155788	SLC4A7	protein_coding	3	27372721	27484420	-1
ENSG00000034152	-0.00313696	0.997587	MAP2K3	protein_coding	17	21284672	21315232	1
ENSG00000034510	0.654133	2.01338e-07	TMSB10	protein_coding	2	84905656	84906671	1
ENSG00000034533	-0.18613	0.505956	ASTE1	protein_coding	3	131013875	131027649	-1
ENSG00000034677	-0.0953235	0.463081	RNF19A	protein_coding	8	100257060	100336218	-1
ENSG00000034693	0.513738	0.000322165	PEX3	protein_coding	6	143450805	143490616	1
ENSG00000034713	-0.0219141	0.927804	GABARAPL2	protein_coding	16	75566375	75577881	1
ENSG00000035115	0.42676	0.0176713	SH3YL1	protein_coding	2	217730	266398	-1
ENSG00000035141	-0.473968	0.000108687	FAM136A	protein_coding	2	70295976	70302067	-1
ENSG00000035403	0.106078	0.539621	VCL	protein_coding	10	73995193	74121363	1
ENSG00000035499	-0.43099	0.00215889	DEPDC1B	protein_coding	5	60596912	60700190	-1
ENSG00000035664	0.278209	0.361754	DAPK2	protein_coding	15	63907036	64072033	-1
ENSG00000035681	-0.414436	0.00102898	NSMAF	protein_coding	8	58583508	58659853	-1
ENSG00000035687	-0.26668	0.0189925	ADSS2	protein_coding	1	244408494	244451909	-1
ENSG00000035862	0.346581	0.000516387	TIMP2	protein_coding	17	78852977	78925387	-1
ENSG00000035928	0.179515	0.113303	RFC1	protein_coding	4	39287456	39366375	-1
ENSG00000036054	0.0705177	0.753629	TBC1D23	protein_coding	3	100260992	100325251	1
ENSG00000036257	-0.0680486	0.677214	CUL3	protein_coding	2	224470150	224585397	-1
ENSG00000036549	0.0802784	0.577768	ZZZ3	protein_coding	1	77562416	77683419	-1
ENSG00000036672	-1.64763	1.72225e-07	USP2	protein_coding	11	119355215	119381711	-1
ENSG00000037042	-0.165567	0.469059	TUBG2	protein_coding	17	42659284	42667006	1
ENSG00000037241	-0.666698	1.97967e-07	RPL26L1	protein_coding	5	172958729	172969771	1
ENSG00000037280	0.157604	0.290381	FLT4	protein_coding	5	180601506	180649624	-1
ENSG00000037474	-0.0280985	0.843606	NSUN2	protein_coding	5	6599239	6633291	-1
ENSG00000037637	1.16633	8.4124e-31	FBXO42	protein_coding	1	16246840	16352480	-1
ENSG00000037749	-0.0564939	0.7769	MFAP3	protein_coding	5	154038959	154220478	1
ENSG00000037757	0.115562	0.542027	MRI1	protein_coding	19	13764522	13774282	1
ENSG00000037897	0.187032	0.355669	METTL1	protein_coding	12	57768471	57772119	-1
ENSG00000037965	0.128819	0.736179	HOXC8	protein_coding	12	54008985	54012769	1
ENSG00000038002	-0.00806098	0.985845	AGA	protein_coding	4	177430774	177442437	-1
ENSG00000038210	-0.0849952	0.656721	PI4K2B	protein_coding	4	25160663	25279204	1
ENSG00000038219	0.106086	0.463922	BOD1L1	protein_coding	4	13568738	13627725	-1
ENSG00000038274	-0.370111	0.00210484	MAT2B	protein_coding	5	163503114	163519558	1
ENSG00000038295	1.11712	6.81851e-16	TLL1	protein_coding	4	165873237	166104457	1
ENSG00000038358	-0.156783	0.243101	EDC4	protein_coding	16	67873052	67884499	1
ENSG00000038382	0.693547	1.37303e-15	TRIO	protein_coding	5	14143342	14532128	1
ENSG00000038427	3.25155	0.0274692	VCAN	protein_coding	5	83471618	83582303	1
ENSG00000038532	-0.0774691	0.731017	CLEC16A	protein_coding	16	10944539	11182186	1
ENSG00000039068	0.867048	0.0494325	CDH1	protein_coding	16	68737292	68835537	1
ENSG00000039123	-0.232669	0.0532969	MTREX	protein_coding	5	55307989	55425579	1
ENSG00000039139	0.0545462	0.900679	DNAH5	protein_coding	5	13690328	14011818	-1
ENSG00000039319	-0.311444	0.0272396	ZFYVE16	protein_coding	5	80408013	80483379	1
ENSG00000039523	0.031292	0.862146	RIPOR1	protein_coding	16	67518418	67546788	1
ENSG00000039537	0.0602254	0.777272	C6	protein_coding	5	41142116	41261438	-1
ENSG00000039560	-0.21623	0.098255	RAI14	protein_coding	5	34656328	34832612	1
ENSG00000039600	0.252513	0.287178	SOX30	protein_coding	5	157625679	157671480	-1
ENSG00000039650	-0.0609938	0.874758	PNKP	protein_coding	19	49859882	49878351	-1
ENSG00000040199	-0.45033	0.0224233	PHLPP2	protein_coding	16	71637835	71724701	-1
ENSG00000040275	0.164456	0.209824	SPDL1	protein_coding	5	169583636	169604778	1
ENSG00000040341	0.121479	0.498331	STAU2	protein_coding	8	73420369	73747708	-1
ENSG00000040487	-0.0714818	0.798538	SLC66A1	protein_coding	1	19312326	19329300	1
ENSG00000040531	-0.0666341	0.74309	CTNS	protein_coding	17	3636459	3663103	1
ENSG00000040608	0.157401	0.583879	RTN4R	protein_coding	22	20241415	20283246	-1
ENSG00000040633	0.0754472	0.648582	PHF23	protein_coding	17	7235029	7239722	-1
ENSG00000040933	-0.361805	0.0303387	INPP4A	protein_coding	2	98444854	98594392	1
ENSG00000041353	0.0610079	0.827091	RAB27B	protein_coding	18	54717860	54895516	1
ENSG00000041357	-0.38985	3.43287e-05	PSMA4	protein_coding	15	78540405	78552417	1
ENSG00000041515	0.654648	0.0151849	MYO16	protein_coding	13	108596152	109208005	1
ENSG00000041802	-0.456832	0.000156492	LSG1	protein_coding	3	194640791	194672463	-1
ENSG00000041880	0.0866963	0.656901	PARP3	protein_coding	3	51942345	51948867	1
ENSG00000041982	1.40307	1.20279e-35	TNC	protein_coding	9	115019575	115118207	-1
ENSG00000041988	-0.111642	0.6249	THAP3	protein_coding	1	6624868	6635586	1
ENSG00000042088	0.0098098	0.975665	TDP1	protein_coding	14	89954939	90044764	1
ENSG00000042286	-0.12914	0.453686	AIFM2	protein_coding	10	70098223	70132934	-1
ENSG00000042317	0.113378	0.755317	SPATA7	protein_coding	14	88384924	88470350	1
ENSG00000042429	-0.0899555	0.729295	MED17	protein_coding	11	93784227	93814963	1
ENSG00000042445	-0.410993	0.00109945	RETSAT	protein_coding	2	85341955	85354531	-1
ENSG00000042493	-0.0713196	0.700052	CAPG	protein_coding	2	85394753	85418432	-1
ENSG00000042753	-0.245959	0.0895187	AP2S1	protein_coding	19	46838136	46850846	-1
ENSG00000043093	-0.256761	0.0532969	DCUN1D1	protein_coding	3	182938074	182985953	-1
ENSG00000043143	-0.554878	0.000242245	JADE2	protein_coding	5	134524312	134583230	1
ENSG00000043355	0.282387	0.135824	ZIC2	protein_coding	13	99981784	99986765	1
ENSG00000043514	0.597143	8.8818e-09	TRIT1	protein_coding	1	39838110	39883511	-1
ENSG00000044090	0.0196434	0.926595	CUL7	protein_coding	6	43037617	43053943	-1
ENSG00000044115	0.274612	0.00374664	CTNNA1	protein_coding	5	138610967	138935034	1
ENSG00000044446	-0.4026	0.00588836	PHKA2	protein_coding	X	18892298	18984114	-1
ENSG00000044459	-0.161235	0.273372	CNTLN	protein_coding	9	17134982	17503923	1
ENSG00000044524	2.96232	1.04687e-81	EPHA3	protein_coding	3	89107621	89482134	1
ENSG00000044574	0.242098	0.0358165	HSPA5	protein_coding	9	125234853	125241382	-1
ENSG00000046604	0.369921	0.00070983	DSG2	protein_coding	18	31498177	31549008	1
ENSG00000046647	0.025594	0.947016	GEMIN8	protein_coding	X	14006726	14029893	-1
ENSG00000046651	0.200858	0.16834	OFD1	protein_coding	X	13734743	13777955	1
ENSG00000046653	0.187081	0.332013	GPM6B	protein_coding	X	13770939	13938638	-1
ENSG00000047056	-0.0801811	0.75422	WDR37	protein_coding	10	1049538	1160991	1
ENSG00000047188	-0.442682	0.000206977	YTHDC2	protein_coding	5	113513694	113595285	1
ENSG00000047230	-0.264487	0.084725	CTPS2	protein_coding	X	16587999	16712936	-1
ENSG00000047249	-0.30702	0.0163249	ATP6V1H	protein_coding	8	53715543	53843558	-1
ENSG00000047315	-0.189654	0.0696807	POLR2B	protein_coding	4	56977722	57031158	1
ENSG00000047346	0.13969	0.400318	ATOSA	protein_coding	15	52581317	52709817	-1
ENSG00000047365	-0.0841644	0.802371	ARAP2	protein_coding	4	35948221	36244514	-1
ENSG00000047410	0.215323	0.0318535	TPR	protein_coding	1	186311652	186375693	-1
ENSG00000047457	5.19795	4.17684e-14	CP	protein_coding	3	149162410	149221829	-1
ENSG00000047578	-0.047087	0.840044	KATNIP	protein_coding	16	27550133	27780344	1
ENSG00000047579	-0.339196	0.141046	DTNBP1	protein_coding	6	15522807	15663058	-1
ENSG00000047597	-0.218016	0.425263	XK	protein_coding	X	37685791	37732130	1
ENSG00000047621	-0.258247	0.124362	C12orf4	protein_coding	12	4487735	4538508	-1
ENSG00000047634	-0.0986347	0.615624	SCML1	protein_coding	X	17737449	17754988	1
ENSG00000047644	-0.204202	0.208371	WWC3	protein_coding	X	10015254	10144474	1
ENSG00000047662	0.182603	0.503574	FAM184B	protein_coding	4	17629306	17781621	-1
ENSG00000047849	0.192114	0.0481265	MAP4	protein_coding	3	47850690	48089272	-1
ENSG00000047932	0.0653007	0.726778	GOPC	protein_coding	6	117560269	117602542	-1
ENSG00000047936	0.398055	0.219226	ROS1	protein_coding	6	117287353	117425942	-1
ENSG00000048028	0.978688	4.46321e-16	USP28	protein_coding	11	113797874	113875572	-1
ENSG00000048052	0.463151	0.176097	HDAC9	protein_coding	7	18086949	19002416	1
ENSG00000048140	-0.795957	2.60063e-08	TSPAN17	protein_coding	5	176647387	176659054	1
ENSG00000048162	-0.395548	0.00315059	NOP16	protein_coding	5	176383946	176388927	-1
ENSG00000048342	-0.834933	4.80115e-09	CC2D2A	protein_coding	4	15469865	15601552	1
ENSG00000048392	-0.205255	0.259926	RRM2B	protein_coding	8	102204502	102238961	-1
ENSG00000048405	0.0478546	0.848102	ZNF800	protein_coding	7	127346790	127431924	-1
ENSG00000048471	-0.211783	0.294985	SNX29	protein_coding	16	11976734	12574287	1
ENSG00000048540	-0.0694317	0.779269	LMO3	protein_coding	12	16548372	16610594	-1
ENSG00000048544	-0.419897	0.000754557	MRPS10	protein_coding	6	42206807	42217861	-1
ENSG00000048649	0.315073	0.00547864	RSF1	protein_coding	11	77660009	77820869	-1
ENSG00000048707	-0.145778	0.374653	VPS13D	protein_coding	1	12230030	12512047	1
ENSG00000048740	2.5591	2.32366e-50	CELF2	protein_coding	10	10798397	11336675	1
ENSG00000048828	0.00167403	0.992664	FAM120A	protein_coding	9	93451685	93566112	1
ENSG00000048991	-0.26813	0.0447056	R3HDM1	protein_coding	2	135531455	135725270	1
ENSG00000049089	-0.260888	0.386944	COL9A2	protein_coding	1	40300489	40317813	-1
ENSG00000049130	0.167132	0.22099	KITLG	protein_coding	12	88492793	88580851	-1
ENSG00000049167	-0.216625	0.308773	ERCC8	protein_coding	5	60866454	60945073	-1
ENSG00000049192	-0.295466	0.0527816	ADAMTS6	protein_coding	5	65148738	65481920	-1
ENSG00000049239	0.639915	0.00171357	H6PD	protein_coding	1	9234774	9271337	1
ENSG00000049245	-0.0442338	0.809993	VAMP3	protein_coding	1	7771296	7781432	1
ENSG00000049246	-0.315302	0.346121	PER3	protein_coding	1	7784291	7845177	1
ENSG00000049247	0.186113	0.541796	UTS2	protein_coding	1	7843083	7853512	-1
ENSG00000049323	0.45761	0.000103646	LTBP1	protein_coding	2	32946953	33399509	1
ENSG00000049449	0.0453028	0.809857	RCN1	protein_coding	11	32091074	32105722	1
ENSG00000049540	-0.556585	0.0412159	ELN	protein_coding	7	74027789	74069907	1
ENSG00000049541	0.0946739	0.54857	RFC2	protein_coding	7	74231499	74254458	-1
ENSG00000049618	0.21876	0.0573287	ARID1B	protein_coding	6	156776020	157210779	1
ENSG00000049656	0.110438	0.362127	CLPTM1L	protein_coding	5	1317752	1345099	-1
ENSG00000049759	1.23927	5.42612e-32	NEDD4L	protein_coding	18	58044226	58401540	1
ENSG00000049768	-0.125277	0.522961	FOXP3	protein_coding	X	49250438	49264800	-1
ENSG00000049769	0.0592388	0.891122	PPP1R3F	protein_coding	X	49269793	49301461	1
ENSG00000049860	-0.046559	0.783925	HEXB	protein_coding	5	74640023	74722647	1
ENSG00000049883	-0.14721	0.364215	PTCD2	protein_coding	5	72320367	72368395	1
ENSG00000050130	-0.0688202	0.707181	JKAMP	protein_coding	14	59484443	59505410	1
ENSG00000050165	0.683688	3.43287e-05	DKK3	protein_coding	11	11956207	12009769	-1
ENSG00000050327	0.148664	0.542036	ARHGEF5	protein_coding	7	144355288	144380632	1
ENSG00000050344	0.14588	0.684089	NFE2L3	protein_coding	7	26152198	26187137	1
ENSG00000050393	-0.0541661	0.789631	MCUR1	protein_coding	6	13786557	13814568	-1
ENSG00000050405	-0.428691	0.154348	LIMA1	protein_coding	12	50175788	50283520	-1
ENSG00000050426	0.204335	0.142145	LETMD1	protein_coding	12	51047962	51060424	1
ENSG00000050438	0.0393587	0.890068	SLC4A8	protein_coding	12	51391317	51515763	1
ENSG00000050555	0.310183	0.215206	LAMC3	protein_coding	9	131009174	131094473	1
ENSG00000050628	-0.0981278	0.759865	PTGER3	protein_coding	1	70852353	71047816	-1
ENSG00000050730	0.172645	0.457388	TNIP3	protein_coding	4	121131408	121227466	-1
ENSG00000050748	-0.0427709	0.802406	MAPK9	protein_coding	5	180233143	180292099	-1
ENSG00000050820	0.204688	0.21043	BCAR1	protein_coding	16	75228181	75268053	-1
ENSG00000051009	-0.0811146	0.732533	FHIP1B	protein_coding	11	6211345	6234711	-1
ENSG00000051108	0.395754	0.000886447	HERPUD1	protein_coding	16	56932142	56944864	1
ENSG00000051128	0.125688	0.617698	HOMER3	protein_coding	19	18929201	18941261	-1
ENSG00000051180	-0.0268757	0.923387	RAD51	protein_coding	15	40694774	40732340	1
ENSG00000051341	-0.129073	0.574921	POLQ	protein_coding	3	121431431	121545988	-1
ENSG00000051382	-0.0629977	0.795986	PIK3CB	protein_coding	3	138652698	138834928	-1
ENSG00000051523	0.0811615	0.623609	CYBA	protein_coding	16	88643275	88651083	-1
ENSG00000051596	0.00491606	0.985767	THOC3	protein_coding	5	175917873	176034680	-1
ENSG00000051620	-0.40438	0.0343116	HEBP2	protein_coding	6	138403531	138422197	1
ENSG00000051825	-0.201252	0.16834	MPHOSPH9	protein_coding	12	123152320	123244014	-1
ENSG00000052126	-0.0282707	0.885428	PLEKHA5	protein_coding	12	19129669	19376400	1
ENSG00000052344	1.63267	0.00451106	PRSS8	protein_coding	16	31131433	31135727	-1
ENSG00000052723	-0.184198	0.116588	SIKE1	protein_coding	1	114769479	114780685	-1
ENSG00000052749	-0.700368	2.22004e-07	RRP12	protein_coding	10	97356358	97426076	-1
ENSG00000052795	0.757798	3.44431e-05	FNIP2	protein_coding	4	158769026	158908050	1
ENSG00000052802	0.0121513	0.964835	MSMO1	protein_coding	4	165327667	165343164	1
ENSG00000052841	0.144735	0.225927	TTC17	protein_coding	11	43358920	43494933	1
ENSG00000053108	0.538943	0.000122031	FSTL4	protein_coding	5	133196455	133612541	-1
ENSG00000053254	1.10885	1.52303e-25	FOXN3	protein_coding	14	89124871	89619149	-1
ENSG00000053371	0.274206	0.0538761	AKR7A2	protein_coding	1	19303965	19312144	-1
ENSG00000053372	-0.314393	0.0061511	MRTO4	protein_coding	1	19251805	19260128	1
ENSG00000053438	0.0216951	0.962101	NNAT	protein_coding	20	37521206	37523690	1
ENSG00000053501	0.00480155	0.990041	USE1	protein_coding	19	17215346	17219829	1
ENSG00000053524	0.26685	0.337958	MCF2L2	protein_coding	3	183178041	183428778	-1
ENSG00000053702	0.072069	0.863291	NRIP2	protein_coding	12	2825348	2835544	-1
ENSG00000053747	0.198464	0.229491	LAMA3	protein_coding	18	23689453	23956222	1
ENSG00000053770	-0.244094	0.0789053	AP5M1	protein_coding	14	57268924	57298742	1
ENSG00000053900	-0.307097	0.0437547	ANAPC4	protein_coding	4	25377263	25418498	1
ENSG00000053918	1.0659	0.0276031	KCNQ1	protein_coding	11	2444654	2849105	1
ENSG00000054116	-0.248207	0.0445849	TRAPPC3	protein_coding	1	36136570	36156053	-1
ENSG00000054118	0.0562139	0.68468	THRAP3	protein_coding	1	36224432	36305357	1
ENSG00000054148	0.255349	0.0677582	PHPT1	protein_coding	9	136848724	136851027	1
ENSG00000054179	0.858876	0.0241969	ENTPD2	protein_coding	9	137048107	137054061	-1
ENSG00000054219	-0.145998	0.661626	LY75	protein_coding	2	159803355	159904756	-1
ENSG00000054267	0.144125	0.354134	ARID4B	protein_coding	1	235131634	235328219	-1
ENSG00000054277	0.401423	0.0955551	OPN3	protein_coding	1	241590102	241677376	-1
ENSG00000054282	-0.141983	0.526286	SDCCAG8	protein_coding	1	243256034	243500091	1
ENSG00000054356	8.61411	2.54585e-23	PTPRN	protein_coding	2	219289623	219309648	-1
ENSG00000054392	0.304056	0.35295	HHAT	protein_coding	1	210328252	210676296	1
ENSG00000054523	-0.0257419	0.899688	KIF1B	protein_coding	1	10210570	10381603	1
ENSG00000054598	-0.00324355	0.990515	FOXC1	protein_coding	6	1609915	1613897	1
ENSG00000054611	0.764219	1.32957e-08	TBC1D22A	protein_coding	22	46762617	47175699	1
ENSG00000054654	0.675193	1.20274e-05	SYNE2	protein_coding	14	63761899	64226433	1
ENSG00000054690	0.605566	0.00822186	PLEKHH1	protein_coding	14	67533290	67589612	1
ENSG00000054793	-0.102306	0.455111	ATP9A	protein_coding	20	51596514	51768390	-1
ENSG00000054938	0.0828723	0.801306	CHRDL2	protein_coding	11	74696429	74731426	-1
ENSG00000054965	0.646925	4.12383e-11	FAM168A	protein_coding	11	73400487	73598189	-1
ENSG00000054967	0.97565	5.39013e-10	RELT	protein_coding	11	73376399	73397474	1
ENSG00000054983	0.0203444	0.96611	GALC	protein_coding	14	87837820	87993665	-1
ENSG00000055044	-0.316141	0.00120934	NOP58	protein_coding	2	202265736	202303661	1
ENSG00000055070	-0.10204	0.443309	SZRD1	protein_coding	1	16352575	16398145	1
ENSG00000055130	0.0413585	0.809802	CUL1	protein_coding	7	148697914	148801110	1
ENSG00000055147	-0.423536	0.00711005	FAM114A2	protein_coding	5	153990148	154038936	-1
ENSG00000055163	-0.0955681	0.589163	CYFIP2	protein_coding	5	157266079	157395595	1
ENSG00000055208	0.27	0.0148673	TAB2	protein_coding	6	149218641	149411613	1
ENSG00000055211	0.358556	0.0207875	GINM1	protein_coding	6	149566294	149591748	1
ENSG00000055332	-0.406873	0.000587907	EIF2AK2	protein_coding	2	37099210	37157522	-1
ENSG00000055483	-0.0816478	0.64575	USP36	protein_coding	17	78787381	78841441	-1
ENSG00000055609	0.657785	2.74172e-06	KMT2C	protein_coding	7	152134922	152436644	-1
ENSG00000055732	-0.282209	0.28244	MCOLN3	protein_coding	1	85018082	85048500	-1
ENSG00000055813	0.149014	0.518075	CCDC85A	protein_coding	2	56183990	56386172	1
ENSG00000055917	0.254694	0.0109013	PUM2	protein_coding	2	20248691	20352234	-1
ENSG00000055950	-0.214709	0.125239	MRPL43	protein_coding	10	100969458	100987515	-1
ENSG00000056050	-0.309249	0.0401851	HPF1	protein_coding	4	169729470	169757944	-1
ENSG00000056097	-0.0449876	0.788585	ZFR	protein_coding	5	32354350	32444740	-1
ENSG00000056277	-0.0983126	0.783807	ZNF280C	protein_coding	X	130202707	130268899	-1
ENSG00000056558	0.195221	0.556977	TRAF1	protein_coding	9	120902393	120929173	-1
ENSG00000056586	-0.11164	0.458908	RC3H2	protein_coding	9	122844556	122905359	-1
ENSG00000056736	-0.293939	0.174364	IL17RB	protein_coding	3	53846568	53865794	1
ENSG00000056972	-0.274974	0.181896	TRAF3IP2	protein_coding	6	111555381	111606906	-1
ENSG00000056998	-0.393386	0.249266	GYG2	protein_coding	X	2828822	2882818	1
ENSG00000057019	0.744629	9.98061e-09	DCBLD2	protein_coding	3	98795941	98901695	-1
ENSG00000057252	-0.688139	6.17454e-07	SOAT1	protein_coding	1	179293714	179358680	1
ENSG00000057294	1.77249	2.51978e-15	PKP2	protein_coding	12	32790745	32896798	-1
ENSG00000057608	-0.0224425	0.893803	GDI2	protein_coding	10	5765223	5842132	-1
ENSG00000057657	0.774292	0.00676907	PRDM1	protein_coding	6	105993463	106109939	1
ENSG00000057663	0.16302	0.31245	ATG5	protein_coding	6	106045423	106325791	-1
ENSG00000057704	0.114354	0.767915	TMCC3	protein_coding	12	94567122	94650557	-1
ENSG00000057757	-0.405982	0.00028098	PITHD1	protein_coding	1	23778418	23788232	1
ENSG00000057935	0.13511	0.387973	MTA3	protein_coding	2	42494569	42756947	1
ENSG00000058056	-0.286776	0.0197282	USP13	protein_coding	3	179653032	179804366	1
ENSG00000058063	0.119024	0.539405	ATP11B	protein_coding	3	182793503	182921629	1
ENSG00000058085	-0.118374	0.697919	LAMC2	protein_coding	1	183186238	183245127	1
ENSG00000058091	0.386046	0.000963012	CDK14	protein_coding	7	90466424	91210590	1
ENSG00000058262	0.159126	0.161454	SEC61A1	protein_coding	3	128051641	128071705	1
ENSG00000058272	0.235638	0.0219781	PPP1R12A	protein_coding	12	79773563	79935460	-1
ENSG00000058453	-0.202596	0.322632	CROCC	protein_coding	1	16740273	16972964	1
ENSG00000058600	-0.249493	0.0262555	POLR3E	protein_coding	16	22297375	22335101	1
ENSG00000058668	0.577026	1.61314e-05	ATP2B4	protein_coding	1	203626832	203744081	1
ENSG00000058673	-0.0835487	0.748996	ZC3H11A	protein_coding	1	203795623	203854999	1
ENSG00000058729	-0.49665	0.000196118	RIOK2	protein_coding	5	97160867	97183247	-1
ENSG00000058799	-0.248775	0.186396	YIPF1	protein_coding	1	53851719	53889798	-1
ENSG00000058804	0.523837	3.2426e-09	NDC1	protein_coding	1	53765478	53838463	-1
ENSG00000059122	-0.57065	1.01262e-05	FLYWCH1	protein_coding	16	2911931	2951208	1
ENSG00000059145	-0.231779	0.0721813	UNKL	protein_coding	16	1363205	1414751	-1
ENSG00000059377	-0.0891104	0.825434	TBXAS1	protein_coding	7	139777051	140020325	1
ENSG00000059378	-0.349057	0.0465457	PARP12	protein_coding	7	140023749	140062951	-1
ENSG00000059573	0.662475	1.47788e-08	ALDH18A1	protein_coding	10	95605941	95656711	-1
ENSG00000059588	0.0170934	0.941325	TARBP1	protein_coding	1	234391313	234479179	-1
ENSG00000059691	-0.0411741	0.850327	GATB	protein_coding	4	151670504	151761007	-1
ENSG00000059728	0.420648	0.0186511	MXD1	protein_coding	2	69897688	69942945	1
ENSG00000059758	0.118027	0.50468	CDK17	protein_coding	12	96278261	96400480	-1
ENSG00000059769	1.13131	3.80714e-17	DNAJC25	protein_coding	9	111631334	111654351	1
ENSG00000059804	3.66957	1.31947e-186	SLC2A3	protein_coding	12	7919230	8019007	-1
ENSG00000059915	0.423234	0.166468	PSD	protein_coding	10	102402617	102421539	-1
ENSG00000060069	0.958713	2.87419e-11	CTDP1	protein_coding	18	79679803	79754503	1
ENSG00000060138	0.314739	0.000490247	YBX3	protein_coding	12	10699089	10723323	-1
ENSG00000060140	0.0820676	0.841668	STYK1	protein_coding	12	10618923	10674318	-1
ENSG00000060237	-0.0336038	0.834981	WNK1	protein_coding	12	752579	911452	1
ENSG00000060339	-0.292541	0.0196116	CCAR1	protein_coding	10	68721012	68792377	1
ENSG00000060491	0.21896	0.078121	OGFR	protein_coding	20	62804835	62814000	1
ENSG00000060558	0.106608	0.601096	GNA15	protein_coding	19	3136033	3163749	1
ENSG00000060642	0.432765	0.0134451	PIGV	protein_coding	1	26787054	26800659	1
ENSG00000060656	1.58916	1.88677e-24	PTPRU	protein_coding	1	29236516	29326813	1
ENSG00000060688	-0.099445	0.520485	SNRNP40	protein_coding	1	31259568	31296788	-1
ENSG00000060718	0.0868235	0.715399	COL11A1	protein_coding	1	102876467	103108872	-1
ENSG00000060749	0.155935	0.270565	QSER1	protein_coding	11	32892811	32993316	1
ENSG00000060762	-0.398892	0.0078389	MPC1	protein_coding	6	166364919	166383013	-1
ENSG00000060971	-0.461312	0.000765949	ACAA1	protein_coding	3	38103129	38137242	-1
ENSG00000060982	-0.088448	0.810554	BCAT1	protein_coding	12	24810024	24949101	-1
ENSG00000061273	0.0449187	0.827091	HDAC7	protein_coding	12	47782722	47833132	-1
ENSG00000061455	0.121679	0.64976	PRDM6	protein_coding	5	123089241	123194266	1
ENSG00000061656	3.55928	4.28806e-142	SPAG4	protein_coding	20	35615829	35621094	1
ENSG00000061676	-0.121105	0.311905	NCKAP1	protein_coding	2	182909115	183038858	-1
ENSG00000061794	-0.332045	0.00599951	MRPS35	protein_coding	12	27710822	27756295	1
ENSG00000061936	-0.070114	0.726502	SFSWAP	protein_coding	12	131711081	131799738	1
ENSG00000061938	0.217995	0.211556	TNK2	protein_coding	3	195863364	195911945	-1
ENSG00000061987	-0.0849513	0.683717	MON2	protein_coding	12	62466817	62600476	1
ENSG00000062038	0.23313	0.383049	CDH3	protein_coding	16	68636189	68727468	1
ENSG00000062194	0.0355484	0.835922	GPBP1	protein_coding	5	57173948	57264679	1
ENSG00000062282	-0.499457	0.159085	DGAT2	protein_coding	11	75759512	75801535	1
ENSG00000062370	0.167416	0.60032	ZNF112	protein_coding	19	44326555	44367217	-1
ENSG00000062485	-0.254239	0.0133963	CS	protein_coding	12	56271699	56300391	-1
ENSG00000062582	-0.0719707	0.846978	MRPS24	protein_coding	7	43866558	43869893	-1
ENSG00000062598	-0.301555	0.0511733	ELMO2	protein_coding	20	46366050	46432985	-1
ENSG00000062650	0.0786572	0.619309	WAPL	protein_coding	10	86435256	86521792	-1
ENSG00000062716	-0.202259	0.147966	VMP1	protein_coding	17	59707192	59842255	1
ENSG00000062725	-0.102492	0.550912	APPBP2	protein_coding	17	60443158	60526242	-1
ENSG00000062822	0.157137	0.212248	POLD1	protein_coding	19	50384204	50418018	1
ENSG00000063015	-1.13834	0.0437251	SEZ6	protein_coding	17	28954901	29006440	-1
ENSG00000063046	0.624677	9.70283e-14	EIF4B	protein_coding	12	53006282	53042215	1
ENSG00000063127	0.0566038	0.843813	SLC6A16	protein_coding	19	49289638	49325215	-1
ENSG00000063169	-0.0985973	0.748277	BICRA	protein_coding	19	47608196	47703277	1
ENSG00000063176	-0.36696	0.0739094	SPHK2	protein_coding	19	48619291	48630717	1
ENSG00000063177	0.155352	0.13996	RPL18	protein_coding	19	48615328	48619184	-1
ENSG00000063180	0.0647565	0.852566	CA11	protein_coding	19	48637946	48646187	-1
ENSG00000063241	-0.634372	0.00101331	ISOC2	protein_coding	19	55452985	55462343	-1
ENSG00000063244	-0.00914653	0.964511	U2AF2	protein_coding	19	55654146	55674716	1
ENSG00000063245	0.37611	0.000139761	EPN1	protein_coding	19	55675226	55709858	1
ENSG00000063322	-0.340538	0.00402835	MED29	protein_coding	19	39391303	39400641	1
ENSG00000063438	0.246756	0.0831967	AHRR	protein_coding	5	321714	438291	1
ENSG00000063587	-0.464889	0.0239289	ZNF275	protein_coding	X	153334147	153360110	1
ENSG00000063601	0.0879116	0.568031	MTMR1	protein_coding	X	150692971	150765108	1
ENSG00000063660	0.223963	0.111139	GPC1	protein_coding	2	240435663	240468076	1
ENSG00000063761	-1.15248	6.92515e-05	ADCK1	protein_coding	14	77800109	77935014	1
ENSG00000063854	1.10252	8.31154e-23	HAGH	protein_coding	16	1795620	1827157	-1
ENSG00000063978	0.338549	0.000522979	RNF4	protein_coding	4	2462220	2515857	1
ENSG00000064012	-0.320629	0.00607735	CASP8	protein_coding	2	201233443	201361836	1
ENSG00000064042	0.63033	1.41362e-11	LIMCH1	protein_coding	4	41359607	41700044	1
ENSG00000064102	0.654689	3.40585e-10	INTS13	protein_coding	12	26905181	26938326	-1
ENSG00000064115	0.0801331	0.613931	TM7SF3	protein_coding	12	26971579	27014434	-1
ENSG00000064195	-0.24465	0.167264	DLX3	protein_coding	17	49990005	49995224	-1
ENSG00000064199	-0.278867	0.404968	SPA17	protein_coding	11	124673844	124697518	1
ENSG00000064205	0.815547	2.34527e-13	CCN5	protein_coding	20	44714844	44728509	1
ENSG00000064225	1.09688	0.000975042	ST3GAL6	protein_coding	3	98732236	98821201	1
ENSG00000064270	0.777163	0.076012	ATP2C2	protein_coding	16	84368527	84464187	1
ENSG00000064309	0.336541	0.0703931	CDON	protein_coding	11	125955796	126063335	-1
ENSG00000064313	-0.109593	0.448528	TAF2	protein_coding	8	119730774	119832863	-1
ENSG00000064393	0.388818	0.00430323	HIPK2	protein_coding	7	139561570	139777998	-1
ENSG00000064419	-0.0991962	0.437117	TNPO3	protein_coding	7	128954180	129055173	-1
ENSG00000064490	-0.529005	0.000199032	RFXANK	protein_coding	19	19192229	19201869	1
ENSG00000064545	-0.077221	0.700052	TMEM161A	protein_coding	19	19119169	19138513	-1
ENSG00000064547	0.0145603	0.975528	LPAR2	protein_coding	19	19623655	19628930	-1
ENSG00000064601	0.145468	0.173387	CTSA	protein_coding	20	45890144	45898949	1
ENSG00000064607	-0.0524474	0.810355	SUGP2	protein_coding	19	18990888	19034023	-1
ENSG00000064651	0.697192	5.82793e-10	SLC12A2	protein_coding	5	128083766	128189677	1
ENSG00000064652	-0.234739	0.253721	SNX24	protein_coding	5	122843439	123029354	1
ENSG00000064655	1.38768	0.0351457	EYA2	protein_coding	20	46894624	47188844	1
ENSG00000064666	-0.023593	0.922102	CNN2	protein_coding	19	1026586	1039068	1
ENSG00000064687	0.300138	0.024184	ABCA7	protein_coding	19	1039997	1065572	1
ENSG00000064692	-0.00148838	0.997216	SNCAIP	protein_coding	5	122311354	122464219	1
ENSG00000064703	-0.361422	0.0110886	DDX20	protein_coding	1	111754832	111775602	1
ENSG00000064726	0.237384	0.0291197	BTBD1	protein_coding	15	83016423	83067252	-1
ENSG00000064763	-0.194866	0.403701	FAR2	protein_coding	12	29149016	29341121	1
ENSG00000064932	0.475527	6.00966e-07	SBNO2	protein_coding	19	1107637	1174268	-1
ENSG00000064933	-0.0333142	0.894806	PMS1	protein_coding	2	189784085	189877629	1
ENSG00000064961	-0.1552	0.185702	HMG20B	protein_coding	19	3572777	3579088	1
ENSG00000064995	-0.127224	0.491426	TAF11	protein_coding	6	34877462	34889192	-1
ENSG00000064999	-0.0629709	0.749163	ANKS1A	protein_coding	6	34889255	35091406	1
ENSG00000065000	-0.0200392	0.911249	AP3D1	protein_coding	19	2100988	2164468	-1
ENSG00000065029	-0.0980524	0.59681	ZNF76	protein_coding	6	35258909	35295985	1
ENSG00000065054	0.121926	0.402305	NHERF2	protein_coding	16	2025356	2039026	1
ENSG00000065057	-0.514755	0.000282904	NTHL1	protein_coding	16	2039815	2047866	-1
ENSG00000065060	-0.197734	0.565196	BLTP3A	protein_coding	6	34792083	34877514	1
ENSG00000065135	0.0554435	0.732623	GNAI3	protein_coding	1	109548615	109600195	1
ENSG00000065150	0.185811	0.0686506	IPO5	protein_coding	13	97953658	98024296	1
ENSG00000065154	-0.383998	0.00393698	OAT	protein_coding	10	124397303	124418976	-1
ENSG00000065183	-0.49529	0.00013292	WDR3	protein_coding	1	117929720	117966543	1
ENSG00000065243	-0.0981911	0.48663	PKN2	protein_coding	1	88684222	88836255	1
ENSG00000065268	-0.403923	0.00287836	WDR18	protein_coding	19	984332	998438	1
ENSG00000065308	0.487864	2.87245e-06	TRAM2	protein_coding	6	52497408	52577060	-1
ENSG00000065325	-0.434546	0.13012	GLP2R	protein_coding	17	9822206	9892099	1
ENSG00000065328	0.263758	0.0582804	MCM10	protein_coding	10	13161558	13211110	1
ENSG00000065357	-0.17383	0.387973	DGKA	protein_coding	12	55927319	55954027	1
ENSG00000065361	0.114027	0.773603	ERBB3	protein_coding	12	56076799	56103505	1
ENSG00000065413	-0.45021	0.00846976	ANKRD44	protein_coding	2	196967017	197311173	-1
ENSG00000065427	-0.0657648	0.643323	KARS1	protein_coding	16	75627474	75648643	-1
ENSG00000065457	-0.473775	0.000828079	ADAT1	protein_coding	16	75596868	75623300	-1
ENSG00000065485	-0.0177451	0.948844	PDIA5	protein_coding	3	123067025	123225227	1
ENSG00000065491	-0.0624854	0.826703	TBC1D22B	protein_coding	6	37257772	37332970	1
ENSG00000065518	-0.547103	9.7019e-06	NDUFB4	protein_coding	3	120596328	120602507	1
ENSG00000065526	0.22247	0.0811285	SPEN	protein_coding	1	15836095	15940456	1
ENSG00000065534	-1.03357	0.00147841	MYLK	protein_coding	3	123610049	123884332	-1
ENSG00000065548	-0.19839	0.0712881	ZC3H15	protein_coding	2	186486253	186509361	1
ENSG00000065559	-0.0237428	0.922088	MAP2K4	protein_coding	17	12020829	12143830	1
ENSG00000065600	-0.23058	0.248374	PACC1	protein_coding	1	212363928	212414901	-1
ENSG00000065613	-0.0154275	0.940867	SLK	protein_coding	10	103967140	104029233	1
ENSG00000065615	0.329361	0.0207947	CYB5R4	protein_coding	6	83859656	83967423	1
ENSG00000065618	0.423927	0.115942	COL17A1	protein_coding	10	104031286	104085880	-1
ENSG00000065621	-0.499682	0.0227472	GSTO2	protein_coding	10	104268873	104304950	1
ENSG00000065665	0.182599	0.428104	SEC61A2	protein_coding	10	12129637	12169961	1
ENSG00000065675	0.0874999	0.76394	PRKCQ	protein_coding	10	6427143	6580301	-1
ENSG00000065717	0.267234	0.326825	TLE2	protein_coding	19	2997639	3047635	-1
ENSG00000065802	0.0854355	0.596403	ASB1	protein_coding	2	238426742	238452250	1
ENSG00000065809	0.0655145	0.650828	FAM107B	protein_coding	10	14518557	14774897	-1
ENSG00000065833	-0.373562	0.00180225	ME1	protein_coding	6	83210402	83431051	-1
ENSG00000065882	-0.0812231	0.678076	TBC1D1	protein_coding	4	37891084	38139175	1
ENSG00000065883	0.15505	0.233569	CDK13	protein_coding	7	39950121	40099580	1
ENSG00000065911	0.360035	0.208371	MTHFD2	protein_coding	2	74186172	74217565	1
ENSG00000065923	0.309197	0.0574951	SLC9A7	protein_coding	X	46599251	46759118	-1
ENSG00000065970	-0.127102	0.457729	FOXJ2	protein_coding	12	8032716	8055517	1
ENSG00000065978	-0.011265	0.951921	YBX1	protein_coding	1	42682418	42703805	1
ENSG00000065989	-0.0670436	0.775073	PDE4A	protein_coding	19	10416773	10469630	1
ENSG00000066027	-0.0362054	0.857415	PPP2R5A	protein_coding	1	212285410	212361853	1
ENSG00000066032	0.0199779	0.932243	CTNNA2	protein_coding	2	79185231	80648861	1
ENSG00000066044	-0.0541083	0.750896	ELAVL1	protein_coding	19	7958573	8005659	-1
ENSG00000066084	-0.451674	0.00150031	DIP2B	protein_coding	12	50504985	50748657	1
ENSG00000066117	-0.25264	0.019608	SMARCD1	protein_coding	12	50085200	50100707	1
ENSG00000066135	0.101538	0.605718	KDM4A	protein_coding	1	43650149	43705518	1
ENSG00000066136	-0.320781	0.0130871	NFYC	protein_coding	1	40691648	40771603	1
ENSG00000066230	0.656012	0.00751484	SLC9A3	protein_coding	5	470456	524449	-1
ENSG00000066248	1.10172	1.25448e-12	NGEF	protein_coding	2	232878701	233013256	-1
ENSG00000066279	-0.409772	1.6553e-05	ASPM	protein_coding	1	197084121	197146694	-1
ENSG00000066322	-0.137958	0.238685	ELOVL1	protein_coding	1	43363398	43368074	-1
ENSG00000066379	-0.654896	0.025626	POLR1H	protein_coding	6	30058899	30064909	1
ENSG00000066382	-0.48896	0.122348	MPPED2	protein_coding	11	30384493	30586872	-1
ENSG00000066405	0.0450343	0.919638	CLDN18	protein_coding	3	137998735	138033655	1
ENSG00000066422	0.1024	0.528698	ZBTB11	protein_coding	3	101648889	101677135	-1
ENSG00000066427	0.00384766	0.989075	ATXN3	protein_coding	14	92044496	92106621	-1
ENSG00000066455	0.0363258	0.880045	GOLGA5	protein_coding	14	92794305	92839947	1
ENSG00000066557	-0.451634	0.000203544	LRRC40	protein_coding	1	70144805	70205579	-1
ENSG00000066583	-0.192195	0.203645	ISOC1	protein_coding	5	129094749	129114028	1
ENSG00000066629	-0.113723	0.724833	EML1	protein_coding	14	99737693	99942060	1
ENSG00000066651	0.0149658	0.960072	TRMT11	protein_coding	6	125986479	126203817	1
ENSG00000066654	-0.0487189	0.795028	THUMPD1	protein_coding	16	20702816	20742084	-1
ENSG00000066697	0.91234	3.57752e-17	MSANTD3	protein_coding	9	100427143	100451734	1
ENSG00000066735	-0.173241	0.536463	KIF26A	protein_coding	14	104136454	104180894	1
ENSG00000066739	-0.443168	0.00467154	ATG2B	protein_coding	14	96279195	96363341	-1
ENSG00000066777	-0.12791	0.463922	ARFGEF1	protein_coding	8	67173511	67343781	-1
ENSG00000066827	0.228645	0.159444	ZFAT	protein_coding	8	134477788	134713049	-1
ENSG00000066855	-0.256912	0.0756535	MTFR1	protein_coding	8	65644734	65771261	1
ENSG00000066923	-0.140432	0.705235	STAG3	protein_coding	7	100177563	100214387	1
ENSG00000066926	-0.70202	4.06601e-08	FECH	protein_coding	18	57544377	57586732	-1
ENSG00000066933	0.0337458	0.906283	MYO9A	protein_coding	15	71822291	72118577	-1
ENSG00000067057	1.8256	2.01576e-108	PFKP	protein_coding	10	3066333	3137718	1
ENSG00000067064	-0.330609	0.00908295	IDI1	protein_coding	10	1039152	1049119	-1
ENSG00000067066	0.184574	0.244944	SP100	protein_coding	2	230415942	230545606	1
ENSG00000067082	0.498557	8.47183e-07	KLF6	protein_coding	10	3775996	3785281	-1
ENSG00000067113	0.0641579	0.832432	PLPP1	protein_coding	5	55424854	55534969	-1
ENSG00000067141	0.220368	0.440304	NEO1	protein_coding	15	73051710	73305205	1
ENSG00000067167	0.218001	0.066145	TRAM1	protein_coding	8	70573218	70608416	-1
ENSG00000067177	0.234222	0.121991	PHKA1	protein_coding	X	72578814	72714319	-1
ENSG00000067182	-0.208451	0.0820713	TNFRSF1A	protein_coding	12	6328757	6342114	-1
ENSG00000067191	0.266418	0.21363	CACNB1	protein_coding	17	39173453	39197702	-1
ENSG00000067208	-0.308977	0.0638175	EVI5	protein_coding	1	92508696	92792404	-1
ENSG00000067221	-0.725968	0.00133549	STOML1	protein_coding	15	73978926	73994622	-1
ENSG00000067225	1.46358	6.11075e-66	PKM	protein_coding	15	72199029	72231819	-1
ENSG00000067248	-0.888964	1.73547e-11	DHX29	protein_coding	5	55256055	55307694	-1
ENSG00000067334	-0.302302	0.00653295	DNTTIP2	protein_coding	1	93866284	93879918	-1
ENSG00000067365	-0.249219	0.223605	METTL22	protein_coding	16	8621683	8649654	1
ENSG00000067369	-0.145521	0.351919	TP53BP1	protein_coding	15	43403061	43510728	-1
ENSG00000067533	-0.285845	0.0503265	RRP15	protein_coding	1	218285293	218337983	1
ENSG00000067560	0.33274	9.01355e-05	RHOA	protein_coding	3	49359139	49412998	-1
ENSG00000067596	-0.208949	0.0796961	DHX8	protein_coding	17	43483865	43610338	1
ENSG00000067601	-0.197795	0.560759	PMS2P4	transcribed_unprocessed_pseudogene	7	67295608	67299424	-1
ENSG00000067606	0.110926	0.624235	PRKCZ	protein_coding	1	2050411	2185395	1
ENSG00000067704	0.996054	3.72872e-18	IARS2	protein_coding	1	220094132	220148041	1
ENSG00000067715	-0.0192961	0.96377	SYT1	protein_coding	12	78863993	79452008	1
ENSG00000067798	-0.309709	0.182107	NAV3	protein_coding	12	77324641	78213010	1
ENSG00000067829	0.0506739	0.747025	IDH3G	protein_coding	X	153785766	153794512	-1
ENSG00000067836	-0.447944	0.00422811	ROGDI	protein_coding	16	4796968	4802880	-1
ENSG00000067840	2.53827	3.33434e-30	PDZD4	protein_coding	X	153802166	153830565	-1
ENSG00000067900	0.168773	0.143293	ROCK1	protein_coding	18	20944612	21111813	-1
ENSG00000067955	-0.144307	0.302484	CBFB	protein_coding	16	67028984	67101058	1
ENSG00000067992	1.7378	5.7345e-29	PDK3	protein_coding	X	24465244	24550466	1
ENSG00000068001	-0.0265385	0.916838	HYAL2	protein_coding	3	50317790	50322782	-1
ENSG00000068024	-0.279965	0.0407944	HDAC4	protein_coding	2	239048168	239401654	-1
ENSG00000068028	0.518713	5.18447e-07	RASSF1	protein_coding	3	50329782	50340980	-1
ENSG00000068078	0.495948	0.0366081	FGFR3	protein_coding	4	1793293	1808872	1
ENSG00000068079	-0.530352	0.0417483	IFI35	protein_coding	17	43006740	43014456	1
ENSG00000068097	0.0272047	0.903411	HEATR6	protein_coding	17	60041008	60078922	-1
ENSG00000068120	-0.273984	0.00503412	COASY	protein_coding	17	42561467	42566277	1
ENSG00000068137	-0.0218269	0.91313	PLEKHH3	protein_coding	17	42667914	42676994	-1
ENSG00000068305	1.71763	4.78698e-61	MEF2A	protein_coding	15	99565417	99716488	1
ENSG00000068308	0.149169	0.290183	OTUD5	protein_coding	X	48922024	48958386	-1
ENSG00000068323	-0.228911	0.0712881	TFE3	protein_coding	X	49028726	49043410	-1
ENSG00000068354	0.0989601	0.623821	TBC1D25	protein_coding	X	48539714	48562609	1
ENSG00000068366	0.0539434	0.79028	ACSL4	protein_coding	X	109624244	109733403	-1
ENSG00000068383	-0.00343912	0.990609	INPP5A	protein_coding	10	132537787	132783480	1
ENSG00000068394	-0.343897	0.0141933	GPKOW	protein_coding	X	49113407	49123735	-1
ENSG00000068400	0.0225945	0.924513	GRIPAP1	protein_coding	X	48973720	49002265	-1
ENSG00000068438	0.683816	5.17041e-14	FTSJ1	protein_coding	X	48476021	48486364	1
ENSG00000068489	-0.246443	0.0297688	PRR11	protein_coding	17	59155732	59206709	1
ENSG00000068615	0.686485	3.8394e-05	REEP1	protein_coding	2	86213993	86338083	-1
ENSG00000068650	0.0339745	0.888451	ATP11A	protein_coding	13	112690038	112887168	1
ENSG00000068654	-0.538096	3.03659e-05	POLR1A	protein_coding	2	86020216	86106155	-1
ENSG00000068697	-0.0912289	0.530116	LAPTM4A	protein_coding	2	20032650	20051628	-1
ENSG00000068724	-0.302255	0.0339082	TTC7A	protein_coding	2	46915869	47076137	1
ENSG00000068745	0.162873	0.374873	IP6K2	protein_coding	3	48688003	48740353	-1
ENSG00000068784	-0.273592	0.144351	SRBD1	protein_coding	2	45388680	45612165	-1
ENSG00000068796	-0.0162774	0.945296	KIF2A	protein_coding	5	62306162	62391025	1
ENSG00000068831	0.060879	0.777334	RASGRP2	protein_coding	11	64726911	64745456	-1
ENSG00000068878	-0.183906	0.204322	PSME4	protein_coding	2	53864069	53970993	-1
ENSG00000068885	0.188336	0.28509	IFT80	protein_coding	3	160256986	160399880	-1
ENSG00000068903	0.130229	0.422039	SIRT2	protein_coding	19	38878555	38899862	-1
ENSG00000068912	-0.145682	0.390683	ERLEC1	protein_coding	2	53787009	53833038	1
ENSG00000068971	1.93075	9.75179e-55	PPP2R5B	protein_coding	11	64917553	64934475	1
ENSG00000068985	-0.0392151	0.88573	PAGE1	protein_coding	X	49687447	49695984	-1
ENSG00000069011	0.070769	0.720119	PITX1	protein_coding	5	135027734	135034813	-1
ENSG00000069020	0.804206	4.53991e-09	MAST4	protein_coding	5	66596380	67169593	1
ENSG00000069248	-0.0276337	0.900863	NUP133	protein_coding	1	229440259	229508341	-1
ENSG00000069275	-0.245571	0.0615881	NUCKS1	protein_coding	1	205712822	205750182	-1
ENSG00000069329	0.139097	0.301733	VPS35	protein_coding	16	46656132	46689518	-1
ENSG00000069345	-0.109476	0.481757	DNAJA2	protein_coding	16	46955362	46973674	-1
ENSG00000069399	0.74028	5.78521e-11	BCL3	protein_coding	19	44747705	44760044	1
ENSG00000069424	0.294413	0.0153282	KCNAB2	protein_coding	1	5990927	6101193	1
ENSG00000069482	-0.351301	0.213214	GAL	protein_coding	11	68683779	68691175	1
ENSG00000069493	-0.0113392	0.978236	CLEC2D	protein_coding	12	9664969	9699553	1
ENSG00000069509	-0.425865	0.0339757	FUNDC1	protein_coding	X	44523639	44542859	-1
ENSG00000069535	-0.591828	0.0206151	MAOB	protein_coding	X	43766610	43882450	-1
ENSG00000069667	4.98719	8.28131e-63	RORA	protein_coding	15	60488284	61229302	-1
ENSG00000069696	0.187897	0.342854	DRD4	protein_coding	11	637269	640706	1
ENSG00000069702	0.147617	0.381278	TGFBR3	protein_coding	1	91680343	91906335	-1
ENSG00000069812	0.391646	0.205604	HES2	protein_coding	1	6412418	6424670	-1
ENSG00000069849	-0.0544696	0.732623	ATP1B3	protein_coding	3	141876124	141926549	1
ENSG00000069869	0.368878	0.0118343	NEDD4	protein_coding	15	55826922	55993660	-1
ENSG00000069943	-0.365527	0.0256942	PIGB	protein_coding	15	55318960	55355648	1
ENSG00000069956	0.265072	0.0590928	MAPK6	protein_coding	15	51952106	52067375	1
ENSG00000069966	0.2638	0.0416068	GNB5	protein_coding	15	52115100	52191392	-1
ENSG00000069974	0.00681005	0.977578	RAB27A	protein_coding	15	55202966	55319113	-1
ENSG00000069998	1.35048	8.3384e-30	HDHD5	protein_coding	22	17137511	17165287	-1
ENSG00000070010	0.0284823	0.883723	UFD1	protein_coding	22	19449911	19479202	-1
ENSG00000070018	-0.0798163	0.660462	LRP6	protein_coding	12	12116025	12267044	-1
ENSG00000070019	0.0065369	0.98539	GUCY2C	protein_coding	12	14612632	14696599	-1
ENSG00000070047	0.275471	0.0212503	PHRF1	protein_coding	11	576470	612222	1
ENSG00000070061	-0.223212	0.0996691	ELP1	protein_coding	9	108866898	108934328	-1
ENSG00000070081	0.013334	0.958799	NUCB2	protein_coding	11	17208153	17349980	1
ENSG00000070087	0.247237	0.0134403	PFN2	protein_coding	3	149964904	150050788	-1
ENSG00000070159	0.146546	0.3974	PTPN3	protein_coding	9	109375466	109498313	-1
ENSG00000070182	1.83897	1.27844e-08	SPTB	protein_coding	14	64746283	64879907	-1
ENSG00000070193	0.196439	0.576691	FGF10	protein_coding	5	44300247	44389706	-1
ENSG00000070214	0.335356	0.00660278	SLC44A1	protein_coding	9	105244622	105439171	1
ENSG00000070269	0.0989693	0.691187	TMEM260	protein_coding	14	56488354	56650606	1
ENSG00000070366	0.799035	7.09004e-09	SMG6	protein_coding	17	2059839	2303785	-1
ENSG00000070367	0.135288	0.312194	EXOC5	protein_coding	14	57200507	57268905	-1
ENSG00000070371	1.0449	1.87809e-11	CLTCL1	protein_coding	22	19179473	19291719	-1
ENSG00000070388	0.21757	0.525496	FGF22	protein_coding	19	639879	644373	1
ENSG00000070404	0.310494	0.00827292	FSTL3	protein_coding	19	676392	683392	1
ENSG00000070413	0.169716	0.154348	DGCR2	protein_coding	22	19036282	19122454	-1
ENSG00000070423	0.520777	1.40591e-06	RNF126	protein_coding	19	647526	663233	-1
ENSG00000070444	0.826807	5.31807e-09	MNT	protein_coding	17	2384073	2401104	-1
ENSG00000070476	0.0453971	0.860057	ZXDC	protein_coding	3	126437601	126475891	-1
ENSG00000070495	0.872481	4.69501e-10	JMJD6	protein_coding	17	76712832	76726799	-1
ENSG00000070501	0.129145	0.535195	POLB	protein_coding	8	42338454	42371808	1
ENSG00000070526	-0.0990501	0.747818	ST6GALNAC1	protein_coding	17	76624761	76643786	-1
ENSG00000070540	-0.403149	0.0788247	WIPI1	protein_coding	17	68420948	68457513	-1
ENSG00000070610	-0.259046	0.065435	GBA2	protein_coding	9	35736866	35749228	-1
ENSG00000070614	-0.0564125	0.757247	NDST1	protein_coding	5	150485818	150558211	1
ENSG00000070669	0.662573	0.0884326	ASNS	protein_coding	7	97851677	97872542	-1
ENSG00000070718	0.235754	0.195011	AP3M2	protein_coding	8	42152946	42171673	1
ENSG00000070731	-0.205717	0.553149	ST6GALNAC2	protein_coding	17	76565377	76586956	-1
ENSG00000070756	0.392862	4.88759e-07	PABPC1	protein_coding	8	100685816	100722809	-1
ENSG00000070759	0.405848	0.0876318	TESK2	protein_coding	1	45343883	45491163	-1
ENSG00000070761	-0.108061	0.588502	CFAP20	protein_coding	16	58113592	58129381	-1
ENSG00000070770	0.180149	0.142512	CSNK2A2	protein_coding	16	58157907	58198106	-1
ENSG00000070778	0.176743	0.427977	PTPN21	protein_coding	14	88465778	88555007	-1
ENSG00000070785	-0.87418	7.43916e-09	EIF2B3	protein_coding	1	44850522	44986722	-1
ENSG00000070814	0.0670934	0.658172	TCOF1	protein_coding	5	150357629	150400308	1
ENSG00000070831	0.0736689	0.575876	CDC42	protein_coding	1	22052627	22101360	1
ENSG00000070882	-0.177121	0.255327	OSBPL3	protein_coding	7	24796540	24981634	-1
ENSG00000070915	-0.31336	0.237135	SLC12A3	protein_coding	16	56865207	56915850	1
ENSG00000070950	0.0532258	0.787301	RAD18	protein_coding	3	8775402	8963773	-1
ENSG00000070961	0.651891	8.167e-07	ATP2B1	protein_coding	12	89588049	89709366	-1
ENSG00000071051	-0.109814	0.690465	NCK2	protein_coding	2	105744912	105894274	1
ENSG00000071054	-0.0533903	0.752537	MAP4K4	protein_coding	2	101696850	101894690	1
ENSG00000071073	-0.0101037	0.971641	MGAT4A	protein_coding	2	98619106	98731132	-1
ENSG00000071082	-0.01123	0.972398	RPL31	protein_coding	2	101002229	101024032	1
ENSG00000071127	0.0738112	0.671524	WDR1	protein_coding	4	10068089	10116972	-1
ENSG00000071189	0.148858	0.2645	SNX13	protein_coding	7	17790761	17940501	-1
ENSG00000071205	-0.0373732	0.907682	ARHGAP10	protein_coding	4	147732063	148072776	1
ENSG00000071242	-0.413923	0.00126627	RPS6KA2	protein_coding	6	166409364	166906451	-1
ENSG00000071243	-0.356766	0.0230149	ING3	protein_coding	7	120950763	120977216	1
ENSG00000071246	0.980497	0.00020378	VASH1	protein_coding	14	76761468	76783015	1
ENSG00000071282	-0.0631437	0.879364	LMCD1	protein_coding	3	8501807	8574668	1
ENSG00000071462	-0.499345	0.000164791	BUD23	protein_coding	7	73683597	73698212	1
ENSG00000071537	0.538681	1.71615e-07	SEL1L	protein_coding	14	81471547	81533853	-1
ENSG00000071539	0.13794	0.352982	TRIP13	protein_coding	5	892884	919357	1
ENSG00000071553	0.360054	4.3779e-05	ATP6AP1	protein_coding	X	154428633	154436516	1
ENSG00000071564	0.376402	1.84992e-05	TCF3	protein_coding	19	1609291	1652615	-1
ENSG00000071575	2.52339	8.55267e-13	TRIB2	protein_coding	2	12716910	12742734	1
ENSG00000071626	-0.158963	0.184122	DAZAP1	protein_coding	19	1407569	1435687	1
ENSG00000071655	0.28486	0.0208947	MBD3	protein_coding	19	1573596	1592865	-1
ENSG00000071794	0.299625	0.0155175	HLTF	protein_coding	3	149030127	149086554	-1
ENSG00000071859	0.132069	0.278062	FAM50A	protein_coding	X	154444141	154450654	1
ENSG00000071889	0.136828	0.364455	FAM3A	protein_coding	X	154506159	154516242	-1
ENSG00000071894	-0.106563	0.519293	CPSF1	protein_coding	8	144393229	144409335	-1
ENSG00000071967	0.0501262	0.786875	CYBRD1	protein_coding	2	171522247	171558129	1
ENSG00000071994	-0.243904	0.0370852	PDCD2	protein_coding	6	170575295	170584692	-1
ENSG00000072041	-0.0378605	0.880565	SLC6A15	protein_coding	12	84859491	84913629	-1
ENSG00000072042	0.254582	0.0188968	RDH11	protein_coding	14	67676800	67695793	-1
ENSG00000072062	-0.0606531	0.703116	PRKACA	protein_coding	19	14091688	14118084	-1
ENSG00000072071	0.74936	0.000119829	ADGRL1	protein_coding	19	14147743	14206187	-1
ENSG00000072110	0.124845	0.338631	ACTN1	protein_coding	14	68874128	68979440	-1
ENSG00000072121	-0.0868485	0.668915	ZFYVE26	protein_coding	14	67727374	67816590	-1
ENSG00000072134	0.360767	0.00306622	EPN2	protein_coding	17	19215615	19336715	1
ENSG00000072135	0.201432	0.143293	PTPN18	protein_coding	2	130356045	130375405	1
ENSG00000072163	0.442058	0.012209	LIMS2	protein_coding	2	127638381	127681786	-1
ENSG00000072195	-0.0113028	0.96866	SPEG	protein_coding	2	219434843	219493629	1
ENSG00000072201	-0.074892	0.85034	LNX1	protein_coding	4	53459301	53701405	-1
ENSG00000072210	-0.318574	0.000224262	ALDH3A2	protein_coding	17	19648136	19685760	1
ENSG00000072274	1.01017	2.44006e-36	TFRC	protein_coding	3	196012511	196082153	-1
ENSG00000072310	-0.309694	0.00297294	SREBF1	protein_coding	17	17810399	17837002	-1
ENSG00000072364	0.361936	5.61022e-05	AFF4	protein_coding	5	132875395	132963634	-1
ENSG00000072401	-0.30926	0.116032	UBE2D1	protein_coding	10	58334979	58370751	1
ENSG00000072415	-0.322462	0.0165183	PALS1	protein_coding	14	67240713	67336061	1
ENSG00000072422	-0.0426147	0.852611	RHOBTB1	protein_coding	10	60869438	61001440	-1
ENSG00000072501	0.17988	0.0502021	SMC1A	protein_coding	X	53374149	53422728	-1
ENSG00000072506	-0.583418	8.51377e-09	HSD17B10	protein_coding	X	53431258	53434370	-1
ENSG00000072518	0.120386	0.401585	MARK2	protein_coding	11	63838928	63911020	1
ENSG00000072571	-0.367786	0.0110245	HMMR	protein_coding	5	163460203	163491941	1
ENSG00000072609	0.323773	0.0493811	CHFR	protein_coding	12	132822187	132956304	-1
ENSG00000072682	2.60216	5.69822e-139	P4HA2	protein_coding	5	132190147	132295315	-1
ENSG00000072736	-0.343167	0.0574951	NFATC3	protein_coding	16	68084751	68229259	1
ENSG00000072756	-0.444073	0.00127183	TRNT1	protein_coding	3	3126933	3153435	1
ENSG00000072778	0.914752	1.96038e-17	ACADVL	protein_coding	17	7217125	7225266	1
ENSG00000072786	0.0871532	0.732917	STK10	protein_coding	5	172042079	172188224	-1
ENSG00000072803	0.0214496	0.90557	FBXW11	protein_coding	5	171861549	172006873	-1
ENSG00000072818	0.818192	0.0304407	ACAP1	protein_coding	17	7336529	7351477	1
ENSG00000072832	0.0965451	0.662066	CRMP1	protein_coding	4	5748084	5893086	-1
ENSG00000072840	-0.126624	0.628062	EVC	protein_coding	4	5711201	5814305	1
ENSG00000072849	-0.0676207	0.692243	DERL2	protein_coding	17	5471254	5486811	-1
ENSG00000072864	-0.0621043	0.777979	NDE1	protein_coding	16	15643267	15734691	1
ENSG00000072954	0.0236153	0.943787	TMEM38A	protein_coding	19	16661139	16690023	1
ENSG00000072958	0.0465215	0.811617	AP1M1	protein_coding	19	16197854	16245906	1
ENSG00000073008	-0.0495986	0.813148	PVR	protein_coding	19	44643798	44666162	1
ENSG00000073050	-0.0120755	0.960972	XRCC1	protein_coding	19	43543311	43580473	-1
ENSG00000073060	1.426	6.45682e-52	SCARB1	protein_coding	12	124776856	124882668	-1
ENSG00000073111	0.1951	0.0650164	MCM2	protein_coding	3	127598410	127622436	1
ENSG00000073146	0.00588269	0.983758	MOV10L1	protein_coding	22	50090006	50161690	1
ENSG00000073150	0.54632	6.93396e-05	PANX2	protein_coding	22	50170731	50180295	1
ENSG00000073169	0.176809	0.230434	SELENOO	protein_coding	22	50201011	50217616	1
ENSG00000073282	1.58844	1.20001e-06	TP63	protein_coding	3	189631389	189897276	1
ENSG00000073331	-0.209378	0.463235	ALPK1	protein_coding	4	112285509	112442621	1
ENSG00000073350	-0.500955	0.0156222	LLGL2	protein_coding	17	75525080	75575209	1
ENSG00000073417	0.902491	1.10852e-22	PDE8A	protein_coding	15	84980440	85139145	1
ENSG00000073464	-0.416526	0.121585	CLCN4	protein_coding	X	10156975	10237660	1
ENSG00000073536	0.357867	0.00687951	NLE1	protein_coding	17	35128730	35142304	-1
ENSG00000073578	0.519466	6.44509e-10	SDHA	protein_coding	5	218303	257082	1
ENSG00000073584	-0.38384	0.145239	SMARCE1	protein_coding	17	40624962	40648654	-1
ENSG00000073598	0.050775	0.838819	FNDC8	protein_coding	17	35121615	35130732	1
ENSG00000073605	0.167881	0.629564	GSDMB	protein_coding	17	39904595	39919854	-1
ENSG00000073614	0.12211	0.361134	KDM5A	protein_coding	12	280057	389320	-1
ENSG00000073670	-0.123485	0.738992	ADAM11	protein_coding	17	44758988	44781846	1
ENSG00000073711	0.839501	3.44874e-05	PPP2R3A	protein_coding	3	135965728	136147894	1
ENSG00000073712	-0.146898	0.367492	FERMT2	protein_coding	14	52857268	52952435	-1
ENSG00000073756	0.978823	1.81812e-08	PTGS2	protein_coding	1	186671791	186680922	-1
ENSG00000073792	0.62742	0.0855965	IGF2BP2	protein_coding	3	185643130	185825042	-1
ENSG00000073803	-0.0840492	0.701297	MAP3K13	protein_coding	3	185282941	185489094	1
ENSG00000073849	0.229962	0.468962	ST6GAL1	protein_coding	3	186930325	187078553	1
ENSG00000073905	0.255253	0.265176	VDAC1P1	processed_pseudogene	X	80929500	80930347	1
ENSG00000073910	0.508631	0.0140867	FRY	protein_coding	13	31846713	32299125	1
ENSG00000073921	0.608288	6.56168e-08	PICALM	protein_coding	11	85957175	86069882	-1
ENSG00000073969	0.139981	0.317787	NSF	protein_coding	17	46590669	46757679	1
ENSG00000074047	-0.113131	0.60565	GLI2	protein_coding	2	120735623	120992653	1
ENSG00000074054	0.418334	5.21854e-05	CLASP1	protein_coding	2	121337776	121649476	-1
ENSG00000074071	-0.132592	0.360484	MRPS34	protein_coding	16	1771890	1773150	-1
ENSG00000074181	2.05433	1.3333e-68	NOTCH3	protein_coding	19	15159038	15200995	-1
ENSG00000074201	0.0272573	0.893222	CLNS1A	protein_coding	11	77514936	77637794	-1
ENSG00000074211	0.961338	1.0682e-06	PPP2R2C	protein_coding	4	6320578	6563600	-1
ENSG00000074219	-0.0921153	0.653835	TEAD2	protein_coding	19	49340595	49362457	-1
ENSG00000074266	0.242674	0.0785286	EED	protein_coding	11	86201212	86278813	1
ENSG00000074276	-0.0133187	0.960836	CDHR2	protein_coding	5	176542511	176595974	1
ENSG00000074319	-0.268245	0.0196345	TSG101	protein_coding	11	18468336	18526951	-1
ENSG00000074356	-0.141589	0.253555	NCBP3	protein_coding	17	3802158	3846246	-1
ENSG00000074370	-0.157782	0.61353	ATP2A3	protein_coding	17	3923870	3964464	-1
ENSG00000074410	3.03263	1.64011e-111	CA12	protein_coding	15	63321378	63381846	-1
ENSG00000074416	0.408005	0.000685714	MGLL	protein_coding	3	127689062	128052190	-1
ENSG00000074527	0.929845	3.43016e-10	NTN4	protein_coding	12	95657807	95791189	-1
ENSG00000074582	-0.641083	0.00011713	BCS1L	protein_coding	2	218658764	218663443	1
ENSG00000074590	0.166268	0.382598	NUAK1	protein_coding	12	106063345	106138954	-1
ENSG00000074603	0.0130205	0.956095	DPP8	protein_coding	15	65442463	65517704	-1
ENSG00000074621	-0.0571241	0.888731	SLC24A1	protein_coding	15	65611366	65660995	1
ENSG00000074657	0.526097	2.0678e-08	ZNF532	protein_coding	18	58862600	58986480	1
ENSG00000074695	0.447195	5.15639e-05	LMAN1	protein_coding	18	59327823	59359265	-1
ENSG00000074696	-0.12771	0.271885	HACD3	protein_coding	15	65530418	65578349	1
ENSG00000074755	-0.0619602	0.732533	ZZEF1	protein_coding	17	4004445	4143030	-1
ENSG00000074800	1.39202	4.20198e-67	ENO1	protein_coding	1	8861000	8879190	-1
ENSG00000074842	0.0275721	0.88573	MYDGF	protein_coding	19	4641374	4670362	-1
ENSG00000074855	0.0668183	0.798351	ANO8	protein_coding	19	17323223	17334855	-1
ENSG00000074935	0.260747	0.309616	TUBE1	protein_coding	6	112070663	112087529	-1
ENSG00000074964	-0.234257	0.324322	ARHGEF10L	protein_coding	1	17539698	17697874	1
ENSG00000075089	-0.480337	0.00248764	ACTR6	protein_coding	12	100199122	100241865	1
ENSG00000075131	-0.328451	0.0399701	TIPIN	protein_coding	15	66336191	66386746	-1
ENSG00000075142	-0.339472	0.000330833	SRI	protein_coding	7	88205115	88226993	-1
ENSG00000075151	0.151936	0.218673	EIF4G3	protein_coding	1	20806292	21177285	-1
ENSG00000075188	0.0212049	0.930563	NUP37	protein_coding	12	102073103	102120120	-1
ENSG00000075213	0.155675	0.466057	SEMA3A	protein_coding	7	83955777	84492724	-1
ENSG00000075218	0.0324945	0.883385	GTSE1	protein_coding	22	46296870	46330810	1
ENSG00000075223	0.769986	1.16635e-09	SEMA3C	protein_coding	7	80742538	80922359	-1
ENSG00000075234	-0.544208	4.11323e-06	TTC38	protein_coding	22	46267961	46294008	1
ENSG00000075239	-0.474261	0.000555784	ACAT1	protein_coding	11	108116695	108147603	1
ENSG00000075240	0.93735	6.34908e-10	GRAMD4	protein_coding	22	46576012	46679790	1
ENSG00000075275	0.421914	8.8971e-05	CELSR1	protein_coding	22	46360834	46537620	-1
ENSG00000075292	0.0863	0.506433	ZNF638	protein_coding	2	71276561	71435069	1
ENSG00000075303	-0.0385771	0.858835	SLC25A40	protein_coding	7	87833568	87876360	-1
ENSG00000075336	0.236197	0.0549593	TIMM21	protein_coding	18	74148523	74160531	1
ENSG00000075340	0.129175	0.671524	ADD2	protein_coding	2	70607618	70768225	-1
ENSG00000075391	-0.00857332	0.972434	RASAL2	protein_coding	1	178094104	178484147	1
ENSG00000075399	-0.128904	0.64932	VPS9D1	protein_coding	16	89707134	89720898	-1
ENSG00000075407	0.246267	0.116428	ZNF37A	protein_coding	10	38094334	38150293	1
ENSG00000075413	0.173918	0.12193	MARK3	protein_coding	14	103385377	103503831	1
ENSG00000075415	-0.0214404	0.889678	SLC25A3	protein_coding	12	98593591	98606379	1
ENSG00000075420	0.683779	2.01469e-10	FNDC3B	protein_coding	3	172039578	172401669	1
ENSG00000075426	1.39498	2.32366e-50	FOSL2	protein_coding	2	28392448	28417317	1
ENSG00000075429	-0.114322	0.618858	CACNG5	protein_coding	17	66835117	66894751	1
ENSG00000075461	0.283279	0.223402	CACNG4	protein_coding	17	66964707	67033398	1
ENSG00000075539	0.581721	3.52313e-06	FRYL	protein_coding	4	48497357	48780322	-1
ENSG00000075568	0.208628	0.0937479	TMEM131	protein_coding	2	97756333	97995948	-1
ENSG00000075618	0.580959	5.1555e-09	FSCN1	protein_coding	7	5592816	5606655	1
ENSG00000075624	-0.0496585	0.767337	ACTB	protein_coding	7	5526409	5563902	-1
ENSG00000075643	-0.324782	0.0424548	MOCOS	protein_coding	18	36187497	36272157	1
ENSG00000075651	-0.274288	0.0843548	PLD1	protein_coding	3	171600404	171810950	-1
ENSG00000075702	-0.285693	0.0646337	WDR62	protein_coding	19	36054649	36105108	1
ENSG00000075711	0.238526	0.0312268	DLG1	protein_coding	3	197042560	197299330	-1
ENSG00000075785	0.0964437	0.429265	RAB7A	protein_coding	3	128693669	128825942	1
ENSG00000075790	0.0536796	0.798351	BCAP29	protein_coding	7	107580246	107629170	1
ENSG00000075826	0.847446	0.0153341	SEC31B	protein_coding	10	100486646	100519864	-1
ENSG00000075856	-0.0480355	0.775136	SART3	protein_coding	12	108522214	108561400	-1
ENSG00000075886	0.0730359	0.812535	TUBA3D	protein_coding	2	131476119	131482934	1
ENSG00000075914	-0.15818	0.42041	EXOSC7	protein_coding	3	44975241	45036066	1
ENSG00000075945	0.0331356	0.902925	KIFAP3	protein_coding	1	169921326	170085208	-1
ENSG00000075975	-0.0735775	0.680876	MKRN2	protein_coding	3	12557057	12586208	1
ENSG00000076003	-0.0485983	0.801353	MCM6	protein_coding	2	135839626	135876443	-1
ENSG00000076043	-0.244623	0.0706549	REXO2	protein_coding	11	114439435	114450279	1
ENSG00000076053	0.0816144	0.69411	RBM7	protein_coding	11	114400030	114414203	1
ENSG00000076067	0.0222027	0.923254	RBMS2	protein_coding	12	56521820	56596193	1
ENSG00000076108	0.304844	0.00318757	BAZ2A	protein_coding	12	56595596	56636816	-1
ENSG00000076201	-0.147145	0.340156	PTPN23	protein_coding	3	47381011	47413435	1
ENSG00000076242	-0.380014	0.000738619	MLH1	protein_coding	3	36993226	37050896	1
ENSG00000076248	0.099743	0.602976	UNG	protein_coding	12	109097597	109126725	1
ENSG00000076258	0.0620397	0.819304	FMO4	protein_coding	1	171314183	171342084	1
ENSG00000076321	-0.3149	0.0431446	KLHL20	protein_coding	1	173714941	173786692	1
ENSG00000076344	0.309411	0.320122	RGS11	protein_coding	16	268301	275980	-1
ENSG00000076351	-0.267943	0.155596	SLC46A1	protein_coding	17	28394642	28407197	-1
ENSG00000076356	0.0451674	0.92636	PLXNA2	protein_coding	1	208022242	208244384	-1
ENSG00000076382	-0.212846	0.0553887	SPAG5	protein_coding	17	28577565	28599025	-1
ENSG00000076513	0.425486	0.000195019	ANKRD13A	protein_coding	12	109999186	110039763	1
ENSG00000076554	0.572856	7.22047e-07	TPD52	protein_coding	8	80034745	80231232	-1
ENSG00000076555	-0.261625	0.194272	ACACB	protein_coding	12	109116587	109268226	1
ENSG00000076604	-0.294664	0.0116478	TRAF4	protein_coding	17	28744011	28750956	1
ENSG00000076641	2.43342	1.70797e-19	PAG1	protein_coding	8	80967810	81112068	-1
ENSG00000076650	-0.0809031	0.768952	GPATCH1	protein_coding	19	33080899	33130542	1
ENSG00000076685	-0.448929	0.00125688	NT5C2	protein_coding	10	103087185	103277605	-1
ENSG00000076706	-0.315682	0.00243195	MCAM	protein_coding	11	119308529	119321521	-1
ENSG00000076770	-0.647458	2.29552e-05	MBNL3	protein_coding	X	132369320	132489968	-1
ENSG00000076826	0.50877	0.139302	CAMSAP3	protein_coding	19	7595863	7618304	1
ENSG00000076864	0.692547	7.16955e-06	RAP1GAP	protein_coding	1	21596221	21669357	-1
ENSG00000076924	-0.253009	0.0422174	XAB2	protein_coding	19	7619525	7629545	-1
ENSG00000076928	0.0109447	0.961396	ARHGEF1	protein_coding	19	41883173	41930150	1
ENSG00000076944	0.0238803	0.931961	STXBP2	protein_coding	19	7636772	7647873	1
ENSG00000076984	0.0867842	0.64424	MAP2K7	protein_coding	19	7903843	7914478	1
ENSG00000077044	0.18753	0.0703397	DGKD	protein_coding	2	233354494	233472104	1
ENSG00000077063	0.290005	0.319914	CTTNBP2	protein_coding	7	117710651	117874139	-1
ENSG00000077092	0.0445944	0.911846	RARB	protein_coding	3	24687887	25597932	1
ENSG00000077097	0.0994578	0.400314	TOP2B	protein_coding	3	25597978	25664909	-1
ENSG00000077147	0.331642	0.00121506	TM9SF3	protein_coding	10	96518110	96587452	-1
ENSG00000077150	0.881834	7.91091e-10	NFKB2	protein_coding	10	102394110	102402524	1
ENSG00000077152	-0.333848	0.00556056	UBE2T	protein_coding	1	202331544	202341984	-1
ENSG00000077157	0.191711	0.297936	PPP1R12B	protein_coding	1	202348699	202592706	1
ENSG00000077232	0.25693	0.0284823	DNAJC10	protein_coding	2	182716255	182794464	1
ENSG00000077235	-0.195843	0.204193	GTF3C1	protein_coding	16	27459555	27549913	-1
ENSG00000077238	0.32359	0.175534	IL4R	protein_coding	16	27313668	27364778	1
ENSG00000077254	-0.155845	0.159342	USP33	protein_coding	1	77695987	77759852	-1
ENSG00000077264	0.017567	0.971641	PAK3	protein_coding	X	110944285	111227361	1
ENSG00000077274	0.0841903	0.836425	CAPN6	protein_coding	X	111245099	111270483	-1
ENSG00000077312	0.103193	0.433542	SNRPA	protein_coding	19	40750637	40765389	1
ENSG00000077348	-0.0380713	0.901505	EXOSC5	protein_coding	19	41386371	41397362	-1
ENSG00000077380	-0.00917722	0.96377	DYNC1I2	protein_coding	2	171687409	171750158	1
ENSG00000077420	-0.00619477	0.988092	APBB1IP	protein_coding	10	26438341	26567803	1
ENSG00000077454	-0.214282	0.392632	LRCH4	protein_coding	7	100574011	100586129	-1
ENSG00000077458	0.169626	0.316154	FAM76B	protein_coding	11	95768953	95790409	-1
ENSG00000077463	-0.444814	0.0280928	SIRT6	protein_coding	19	4174109	4182566	-1
ENSG00000077514	0.157619	0.230633	POLD3	protein_coding	11	74493851	74669117	1
ENSG00000077549	0.111327	0.421584	CAPZB	protein_coding	1	19338775	19485539	-1
ENSG00000077585	1.36456	5.53812e-07	GPR137B	protein_coding	1	236142505	236221865	1
ENSG00000077616	-0.347	0.295425	NAALAD2	protein_coding	11	90131515	90192894	1
ENSG00000077684	0.322	0.00309468	JADE1	protein_coding	4	128809700	128875224	1
ENSG00000077713	0.128549	0.522326	SLC25A43	protein_coding	X	119399336	119454478	1
ENSG00000077721	-0.224504	0.0498771	UBE2A	protein_coding	X	119474802	119591083	1
ENSG00000077782	1.11136	5.56518e-19	FGFR1	protein_coding	8	38400215	38468834	-1
ENSG00000077935	0.640295	0.0678956	SMC1B	protein_coding	22	45344063	45413619	-1
ENSG00000077942	0.312866	0.0242856	FBLN1	protein_coding	22	45502238	45601135	1
ENSG00000078018	-0.424507	0.0146369	MAP2	protein_coding	2	209424047	209734147	1
ENSG00000078043	1.33561	3.98406e-36	PIAS2	protein_coding	18	46803218	46920160	-1
ENSG00000078061	-0.176872	0.156591	ARAF	protein_coding	X	47561205	47571908	1
ENSG00000078070	-0.300477	0.0695315	MCCC1	protein_coding	3	183015218	183116075	-1
ENSG00000078081	0.220473	0.437642	LAMP3	protein_coding	3	183122215	183163839	-1
ENSG00000078098	-0.0252986	0.95241	FAP	protein_coding	2	162170684	162245151	-1
ENSG00000078114	1.49942	3.68877e-15	NEBL	protein_coding	10	20779973	21293011	-1
ENSG00000078124	-0.301478	0.0613585	ACER3	protein_coding	11	76860859	77026797	1
ENSG00000078140	-0.151048	0.168855	UBE2K	protein_coding	4	39698109	39782792	1
ENSG00000078142	0.662455	1.75975e-09	PIK3C3	protein_coding	18	41955234	42087830	1
ENSG00000078177	0.0952443	0.686401	N4BP2	protein_coding	4	40056797	40158252	1
ENSG00000078237	-0.148113	0.412364	TIGAR	protein_coding	12	4307763	4360028	1
ENSG00000078246	0.197914	0.122986	TULP3	protein_coding	12	2877223	2941138	1
ENSG00000078269	0.22091	0.411516	SYNJ2	protein_coding	6	157981863	158099176	1
ENSG00000078304	-0.171239	0.196572	PPP2R5C	protein_coding	14	101761709	101927989	1
ENSG00000078319	-0.622946	0.00640096	PMS2P1	transcribed_unprocessed_pseudogene	7	100328836	100335860	-1
ENSG00000078369	0.202716	0.0309667	GNB1	protein_coding	1	1785285	1892292	-1
ENSG00000078399	-0.361938	0.285335	HOXA9	protein_coding	7	27162438	27175180	-1
ENSG00000078401	1.23113	0.00124358	EDN1	protein_coding	6	12290361	12297194	1
ENSG00000078403	0.166726	0.235936	MLLT10	protein_coding	10	21524646	21743630	1
ENSG00000078487	-0.0756035	0.849457	ZCWPW1	protein_coding	7	100400826	100428992	-1
ENSG00000078618	-0.342163	0.000205615	NRDC	protein_coding	1	51789191	51878805	-1
ENSG00000078668	0.245526	0.0186501	VDAC3	protein_coding	8	42391624	42405937	1
ENSG00000078674	0.0511515	0.75422	PCM1	protein_coding	8	17922842	18029948	1
ENSG00000078687	-0.911058	0.00571785	TNRC6C	protein_coding	17	77958703	78108822	1
ENSG00000078699	0.00841551	0.981326	CBFA2T2	protein_coding	20	33490075	33650036	1
ENSG00000078747	-0.125689	0.402724	ITCH	protein_coding	20	34363235	34511773	1
ENSG00000078795	0.140749	0.54222	PKD2L2	protein_coding	5	137887968	137942747	1
ENSG00000078804	0.447552	0.00159266	TP53INP2	protein_coding	20	34704339	34713439	1
ENSG00000078808	0.312164	0.000715787	SDF4	protein_coding	1	1216931	1232031	-1
ENSG00000078814	-0.0770329	0.809269	MYH7B	protein_coding	20	34955810	35002437	1
ENSG00000078900	0.311472	0.228908	TP73	protein_coding	1	3652516	3736201	1
ENSG00000078902	0.126984	0.590481	TOLLIP	protein_coding	11	1274371	1309654	-1
ENSG00000078967	-0.0143769	0.967746	UBE2D4	protein_coding	7	43926436	43956136	1
ENSG00000079134	0.00554025	0.981142	THOC1	protein_coding	18	214520	268050	-1
ENSG00000079150	-0.711534	0.000224589	FKBP7	protein_coding	2	178463664	178478600	-1
ENSG00000079156	0.113482	0.697164	OSBPL6	protein_coding	2	178194481	178402893	1
ENSG00000079215	0.522611	0.048039	SLC1A3	protein_coding	5	36596588	36688334	1
ENSG00000079246	-0.0910466	0.445316	XRCC5	protein_coding	2	216107464	216206303	1
ENSG00000079257	-0.807559	0.000322261	LXN	protein_coding	3	158645822	158672648	-1
ENSG00000079277	-0.270867	0.103275	MKNK1	protein_coding	1	46557407	46616843	-1
ENSG00000079308	0.270613	0.269345	TNS1	protein_coding	2	217799588	218033982	-1
ENSG00000079313	-0.0745072	0.735953	REXO1	protein_coding	19	1815248	1848483	-1
ENSG00000079332	-0.0162879	0.943252	SAR1A	protein_coding	10	70147289	70170523	-1
ENSG00000079335	-0.165706	0.576511	CDC14A	protein_coding	1	100345001	100520277	1
ENSG00000079337	-0.597735	0.0184684	RAPGEF3	protein_coding	12	47734363	47771040	-1
ENSG00000079387	-0.105956	0.558224	SENP1	protein_coding	12	48039784	48106079	-1
ENSG00000079432	0.779076	5.43789e-14	CIC	protein_coding	19	42268537	42295797	1
ENSG00000079435	-0.45934	0.151997	LIPE	protein_coding	19	42401514	42427388	-1
ENSG00000079459	-0.36285	0.0121964	FDFT1	protein_coding	8	11795573	11839395	1
ENSG00000079462	0.0390362	0.89535	PAFAH1B3	protein_coding	19	42297033	42303546	-1
ENSG00000079482	0.0704444	0.837413	OPHN1	protein_coding	X	67949349	68433913	-1
ENSG00000079616	-0.292322	0.00514801	KIF22	protein_coding	16	29790727	29805385	1
ENSG00000079691	0.310675	0.0337533	CARMIL1	protein_coding	6	25279078	25620530	1
ENSG00000079739	1.41474	1.07838e-58	PGM1	protein_coding	1	63593411	63660245	1
ENSG00000079785	-0.0111869	0.958268	DDX1	protein_coding	2	15591178	15634346	1
ENSG00000079805	0.584012	1.25305e-10	DNM2	protein_coding	19	10718055	10833488	1
ENSG00000079819	0.223532	0.0634725	EPB41L2	protein_coding	6	130839347	131063322	-1
ENSG00000079841	-0.478589	0.0462913	RIMS1	protein_coding	6	71886550	72403150	1
ENSG00000079931	1.79921	0.000782979	MOXD1	protein_coding	6	132296055	132401475	-1
ENSG00000079950	0.193631	0.224184	STX7	protein_coding	6	132445867	132513198	-1
ENSG00000079974	-0.0943887	0.703137	RABL2B	protein_coding	22	50767501	50783667	-1
ENSG00000079999	-0.18839	0.242512	KEAP1	protein_coding	19	10486125	10503558	-1
ENSG00000080031	2.38581	0.000210059	PTPRH	protein_coding	19	55181247	55209506	-1
ENSG00000080189	-0.115674	0.471185	SLC35C2	protein_coding	20	46345980	46364458	-1
ENSG00000080200	1.21274	7.544e-11	CRYBG3	protein_coding	3	97822011	97944984	1
ENSG00000080224	0.100787	0.793414	EPHA6	protein_coding	3	96814581	97761532	1
ENSG00000080298	0.259116	0.171723	RFX3	protein_coding	9	3218297	3526004	-1
ENSG00000080345	0.278819	0.00772427	RIF1	protein_coding	2	151409883	151508013	1
ENSG00000080371	0.103105	0.500701	RAB21	protein_coding	12	71754863	71800286	1
ENSG00000080493	0.357842	0.259933	SLC4A4	protein_coding	4	71062667	71572087	1
ENSG00000080503	-0.0343393	0.872961	SMARCA2	protein_coding	9	1980290	2193624	1
ENSG00000080546	0.605856	1.58124e-05	SESN1	protein_coding	6	108984309	109094846	-1
ENSG00000080561	0.0219452	0.95888	MID2	protein_coding	X	107825755	107931637	1
ENSG00000080573	0.0478592	0.890905	COL5A3	protein_coding	19	9959561	10010504	-1
ENSG00000080603	0.0345259	0.931212	SRCAP	protein_coding	16	30698209	30741409	1
ENSG00000080608	-0.422768	0.00024306	PUM3	protein_coding	9	2720469	2844095	-1
ENSG00000080644	0.181491	0.585161	CHRNA3	protein_coding	15	78593052	78621295	-1
ENSG00000080802	-0.0469422	0.849297	CNOT4	protein_coding	7	135361795	135510145	-1
ENSG00000080815	0.175451	0.136391	PSEN1	protein_coding	14	73136418	73223691	1
ENSG00000080819	0.983562	1.86082e-20	CPOX	protein_coding	3	98579446	98593648	-1
ENSG00000080822	0.128684	0.420816	CLDND1	protein_coding	3	98497912	98523066	-1
ENSG00000080823	-0.471097	0.0909766	MOK	protein_coding	14	102224500	102305190	-1
ENSG00000080824	-0.44868	6.15602e-07	HSP90AA1	protein_coding	14	102080742	102139699	-1
ENSG00000080839	-0.0993198	0.60945	RBL1	protein_coding	20	36996349	37095997	-1
ENSG00000080845	0.302391	0.0078315	DLGAP4	protein_coding	20	36306336	36528637	1
ENSG00000080947	0.175542	0.62155	CROCCP3	transcribed_unprocessed_pseudogene	1	16474396	16491307	-1
ENSG00000080986	-0.344093	0.0137194	NDC80	protein_coding	18	2571557	2616635	1
ENSG00000081014	0.397765	0.000285446	AP4E1	protein_coding	15	50908672	51005895	1
ENSG00000081019	1.21403	1.5668e-18	RSBN1	protein_coding	1	113761832	113812476	-1
ENSG00000081026	-0.214846	0.201782	MAGI3	protein_coding	1	113390515	113685923	1
ENSG00000081041	-0.256189	0.438032	CXCL2	protein_coding	4	74097040	74099196	-1
ENSG00000081051	-0.0876127	0.736531	AFP	protein_coding	4	73431138	73456174	1
ENSG00000081052	0.585094	1.88217e-08	COL4A4	protein_coding	2	227002714	227164453	-1
ENSG00000081059	-0.0323829	0.915386	TCF7	protein_coding	5	134114681	134151865	1
ENSG00000081087	-0.257094	0.126545	OSTM1	protein_coding	6	108029245	108165854	-1
ENSG00000081138	-0.150406	0.619548	CDH7	protein_coding	18	65750252	65890337	1
ENSG00000081154	0.0260955	0.893803	PCNP	protein_coding	3	101574180	101594465	1
ENSG00000081177	0.0883789	0.672937	EXD2	protein_coding	14	69191498	69244020	1
ENSG00000081181	0.0662748	0.876746	ARG2	protein_coding	14	67619920	67651708	1
ENSG00000081189	-0.495978	0.0395286	MEF2C	protein_coding	5	88717117	88904257	-1
ENSG00000081237	0.186081	0.251688	PTPRC	protein_coding	1	198638457	198757476	1
ENSG00000081277	2.01219	2.05646e-08	PKP1	protein_coding	1	201283452	201332993	1
ENSG00000081307	0.205979	0.0916132	UBA5	protein_coding	3	132654446	132679794	1
ENSG00000081320	-0.286571	0.0669887	STK17B	protein_coding	2	196133583	196176503	-1
ENSG00000081377	0.116349	0.687826	CDC14B	protein_coding	9	96490241	96619843	-1
ENSG00000081386	-0.0188561	0.958799	ZNF510	protein_coding	9	96754553	96778129	-1
ENSG00000081479	0.0690478	0.719601	LRP2	protein_coding	2	169127109	169362534	-1
ENSG00000081665	0.114322	0.754499	ZNF506	protein_coding	19	19785839	19821751	-1
ENSG00000081692	-0.333134	0.202161	JMJD4	protein_coding	1	227730425	227735411	-1
ENSG00000081721	-0.351158	0.0166593	DUSP12	protein_coding	1	161749758	161757238	1
ENSG00000081760	0.0925553	0.561262	AACS	protein_coding	12	125065434	125143333	1
ENSG00000081791	0.15696	0.196922	DELE1	protein_coding	5	141923855	141942047	1
ENSG00000081803	-0.198828	0.50962	CADPS2	protein_coding	7	122318411	122886759	-1
ENSG00000081818	0.0666416	0.798688	PCDHB4	protein_coding	5	141121818	141125623	1
ENSG00000081870	-0.0159354	0.958561	IFT25	protein_coding	1	53916574	53945699	-1
ENSG00000081913	0.941054	5.2056e-14	PHLPP1	protein_coding	18	62715541	62980433	1
ENSG00000081923	0.0305532	0.94239	ATP8B1	protein_coding	18	57646426	57803315	-1
ENSG00000081985	0.0134472	0.966953	IL12RB2	protein_coding	1	67307364	67398724	1
ENSG00000082014	0.632673	0.000103353	SMARCD3	protein_coding	7	151238764	151277896	-1
ENSG00000082068	-0.327805	0.00495259	WDR70	protein_coding	5	37379285	37753435	1
ENSG00000082126	0.306442	0.243408	MPP4	protein_coding	2	201644870	201698694	-1
ENSG00000082146	-0.0314879	0.921645	STRADB	protein_coding	2	201387858	201480846	1
ENSG00000082153	0.905122	3.97034e-21	BZW1	protein_coding	2	200810594	200827338	1
ENSG00000082196	0.144358	0.70166	C1QTNF3	protein_coding	5	34017858	34043213	-1
ENSG00000082212	-0.630782	5.23316e-06	ME2	protein_coding	18	50879080	50954257	1
ENSG00000082213	-0.189165	0.162864	C5orf22	protein_coding	5	31532287	31555053	1
ENSG00000082258	0.0626776	0.746264	CCNT2	protein_coding	2	134918235	134959342	1
ENSG00000082269	-0.432815	0.0169541	FAM135A	protein_coding	6	70412941	70561174	1
ENSG00000082397	-0.134789	0.704453	EPB41L3	protein_coding	18	5392381	5630700	-1
ENSG00000082438	-0.311006	0.0877092	COBLL1	protein_coding	2	164653624	164843679	-1
ENSG00000082458	0.157503	0.271033	DLG3	protein_coding	X	70444835	70505490	1
ENSG00000082482	0.923231	0.00929458	KCNK2	protein_coding	1	215005775	215237090	1
ENSG00000082497	0.292008	0.274392	SERTAD4	protein_coding	1	210232796	210246631	1
ENSG00000082512	0.642136	1.32508e-06	TRAF5	protein_coding	1	211326615	211374946	1
ENSG00000082515	-0.367956	0.00543951	MRPL22	protein_coding	5	154941073	154969411	1
ENSG00000082516	-0.735759	1.94889e-08	GEMIN5	protein_coding	5	154887411	154938211	-1
ENSG00000082641	0.708995	1.76519e-12	NFE2L1	protein_coding	17	48048329	48061545	1
ENSG00000082684	7.15553	1.14282e-05	SEMA5B	protein_coding	3	122909082	123028605	-1
ENSG00000082701	0.342506	0.000462654	GSK3B	protein_coding	3	119821321	120094994	-1
ENSG00000082781	0.00351026	0.988058	ITGB5	protein_coding	3	124761948	124901418	-1
ENSG00000082805	0.175045	0.16237	ERC1	protein_coding	12	990509	1495933	1
ENSG00000082898	-0.0163059	0.921036	XPO1	protein_coding	2	61476032	61538741	-1
ENSG00000082929	3.63593	0.0163524	LINC01587	lncRNA	4	5524569	5527801	1
ENSG00000082996	-0.228502	0.115892	RNF13	protein_coding	3	149812770	149962139	1
ENSG00000083067	-0.0557923	0.890068	TRPM3	protein_coding	9	70529060	71446904	-1
ENSG00000083093	0.133674	0.450758	PALB2	protein_coding	16	23603160	23641321	-1
ENSG00000083097	0.21315	0.37435	DOP1A	protein_coding	6	83067666	83171350	1
ENSG00000083099	-0.224061	0.122589	LYRM2	protein_coding	6	89568144	89638749	-1
ENSG00000083123	0.242926	0.0772622	BCKDHB	protein_coding	6	80106647	80346270	1
ENSG00000083168	0.129322	0.460835	KAT6A	protein_coding	8	41929479	42051994	-1
ENSG00000083223	-0.0569629	0.82534	TUT7	protein_coding	9	86287733	86354454	-1
ENSG00000083290	-0.0895949	0.767337	ULK2	protein_coding	17	19770829	19867936	-1
ENSG00000083312	-0.0742742	0.520203	TNPO1	protein_coding	5	72816312	72916733	1
ENSG00000083444	2.19033	8.16717e-95	PLOD1	protein_coding	1	11934205	11975538	1
ENSG00000083454	-0.216554	0.330715	P2RX5	protein_coding	17	3672199	3696240	-1
ENSG00000083457	-0.774889	3.84244e-05	ITGAE	protein_coding	17	3714628	3801188	-1
ENSG00000083520	0.0982659	0.444514	DIS3	protein_coding	13	72752169	72782096	-1
ENSG00000083535	0.0547992	0.830404	PIBF1	protein_coding	13	72782133	73016461	1
ENSG00000083544	-0.0587308	0.809078	TDRD3	protein_coding	13	60396457	60573878	1
ENSG00000083635	-0.462976	0.0342019	NUFIP1	protein_coding	13	44939249	44989471	-1
ENSG00000083642	0.189317	0.116211	PDS5B	protein_coding	13	32586452	32778019	1
ENSG00000083720	-0.0499507	0.748376	OXCT1	protein_coding	5	41730065	41870425	-1
ENSG00000083750	-0.0308434	0.931824	RRAGB	protein_coding	X	55717749	55758774	1
ENSG00000083799	0.39932	0.00230272	CYLD	protein_coding	16	50742050	50801935	1
ENSG00000083807	-0.148928	0.599763	SLC27A5	protein_coding	19	58479512	58512413	-1
ENSG00000083812	0.300274	0.0974531	ZNF324	protein_coding	19	58467056	58475436	1
ENSG00000083814	0.196544	0.567343	ZNF671	protein_coding	19	57719751	57727624	-1
ENSG00000083817	0.0339574	0.933948	ZNF416	protein_coding	19	57571566	57578911	-1
ENSG00000083828	0.0149852	0.970269	ZNF586	protein_coding	19	57769655	57819939	1
ENSG00000083838	0.0341554	0.936318	ZNF446	protein_coding	19	58474017	58481230	1
ENSG00000083844	0.27344	0.14975	ZNF264	protein_coding	19	57191500	57222846	1
ENSG00000083845	0.269186	0.00477908	RPS5	protein_coding	19	58386400	58394806	1
ENSG00000083857	0.727684	2.27035e-12	FAT1	protein_coding	4	186587794	186726722	-1
ENSG00000083896	0.107292	0.45108	YTHDC1	protein_coding	4	68310387	68350090	-1
ENSG00000083937	0.153513	0.375231	CHMP2B	protein_coding	3	87227271	87255556	1
ENSG00000084070	0.774656	1.31137e-10	SMAP2	protein_coding	1	40344850	40423326	1
ENSG00000084072	-0.3321	0.00613961	PPIE	protein_coding	1	39692182	39763914	1
ENSG00000084073	-0.392388	0.000119698	ZMPSTE24	protein_coding	1	40258041	40294180	1
ENSG00000084090	-0.270552	0.00908824	STARD7	protein_coding	2	96184859	96208827	-1
ENSG00000084092	0.52171	6.52108e-05	NOA1	protein_coding	4	56963350	56977606	-1
ENSG00000084093	0.170895	0.201388	REST	protein_coding	4	56907876	56966808	1
ENSG00000084112	0.685125	3.96077e-09	SSH1	protein_coding	12	108778191	108857590	-1
ENSG00000084207	0.0183515	0.924243	GSTP1	protein_coding	11	67583742	67586656	1
ENSG00000084234	0.352458	0.00118214	APLP2	protein_coding	11	130068147	130144811	1
ENSG00000084444	1.2715	5.92875e-17	FAM234B	protein_coding	12	13044381	13142521	1
ENSG00000084453	1.9879	0.0218682	SLCO1A2	protein_coding	12	21264600	21419594	-1
ENSG00000084463	-0.00273325	0.973917	WBP11	protein_coding	12	14784582	14803486	-1
ENSG00000084623	-0.085954	0.517925	EIF3I	protein_coding	1	32221077	32245397	1
ENSG00000084628	0.378792	0.176965	NKAIN1	protein_coding	1	31179745	31239887	-1
ENSG00000084636	0.124264	0.615281	COL16A1	protein_coding	1	31652263	31704319	-1
ENSG00000084652	0.130594	0.228248	TXLNA	protein_coding	1	32179675	32198285	1
ENSG00000084676	0.101646	0.699647	NCOA1	protein_coding	2	24491254	24770702	1
ENSG00000084693	0.230421	0.0606432	AGBL5	protein_coding	2	27042364	27070622	1
ENSG00000084731	0.247564	0.256195	KIF3C	protein_coding	2	25926598	25982749	-1
ENSG00000084733	0.104191	0.442779	RAB10	protein_coding	2	26034084	26137454	1
ENSG00000084754	0.130676	0.242512	HADHA	protein_coding	2	26190635	26244672	-1
ENSG00000084764	0.0867198	0.728251	MAPRE3	protein_coding	2	26970637	27027219	1
ENSG00000084774	-0.502626	7.24563e-07	CAD	protein_coding	2	27217369	27243943	1
ENSG00000085063	0.276825	0.00338154	CD59	protein_coding	11	33703010	33736479	-1
ENSG00000085117	-0.498395	0.0215438	CD82	protein_coding	11	44564427	44620358	1
ENSG00000085185	0.644063	2.73798e-05	BCORL1	protein_coding	X	129981107	130058071	1
ENSG00000085224	0.339907	0.000907202	ATRX	protein_coding	X	77504880	77786233	-1
ENSG00000085231	-0.31628	0.0652813	AK6	protein_coding	5	69350984	69370013	-1
ENSG00000085274	-0.0378708	0.882386	MYNN	protein_coding	3	169773396	169789716	1
ENSG00000085276	-0.2255	0.30708	MECOM	protein_coding	3	169083499	169663775	-1
ENSG00000085365	0.367094	0.0014871	SCAMP1	protein_coding	5	78360611	78480739	1
ENSG00000085377	0.660277	4.3856e-09	PREP	protein_coding	6	105273218	105454062	-1
ENSG00000085382	0.302812	0.159271	HACE1	protein_coding	6	104728094	104859919	-1
ENSG00000085415	-0.189126	0.177025	SEH1L	protein_coding	18	12947133	12987536	1
ENSG00000085433	0.1394	0.490203	WDR47	protein_coding	1	108970214	109042113	-1
ENSG00000085449	0.286637	0.0127924	WDFY1	protein_coding	2	223855716	223945357	-1
ENSG00000085465	0.0507346	0.882949	OVGP1	protein_coding	1	111414319	111427735	-1
ENSG00000085491	-0.0277723	0.902467	SLC25A24	protein_coding	1	108134043	108200849	-1
ENSG00000085511	-0.238456	0.145239	MAP3K4	protein_coding	6	160991727	161117385	1
ENSG00000085514	-0.246016	0.377413	PILRA	protein_coding	7	100367530	100400096	1
ENSG00000085552	0.0472822	0.915034	IGSF9	protein_coding	1	159927039	159945613	-1
ENSG00000085563	0.106808	0.762219	ABCB1	protein_coding	7	87503017	87713323	-1
ENSG00000085644	-0.336669	0.0905612	ZNF213	protein_coding	16	3129777	3142804	1
ENSG00000085662	-0.0687471	0.703322	AKR1B1	protein_coding	7	134442356	134459284	-1
ENSG00000085719	-0.686925	1.25683e-08	CPNE3	protein_coding	8	86514435	86561498	1
ENSG00000085721	-0.173321	0.140854	RRN3	protein_coding	16	15060033	15094311	-1
ENSG00000085733	0.0615725	0.61244	CTTN	protein_coding	11	70398404	70436584	1
ENSG00000085741	0.249312	0.46003	WNT11	protein_coding	11	76186325	76210736	-1
ENSG00000085760	-0.2744	0.0624022	MTIF2	protein_coding	2	55236595	55269347	-1
ENSG00000085788	0.677237	1.35217e-10	DDHD2	protein_coding	8	38225218	38275558	1
ENSG00000085831	0.188732	0.593728	TTC39A	protein_coding	1	51287258	51345116	-1
ENSG00000085832	-0.0995982	0.589902	EPS15	protein_coding	1	51354263	51519328	-1
ENSG00000085840	0.328597	0.00738542	ORC1	protein_coding	1	52372829	52404423	-1
ENSG00000085871	-0.545942	5.33031e-05	MGST2	protein_coding	4	139665768	139740745	1
ENSG00000085872	0.159974	0.191153	CHERP	protein_coding	19	16517894	16542437	-1
ENSG00000085978	-0.0145296	0.954149	ATG16L1	protein_coding	2	233210051	233295674	1
ENSG00000085982	-0.417849	0.000474646	USP40	protein_coding	2	233475526	233566782	-1
ENSG00000085998	-0.342972	0.00442567	POMGNT1	protein_coding	1	46188683	46220305	-1
ENSG00000085999	0.390957	0.0202199	RAD54L	protein_coding	1	46246461	46278480	1
ENSG00000086015	-0.0757843	0.606196	MAST2	protein_coding	1	45786987	46036122	1
ENSG00000086061	-0.356231	0.000375185	DNAJA1	protein_coding	9	33025273	33039907	1
ENSG00000086062	0.127228	0.384186	B4GALT1	protein_coding	9	33104082	33167356	-1
ENSG00000086065	0.0410686	0.819304	CHMP5	protein_coding	9	33264879	33282070	1
ENSG00000086102	-0.0203011	0.905966	NFX1	protein_coding	9	33290512	33371157	1
ENSG00000086159	0.770228	0.0640787	AQP6	protein_coding	12	49967194	49977139	1
ENSG00000086189	-0.396649	0.00051986	DIMT1	protein_coding	5	62347284	62403943	-1
ENSG00000086200	-0.29486	0.0152233	IPO11	protein_coding	5	62403972	62628582	1
ENSG00000086205	-0.11199	0.738941	FOLH1	protein_coding	11	49145092	49208638	-1
ENSG00000086232	-0.0571633	0.728862	EIF2AK1	protein_coding	7	6022247	6059175	-1
ENSG00000086289	-0.628482	4.74597e-06	EPDR1	protein_coding	7	37920640	37951936	1
ENSG00000086300	1.42242	0.00150031	SNX10	protein_coding	7	26291862	26374383	1
ENSG00000086475	0.142028	0.290381	SEPHS1	protein_coding	10	13317428	13348298	-1
ENSG00000086504	0.140612	0.272179	MRPL28	protein_coding	16	366969	371289	-1
ENSG00000086506	0.141885	0.415701	HBQ1	protein_coding	16	180459	181179	1
ENSG00000086544	0.256059	0.273433	ITPKC	protein_coding	19	40717112	40740860	1
ENSG00000086589	-0.131386	0.330615	RBM22	protein_coding	5	150690792	150701077	-1
ENSG00000086598	0.0732883	0.647974	TMED2	protein_coding	12	123584533	123598582	1
ENSG00000086619	-0.0837285	0.837199	ERO1B	protein_coding	1	236214681	236282019	-1
ENSG00000086666	-0.135889	0.344241	ZFAND6	protein_coding	15	80059568	80138393	1
ENSG00000086712	-0.109301	0.45108	TXLNG	protein_coding	X	16786432	16844519	1
ENSG00000086717	0.292704	0.341335	PPEF1	protein_coding	X	18675909	18827921	1
ENSG00000086730	-0.102302	0.786409	LAT2	protein_coding	7	74199652	74229834	1
ENSG00000086758	0.149657	0.236737	HUWE1	protein_coding	X	53532096	53686752	-1
ENSG00000086827	-0.198438	0.255408	ZW10	protein_coding	11	113733187	113773735	-1
ENSG00000086848	0.232954	0.361134	ALG9	protein_coding	11	111782195	111871581	-1
ENSG00000086991	0.426868	0.219946	NOX4	protein_coding	11	89324353	89498187	-1
ENSG00000087008	-0.279894	0.191556	ACOX3	protein_coding	4	8366282	8440723	-1
ENSG00000087053	-0.315956	0.00381177	MTMR2	protein_coding	11	95821766	95925315	-1
ENSG00000087074	0.34845	0.0456333	PPP1R15A	protein_coding	19	48872212	48876059	1
ENSG00000087077	-0.258945	0.022968	TRIP6	protein_coding	7	100867387	100873454	1
ENSG00000087086	-0.359123	0.000562278	FTL	protein_coding	19	48965309	48966879	1
ENSG00000087087	-0.104888	0.54761	SRRT	protein_coding	7	100875103	100888664	1
ENSG00000087088	0.0945962	0.623074	BAX	protein_coding	19	48954815	48961798	1
ENSG00000087095	0.218597	0.196322	NLK	protein_coding	17	28041737	28196381	1
ENSG00000087111	0.137714	0.277118	PIGS	protein_coding	17	28553383	28571794	-1
ENSG00000087116	0.00203398	0.997473	ADAMTS2	protein_coding	5	179110853	179345461	-1
ENSG00000087152	0.0573366	0.71844	ATXN7L3	protein_coding	17	44191805	44200113	-1
ENSG00000087157	0.00321155	0.985525	PGS1	protein_coding	17	78378649	78425114	1
ENSG00000087191	-0.257593	0.0115495	PSMC5	protein_coding	17	63827152	63832026	1
ENSG00000087206	0.0820103	0.691992	UIMC1	protein_coding	5	176905005	177022633	-1
ENSG00000087237	-0.0756957	0.823302	CETP	protein_coding	16	56961923	56983845	1
ENSG00000087245	0.698385	1.50248e-05	MMP2	protein_coding	16	55389700	55506691	1
ENSG00000087253	0.633913	6.62499e-06	LPCAT2	protein_coding	16	55509072	55586666	1
ENSG00000087258	0.240655	0.386007	GNAO1	protein_coding	16	56191390	56357444	1
ENSG00000087263	-0.444701	6.3014e-05	OGFOD1	protein_coding	16	56451521	56479104	1
ENSG00000087266	2.21465	9.08146e-76	SH3BP2	protein_coding	4	2793071	2841098	1
ENSG00000087269	-0.0195487	0.931753	NOP14	protein_coding	4	2937933	2963406	-1
ENSG00000087274	-0.0422041	0.811806	ADD1	protein_coding	4	2843844	2930076	1
ENSG00000087299	-0.0921078	0.660536	L2HGDH	protein_coding	14	50237563	50312229	-1
ENSG00000087301	-0.133691	0.427446	TXNDC16	protein_coding	14	52430596	52552522	-1
ENSG00000087302	0.36376	0.00410805	RTRAF	protein_coding	14	51989514	52010694	1
ENSG00000087303	1.56458	1.85724e-05	NID2	protein_coding	14	52004809	52069059	-1
ENSG00000087338	0.387035	0.000543299	GMCL1	protein_coding	2	69829660	69881384	1
ENSG00000087365	-0.00449087	0.983081	SF3B2	protein_coding	11	66050729	66069308	1
ENSG00000087448	-0.137188	0.411455	KLHL42	protein_coding	12	27780048	27803040	1
ENSG00000087460	0.384265	6.79984e-06	GNAS	protein_coding	20	58839718	58911192	1
ENSG00000087470	-0.493389	1.42491e-06	DNM1L	protein_coding	12	32679200	32745650	1
ENSG00000087494	-0.0858236	0.825938	PTHLH	protein_coding	12	27958084	27972733	-1
ENSG00000087502	0.177167	0.203605	ERGIC2	protein_coding	12	29337352	29381189	-1
ENSG00000087510	0.233757	0.491212	TFAP2C	protein_coding	20	56629306	56639283	1
ENSG00000087586	-0.644252	2.82243e-09	AURKA	protein_coding	20	56369389	56392337	-1
ENSG00000087842	-0.735513	1.22733e-09	PIR	protein_coding	X	15384799	15493564	-1
ENSG00000087884	-0.655908	0.0487694	AAMDC	protein_coding	11	77821109	77918432	1
ENSG00000087903	1.05005	2.78755e-09	RFX2	protein_coding	19	5993164	6199572	-1
ENSG00000087995	-0.0940237	0.638219	METTL2A	protein_coding	17	62423875	62453385	1
ENSG00000088035	-0.764139	8.4252e-06	ALG6	protein_coding	1	63367575	63438553	1
ENSG00000088038	0.0499571	0.812558	CNOT3	protein_coding	19	54137749	54155681	1
ENSG00000088179	-0.0307046	0.90669	PTPN4	protein_coding	2	119759922	119984899	1
ENSG00000088205	-0.0071493	0.971506	DDX18	protein_coding	2	117814691	117832377	1
ENSG00000088247	-0.0677981	0.612008	KHSRP	protein_coding	19	6413102	6424811	-1
ENSG00000088256	0.180618	0.179746	GNA11	protein_coding	19	3094362	3123999	1
ENSG00000088280	-0.436611	0.0105379	ASAP3	protein_coding	1	23428563	23484568	-1
ENSG00000088298	-0.198128	0.278309	EDEM2	protein_coding	20	35115364	35147336	-1
ENSG00000088305	-0.843603	0.00459167	DNMT3B	protein_coding	20	32762385	32809359	1
ENSG00000088325	-0.428068	9.23007e-06	TPX2	protein_coding	20	31739271	31801805	1
ENSG00000088340	5.27706	4.07667e-69	FER1L4	transcribed_unitary_pseudogene	20	35558737	35607562	-1
ENSG00000088356	-0.442211	0.00244005	PDRG1	protein_coding	20	31944337	31952046	-1
ENSG00000088367	0.117563	0.402413	EPB41L1	protein_coding	20	36091504	36232799	1
ENSG00000088387	0.461168	0.000102612	DOCK9	protein_coding	13	98793429	99086625	-1
ENSG00000088448	0.271042	0.0214441	ANKRD10	protein_coding	13	110878540	110915069	-1
ENSG00000088451	-0.120895	0.635741	TGDS	protein_coding	13	94574054	94596242	-1
ENSG00000088538	-0.309592	0.31826	DOCK3	protein_coding	3	50674927	51384198	1
ENSG00000088543	-0.194892	0.422046	C3orf18	protein_coding	3	50558025	50571027	-1
ENSG00000088682	-0.00553143	0.978478	COQ9	protein_coding	16	57447425	57461270	1
ENSG00000088727	-0.118558	0.748705	KIF9	protein_coding	3	47227998	47283451	-1
ENSG00000088756	0.0902104	0.725599	ARHGAP28	protein_coding	18	6729716	6915716	1
ENSG00000088766	0.0612209	0.791891	CRLS1	protein_coding	20	6006093	6040053	1
ENSG00000088808	-0.028686	0.941599	PPP1R13B	protein_coding	14	103733195	103847575	-1
ENSG00000088812	1.13749	2.0078e-24	ATRN	protein_coding	20	3471018	3651118	1
ENSG00000088826	0.699432	0.0157126	SMOX	protein_coding	20	4120980	4187747	1
ENSG00000088832	0.0927077	0.516936	FKBP1A	protein_coding	20	1368977	1393164	-1
ENSG00000088833	0.00746183	0.976086	NSFL1C	protein_coding	20	1442162	1473842	-1
ENSG00000088836	-0.103007	0.752978	SLC4A11	protein_coding	20	3227417	3239559	-1
ENSG00000088854	0.127917	0.700052	DNAAF9	protein_coding	20	3249306	3407669	-1
ENSG00000088876	0.0192973	0.965495	ZNF343	protein_coding	20	2481817	2524702	-1
ENSG00000088881	0.208887	0.5289	EBF4	protein_coding	20	2692780	2760108	1
ENSG00000088888	0.0755042	0.688283	MAVS	protein_coding	20	3846799	3876123	1
ENSG00000088899	0.806027	0.00605813	LZTS3	protein_coding	20	3162617	3173549	-1
ENSG00000088930	0.114354	0.363155	XRN2	protein_coding	20	21303331	21389825	1
ENSG00000088970	0.694161	0.000175029	KIZ	protein_coding	20	21125983	21246622	1
ENSG00000088986	-0.347031	0.00244071	DYNLL1	protein_coding	12	120469850	120498493	1
ENSG00000088992	-0.29846	0.256013	TESC	protein_coding	12	117038923	117099479	-1
ENSG00000089006	-0.150495	0.355132	SNX5	protein_coding	20	17941597	17968980	-1
ENSG00000089009	0.0827582	0.478223	RPL6	protein_coding	12	112405189	112418838	-1
ENSG00000089022	-0.218939	0.145239	MAPKAPK5	protein_coding	12	111842013	111902222	1
ENSG00000089048	-0.133041	0.526323	ESF1	protein_coding	20	13714322	13784919	-1
ENSG00000089050	0.131179	0.580487	RBBP9	protein_coding	20	18486540	18497225	-1
ENSG00000089053	-0.0885016	0.514475	ANAPC5	protein_coding	12	121308245	121399896	-1
ENSG00000089057	-0.155184	0.46091	SLC23A2	protein_coding	20	4852356	5010293	-1
ENSG00000089060	0.0433035	0.893803	SLC8B1	protein_coding	12	113298759	113359493	-1
ENSG00000089063	0.130174	0.450172	TMEM230	protein_coding	20	5068232	5113103	-1
ENSG00000089091	-0.0665516	0.874606	DZANK1	protein_coding	20	18383367	18467281	-1
ENSG00000089094	0.782012	2.66581e-13	KDM2B	protein_coding	12	121429096	121581023	-1
ENSG00000089101	0.0630461	0.794666	CFAP61	protein_coding	20	20052514	20360703	1
ENSG00000089123	-0.0111843	0.976267	TASP1	protein_coding	20	13389392	13638932	-1
ENSG00000089127	-0.338808	0.0281612	OAS1	protein_coding	12	112905856	112933219	1
ENSG00000089154	-0.00107987	0.995384	GCN1	protein_coding	12	120127202	120194715	-1
ENSG00000089157	0.323728	0.000350218	RPLP0	protein_coding	12	120196699	120201235	-1
ENSG00000089159	0.0135447	0.962343	PXN	protein_coding	12	120210439	120265771	-1
ENSG00000089163	0.073431	0.81997	SIRT4	protein_coding	12	120302316	120313249	1
ENSG00000089177	0.181808	0.394258	KIF16B	protein_coding	20	16272104	16573448	-1
ENSG00000089195	0.0256214	0.919638	TRMT6	protein_coding	20	5937228	5950558	-1
ENSG00000089199	0.0411486	0.824076	CHGB	protein_coding	20	5911510	5925353	1
ENSG00000089220	-0.411126	5.32026e-05	PEBP1	protein_coding	12	118136124	118145584	1
ENSG00000089234	-0.163985	0.339256	BRAP	protein_coding	12	111642146	111685956	-1
ENSG00000089248	0.0262032	0.878769	ERP29	protein_coding	12	112013348	112023449	1
ENSG00000089280	-0.460329	0.000864714	FUS	protein_coding	16	31180138	31191605	1
ENSG00000089289	0.615526	2.20316e-08	IGBP1	protein_coding	X	70133447	70166324	1
ENSG00000089327	0.154377	0.330954	FXYD5	protein_coding	19	35154730	35169881	1
ENSG00000089335	-0.150291	0.402644	ZNF302	protein_coding	19	34677639	34686397	1
ENSG00000089351	0.24779	0.0304407	GRAMD1A	protein_coding	19	34994784	35026471	1
ENSG00000089356	0.0929046	0.773761	FXYD3	protein_coding	19	35115823	35124324	1
ENSG00000089486	0.158951	0.266324	CDIP1	protein_coding	16	4510669	4538828	-1
ENSG00000089505	0.0940677	0.815595	CMTM1	protein_coding	16	66566393	66579137	1
ENSG00000089558	0.0533875	0.838337	KCNH4	protein_coding	17	42156891	42181142	-1
ENSG00000089597	0.552965	7.36675e-10	GANAB	protein_coding	11	62624826	62646726	-1
ENSG00000089639	-0.307098	0.108183	GMIP	protein_coding	19	19629476	19643657	-1
ENSG00000089682	0.0410702	0.864219	RBM41	protein_coding	X	107061885	107118823	-1
ENSG00000089685	-0.569241	5.32681e-07	BIRC5	protein_coding	17	78214186	78225636	1
ENSG00000089692	0.0155088	0.972183	LAG3	protein_coding	12	6772512	6778455	1
ENSG00000089693	-0.0949916	0.417977	MLF2	protein_coding	12	6747996	6767475	-1
ENSG00000089723	-0.091533	0.809078	OTUB2	protein_coding	14	94026340	94048930	1
ENSG00000089737	0.0326361	0.83433	DDX24	protein_coding	14	94048287	94081202	-1
ENSG00000089775	1.14072	7.6344e-22	ZBTB25	protein_coding	14	64449106	64505213	-1
ENSG00000089818	-0.34894	0.00323741	NECAP1	protein_coding	12	8076939	8097881	1
ENSG00000089820	1.34235	0.000221439	ARHGAP4	protein_coding	X	153907367	153934999	-1
ENSG00000089847	0.147619	0.404051	ANKRD24	protein_coding	19	4182689	4224814	1
ENSG00000089876	1.13413	3.39742e-26	DHX32	protein_coding	10	125836337	125896436	-1
ENSG00000089902	0.780253	1.48476e-12	RCOR1	protein_coding	14	102592649	102730561	1
ENSG00000089916	0.358456	0.0104701	GPATCH2L	protein_coding	14	76151916	76254342	1
ENSG00000090006	-0.131788	0.348963	LTBP4	protein_coding	19	40592883	40629818	1
ENSG00000090013	-0.517136	0.0009843	BLVRB	protein_coding	19	40447765	40465764	-1
ENSG00000090020	0.170504	0.350259	SLC9A1	protein_coding	1	27098809	27166981	-1
ENSG00000090054	0.205806	0.0681097	SPTLC1	protein_coding	9	92000087	92115413	-1
ENSG00000090060	0.161328	0.152366	PAPOLA	protein_coding	14	96501433	96567116	1
ENSG00000090061	-0.111605	0.621692	CCNK	protein_coding	14	99481169	99535044	1
ENSG00000090097	0.0702802	0.728862	PCBP4	protein_coding	3	51957454	51974016	-1
ENSG00000090238	0.194392	0.404783	YPEL3	protein_coding	16	30092314	30096915	-1
ENSG00000090263	-0.263858	0.311315	MRPS33	protein_coding	7	141002610	141015228	-1
ENSG00000090266	-0.727454	3.23456e-05	NDUFB2	protein_coding	7	140690777	140722790	1
ENSG00000090273	-0.510378	6.02504e-09	NUDC	protein_coding	1	26900238	26946871	1
ENSG00000090316	0.0487971	0.777334	MAEA	protein_coding	4	1289887	1340147	1
ENSG00000090339	1.50261	5.51387e-09	ICAM1	protein_coding	19	10271093	10286615	1
ENSG00000090372	0.0791659	0.554775	STRN4	protein_coding	19	46719511	46746994	-1
ENSG00000090376	-0.533498	0.0979015	IRAK3	protein_coding	12	66189195	66254622	1
ENSG00000090402	-0.351176	0.285742	SI	protein_coding	3	164978898	165078496	-1
ENSG00000090432	-0.30589	0.019081	MUL1	protein_coding	1	20499448	20508151	-1
ENSG00000090447	0.0568665	0.827091	TFAP4	protein_coding	16	4257186	4273075	-1
ENSG00000090470	-0.0759338	0.737262	PDCD7	protein_coding	15	65117379	65133808	-1
ENSG00000090487	-0.00650178	0.976552	SPG21	protein_coding	15	64963022	64990310	-1
ENSG00000090520	-0.126082	0.395803	DNAJB11	protein_coding	3	186567403	186585800	1
ENSG00000090530	1.0243	7.22338e-18	P3H2	protein_coding	3	189956728	190122437	-1
ENSG00000090539	0.719725	0.0375381	CHRD	protein_coding	3	184380054	184390736	1
ENSG00000090554	0.590911	0.0512516	FLT3LG	protein_coding	19	49474207	49486231	1
ENSG00000090565	0.326429	0.0394788	RAB11FIP3	protein_coding	16	425649	523011	1
ENSG00000090581	0.17156	0.274349	GNPTG	protein_coding	16	1351931	1365737	1
ENSG00000090612	-0.0103436	0.976086	ZNF268	protein_coding	12	133181409	133214832	1
ENSG00000090615	0.268308	0.0290704	GOLGA3	protein_coding	12	132768902	132829143	-1
ENSG00000090621	-0.100888	0.40831	PABPC4	protein_coding	1	39560709	39576790	-1
ENSG00000090674	-0.357128	0.0247529	MCOLN1	protein_coding	19	7522624	7534009	1
ENSG00000090686	0.0135978	0.951921	USP48	protein_coding	1	21678298	21783606	-1
ENSG00000090776	-0.170931	0.576587	EFNB1	protein_coding	X	68829021	68842160	1
ENSG00000090857	0.266923	0.0806561	PDPR	protein_coding	16	70114332	70162537	1
ENSG00000090861	0.260774	0.114796	AARS1	protein_coding	16	70251983	70289707	-1
ENSG00000090863	0.708141	1.2128e-11	GLG1	protein_coding	16	74447427	74607144	-1
ENSG00000090889	-0.0899322	0.573064	KIF4A	protein_coding	X	70290104	70420886	1
ENSG00000090905	-0.194859	0.0895486	TNRC6A	protein_coding	16	24610209	24827632	1
ENSG00000090924	-0.0243759	0.913255	PLEKHG2	protein_coding	19	39412669	39428415	1
ENSG00000090932	0.165039	0.535404	DLL3	protein_coding	19	39498895	39508481	1
ENSG00000090971	-0.223885	0.170689	NAT14	protein_coding	19	55485188	55487568	1
ENSG00000090975	0.181318	0.364249	PITPNM2	protein_coding	12	122983480	123151090	-1
ENSG00000090989	-0.0869735	0.661475	EXOC1	protein_coding	4	55853648	55905086	1
ENSG00000091009	0.0174069	0.951439	RBM27	protein_coding	5	146203605	146289223	1
ENSG00000091039	0.00680322	0.976369	OSBPL8	protein_coding	12	76351797	76559809	-1
ENSG00000091073	0.191884	0.428919	DTX2	protein_coding	7	76461676	76505995	1
ENSG00000091106	0.189562	0.55385	NLRC4	protein_coding	2	32224453	32265732	-1
ENSG00000091127	0.165603	0.206401	PUS7	protein_coding	7	105439661	105522271	-1
ENSG00000091129	0.140892	0.68544	NRCAM	protein_coding	7	108147623	108456717	-1
ENSG00000091136	0.477933	0.000795901	LAMB1	protein_coding	7	107923799	108003213	-1
ENSG00000091140	-0.234187	0.0447891	DLD	protein_coding	7	107891162	107931730	1
ENSG00000091157	-0.241517	0.300298	WDR7	protein_coding	18	56651343	57029811	1
ENSG00000091164	-0.128864	0.376154	TXNL1	protein_coding	18	56597209	56651600	-1
ENSG00000091262	-0.00814409	0.985728	ABCC6	protein_coding	16	16149565	16223522	-1
ENSG00000091317	-0.243532	0.0665165	CMTM6	protein_coding	3	32481312	32502852	-1
ENSG00000091409	0.0214579	0.923898	ITGA6	protein_coding	2	172427354	172506459	1
ENSG00000091428	0.510662	0.0751857	RAPGEF4	protein_coding	2	172735274	173052893	1
ENSG00000091436	0.0325747	0.889747	MAP3K20	protein_coding	2	173075435	173268015	1
ENSG00000091483	-0.798964	1.69616e-16	FH	protein_coding	1	241497511	241519799	-1
ENSG00000091490	-0.0634727	0.752288	SEL1L3	protein_coding	4	25747433	25863760	-1
ENSG00000091527	-0.11229	0.404478	CDV3	protein_coding	3	133573686	133590261	1
ENSG00000091536	-0.0245868	0.940068	MYO15A	protein_coding	17	18108756	18179802	1
ENSG00000091542	1.41399	1.69744e-58	ALKBH5	protein_coding	17	18183078	18209954	1
ENSG00000091592	-0.559264	0.00961773	NLRP1	protein_coding	17	5499415	5619424	-1
ENSG00000091622	1.21711	2.15567e-21	PITPNM3	protein_coding	17	6451263	6556555	-1
ENSG00000091640	-0.10614	0.471484	SPAG7	protein_coding	17	4959226	4967817	-1
ENSG00000091651	-0.158574	0.299444	ORC6	protein_coding	16	46689643	46698394	1
ENSG00000091656	0.267586	0.192708	ZFHX4	protein_coding	8	76681239	76867281	1
ENSG00000091732	-0.329912	0.0179769	ZC3HC1	protein_coding	7	130018287	130051451	-1
ENSG00000091831	0.104216	0.698409	ESR1	protein_coding	6	151656691	152129619	1
ENSG00000091844	0.554358	0.132483	RGS17	protein_coding	6	153004459	153131282	-1
ENSG00000091947	-0.00562916	0.982604	TMEM101	protein_coding	17	44011188	44023946	-1
ENSG00000091972	-0.0674813	0.785522	CD200	protein_coding	3	112332347	112362812	1
ENSG00000091986	0.672249	2.62227e-13	CCDC80	protein_coding	3	112596797	112649530	-1
ENSG00000092010	0.0870187	0.653049	PSME1	protein_coding	14	24136163	24138967	1
ENSG00000092020	0.0706724	0.763298	PPP2R3C	protein_coding	14	35085467	35122517	-1
ENSG00000092036	0.224333	0.208615	HAUS4	protein_coding	14	22946228	22957161	-1
ENSG00000092094	-0.463882	0.0323118	OSGEP	protein_coding	14	20446401	20455089	-1
ENSG00000092096	0.153486	0.606049	SLC22A17	protein_coding	14	23346314	23352912	-1
ENSG00000092098	-0.190596	0.34913	RNF31	protein_coding	14	24146683	24160660	1
ENSG00000092108	0.0157884	0.949999	SCFD1	protein_coding	14	30622291	30737694	1
ENSG00000092140	-0.393216	0.0083562	G2E3	protein_coding	14	30559158	30620064	1
ENSG00000092148	-0.191633	0.0769761	HECTD1	protein_coding	14	31100117	31207804	-1
ENSG00000092199	0.0258295	0.874398	HNRNPC	protein_coding	14	21209136	21269494	-1
ENSG00000092200	0.0112266	0.978087	RPGRIP1	protein_coding	14	21280083	21351301	1
ENSG00000092201	0.125675	0.270649	SUPT16H	protein_coding	14	21351476	21384019	-1
ENSG00000092203	0.0391918	0.835584	TOX4	protein_coding	14	21476597	21499175	1
ENSG00000092208	-0.258276	0.180084	GEMIN2	protein_coding	14	39114285	39136973	1
ENSG00000092295	-0.638267	0.0154878	TGM1	protein_coding	14	24249114	24264432	-1
ENSG00000092330	0.0484171	0.819304	TINF2	protein_coding	14	24238286	24242663	-1
ENSG00000092421	1.13333	0.0300348	SEMA6A	protein_coding	5	116443555	116574823	-1
ENSG00000092439	-0.0916071	0.47014	TRPM7	protein_coding	15	50552473	50686797	-1
ENSG00000092445	0.181546	0.183777	TYRO3	protein_coding	15	41557675	41583589	1
ENSG00000092470	0.156967	0.241698	WDR76	protein_coding	15	43826980	43868412	1
ENSG00000092531	-0.262917	0.0931786	SNAP23	protein_coding	15	42491233	42545356	1
ENSG00000092607	-0.0622032	0.874758	TBX15	protein_coding	1	118883046	118989556	-1
ENSG00000092621	0.102843	0.73893	PHGDH	protein_coding	1	119648411	119744218	1
ENSG00000092758	0.169298	0.426666	COL9A3	protein_coding	20	62816244	62841159	1
ENSG00000092820	0.371505	0.000572536	EZR	protein_coding	6	158765741	158819368	-1
ENSG00000092841	0.0520135	0.711055	MYL6	protein_coding	12	56158346	56163496	1
ENSG00000092847	-0.0514278	0.782992	AGO1	protein_coding	1	35869808	35930532	1
ENSG00000092850	0.216313	0.305366	TEKT2	protein_coding	1	36084094	36088275	1
ENSG00000092853	0.0745533	0.667359	CLSPN	protein_coding	1	35720218	35769978	-1
ENSG00000092871	-0.071931	0.815669	RFFL	protein_coding	17	35005990	35089319	-1
ENSG00000092929	-0.0786288	0.810355	UNC13D	protein_coding	17	75827225	75844785	-1
ENSG00000092931	0.110103	0.580487	MFSD11	protein_coding	17	76735865	76781449	1
ENSG00000092964	1.03783	9.54292e-30	DPYSL2	protein_coding	8	26514031	26658178	1
ENSG00000092969	0.226864	0.267123	TGFB2	protein_coding	1	218345336	218444619	1
ENSG00000092978	-0.127216	0.555819	GPATCH2	protein_coding	1	217426992	217631090	-1
ENSG00000093000	0.12686	0.272811	NUP50	protein_coding	22	45163925	45188017	1
ENSG00000093009	0.113432	0.600423	CDC45	protein_coding	22	19479457	19520612	1
ENSG00000093010	-0.222407	0.158281	COMT	protein_coding	22	19941371	19969975	1
ENSG00000093100	-0.0510634	0.82088		lncRNA	22	17787652	17811497	-1
ENSG00000093144	-0.31875	0.00466703	ECHDC1	protein_coding	6	127288712	127343609	-1
ENSG00000093167	-0.232005	0.0680572	LRRFIP2	protein_coding	3	37052626	37183689	-1
ENSG00000093183	-0.110902	0.471518	SEC22C	protein_coding	3	42547969	42601080	-1
ENSG00000093217	-0.428769	0.0707764	XYLB	protein_coding	3	38346760	38421348	1
ENSG00000094631	-0.203718	0.110159	HDAC6	protein_coding	X	48801377	48824982	1
ENSG00000094804	0.260669	0.00715463	CDC6	protein_coding	17	40287879	40304657	1
ENSG00000094841	0.953334	1.5964e-08	UPRT	protein_coding	X	75156388	75304885	1
ENSG00000094880	-0.132571	0.364249	CDC23	protein_coding	5	138187650	138213343	-1
ENSG00000094914	-0.446312	0.000208199	AAAS	protein_coding	12	53307456	53324864	-1
ENSG00000094916	0.314157	0.000188269	CBX5	protein_coding	12	54230942	54280133	-1
ENSG00000094963	-0.235854	0.255761	FMO2	protein_coding	1	171185249	171212686	1
ENSG00000094975	0.423149	0.00070228	SUCO	protein_coding	1	172532349	172611833	1
ENSG00000095002	0.0113061	0.956427	MSH2	protein_coding	2	47403067	47663146	1
ENSG00000095015	0.602582	0.000399588	MAP3K1	protein_coding	5	56815549	56896152	1
ENSG00000095059	0.115279	0.42749	DHPS	protein_coding	19	12675717	12681880	-1
ENSG00000095066	1.02993	2.56588e-10	HOOK2	protein_coding	19	12763003	12872740	-1
ENSG00000095139	0.000807989	0.992962	ARCN1	protein_coding	11	118572390	118603033	1
ENSG00000095203	0.0623658	0.850282	EPB41L4B	protein_coding	9	109171974	109321059	-1
ENSG00000095209	-0.238904	0.144883	TMEM38B	protein_coding	9	105694541	105776629	1
ENSG00000095261	-0.303112	0.00207583	PSMD5	protein_coding	9	120815496	120842951	-1
ENSG00000095303	2.88507	2.08929e-15	PTGS1	protein_coding	9	122370530	122395703	1
ENSG00000095319	-0.0701033	0.552389	NUP188	protein_coding	9	128947699	129007096	1
ENSG00000095321	-0.146194	0.346786	CRAT	protein_coding	9	129094142	129111189	-1
ENSG00000095380	-0.252805	0.0597373	NANS	protein_coding	9	98056732	98083077	1
ENSG00000095383	-0.405326	0.00201985	TBC1D2	protein_coding	9	98199011	98255649	-1
ENSG00000095397	0.0642074	0.805825	WHRN	protein_coding	9	114402080	114505473	-1
ENSG00000095464	0.0494584	0.841978	PDE6C	protein_coding	10	93612537	93666010	1
ENSG00000095485	-0.183514	0.263297	CWF19L1	protein_coding	10	100232298	100267680	-1
ENSG00000095539	0.302469	0.256225	SEMA4G	protein_coding	10	100969504	100985871	1
ENSG00000095564	0.716148	4.53991e-09	BTAF1	protein_coding	10	91923770	92031437	1
ENSG00000095574	0.0241597	0.931753	IKZF5	protein_coding	10	122990807	123008812	-1
ENSG00000095596	0.158502	0.404299	CYP26A1	protein_coding	10	93073475	93077885	1
ENSG00000095637	1.02495	0.010238	SORBS1	protein_coding	10	95311771	95561414	-1
ENSG00000095713	0.690694	2.52307e-05	CRTAC1	protein_coding	10	97865000	98030828	-1
ENSG00000095739	-0.786107	0.00479499	BAMBI	protein_coding	10	28677510	28682932	1
ENSG00000095752	1.80589	3.5215e-16	IL11	protein_coding	19	55364382	55370463	-1
ENSG00000095787	0.325777	0.000725637	WAC	protein_coding	10	28532493	28623112	1
ENSG00000095794	-0.490353	0.00565952	CREM	protein_coding	10	35126791	35212958	1
ENSG00000095906	-0.073321	0.673241	NUBP2	protein_coding	16	1782932	1789186	1
ENSG00000095932	2.10409	3.55953e-06	SMIM24	protein_coding	19	3473986	3480525	-1
ENSG00000095951	0.0577203	0.807723	HIVEP1	protein_coding	6	12008762	12164999	1
ENSG00000096060	-0.699022	8.3786e-06	FKBP5	protein_coding	6	35573585	35728583	-1
ENSG00000096063	0.0484943	0.773298	SRPK1	protein_coding	6	35832966	35921342	-1
ENSG00000096070	-0.0940066	0.645806	BRPF3	protein_coding	6	36196744	36232790	1
ENSG00000096080	-0.0491038	0.852614	MRPS18A	protein_coding	6	43671202	43687791	-1
ENSG00000096092	-0.120907	0.59281	TMEM14A	protein_coding	6	52671113	52686588	1
ENSG00000096093	0.133726	0.450624	EFHC1	protein_coding	6	52362123	52529886	1
ENSG00000096384	-0.320944	0.000351725	HSP90AB1	protein_coding	6	44246166	44253888	1
ENSG00000096401	0.141742	0.276282	CDC5L	protein_coding	6	44387706	44450425	1
ENSG00000096433	0.351421	0.00031967	ITPR3	protein_coding	6	33620365	33696574	1
ENSG00000096654	-0.0586849	0.835567	ZNF184	protein_coding	6	27450743	27473118	-1
ENSG00000096696	0.571839	2.52821e-08	DSP	protein_coding	6	7541338	7586714	1
ENSG00000096717	-0.428515	0.00113005	SIRT1	protein_coding	10	67884656	67918390	1
ENSG00000096746	-0.328925	0.00141802	HNRNPH3	protein_coding	10	68331174	68343193	1
ENSG00000096872	-0.349082	0.132823	IFT74	protein_coding	9	26947039	27066134	1
ENSG00000096968	-0.656068	0.000516022	JAK2	protein_coding	9	4984390	5129948	1
ENSG00000097007	0.773998	4.1554e-20	ABL1	protein_coding	9	130713043	130887675	1
ENSG00000097021	-0.573065	3.63869e-06	ACOT7	protein_coding	1	6264269	6393767	-1
ENSG00000097033	-0.152121	0.27244	SH3GLB1	protein_coding	1	86704570	86748184	1
ENSG00000097046	-0.0537498	0.793058	CDC7	protein_coding	1	91500851	91525764	1
ENSG00000097096	-0.307181	0.297159	SYDE2	protein_coding	1	85156889	85201724	-1
ENSG00000099139	0.0438574	0.858748	PCSK5	protein_coding	9	75890644	76362975	1
ENSG00000099194	0.757536	1.24115e-18	SCD	protein_coding	10	100347233	100364826	1
ENSG00000099203	0.0504468	0.865213	TMED1	protein_coding	19	10832067	10836318	-1
ENSG00000099204	-0.114006	0.423743	ABLIM1	protein_coding	10	114431112	114768061	-1
ENSG00000099219	0.850448	3.68485e-14	ERMP1	protein_coding	9	5749832	5879537	-1
ENSG00000099246	-0.168195	0.222771	RAB18	protein_coding	10	27504174	27543207	1
ENSG00000099250	0.51846	0.000278136	NRP1	protein_coding	10	33177492	33336262	-1
ENSG00000099251	-0.0340348	0.930892	HSD17B7P2	transcribed_unprocessed_pseudogene	10	38356455	38378107	1
ENSG00000099256	-0.517874	0.0148109	PRTFDC1	protein_coding	10	24848614	24952606	-1
ENSG00000099260	-0.420174	0.001272	PALMD	protein_coding	1	99646113	99694541	1
ENSG00000099282	-0.409031	0.183528	TSPAN15	protein_coding	10	69451465	69507666	1
ENSG00000099284	0.0517514	0.785714	MACROH2A2	protein_coding	10	70052544	70112282	1
ENSG00000099290	-0.353604	0.00640959	WASHC2A	protein_coding	10	50067888	50133509	1
ENSG00000099308	0.0200848	0.960546	MAST3	protein_coding	19	18097778	18151692	1
ENSG00000099326	0.341033	0.241077	MZF1	protein_coding	19	58561931	58573575	-1
ENSG00000099330	0.570494	0.00137581	OCEL1	protein_coding	19	17226213	17229219	1
ENSG00000099331	0.300042	0.00644351	MYO9B	protein_coding	19	17075777	17214537	1
ENSG00000099337	0.860843	0.0247657	KCNK6	protein_coding	19	38319845	38332076	1
ENSG00000099341	-0.197936	0.100964	PSMD8	protein_coding	19	38374563	38383850	1
ENSG00000099364	0.166437	0.250486	FBXL19	protein_coding	16	30923055	30948783	1
ENSG00000099365	-0.110993	0.771774	STX1B	protein_coding	16	30989256	31010638	-1
ENSG00000099377	0.322093	0.204001	HSD3B7	protein_coding	16	30985207	30989147	1
ENSG00000099381	0.201657	0.213876	SETD1A	protein_coding	16	30957294	30984664	1
ENSG00000099385	0.0409558	0.893293	BCL7C	protein_coding	16	30833626	30894302	-1
ENSG00000099617	0.43048	0.0777629	EFNA2	protein_coding	19	1285873	1301431	1
ENSG00000099622	-0.00704182	0.979493	CIRBP	protein_coding	19	1259384	1274880	1
ENSG00000099624	-0.0521529	0.800275	ATP5F1D	protein_coding	19	1241746	1244825	1
ENSG00000099625	0.502235	0.0103664	CBARP	protein_coding	19	1228287	1238027	-1
ENSG00000099783	-0.162953	0.176111	HNRNPM	protein_coding	19	8444767	8489114	1
ENSG00000099785	-0.501561	0.0595002	MARCHF2	protein_coding	19	8413270	8439017	1
ENSG00000099795	-0.34862	0.0173196	NDUFB7	protein_coding	19	14566078	14572066	-1
ENSG00000099797	-0.0497619	0.767337	TECR	protein_coding	19	14517085	14565980	1
ENSG00000099800	-0.385249	0.0083688	TIMM13	protein_coding	19	2425625	2427586	-1
ENSG00000099804	0.34573	0.00248084	CDC34	protein_coding	19	531760	542092	1
ENSG00000099810	0.213676	0.0746323	MTAP	protein_coding	9	21802636	21937651	1
ENSG00000099812	0.148131	0.364059	MISP	protein_coding	19	751112	764318	1
ENSG00000099814	0.230086	0.0540367	CEP170B	protein_coding	14	104865268	104896747	1
ENSG00000099817	-0.299268	0.00279661	POLR2E	protein_coding	19	1086574	1095380	-1
ENSG00000099821	-0.106642	0.464991	POLRMT	protein_coding	19	617221	633537	-1
ENSG00000099822	0.804397	3.91587e-13	HCN2	protein_coding	19	589881	617159	1
ENSG00000099834	0.0442578	0.877801	CDHR5	protein_coding	11	616577	626078	-1
ENSG00000099840	2.39402	3.95635e-12	IZUMO4	protein_coding	19	2096429	2099593	1
ENSG00000099849	1.14115	2.25665e-16	RASSF7	protein_coding	11	560404	564025	1
ENSG00000099860	0.715967	1.39522e-05	GADD45B	protein_coding	19	2476122	2478259	1
ENSG00000099864	0.171106	0.315566	PALM	protein_coding	19	708935	748329	1
ENSG00000099866	0.0165572	0.966605	MADCAM1	protein_coding	19	489176	505343	1
ENSG00000099875	1.03363	9.41182e-32	MKNK2	protein_coding	19	2037465	2051244	-1
ENSG00000099889	-0.0249116	0.943787	ARVCF	protein_coding	22	19969896	20016823	-1
ENSG00000099899	0.0500915	0.791891	TRMT2A	protein_coding	22	20111875	20117392	-1
ENSG00000099901	-0.310938	0.000807817	RANBP1	protein_coding	22	20115938	20127355	1
ENSG00000099904	0.070379	0.735429	ZDHHC8	protein_coding	22	20129456	20148007	1
ENSG00000099910	-0.10944	0.677088	KLHL22	protein_coding	22	20441519	20495844	-1
ENSG00000099917	0.478299	2.07376e-06	MED15	protein_coding	22	20495913	20587632	1
ENSG00000099940	-0.0868225	0.643613	SNAP29	protein_coding	22	20859007	20891214	1
ENSG00000099942	0.871278	6.76453e-23	CRKL	protein_coding	22	20917407	20953747	1
ENSG00000099949	-0.384512	0.053629	LZTR1	protein_coding	22	20982269	20999032	1
ENSG00000099953	-0.0231014	0.958912	MMP11	protein_coding	22	23768226	23784316	1
ENSG00000099956	-0.0905836	0.586619	SMARCB1	protein_coding	22	23786931	23838009	1
ENSG00000099957	0.0115101	0.97811	P2RX6	protein_coding	22	21009808	21028013	1
ENSG00000099958	0.225764	0.484973	DERL3	protein_coding	22	23834503	23839128	-1
ENSG00000099968	-0.126811	0.414841	BCL2L13	protein_coding	22	17628855	17730855	1
ENSG00000099974	0.550345	0.027226	DDTL	protein_coding	22	23966888	23972556	1
ENSG00000099977	0.64138	2.17416e-05	DDT	protein_coding	22	23970542	23980525	-1
ENSG00000099984	0.0469534	0.913832	GSTT2	protein_coding	22	23980058	23983915	1
ENSG00000099991	1.34296	1.75413e-48	CABIN1	protein_coding	22	24011192	24178628	1
ENSG00000099992	0.0743344	0.818973	TBC1D10A	protein_coding	22	30291990	30326947	-1
ENSG00000099994	0.0951397	0.797581	SUSD2	protein_coding	22	24181487	24189106	1
ENSG00000099995	-0.192622	0.0451553	SF3A1	protein_coding	22	30331988	30356919	-1
ENSG00000099999	0.630925	0.00100125	RNF215	protein_coding	22	30368811	30421771	-1
ENSG00000100003	0.874801	0.000103548	SEC14L2	protein_coding	22	30396941	30425303	1
ENSG00000100014	0.0385717	0.888731	SPECC1L	protein_coding	22	24270817	24417739	1
ENSG00000100023	-0.112476	0.457253	PPIL2	protein_coding	22	21666000	21700015	1
ENSG00000100028	-0.196747	0.0972477	SNRPD3	protein_coding	22	24555958	24582052	1
ENSG00000100029	0.210248	0.0535415	PES1	protein_coding	22	30576625	30607083	-1
ENSG00000100030	0.183718	0.110502	MAPK1	protein_coding	22	21759657	21867680	-1
ENSG00000100031	0.0288	0.902281	GGT1	protein_coding	22	24594811	24629005	1
ENSG00000100034	-0.0272004	0.9125	PPM1F	protein_coding	22	21919425	21952848	-1
ENSG00000100036	0.0995276	0.765561	SLC35E4	protein_coding	22	30635781	30669016	1
ENSG00000100038	0.0235677	0.938315	TOP3B	protein_coding	22	21957025	21982813	-1
ENSG00000100053	0.0191345	0.956035	CRYBB3	protein_coding	22	25199858	25207359	1
ENSG00000100056	-0.0834435	0.723805	ESS2	protein_coding	22	19130279	19144684	-1
ENSG00000100058	1.36315	1.13027e-27	CRYBB2P1	transcribed_unprocessed_pseudogene	22	25455712	25459681	1
ENSG00000100060	1.86051	0.040975	MFNG	protein_coding	22	37469063	37486393	-1
ENSG00000100065	0.564993	0.000901365	CARD10	protein_coding	22	37490362	37519542	-1
ENSG00000100068	0.169356	0.627558	LRP5L	transcribed_unprocessed_pseudogene	22	25351612	25405274	-1
ENSG00000100075	0.35346	0.000774777	SLC25A1	protein_coding	22	19175581	19178739	-1
ENSG00000100077	-0.201422	0.517384	GRK3	protein_coding	22	25564675	25729294	1
ENSG00000100078	-0.22232	0.52051	PLA2G3	protein_coding	22	31134807	31140508	-1
ENSG00000100079	-0.0167134	0.954149	LGALS2	protein_coding	22	37570248	37582616	-1
ENSG00000100083	-0.0563677	0.804821	GGA1	protein_coding	22	37608725	37633564	1
ENSG00000100084	0.0878346	0.716634	HIRA	protein_coding	22	19330698	19447450	-1
ENSG00000100092	0.119153	0.735841	SH3BP1	protein_coding	22	37634654	37656117	1
ENSG00000100097	0.88283	4.14515e-18	LGALS1	protein_coding	22	37675636	37679802	1
ENSG00000100099	-0.0568907	0.828724	HPS4	protein_coding	22	26443107	26483931	-1
ENSG00000100100	1.66717	2.05163e-18	PIK3IP1	protein_coding	22	31281594	31292534	-1
ENSG00000100104	-0.131074	0.578075	SRRD	protein_coding	22	26483877	26494658	1
ENSG00000100105	-0.021388	0.929198	PATZ1	protein_coding	22	31325804	31346346	-1
ENSG00000100106	-0.0295021	0.891084	TRIOBP	protein_coding	22	37697048	37776556	1
ENSG00000100109	-0.344967	0.0209042	TFIP11	protein_coding	22	26491225	26512505	-1
ENSG00000100116	-0.0736233	0.823118	GCAT	protein_coding	22	37807905	37817176	1
ENSG00000100124	-0.208396	0.173313	ANKRD54	protein_coding	22	37830855	37849327	-1
ENSG00000100129	0.369147	0.000686081	EIF3L	protein_coding	22	37848868	37889407	1
ENSG00000100138	-0.0362504	0.860082	SNU13	protein_coding	22	41673933	41690504	-1
ENSG00000100139	0.0851326	0.653355	MICALL1	protein_coding	22	37905657	37942822	1
ENSG00000100142	-0.583487	0.000694241	POLR2F	protein_coding	22	37952607	38041915	1
ENSG00000100147	-0.177435	0.507398	CCDC134	protein_coding	22	41800679	41832164	1
ENSG00000100150	-0.193562	0.385737	DEPDC5	protein_coding	22	31753867	31908033	1
ENSG00000100151	-0.144802	0.392643	PICK1	protein_coding	22	38056311	38075701	1
ENSG00000100154	0.0880082	0.647579	TTC28	protein_coding	22	27978014	28679840	-1
ENSG00000100156	-0.0638474	0.829032	SLC16A8	protein_coding	22	38078134	38084184	-1
ENSG00000100162	-0.251316	0.220946	CENPM	protein_coding	22	41938737	41947152	-1
ENSG00000100167	2.19596	7.64858e-14	SEPTIN3	protein_coding	22	41969443	41998221	1
ENSG00000100196	0.812433	1.95498e-09	KDELR3	protein_coding	22	38468078	38483447	1
ENSG00000100197	-0.238984	0.404055	CYP2D6	protein_coding	22	42126499	42130865	-1
ENSG00000100201	0.0644682	0.610306	DDX17	protein_coding	22	38483438	38507660	-1
ENSG00000100206	0.0968183	0.808327	DMC1	protein_coding	22	38518948	38570204	-1
ENSG00000100207	0.395447	0.000803454	TCF20	protein_coding	22	42160013	42343616	-1
ENSG00000100209	0.169772	0.496339	HSCB	protein_coding	22	28742039	28757515	1
ENSG00000100211	-0.0827673	0.773319	CBY1	protein_coding	22	38656636	38673854	1
ENSG00000100216	-0.129887	0.442443	TOMM22	protein_coding	22	38681957	38685421	1
ENSG00000100219	0.0753653	0.632639	XBP1	protein_coding	22	28794555	28800597	-1
ENSG00000100220	-0.264295	0.0225827	RTCB	protein_coding	22	32387582	32412248	-1
ENSG00000100221	0.201628	0.0925272	JOSD1	protein_coding	22	38685543	38701556	-1
ENSG00000100225	0.232605	0.0349961	FBXO7	protein_coding	22	32474676	32498829	1
ENSG00000100226	0.0575294	0.753118	GTPBP1	protein_coding	22	38705742	38738299	1
ENSG00000100227	-0.0845066	0.586527	POLDIP3	protein_coding	22	42583721	42614962	-1
ENSG00000100228	-0.143455	0.632518	RAB36	protein_coding	22	23145366	23165663	1
ENSG00000100234	0.661472	0.00477614	TIMP3	protein_coding	22	32801705	32863041	1
ENSG00000100239	-0.154374	0.221831	PPP6R2	protein_coding	22	50343304	50445090	1
ENSG00000100241	0.192217	0.046651	SBF1	protein_coding	22	50443219	50483923	-1
ENSG00000100242	0.112501	0.447988	SUN2	protein_coding	22	38733290	38794143	-1
ENSG00000100243	0.330068	0.00180517	CYB5R3	protein_coding	22	42615730	42720870	-1
ENSG00000100246	0.308696	0.230434	DNAL4	protein_coding	22	38778508	38794198	-1
ENSG00000100258	0.0510586	0.750897	LMF2	protein_coding	22	50502949	50507702	-1
ENSG00000100263	-0.385331	0.0286421	RHBDD3	protein_coding	22	29259872	29268209	-1
ENSG00000100266	0.283824	0.0107561	PACSIN2	protein_coding	22	42835412	43015149	-1
ENSG00000100271	-0.256265	0.448967	TTLL1	protein_coding	22	43039516	43089419	-1
ENSG00000100280	-0.310848	0.0121858	AP1B1	protein_coding	22	29327680	29388583	-1
ENSG00000100281	0.0800403	0.703358	HMGXB4	protein_coding	22	35257452	35295807	1
ENSG00000100284	-0.0596971	0.800435	TOM1	protein_coding	22	35299275	35347992	1
ENSG00000100285	0.442671	3.74746e-06	NEFH	protein_coding	22	29480218	29491390	1
ENSG00000100288	-0.211044	0.537398	CHKB	protein_coding	22	50578959	50601455	-1
ENSG00000100290	5.95576	8.1544e-05	BIK	protein_coding	22	43110750	43129712	1
ENSG00000100292	-0.221019	0.430034	HMOX1	protein_coding	22	35380361	35394214	1
ENSG00000100294	0.000663102	0.999211	MCAT	protein_coding	22	43132209	43143398	-1
ENSG00000100296	-0.171847	0.198767	THOC5	protein_coding	22	29505879	29555216	-1
ENSG00000100297	-0.110807	0.364073	MCM5	protein_coding	22	35400134	35425431	1
ENSG00000100299	0.240035	0.0907783	ARSA	protein_coding	22	50622754	50628173	-1
ENSG00000100300	0.0424165	0.866478	TSPO	protein_coding	22	43151547	43163242	1
ENSG00000100302	1.03317	0.0398908	RASD2	protein_coding	22	35540831	35553999	1
ENSG00000100304	-0.00862386	0.96611	TTLL12	protein_coding	22	43166622	43187134	-1
ENSG00000100307	-0.107618	0.767533	CBX7	protein_coding	22	39120167	39152680	-1
ENSG00000100311	2.68524	2.4305e-17	PDGFB	protein_coding	22	39223359	39244982	-1
ENSG00000100314	4.56442	3.38895e-35	CABP7	protein_coding	22	29720003	29731833	1
ENSG00000100316	0.499561	1.18053e-06	RPL3	protein_coding	22	39312882	39320389	-1
ENSG00000100319	-0.182689	0.536222	ZMAT5	protein_coding	22	29730956	29767011	-1
ENSG00000100320	0.278129	0.00708089	RBFOX2	protein_coding	22	35738736	36028824	-1
ENSG00000100321	1.06628	0.00342767	SYNGR1	protein_coding	22	39349925	39385575	1
ENSG00000100324	-0.211307	0.159232	TAB1	protein_coding	22	39399778	39437060	1
ENSG00000100325	-0.34279	0.00379404	ASCC2	protein_coding	22	29788609	29838304	-1
ENSG00000100330	0.378506	0.180619	MTMR3	protein_coding	22	29883169	30030868	1
ENSG00000100335	-0.132729	0.296478	MIEF1	protein_coding	22	39499432	39518132	1
ENSG00000100342	-0.312874	0.328854	APOL1	protein_coding	22	36253071	36267530	1
ENSG00000100344	0.193452	0.486028	PNPLA3	protein_coding	22	43923792	43964488	1
ENSG00000100345	0.710799	9.37486e-12	MYH9	protein_coding	22	36281280	36388010	-1
ENSG00000100346	4.48697	3.39546e-06	CACNA1I	protein_coding	22	39570753	39689735	1
ENSG00000100347	-0.476588	9.0558e-06	SAMM50	protein_coding	22	43955442	44010531	1
ENSG00000100348	-0.239207	0.0418725	TXN2	protein_coding	22	36467046	36481640	-1
ENSG00000100350	-0.460191	0.000514411	FOXRED2	protein_coding	22	36487190	36507221	-1
ENSG00000100353	0.553894	9.21899e-08	EIF3D	protein_coding	22	36510855	36529184	-1
ENSG00000100354	0.170033	0.330715	TNRC6B	protein_coding	22	40044817	40335808	1
ENSG00000100359	-0.38441	0.256341	SGSM3	protein_coding	22	40370591	40410289	1
ENSG00000100360	-0.24393	0.385294	IFT27	protein_coding	22	36758202	36776256	-1
ENSG00000100364	-0.438416	0.000168887	KIAA0930	protein_coding	22	45192244	45240894	-1
ENSG00000100372	-0.057338	0.767337	SLC25A17	protein_coding	22	40769630	40819399	-1
ENSG00000100376	-0.121834	0.572794	FAM118A	protein_coding	22	45308968	45341955	1
ENSG00000100379	-0.3662	0.0848236	KCTD17	protein_coding	22	37051739	37063390	1
ENSG00000100380	0.139916	0.181347	ST13	protein_coding	22	40824535	40856639	-1
ENSG00000100385	-0.189121	0.416429	IL2RB	protein_coding	22	37118666	37175118	-1
ENSG00000100387	0.0288772	0.901505	RBX1	protein_coding	22	40951347	40973309	1
ENSG00000100393	0.233362	0.0739864	EP300	protein_coding	22	41092592	41180077	1
ENSG00000100395	-0.188613	0.124392	L3MBTL2	protein_coding	22	41205282	41231271	1
ENSG00000100399	-0.123698	0.670288	CHADL	protein_coding	22	41229510	41240931	-1
ENSG00000100401	-0.436794	1.70196e-06	RANGAP1	protein_coding	22	41244779	41286187	-1
ENSG00000100403	-0.378977	0.000110004	ZC3H7B	protein_coding	22	41301525	41360147	1
ENSG00000100410	-0.105863	0.498966	PHF5A	protein_coding	22	41459717	41468692	-1
ENSG00000100412	-0.301018	0.00492283	ACO2	protein_coding	22	41447830	41529273	1
ENSG00000100413	-0.260939	0.0268081	POLR3H	protein_coding	22	41525799	41544606	-1
ENSG00000100416	0.186278	0.163468	TRMU	protein_coding	22	46330875	46357340	1
ENSG00000100417	-0.0896439	0.683717	PMM1	protein_coding	22	41576900	41589871	-1
ENSG00000100418	-0.137848	0.354134	DESI1	protein_coding	22	41598028	41621043	-1
ENSG00000100422	0.247922	0.0451768	CERK	protein_coding	22	46684410	46738252	-1
ENSG00000100425	0.124025	0.360383	BRD1	protein_coding	22	49773283	49827873	-1
ENSG00000100426	0.323996	0.0110548	ZBED4	protein_coding	22	49853844	49890080	1
ENSG00000100429	-0.13851	0.707233	HDAC10	protein_coding	22	50245183	50251405	-1
ENSG00000100439	-0.634876	2.68017e-05	ABHD4	protein_coding	14	22598290	22612963	1
ENSG00000100441	0.277922	0.0132862	KHNYN	protein_coding	14	24429286	24441843	1
ENSG00000100442	-0.433356	0.000273256	FKBP3	protein_coding	14	45115599	45135319	-1
ENSG00000100445	-0.0849024	0.77382	SDR39U1	protein_coding	14	24439766	24442905	-1
ENSG00000100461	-0.209592	0.0885692	RBM23	protein_coding	14	22893204	22919182	-1
ENSG00000100462	-0.261236	0.0202625	PRMT5	protein_coding	14	22920525	22929408	-1
ENSG00000100473	0.143747	0.553459	COCH	protein_coding	14	30874514	30895065	1
ENSG00000100478	-0.0566178	0.880947	AP4S1	protein_coding	14	31025106	31130996	1
ENSG00000100479	-0.20797	0.307282	POLE2	protein_coding	14	49643555	49688422	-1
ENSG00000100483	-0.176359	0.459487	VCPKMT	protein_coding	14	50108632	50116600	-1
ENSG00000100485	-0.0404269	0.873166	SOS2	protein_coding	14	50117130	50231578	-1
ENSG00000100490	-0.68464	0.0620633	CDKL1	protein_coding	14	50326265	50416461	-1
ENSG00000100503	0.25405	0.101762	NIN	protein_coding	14	50719763	50831162	-1
ENSG00000100504	0.896052	2.25665e-16	PYGL	protein_coding	14	50857891	50944483	-1
ENSG00000100505	0.220586	0.520705	TRIM9	protein_coding	14	50975262	51096061	-1
ENSG00000100519	-0.261867	0.0245918	PSMC6	protein_coding	14	52707178	52728590	1
ENSG00000100522	-0.107244	0.472907	GNPNAT1	protein_coding	14	52775193	52791668	-1
ENSG00000100523	0.173363	0.234353	DDHD1	protein_coding	14	53036745	53153323	-1
ENSG00000100526	-0.255405	0.0909376	CDKN3	protein_coding	14	54396849	54420218	1
ENSG00000100528	0.0395731	0.835567	CNIH1	protein_coding	14	54423561	54441391	-1
ENSG00000100532	-0.194908	0.435473	CGRRF1	protein_coding	14	54509812	54539292	1
ENSG00000100554	0.265523	0.0292294	ATP6V1D	protein_coding	14	67294371	67360265	-1
ENSG00000100558	0.572961	0.0017904	PLEK2	protein_coding	14	67386984	67412167	-1
ENSG00000100564	-0.49754	0.0204203	PIGH	protein_coding	14	67581955	67600286	-1
ENSG00000100567	-0.642886	8.27339e-10	PSMA3	protein_coding	14	58244843	58272012	1
ENSG00000100568	-0.150577	0.385973	VTI1B	protein_coding	14	67647085	67674820	-1
ENSG00000100575	0.119561	0.645655	TIMM9	protein_coding	14	58408495	58427531	-1
ENSG00000100577	-0.161885	0.428022	GSTZ1	protein_coding	14	77320996	77331597	1
ENSG00000100578	-0.851227	5.80399e-07	KIAA0586	protein_coding	14	58427385	58551297	1
ENSG00000100580	-0.0317981	0.881478	TMED8	protein_coding	14	77335029	77377094	-1
ENSG00000100583	0.533611	0.124144	SAMD15	protein_coding	14	77376689	77392163	1
ENSG00000100591	-0.618093	1.61948e-08	AHSA1	protein_coding	14	77457870	77469472	1
ENSG00000100592	0.254449	0.243418	DAAM1	protein_coding	14	59188646	59371405	1
ENSG00000100593	7.69491	3.37973e-07	ISM2	protein_coding	14	77474394	77498816	-1
ENSG00000100596	0.136648	0.317139	SPTLC2	protein_coding	14	77505997	77616637	-1
ENSG00000100599	-0.321576	0.340417	RIN3	protein_coding	14	92513781	92688994	1
ENSG00000100600	-0.334686	0.0122273	LGMN	protein_coding	14	92703807	92748679	-1
ENSG00000100601	-0.0534479	0.840236	ALKBH1	protein_coding	14	77672404	77708023	-1
ENSG00000100603	-0.0355932	0.840199	SNW1	protein_coding	14	77717599	77761207	-1
ENSG00000100604	0.184908	0.173017	CHGA	protein_coding	14	92923150	92935285	1
ENSG00000100605	-0.534839	9.14379e-05	ITPK1	protein_coding	14	92936914	93116320	-1
ENSG00000100612	-0.488906	0.00181818	DHRS7	protein_coding	14	60144119	60169856	-1
ENSG00000100614	-0.0237315	0.923161	PPM1A	protein_coding	14	60245752	60299087	1
ENSG00000100625	0.12079	0.578598	SIX4	protein_coding	14	60709539	60724351	-1
ENSG00000100626	2.98613	3.19299e-15	GALNT16	protein_coding	14	69259277	69357033	1
ENSG00000100628	0.854039	0.0355912	ASB2	protein_coding	14	93934166	93976739	-1
ENSG00000100629	0.0575694	0.837199	CEP128	protein_coding	14	80476983	80959517	-1
ENSG00000100632	-0.618449	6.78232e-05	ERH	protein_coding	14	69380128	69398299	-1
ENSG00000100644	-0.188828	0.090757	HIF1A	protein_coding	14	61695513	61748259	1
ENSG00000100647	-0.0989224	0.727602	SUSD6	protein_coding	14	69611596	69715144	1
ENSG00000100650	-0.103876	0.733351	SRSF5	protein_coding	14	69726900	69772005	1
ENSG00000100664	0.0356751	0.837199	EIF5	protein_coding	14	103333544	103345025	1
ENSG00000100678	-0.126708	0.736545	SLC8A3	protein_coding	14	70044215	70189480	-1
ENSG00000100697	-0.0276183	0.897894	DICER1	protein_coding	14	95086228	95158010	-1
[truncated: 15,959 more rows]

## Sheet: Hpx Cntrl Up
ensembl_gene_id	log2FoldChange	FDR	external_gene_name	gene_biotype	chromosome_name	start_position	end_position	strand
ENSG00000004399	1.4296	1.73812e-49	PLXND1	protein_coding	3	129555214	129606676	-1
ENSG00000004455	0.8782	1.39359e-12	AK2	protein_coding	1	33007986	33080996	-1
ENSG00000005448	1.62228	2.91508e-46	WDR54	protein_coding	2	74421678	74425755	1
ENSG00000005483	0.666493	3.25119e-11	KMT2E	protein_coding	7	104940943	105115019	1
ENSG00000005961	1.50727	6.29582e-05	ITGA2B	protein_coding	17	44372180	44389649	-1
ENSG00000006283	1.40164	1.42588e-10	CACNA1G	protein_coding	17	50560715	50627474	1
ENSG00000006432	0.801677	1.95498e-09	MAP3K9	protein_coding	14	70722526	70809534	-1
ENSG00000006459	1.76691	4.80967e-17	KDM7A	protein_coding	7	140084746	140176983	-1
ENSG00000007264	3.64631	0.000316531	MATK	protein_coding	19	3777970	3802129	-1
ENSG00000007516	3.55915	4.41121e-46	BAIAP3	protein_coding	16	1333638	1349439	1
ENSG00000007944	0.594643	1.46758e-05	MYLIP	protein_coding	6	16129086	16148248	1
ENSG00000008083	0.613447	5.12996e-07	JARID2	protein_coding	6	15246069	15522042	1
ENSG00000008441	0.937703	2.67042e-19	NFIX	protein_coding	19	12995475	13098796	1
ENSG00000008513	0.929016	2.15262e-22	ST3GAL1	protein_coding	8	133454848	133571926	-1
ENSG00000008517	0.653445	0.00901216	IL32	protein_coding	16	3065297	3082192	1
ENSG00000008710	0.702676	2.18664e-08	PKD1	protein_coding	16	2088708	2135898	-1
ENSG00000010818	1.34857	8.50923e-26	HIVEP2	protein_coding	6	142751469	142956698	-1
ENSG00000011347	3.28116	1.48444e-49	SYT7	protein_coding	11	61513714	61581148	-1
ENSG00000011422	0.759558	6.25612e-09	PLAUR	protein_coding	19	43646095	43670547	-1
ENSG00000011465	1.19125	7.89599e-25	DCN	protein_coding	12	91140484	91183217	-1
ENSG00000013441	0.786018	6.23886e-08	CLK1	protein_coding	2	200853009	200864691	-1
ENSG00000013588	1.97102	1.19042e-71	GPRC5A	protein_coding	12	12891559	12917937	1
ENSG00000017260	0.729854	1.84113e-10	ATP2C1	protein_coding	3	130850595	131016712	1
ENSG00000018280	1.07764	0.0305611	SLC11A1	protein_coding	2	218382029	218396894	1
ENSG00000019549	1.32174	8.1958e-13	SNAI2	protein_coding	8	48917598	48921740	-1
ENSG00000020577	1.37032	4.12683e-20	SAMD4A	protein_coding	14	54566117	54793315	1
ENSG00000020633	1.35955	1.54554e-22	RUNX3	protein_coding	1	24899511	24965121	-1
ENSG00000022267	0.656727	1.65191e-12	FHL1	protein_coding	X	136146702	136211359	1
ENSG00000023445	1.12867	3.07447e-07	BIRC3	protein_coding	11	102317484	102339403	1
ENSG00000024422	1.05706	2.23478e-35	EHD2	protein_coding	19	47713422	47743134	1
ENSG00000025039	4.08179	2.24958e-39	RRAGD	protein_coding	6	89364616	89412273	-1
ENSG00000026025	1.00733	1.54554e-22	VIM	protein_coding	10	17228241	17237593	1
ENSG00000026297	0.881046	9.05025e-12	RNASET2	protein_coding	6	166922113	166957191	-1
ENSG00000026508	0.709607	2.16413e-16	CD44	protein_coding	11	35138882	35232402	1
ENSG00000028137	1.057	3.00086e-05	TNFRSF1B	protein_coding	1	12166991	12209228	1
ENSG00000034510	0.654133	2.01338e-07	TMSB10	protein_coding	2	84905656	84906671	1
ENSG00000037637	1.16633	8.4124e-31	FBXO42	protein_coding	1	16246840	16352480	-1
ENSG00000038295	1.11712	6.81851e-16	TLL1	protein_coding	4	165873237	166104457	1
ENSG00000038382	0.693547	1.37303e-15	TRIO	protein_coding	5	14143342	14532128	1
ENSG00000038427	3.25155	0.0274692	VCAN	protein_coding	5	83471618	83582303	1
ENSG00000039068	0.867048	0.0494325	CDH1	protein_coding	16	68737292	68835537	1
ENSG00000041515	0.654648	0.0151849	MYO16	protein_coding	13	108596152	109208005	1
ENSG00000041982	1.40307	1.20279e-35	TNC	protein_coding	9	115019575	115118207	-1
ENSG00000043514	0.597143	8.8818e-09	TRIT1	protein_coding	1	39838110	39883511	-1
ENSG00000044524	2.96232	1.04687e-81	EPHA3	protein_coding	3	89107621	89482134	1
ENSG00000047457	5.19795	4.17684e-14	CP	protein_coding	3	149162410	149221829	-1
ENSG00000048028	0.978688	4.46321e-16	USP28	protein_coding	11	113797874	113875572	-1
ENSG00000048740	2.5591	2.32366e-50	CELF2	protein_coding	10	10798397	11336675	1
ENSG00000049239	0.639915	0.00171357	H6PD	protein_coding	1	9234774	9271337	1
ENSG00000049759	1.23927	5.42612e-32	NEDD4L	protein_coding	18	58044226	58401540	1
ENSG00000050165	0.683688	3.43287e-05	DKK3	protein_coding	11	11956207	12009769	-1
ENSG00000052344	1.63267	0.00451106	PRSS8	protein_coding	16	31131433	31135727	-1
ENSG00000052795	0.757798	3.44431e-05	FNIP2	protein_coding	4	158769026	158908050	1
ENSG00000053254	1.10885	1.52303e-25	FOXN3	protein_coding	14	89124871	89619149	-1
ENSG00000053918	1.0659	0.0276031	KCNQ1	protein_coding	11	2444654	2849105	1
ENSG00000054179	0.858876	0.0241969	ENTPD2	protein_coding	9	137048107	137054061	-1
ENSG00000054356	8.61411	2.54585e-23	PTPRN	protein_coding	2	219289623	219309648	-1
ENSG00000054611	0.764219	1.32957e-08	TBC1D22A	protein_coding	22	46762617	47175699	1
ENSG00000054654	0.675193	1.20274e-05	SYNE2	protein_coding	14	63761899	64226433	1
ENSG00000054690	0.605566	0.00822186	PLEKHH1	protein_coding	14	67533290	67589612	1
ENSG00000054965	0.646925	4.12383e-11	FAM168A	protein_coding	11	73400487	73598189	-1
ENSG00000054967	0.97565	5.39013e-10	RELT	protein_coding	11	73376399	73397474	1
ENSG00000055609	0.657785	2.74172e-06	KMT2C	protein_coding	7	152134922	152436644	-1
ENSG00000057019	0.744629	9.98061e-09	DCBLD2	protein_coding	3	98795941	98901695	-1
ENSG00000057294	1.77249	2.51978e-15	PKP2	protein_coding	12	32790745	32896798	-1
ENSG00000057657	0.774292	0.00676907	PRDM1	protein_coding	6	105993463	106109939	1
ENSG00000059573	0.662475	1.47788e-08	ALDH18A1	protein_coding	10	95605941	95656711	-1
ENSG00000059769	1.13131	3.80714e-17	DNAJC25	protein_coding	9	111631334	111654351	1
ENSG00000059804	3.66957	1.31947e-186	SLC2A3	protein_coding	12	7919230	8019007	-1
ENSG00000060069	0.958713	2.87419e-11	CTDP1	protein_coding	18	79679803	79754503	1
ENSG00000060656	1.58916	1.88677e-24	PTPRU	protein_coding	1	29236516	29326813	1
ENSG00000061656	3.55928	4.28806e-142	SPAG4	protein_coding	20	35615829	35621094	1
ENSG00000063046	0.624677	9.70283e-14	EIF4B	protein_coding	12	53006282	53042215	1
ENSG00000063854	1.10252	8.31154e-23	HAGH	protein_coding	16	1795620	1827157	-1
ENSG00000064042	0.63033	1.41362e-11	LIMCH1	protein_coding	4	41359607	41700044	1
ENSG00000064102	0.654689	3.40585e-10	INTS13	protein_coding	12	26905181	26938326	-1
ENSG00000064205	0.815547	2.34527e-13	CCN5	protein_coding	20	44714844	44728509	1
ENSG00000064225	1.09688	0.000975042	ST3GAL6	protein_coding	3	98732236	98821201	1
ENSG00000064651	0.697192	5.82793e-10	SLC12A2	protein_coding	5	128083766	128189677	1
ENSG00000064655	1.38768	0.0351457	EYA2	protein_coding	20	46894624	47188844	1
ENSG00000066230	0.656012	0.00751484	SLC9A3	protein_coding	5	470456	524449	-1
ENSG00000066248	1.10172	1.25448e-12	NGEF	protein_coding	2	232878701	233013256	-1
ENSG00000066697	0.91234	3.57752e-17	MSANTD3	protein_coding	9	100427143	100451734	1
ENSG00000067057	1.8256	2.01576e-108	PFKP	protein_coding	10	3066333	3137718	1
ENSG00000067225	1.46358	6.11075e-66	PKM	protein_coding	15	72199029	72231819	-1
ENSG00000067704	0.996054	3.72872e-18	IARS2	protein_coding	1	220094132	220148041	1
ENSG00000067840	2.53827	3.33434e-30	PDZD4	protein_coding	X	153802166	153830565	-1
ENSG00000067992	1.7378	5.7345e-29	PDK3	protein_coding	X	24465244	24550466	1
ENSG00000068305	1.71763	4.78698e-61	MEF2A	protein_coding	15	99565417	99716488	1
ENSG00000068438	0.683816	5.17041e-14	FTSJ1	protein_coding	X	48476021	48486364	1
ENSG00000068615	0.686485	3.8394e-05	REEP1	protein_coding	2	86213993	86338083	-1
ENSG00000068971	1.93075	9.75179e-55	PPP2R5B	protein_coding	11	64917553	64934475	1
ENSG00000069020	0.804206	4.53991e-09	MAST4	protein_coding	5	66596380	67169593	1
ENSG00000069399	0.74028	5.78521e-11	BCL3	protein_coding	19	44747705	44760044	1
ENSG00000069667	4.98719	8.28131e-63	RORA	protein_coding	15	60488284	61229302	-1
ENSG00000069998	1.35048	8.3384e-30	HDHD5	protein_coding	22	17137511	17165287	-1
ENSG00000070182	1.83897	1.27844e-08	SPTB	protein_coding	14	64746283	64879907	-1
ENSG00000070366	0.799035	7.09004e-09	SMG6	protein_coding	17	2059839	2303785	-1
ENSG00000070371	1.0449	1.87809e-11	CLTCL1	protein_coding	22	19179473	19291719	-1
ENSG00000070444	0.826807	5.31807e-09	MNT	protein_coding	17	2384073	2401104	-1
ENSG00000070495	0.872481	4.69501e-10	JMJD6	protein_coding	17	76712832	76726799	-1
ENSG00000070961	0.651891	8.167e-07	ATP2B1	protein_coding	12	89588049	89709366	-1
ENSG00000071246	0.980497	0.00020378	VASH1	protein_coding	14	76761468	76783015	1
ENSG00000071575	2.52339	8.55267e-13	TRIB2	protein_coding	2	12716910	12742734	1
ENSG00000072071	0.74936	0.000119829	ADGRL1	protein_coding	19	14147743	14206187	-1
ENSG00000072274	1.01017	2.44006e-36	TFRC	protein_coding	3	196012511	196082153	-1
ENSG00000072682	2.60216	5.69822e-139	P4HA2	protein_coding	5	132190147	132295315	-1
ENSG00000072778	0.914752	1.96038e-17	ACADVL	protein_coding	17	7217125	7225266	1
ENSG00000072818	0.818192	0.0304407	ACAP1	protein_coding	17	7336529	7351477	1
ENSG00000073060	1.426	6.45682e-52	SCARB1	protein_coding	12	124776856	124882668	-1
ENSG00000073282	1.58844	1.20001e-06	TP63	protein_coding	3	189631389	189897276	1
ENSG00000073417	0.902491	1.10852e-22	PDE8A	protein_coding	15	84980440	85139145	1
ENSG00000073711	0.839501	3.44874e-05	PPP2R3A	protein_coding	3	135965728	136147894	1
ENSG00000073756	0.978823	1.81812e-08	PTGS2	protein_coding	1	186671791	186680922	-1
ENSG00000073921	0.608288	6.56168e-08	PICALM	protein_coding	11	85957175	86069882	-1
ENSG00000074181	2.05433	1.3333e-68	NOTCH3	protein_coding	19	15159038	15200995	-1
ENSG00000074211	0.961338	1.0682e-06	PPP2R2C	protein_coding	4	6320578	6563600	-1
ENSG00000074410	3.03263	1.64011e-111	CA12	protein_coding	15	63321378	63381846	-1
ENSG00000074527	0.929845	3.43016e-10	NTN4	protein_coding	12	95657807	95791189	-1
ENSG00000074800	1.39202	4.20198e-67	ENO1	protein_coding	1	8861000	8879190	-1
ENSG00000075223	0.769986	1.16635e-09	SEMA3C	protein_coding	7	80742538	80922359	-1
ENSG00000075240	0.93735	6.34908e-10	GRAMD4	protein_coding	22	46576012	46679790	1
ENSG00000075420	0.683779	2.01469e-10	FNDC3B	protein_coding	3	172039578	172401669	1
ENSG00000075426	1.39498	2.32366e-50	FOSL2	protein_coding	2	28392448	28417317	1
ENSG00000075539	0.581721	3.52313e-06	FRYL	protein_coding	4	48497357	48780322	-1
ENSG00000075618	0.580959	5.1555e-09	FSCN1	protein_coding	7	5592816	5606655	1
ENSG00000075826	0.847446	0.0153341	SEC31B	protein_coding	10	100486646	100519864	-1
ENSG00000076641	2.43342	1.70797e-19	PAG1	protein_coding	8	80967810	81112068	-1
ENSG00000076864	0.692547	7.16955e-06	RAP1GAP	protein_coding	1	21596221	21669357	-1
ENSG00000077150	0.881834	7.91091e-10	NFKB2	protein_coding	10	102394110	102402524	1
ENSG00000077585	1.36456	5.53812e-07	GPR137B	protein_coding	1	236142505	236221865	1
ENSG00000077782	1.11136	5.56518e-19	FGFR1	protein_coding	8	38400215	38468834	-1
ENSG00000078043	1.33561	3.98406e-36	PIAS2	protein_coding	18	46803218	46920160	-1
ENSG00000078114	1.49942	3.68877e-15	NEBL	protein_coding	10	20779973	21293011	-1
ENSG00000078142	0.662455	1.75975e-09	PIK3C3	protein_coding	18	41955234	42087830	1
ENSG00000078401	1.23113	0.00124358	EDN1	protein_coding	6	12290361	12297194	1
ENSG00000079432	0.779076	5.43789e-14	CIC	protein_coding	19	42268537	42295797	1
ENSG00000079739	1.41474	1.07838e-58	PGM1	protein_coding	1	63593411	63660245	1
ENSG00000079805	0.584012	1.25305e-10	DNM2	protein_coding	19	10718055	10833488	1
ENSG00000079931	1.79921	0.000782979	MOXD1	protein_coding	6	132296055	132401475	-1
ENSG00000080031	2.38581	0.000210059	PTPRH	protein_coding	19	55181247	55209506	-1
ENSG00000080200	1.21274	7.544e-11	CRYBG3	protein_coding	3	97822011	97944984	1
ENSG00000080546	0.605856	1.58124e-05	SESN1	protein_coding	6	108984309	109094846	-1
ENSG00000080819	0.983562	1.86082e-20	CPOX	protein_coding	3	98579446	98593648	-1
ENSG00000081019	1.21403	1.5668e-18	RSBN1	protein_coding	1	113761832	113812476	-1
ENSG00000081052	0.585094	1.88217e-08	COL4A4	protein_coding	2	227002714	227164453	-1
ENSG00000081277	2.01219	2.05646e-08	PKP1	protein_coding	1	201283452	201332993	1
ENSG00000081913	0.941054	5.2056e-14	PHLPP1	protein_coding	18	62715541	62980433	1
ENSG00000082014	0.632673	0.000103353	SMARCD3	protein_coding	7	151238764	151277896	-1
ENSG00000082153	0.905122	3.97034e-21	BZW1	protein_coding	2	200810594	200827338	1
ENSG00000082482	0.923231	0.00929458	KCNK2	protein_coding	1	215005775	215237090	1
ENSG00000082512	0.642136	1.32508e-06	TRAF5	protein_coding	1	211326615	211374946	1
ENSG00000082641	0.708995	1.76519e-12	NFE2L1	protein_coding	17	48048329	48061545	1
ENSG00000082684	7.15553	1.14282e-05	SEMA5B	protein_coding	3	122909082	123028605	-1
ENSG00000082929	3.63593	0.0163524	LINC01587	lncRNA	4	5524569	5527801	1
ENSG00000083444	2.19033	8.16717e-95	PLOD1	protein_coding	1	11934205	11975538	1
ENSG00000083857	0.727684	2.27035e-12	FAT1	protein_coding	4	186587794	186726722	-1
ENSG00000084070	0.774656	1.31137e-10	SMAP2	protein_coding	1	40344850	40423326	1
ENSG00000084112	0.685125	3.96077e-09	SSH1	protein_coding	12	108778191	108857590	-1
ENSG00000084444	1.2715	5.92875e-17	FAM234B	protein_coding	12	13044381	13142521	1
ENSG00000084453	1.9879	0.0218682	SLCO1A2	protein_coding	12	21264600	21419594	-1
ENSG00000085185	0.644063	2.73798e-05	BCORL1	protein_coding	X	129981107	130058071	1
ENSG00000085377	0.660277	4.3856e-09	PREP	protein_coding	6	105273218	105454062	-1
ENSG00000085788	0.677237	1.35217e-10	DDHD2	protein_coding	8	38225218	38275558	1
ENSG00000086300	1.42242	0.00150031	SNX10	protein_coding	7	26291862	26374383	1
ENSG00000087245	0.698385	1.50248e-05	MMP2	protein_coding	16	55389700	55506691	1
ENSG00000087253	0.633913	6.62499e-06	LPCAT2	protein_coding	16	55509072	55586666	1
ENSG00000087266	2.21465	9.08146e-76	SH3BP2	protein_coding	4	2793071	2841098	1
ENSG00000087303	1.56458	1.85724e-05	NID2	protein_coding	14	52004809	52069059	-1
ENSG00000087903	1.05005	2.78755e-09	RFX2	protein_coding	19	5993164	6199572	-1
ENSG00000088340	5.27706	4.07667e-69	FER1L4	transcribed_unitary_pseudogene	20	35558737	35607562	-1
ENSG00000088812	1.13749	2.0078e-24	ATRN	protein_coding	20	3471018	3651118	1
ENSG00000088826	0.699432	0.0157126	SMOX	protein_coding	20	4120980	4187747	1
ENSG00000088899	0.806027	0.00605813	LZTS3	protein_coding	20	3162617	3173549	-1
ENSG00000088970	0.694161	0.000175029	KIZ	protein_coding	20	21125983	21246622	1
ENSG00000089094	0.782012	2.66581e-13	KDM2B	protein_coding	12	121429096	121581023	-1
ENSG00000089289	0.615526	2.20316e-08	IGBP1	protein_coding	X	70133447	70166324	1
ENSG00000089775	1.14072	7.6344e-22	ZBTB25	protein_coding	14	64449106	64505213	-1
ENSG00000089820	1.34235	0.000221439	ARHGAP4	protein_coding	X	153907367	153934999	-1
ENSG00000089876	1.13413	3.39742e-26	DHX32	protein_coding	10	125836337	125896436	-1
ENSG00000089902	0.780253	1.48476e-12	RCOR1	protein_coding	14	102592649	102730561	1
ENSG00000090339	1.50261	5.51387e-09	ICAM1	protein_coding	19	10271093	10286615	1
ENSG00000090530	1.0243	7.22338e-18	P3H2	protein_coding	3	189956728	190122437	-1
ENSG00000090539	0.719725	0.0375381	CHRD	protein_coding	3	184380054	184390736	1
ENSG00000090863	0.708141	1.2128e-11	GLG1	protein_coding	16	74447427	74607144	-1
ENSG00000091542	1.41399	1.69744e-58	ALKBH5	protein_coding	17	18183078	18209954	1
ENSG00000091622	1.21711	2.15567e-21	PITPNM3	protein_coding	17	6451263	6556555	-1
ENSG00000091986	0.672249	2.62227e-13	CCDC80	protein_coding	3	112596797	112649530	-1
ENSG00000092421	1.13333	0.0300348	SEMA6A	protein_coding	5	116443555	116574823	-1
ENSG00000092964	1.03783	9.54292e-30	DPYSL2	protein_coding	8	26514031	26658178	1
ENSG00000094841	0.953334	1.5964e-08	UPRT	protein_coding	X	75156388	75304885	1
ENSG00000095015	0.602582	0.000399588	MAP3K1	protein_coding	5	56815549	56896152	1
ENSG00000095066	1.02993	2.56588e-10	HOOK2	protein_coding	19	12763003	12872740	-1
ENSG00000095303	2.88507	2.08929e-15	PTGS1	protein_coding	9	122370530	122395703	1
ENSG00000095564	0.716148	4.53991e-09	BTAF1	protein_coding	10	91923770	92031437	1
ENSG00000095637	1.02495	0.010238	SORBS1	protein_coding	10	95311771	95561414	-1
ENSG00000095713	0.690694	2.52307e-05	CRTAC1	protein_coding	10	97865000	98030828	-1
ENSG00000095752	1.80589	3.5215e-16	IL11	protein_coding	19	55364382	55370463	-1
ENSG00000095932	2.10409	3.55953e-06	SMIM24	protein_coding	19	3473986	3480525	-1
ENSG00000097007	0.773998	4.1554e-20	ABL1	protein_coding	9	130713043	130887675	1
ENSG00000099194	0.757536	1.24115e-18	SCD	protein_coding	10	100347233	100364826	1
ENSG00000099219	0.850448	3.68485e-14	ERMP1	protein_coding	9	5749832	5879537	-1
ENSG00000099337	0.860843	0.0247657	KCNK6	protein_coding	19	38319845	38332076	1
ENSG00000099822	0.804397	3.91587e-13	HCN2	protein_coding	19	589881	617159	1
ENSG00000099840	2.39402	3.95635e-12	IZUMO4	protein_coding	19	2096429	2099593	1
ENSG00000099849	1.14115	2.25665e-16	RASSF7	protein_coding	11	560404	564025	1
ENSG00000099860	0.715967	1.39522e-05	GADD45B	protein_coding	19	2476122	2478259	1
ENSG00000099875	1.03363	9.41182e-32	MKNK2	protein_coding	19	2037465	2051244	-1
ENSG00000099942	0.871278	6.76453e-23	CRKL	protein_coding	22	20917407	20953747	1
ENSG00000099977	0.64138	2.17416e-05	DDT	protein_coding	22	23970542	23980525	-1
ENSG00000099991	1.34296	1.75413e-48	CABIN1	protein_coding	22	24011192	24178628	1
ENSG00000099999	0.630925	0.00100125	RNF215	protein_coding	22	30368811	30421771	-1
ENSG00000100003	0.874801	0.000103548	SEC14L2	protein_coding	22	30396941	30425303	1
ENSG00000100058	1.36315	1.13027e-27	CRYBB2P1	transcribed_unprocessed_pseudogene	22	25455712	25459681	1
ENSG00000100060	1.86051	0.040975	MFNG	protein_coding	22	37469063	37486393	-1
ENSG00000100097	0.88283	4.14515e-18	LGALS1	protein_coding	22	37675636	37679802	1
ENSG00000100100	1.66717	2.05163e-18	PIK3IP1	protein_coding	22	31281594	31292534	-1
ENSG00000100167	2.19596	7.64858e-14	SEPTIN3	protein_coding	22	41969443	41998221	1
ENSG00000100196	0.812433	1.95498e-09	KDELR3	protein_coding	22	38468078	38483447	1
ENSG00000100234	0.661472	0.00477614	TIMP3	protein_coding	22	32801705	32863041	1
ENSG00000100290	5.95576	8.1544e-05	BIK	protein_coding	22	43110750	43129712	1
ENSG00000100302	1.03317	0.0398908	RASD2	protein_coding	22	35540831	35553999	1
ENSG00000100311	2.68524	2.4305e-17	PDGFB	protein_coding	22	39223359	39244982	-1
ENSG00000100314	4.56442	3.38895e-35	CABP7	protein_coding	22	29720003	29731833	1
ENSG00000100321	1.06628	0.00342767	SYNGR1	protein_coding	22	39349925	39385575	1
ENSG00000100345	0.710799	9.37486e-12	MYH9	protein_coding	22	36281280	36388010	-1
ENSG00000100346	4.48697	3.39546e-06	CACNA1I	protein_coding	22	39570753	39689735	1
ENSG00000100504	0.896052	2.25665e-16	PYGL	protein_coding	14	50857891	50944483	-1
ENSG00000100593	7.69491	3.37973e-07	ISM2	protein_coding	14	77474394	77498816	-1
ENSG00000100626	2.98613	3.19299e-15	GALNT16	protein_coding	14	69259277	69357033	1
ENSG00000100628	0.854039	0.0355912	ASB2	protein_coding	14	93934166	93976739	-1
ENSG00000101040	0.620626	0.00012373	ZMYND8	protein_coding	20	47209214	47356889	-1
ENSG00000101134	1.41164	0.000216944	DOK5	protein_coding	20	54475593	54651169	1
ENSG00000101187	1.71347	4.04035e-31	SLCO4A1	protein_coding	20	62642503	62685785	1
ENSG00000101189	0.945099	5.51455e-19	MRGBP	protein_coding	20	62796473	62801729	1
ENSG00000101190	0.697209	7.80807e-11	TCFL5	protein_coding	20	62841005	62861822	-1
ENSG00000101204	6.80391	2.62957e-05	CHRNA4	protein_coding	20	63343223	63378401	-1
ENSG00000101210	1.3651	4.9648e-35	EEF1A2	protein_coding	20	63488013	63499239	-1
ENSG00000101213	1.37659	1.64196e-13	PTK6	protein_coding	20	63528001	63537376	-1
ENSG00000101236	1.05978	1.10264e-18	RNF24	protein_coding	20	3927309	4015558	-1
ENSG00000101255	0.726743	0.00703795	TRIB3	protein_coding	20	362835	397559	1
ENSG00000101265	4.21341	1.13926e-23	RASSF2	protein_coding	20	4780023	4823608	-1
ENSG00000101400	1.51823	1.60766e-22	SNTA1	protein_coding	20	33407957	33443763	-1
ENSG00000101654	1.18502	1.03138e-32	RNMT	protein_coding	18	13726660	13764556	1
ENSG00000101695	1.36645	0.000701492	RNF125	protein_coding	18	32018825	32073219	1
ENSG00000101745	0.627481	3.36418e-05	ANKRD12	protein_coding	18	9136228	9285985	1
ENSG00000101782	1.11895	2.14662e-28	RIOK3	protein_coding	18	23453287	23486603	1
ENSG00000101846	0.677354	8.26366e-10	STS	protein_coding	X	7147237	7804358	1
ENSG00000101955	2.71229	6.8838e-31	SRPX	protein_coding	X	38149336	38220924	-1
ENSG00000102096	0.62208	4.40391e-06	PIM2	protein_coding	X	48913182	48919024	-1
ENSG00000102144	2.76022	5.99029e-190	PGK1	protein_coding	X	77910739	78129295	1
ENSG00000102172	0.80808	9.58368e-17	SMS	protein_coding	X	21940709	21994837	1
ENSG00000102312	0.908975	3.6233e-08	PORCN	protein_coding	X	48508959	48520814	1
ENSG00000102554	0.776662	2.12841e-18	KLF5	protein_coding	13	73054976	73077541	1
ENSG00000102606	0.92191	6.07405e-19	ARHGEF7	protein_coding	13	111114559	111305737	1
ENSG00000102878	1.3379	0.000149012	HSF4	protein_coding	16	67164681	67169945	1
ENSG00000103067	0.626515	4.91427e-06	ESRP2	protein_coding	16	68229033	68238102	-1
ENSG00000103089	1.11414	0.000324356	FA2H	protein_coding	16	74712955	74774831	-1
ENSG00000103184	4.84401	3.01952e-16	SEC14L5	protein_coding	16	4958330	5019157	1
ENSG00000103269	0.961607	1.36212e-05	RHBDL1	protein_coding	16	675671	678268	1
ENSG00000103319	0.674066	2.02001e-11	EEF2K	protein_coding	16	22206278	22288738	1
ENSG00000103335	0.600019	1.62668e-08	PIEZO1	protein_coding	16	88715338	88785220	-1
ENSG00000103365	0.699782	2.74822e-15	GGA2	protein_coding	16	23463542	23521995	-1
ENSG00000103507	1.26813	4.09949e-27	BCKDK	protein_coding	16	31106107	31112791	1
ENSG00000103528	1.67792	1.68202e-27	SYT17	protein_coding	16	19167971	19268332	1
ENSG00000103942	1.05546	0.026216	HOMER2	protein_coding	15	82836946	82986153	-1
ENSG00000104313	0.77564	1.59725e-05	EYA1	protein_coding	8	71197433	71592025	-1
ENSG00000104321	1.42114	3.1449e-05	TRPA1	protein_coding	8	72019917	72075584	-1
ENSG00000104327	3.64548	0.0148557	CALB1	protein_coding	8	90058608	90095475	-1
ENSG00000104331	1.19016	6.66512e-26	BPNT2	protein_coding	8	56957931	56993867	-1
ENSG00000104368	0.850721	0.000364173	PLAT	protein_coding	8	42174718	42207709	-1
ENSG00000104415	5.0884	0.00137532	CCN4	protein_coding	8	133191039	133231690	1
ENSG00000104419	5.7446	0	NDRG1	protein_coding	8	133237175	133302022	-1
ENSG00000104635	0.731068	1.47674e-11	SLC39A14	protein_coding	8	22367278	22434129	1
ENSG00000104765	2.84264	4.44504e-180	BNIP3L	protein_coding	8	26383054	26505636	1
ENSG00000104812	2.03405	7.93817e-57	GYS1	protein_coding	19	48968130	48993310	-1
ENSG00000104833	0.936335	0.00312294	TUBB4A	protein_coding	19	6494319	6502848	-1
ENSG00000104881	0.757722	1.62238e-08	PPP1R13L	protein_coding	19	45379638	45406349	-1
ENSG00000104885	0.837641	1.35774e-20	DOT1L	protein_coding	19	2163933	2232578	1
ENSG00000104888	1.4082	0.0315895	SLC17A7	protein_coding	19	49429401	49442360	-1
ENSG00000104892	2.69149	7.40102e-09	KLC3	protein_coding	19	45333434	45351520	1
ENSG00000104953	2.37219	1.13291e-06	TLE6	protein_coding	19	2977538	2995179	1
ENSG00000105048	1.53609	1.44549e-17	TNNT1	protein_coding	19	55132698	55149206	-1
ENSG00000105137	1.17641	1.91153e-37	SYDE1	protein_coding	19	15107401	15114985	1
ENSG00000105202	0.863504	1.91379e-13	FBL	protein_coding	19	39834458	39846379	-1
ENSG00000105204	0.666541	1.23407e-05	DYRK1B	protein_coding	19	39825350	39834201	-1
ENSG00000105219	1.34714	0.0375334	CCNP	protein_coding	19	40222208	40226697	-1
ENSG00000105220	2.67003	8.7202e-275	GPI	protein_coding	19	34359480	34402413	1
ENSG00000105246	2.59262	0.010616	EBI3	protein_coding	19	4229523	4237528	1
ENSG00000105270	1.68782	0.000211557	CLIP3	protein_coding	19	36014660	36033343	-1
ENSG00000105290	0.681385	7.57122e-06	APLP1	protein_coding	19	35867899	35879792	1
ENSG00000105373	0.679309	1.83947e-12	NOP53	protein_coding	19	47745546	47757058	1
ENSG00000105426	0.587919	1.81124e-06	PTPRS	protein_coding	19	5158495	5340812	-1
ENSG00000105429	0.611006	5.67893e-09	MEGF8	protein_coding	19	42325609	42378769	1
ENSG00000105613	1.31843	4.58732e-13	MAST1	protein_coding	19	12833951	12874952	1
ENSG00000105642	1.52052	0.00592973	KCNN1	protein_coding	19	17951293	18000085	1
ENSG00000105649	1.45854	6.3475e-16	RAB3A	protein_coding	19	18196784	18204042	-1
ENSG00000105650	4.87868	8.37802e-09	PDE4C	protein_coding	19	18207965	18248200	-1
ENSG00000105668	5.50816	2.17558e-09	UPK1A	protein_coding	19	35666517	35678481	1
ENSG00000105701	0.619565	5.10941e-13	FKBP8	protein_coding	19	18531751	18544077	-1
ENSG00000105767	0.634897	0.00399684	CADM4	protein_coding	19	43622368	43639850	-1
ENSG00000105784	0.708353	0.0342091	RUNDC3B	protein_coding	7	87627548	87832296	1
ENSG00000105835	0.998158	1.09949e-05	NAMPT	protein_coding	7	106248298	106285966	-1
ENSG00000105855	0.754558	1.67296e-16	ITGB8	protein_coding	7	20330702	20415754	1
ENSG00000105877	1.8545	3.22103e-07	DNAH11	protein_coding	7	21543039	21901839	1
ENSG00000105929	1.9297	4.69665e-08	ATP6V0A4	protein_coding	7	138706294	138799560	-1
ENSG00000105974	1.33911	1.73892e-42	CAV1	protein_coding	7	116524994	116561179	1
ENSG00000106031	0.80816	3.35411e-08	HOXA13	protein_coding	7	27193503	27200091	-1
ENSG00000106034	0.665849	0.0495837	CPED1	protein_coding	7	120988697	121297442	1
ENSG00000106070	2.41313	2.16232e-99	GRB10	protein_coding	7	50590063	50793462	-1
ENSG00000106086	0.794543	6.47519e-11	PLEKHA8	protein_coding	7	30027404	30130483	1
ENSG00000106123	3.90285	0.0110451	EPHB6	protein_coding	7	142855061	142871094	1
ENSG00000106327	2.00584	3.38793e-40	TFR2	protein_coding	7	100620416	100642779	-1
ENSG00000106366	2.22037	8.25002e-11	SERPINE1	protein_coding	7	101127104	101139247	1
ENSG00000106392	0.593773	2.3309e-06	C1GALT1	protein_coding	7	7156934	7248616	1
ENSG00000106538	1.61521	1.36077e-19	RARRES2	protein_coding	7	150338317	150341662	-1
ENSG00000106546	0.743918	2.07944e-10	AHR	protein_coding	7	16916359	17346152	1
ENSG00000106609	0.748558	9.70283e-14	TMEM248	protein_coding	7	66921225	66958551	1
ENSG00000106617	1.47349	9.37486e-12	PRKAG2	protein_coding	7	151556124	151877214	-1
ENSG00000106638	0.601249	9.09375e-09	TBL2	protein_coding	7	73567537	73578791	-1
ENSG00000106682	0.782187	9.14868e-18	EIF4H	protein_coding	7	74174231	74197122	1
ENSG00000106688	1.70244	1.55341e-60	SLC1A1	protein_coding	9	4490468	4587469	1
ENSG00000106799	0.630594	2.3807e-07	TGFBR1	protein_coding	9	99104038	99154192	1
ENSG00000106852	1.3567	8.1544e-05	LHX6	protein_coding	9	122202577	122229626	-1
ENSG00000107077	1.58823	2.43781e-35	KDM4C	protein_coding	9	6720863	7175648	1
ENSG00000107147	7.82363	1.13033e-06	KCNT1	protein_coding	9	135702185	135795508	1
ENSG00000107159	8.0978	0	CA9	protein_coding	9	35673928	35681159	1
ENSG00000107331	1.01513	1.76183e-20	ABCA2	protein_coding	9	137007234	137028915	-1
ENSG00000107338	1.20623	8.31829e-13	SHB	protein_coding	9	37915898	38069227	-1
ENSG00000107438	0.683237	6.03795e-11	PDLIM1	protein_coding	10	95237572	95291012	-1
ENSG00000107625	0.74366	1.63646e-09	DDX50	protein_coding	10	68901286	68946847	1
ENSG00000107679	0.76721	1.15287e-11	PLEKHA1	protein_coding	10	122374696	122432354	1
ENSG00000107731	2.45657	2.01629e-10	UNC5B	protein_coding	10	71212570	71302864	1
ENSG00000107816	1.08033	1.33407e-34	LZTS2	protein_coding	10	100996618	101007836	1
ENSG00000107819	1.34872	3.79265e-46	SFXN3	protein_coding	10	101031234	101041241	1
ENSG00000107984	0.872813	0.0101226	DKK1	protein_coding	10	52314281	52318042	1
ENSG00000108039	1.40949	2.36859e-40	XPNPEP1	protein_coding	10	109864766	109923553	-1
ENSG00000108175	1.01665	5.46456e-24	ZMIZ1	protein_coding	10	79068966	79316519	1
ENSG00000108406	0.748016	1.88628e-16	DHX40	protein_coding	17	59565558	59608345	1
ENSG00000108588	0.613992	3.5634e-10	CCDC47	protein_coding	17	63745255	63776351	-1
ENSG00000108797	0.628259	1.92097e-09	CNTNAP1	protein_coding	17	42682531	42699993	1
ENSG00000108813	1.53098	1.02107e-09	DLX4	protein_coding	17	49968588	49974959	1
ENSG00000108852	1.00943	2.0773e-15	MPP2	protein_coding	17	43875357	43909711	-1
ENSG00000109046	1.06018	7.24563e-07	WSB1	protein_coding	17	27294076	27315926	1
ENSG00000109103	1.52808	3.20443e-32	UNC119	protein_coding	17	28546708	28552631	-1
ENSG00000109107	4.68733	0	ALDOC	protein_coding	17	28573115	28576948	-1
ENSG00000109321	1.60448	2.50398e-10	AREG	protein_coding	4	74445136	74455005	1
ENSG00000109323	0.618325	3.8513e-05	MANBA	protein_coding	4	102630770	102760994	-1
ENSG00000109452	0.781806	0.000439634	INPP4B	protein_coding	4	142023160	142847432	-1
ENSG00000109519	0.860986	1.41158e-17	GRPEL1	protein_coding	4	7058671	7068085	-1
ENSG00000109736	0.62582	5.51201e-09	MFSD10	protein_coding	4	2930561	2934834	-1
ENSG00000110195	1.7734	7.24817e-54	FOLR1	protein_coding	11	72189558	72196323	1
ENSG00000110328	4.56381	2.66088e-06	GALNT18	protein_coding	11	11270877	11622005	-1
ENSG00000110427	2.46821	0.0150673	KIAA1549L	protein_coding	11	33376108	33674102	1
ENSG00000110619	0.63595	0.013797	CARS1	protein_coding	11	3000922	3057613	-1
ENSG00000111199	3.32002	5.44031e-08	TRPV4	protein_coding	12	109783087	109833406	-1
ENSG00000111328	0.751153	3.29311e-12	CDK2AP1	protein_coding	12	123250112	123272334	-1
ENSG00000111344	0.747894	0.0492029	RASAL1	protein_coding	12	113098819	113136239	-1
ENSG00000111640	1.8564	1.95352e-68	GAPDH	protein_coding	12	6534512	6538374	1
ENSG00000111669	2.06038	6.1272e-142	TPI1	protein_coding	12	6867119	6870948	1
ENSG00000111674	3.32502	4.65732e-278	ENO2	protein_coding	12	6913745	6923698	1
ENSG00000111700	1.42907	2.06732e-15	SLCO1B3	protein_coding	12	20810702	20916911	1
ENSG00000111860	0.687233	0.00193008	CEP85L	protein_coding	6	118460772	118710075	-1
ENSG00000111885	0.961895	7.0788e-15	MAN1A1	protein_coding	6	119177205	119349761	-1
ENSG00000112276	0.71961	0.000473658	BVES	protein_coding	6	105096822	105137157	-1
ENSG00000112305	0.796047	1.24601e-05	SMAP1	protein_coding	6	70667776	70862011	1
ENSG00000112379	2.86029	3.75166e-63	ARFGEF3	protein_coding	6	138161939	138344663	1
ENSG00000112715	2.73687	3.02573e-172	VEGFA	protein_coding	6	43770184	43786487	1
ENSG00000112941	0.936971	2.83653e-29	TENT4A	protein_coding	5	6713432	6757044	1
ENSG00000113083	3.1351	1.63732e-38	LOX	protein_coding	5	122063195	122078413	-1
ENSG00000113302	3.28448	0.00690829	IL12B	protein_coding	5	159314780	159330863	-1
ENSG00000113369	0.80428	1.16575e-13	ARRDC3	protein_coding	5	91368631	91383317	-1
ENSG00000113657	0.888782	1.1989e-20	DPYSL3	protein_coding	5	147390808	147510068	-1
ENSG00000113739	3.14065	7.13099e-156	STC2	protein_coding	5	173314723	173328447	-1
ENSG00000113966	0.937157	4.35344e-09	ARL6	protein_coding	3	97764521	97801229	1
ENSG00000114023	3.61225	1.87056e-282	FAM162A	protein_coding	3	122384161	122412334	1
ENSG00000114120	1.31368	3.8177e-47	SLC25A36	protein_coding	3	140941830	140980995	1
ENSG00000114268	4.32586	7.60267e-296	PFKFB4	protein_coding	3	48517684	48562015	-1
ENSG00000114270	1.30416	1.97937e-07	COL7A1	protein_coding	3	48564073	48595329	-1
ENSG00000114439	0.705508	3.25646e-16	BBX	protein_coding	3	107522936	107811339	1
ENSG00000114480	2.16162	6.69983e-80	GBE1	protein_coding	3	81489703	81761645	-1
ENSG00000114646	3.16042	7.42203e-51	CSPG5	protein_coding	3	47562238	47580792	-1
ENSG00000115008	1.58072	0.00100151	IL1A	protein_coding	2	112773925	112784493	-1
ENSG00000115107	1.04807	2.29092e-18	STEAP3	protein_coding	2	119223831	119265652	1
ENSG00000115414	3.29928	2.44576e-29	FN1	protein_coding	2	215360440	215436073	-1
ENSG00000115419	0.688312	4.10452e-09	GLS	protein_coding	2	190880821	190965552	1
ENSG00000115457	0.950894	0.0387329	IGFBP2	protein_coding	2	216632828	216664436	1
ENSG00000115461	1.87641	1.96733e-14	IGFBP5	protein_coding	2	216672105	216695549	-1
ENSG00000115548	2.10823	5.9542e-116	KDM3A	protein_coding	2	86440647	86492716	1
ENSG00000115657	0.822453	0.00975341	ABCB6	protein_coding	2	219209772	219218994	-1
ENSG00000115756	0.909474	9.19526e-23	HPCAL1	protein_coding	2	10302889	10427617	1
ENSG00000115866	0.741184	1.913e-13	DARS1	protein_coding	2	135905881	135986100	-1
ENSG00000116014	5.27455	0.000668185	KISS1R	protein_coding	19	917287	921005	1
ENSG00000116017	1.59138	6.39374e-20	ARID3A	protein_coding	19	925781	975939	1
ENSG00000116106	0.705697	0.0224078	EPHA4	protein_coding	2	221418027	221574202	-1
ENSG00000116260	2.61825	1.25673e-147	QSOX1	protein_coding	1	180154869	180204030	1
ENSG00000116285	2.76107	4.94681e-29	ERRFI1	protein_coding	1	8004404	8026309	-1
ENSG00000116525	0.939357	1.90361e-06	TRIM62	protein_coding	1	33145399	33182059	-1
ENSG00000116574	1.96466	2.29484e-19	RHOU	protein_coding	1	228735479	228746664	1
ENSG00000116641	0.972691	4.93606e-17	DOCK7	protein_coding	1	62454298	62688386	-1
ENSG00000116685	1.60118	5.96733e-69	KIAA2013	protein_coding	1	11919591	11926428	-1
ENSG00000116962	0.777982	3.50153e-08	NID1	protein_coding	1	235975830	236065109	-1
ENSG00000116977	1.27543	2.6454e-38	LGALS8	protein_coding	1	236518000	236552981	1
ENSG00000116984	0.707516	1.25681e-08	MTR	protein_coding	1	236795260	236921278	1
ENSG00000116990	2.62355	2.23572e-06	MYCL	protein_coding	1	39895428	39902256	-1
ENSG00000117000	1.02205	1.27708e-19	RLF	protein_coding	1	40161387	40240921	1
ENSG00000117139	1.29304	8.68839e-33	KDM5B	protein_coding	1	202724495	202808487	-1
ENSG00000117143	0.633047	1.25305e-10	UAP1	protein_coding	1	162561722	162601240	1
ENSG00000117266	1.88305	1.43327e-60	CDK18	protein_coding	1	205504596	205532793	1
ENSG00000117305	0.672587	4.26904e-06	HMGCL	protein_coding	1	23801885	23838620	-1
ENSG00000117308	0.617463	3.24189e-07	GALE	protein_coding	1	23795599	23800781	-1
ENSG00000117394	2.60713	1.10923e-192	SLC2A1	protein_coding	1	42925353	42958893	-1
ENSG00000117407	0.864671	0.0169406	ARTN	protein_coding	1	43933320	43937240	1
ENSG00000117525	1.33767	4.46066e-16	F3	protein_coding	1	94529173	94541759	-1
ENSG00000117868	0.665681	8.36488e-12	ESYT2	protein_coding	7	158730995	158830253	-1
ENSG00000118495	1.07739	1.19685e-38	PLAGL1	protein_coding	6	143940300	144064599	-1
ENSG00000118689	1.03839	1.21153e-17	FOXO3	protein_coding	6	108559835	108684774	1
ENSG00000118707	1.60217	2.01407e-41	TGIF2	protein_coding	20	36573488	36593950	1
ENSG00000118804	0.802297	0.0080345	STBD1	protein_coding	4	76306733	76311130	1
ENSG00000118816	0.626295	1.32726e-12	CCNI	protein_coding	4	77047155	77076309	-1
ENSG00000118898	1.80328	2.10643e-60	PPL	protein_coding	16	4882507	4960741	-1
ENSG00000118985	1.13377	3.40808e-24	ELL2	protein_coding	5	95885098	95961851	-1
ENSG00000119042	0.775855	7.22538e-05	SATB2	protein_coding	2	199269505	199471266	-1
ENSG00000119408	0.7632	2.60136e-13	NEK6	protein_coding	9	124257606	124353307	1
ENSG00000119537	0.674555	8.68928e-10	KDSR	protein_coding	18	63327726	63367228	-1
ENSG00000119630	5.00769	7.48737e-32	PGF	protein_coding	14	74941834	74955626	-1
ENSG00000119681	0.646953	0.00012285	LTBP2	protein_coding	14	74498183	74612378	-1
ENSG00000119684	0.878654	1.88656e-10	MLH3	protein_coding	14	75013769	75051532	-1
ENSG00000119729	0.583678	8.3978e-08	RHOQ	protein_coding	2	46541806	46584688	1
ENSG00000119801	0.684479	4.36108e-08	YPEL5	protein_coding	2	30146941	30160533	1
ENSG00000119938	0.867281	3.37441e-17	PPP1R3C	protein_coding	10	91628442	91633071	-1
ENSG00000119950	2.80115	7.33167e-143	MXI1	protein_coding	10	110207605	110287365	1
ENSG00000120049	1.52705	0.000404546	KCNIP2	protein_coding	10	101825974	101843920	-1
ENSG00000120278	1.36622	6.07461e-15	PLEKHG1	protein_coding	6	150599883	150843665	1
ENSG00000120279	3.21303	0.000282234	MYCT1	protein_coding	6	152697897	152724569	1
ENSG00000120658	0.59195	0.00155619	ENOX1	protein_coding	13	43213130	43786972	-1
ENSG00000120659	0.968959	0.0469206	TNFSF11	protein_coding	13	42562736	42608013	1
ENSG00000120693	1.07991	4.23609e-10	SMAD9	protein_coding	13	36844831	36920887	-1
ENSG00000120708	1.07941	2.82279e-25	TGFBI	protein_coding	5	136028988	136063818	1
ENSG00000120738	1.97664	8.63821e-23	EGR1	protein_coding	5	138465479	138469303	1
ENSG00000120868	0.684015	6.69915e-08	APAF1	protein_coding	12	98645290	98735433	1
ENSG00000120875	1.15887	1.66567e-09	DUSP4	protein_coding	8	29333064	29350684	-1
ENSG00000120937	4.3022	0.00669459	NPPB	protein_coding	1	11857464	11858945	-1
ENSG00000121207	1.72769	0.0441587	LRAT	protein_coding	4	154626945	154753120	1
ENSG00000121966	0.843316	1.2799e-24	CXCR4	protein_coding	2	136114349	136119177	-1
ENSG00000122203	0.72998	2.05438e-13	KIAA1191	protein_coding	5	176346062	176361807	-1
ENSG00000122420	3.98194	7.03146e-11	PTGFR	protein_coding	1	78303884	78540701	1
ENSG00000122515	0.642206	3.40189e-09	ZMIZ2	protein_coding	7	44748581	44769881	1
ENSG00000122861	0.596061	0.0440826	PLAU	protein_coding	10	73909177	73917496	1
ENSG00000122870	0.728723	5.08202e-10	BICC1	protein_coding	10	58512872	58831435	1
ENSG00000122884	2.84423	1.78445e-204	P4HA1	protein_coding	10	73007217	73096974	-1
ENSG00000123095	3.60324	2.78791e-25	BHLHE41	protein_coding	12	26120030	26125037	-1
ENSG00000123240	0.79733	2.30287e-13	OPTN	protein_coding	10	13099449	13138308	1
ENSG00000123384	2.33044	2.42872e-110	LRP1	protein_coding	12	57128483	57213361	1
ENSG00000123427	1.46111	2.98905e-14	EEF1AKMT3	protein_coding	12	57771492	57782541	1
ENSG00000123700	0.627277	0.036395	KCNJ2	protein_coding	17	70168673	70180044	1
ENSG00000123992	0.813347	1.02874e-05	DNPEP	protein_coding	2	219372043	219400022	-1
ENSG00000123999	1.59042	0.00106195	INHA	protein_coding	2	219569162	219575711	1
ENSG00000124006	0.855134	6.48133e-17	OBSL1	protein_coding	2	219550728	219571859	-1
ENSG00000124116	2.68675	8.42874e-07	WFDC3	protein_coding	20	45747944	45791932	-1
ENSG00000124145	1.32426	1.22823e-19	SDC4	protein_coding	20	45325288	45348424	-1
ENSG00000124225	0.86734	2.94049e-11	PMEPA1	protein_coding	20	57648392	57711536	-1
ENSG00000124249	0.947285	1.18558e-09	KCNK15	protein_coding	20	44745865	44752313	1
ENSG00000124253	3.52834	0.00116006	PCK1	protein_coding	20	57561080	57568121	1
ENSG00000124466	0.823395	0.004152	LYPD3	protein_coding	19	43460787	43465608	-1
ENSG00000124493	4.80426	0.00317012	GRM4	protein_coding	6	34018643	34155622	-1
ENSG00000124762	1.24317	1.04445e-28	CDKN1A	protein_coding	6	36676460	36687337	1
ENSG00000124766	0.610448	6.23886e-08	SOX4	protein_coding	6	21593751	21598619	1
ENSG00000124782	0.586499	0.000252917	RREB1	protein_coding	6	7107597	7251980	1
ENSG00000124788	0.614335	2.09419e-06	ATXN1	protein_coding	6	16299112	16761491	-1
ENSG00000124813	1.19795	9.01681e-07	RUNX2	protein_coding	6	45328157	45664349	1
ENSG00000124831	0.865948	7.26443e-16	LRRFIP1	protein_coding	2	237627587	237813682	1
ENSG00000124839	0.746778	0.0301056	RAB17	protein_coding	2	237574322	237601614	-1
ENSG00000124920	0.697943	0.0147417	MYRF	protein_coding	11	61752636	61788518	1
ENSG00000124942	0.620896	1.02259e-05	AHNAK	protein_coding	11	62433542	62556235	-1
ENSG00000125084	3.00335	0.000482121	WNT1	protein_coding	12	48978322	48982620	1
ENSG00000125249	0.853985	3.69838e-18	RAP2A	protein_coding	13	97434169	97469128	1
ENSG00000125352	0.636773	3.44869e-05	RNF113A	protein_coding	X	119870475	119871733	-1
ENSG00000125398	0.678177	3.49288e-07	SOX9	protein_coding	17	72121020	72126416	1
ENSG00000125430	0.829656	1.61173e-05	HS3ST3B1	protein_coding	17	14301081	14349404	1
ENSG00000125508	2.48346	0.000897655	SRMS	protein_coding	20	63538489	63547749	-1
ENSG00000125531	1.64636	0.0193594	FNDC11	protein_coding	20	63547891	63556695	1
ENSG00000125629	2.92487	1.40585e-186	INSIG2	protein_coding	2	118088452	118110997	1
ENSG00000125637	1.20118	2.33907e-06	PSD4	protein_coding	2	113157325	113209396	1
ENSG00000125875	0.679678	1.32675e-08	TBC1D20	protein_coding	20	423596	462566	-1
ENSG00000125895	5.73414	4.62138e-13	TMEM74B	protein_coding	20	1180561	1185415	-1
ENSG00000125910	2.42517	0.00196029	S1PR4	protein_coding	19	3172346	3180332	1
ENSG00000125966	0.917492	0.0133824	MMP24	protein_coding	20	35226690	35276998	1
ENSG00000126001	1.32855	1.44414e-30	CEP250	protein_coding	20	35455164	35519280	1
ENSG00000126005	0.780945	1.40961e-06	MMP24OS	protein_coding	20	35201745	35278131	-1
ENSG00000126368	1.0581	1.76416e-15	NR1D1	protein_coding	17	40092793	40100589	-1
ENSG00000126522	0.642493	0.000300183	ASL	protein_coding	7	66075800	66094697	1
ENSG00000126583	0.920709	0.0495068	PRKCG	protein_coding	19	53879190	53907652	1
ENSG00000126804	0.927991	2.98682e-20	ZBTB1	protein_coding	14	64503712	64533690	1
ENSG00000126870	0.807821	6.22977e-10	DYNC2I1	protein_coding	7	158856558	158956747	1
ENSG00000126878	1.77208	4.81454e-24	AIF1L	protein_coding	9	131096476	131123152	1
ENSG00000126895	1.03894	0.0212503	AVPR2	protein_coding	X	153902531	153907166	1
ENSG00000127022	0.738269	7.82893e-14	CANX	protein_coding	5	179678628	179731641	1
ENSG00000127129	2.56319	3.95099e-11	EDN2	protein_coding	1	41478775	41484683	-1
ENSG00000127241	2.84992	0.0373311	MASP1	protein_coding	3	187217282	187291980	-1
ENSG00000127252	3.58698	0.0142067	PLAAT1	protein_coding	3	193241128	193277738	1
ENSG00000127328	0.582481	0.00222258	RAB3IP	protein_coding	12	69738860	69823204	1
ENSG00000127329	2.32267	2.11803e-52	PTPRB	protein_coding	12	70515870	70637440	-1
ENSG00000127418	0.584493	1.64249e-05	FGFRL1	protein_coding	4	1009936	1026898	1
ENSG00000127526	1.33051	2.57888e-36	SLC35E1	protein_coding	19	16549831	16572415	-1
ENSG00000127528	1.0895	7.54536e-07	KLF2	protein_coding	19	16324826	16328685	1
ENSG00000127561	0.938128	3.6618e-06	SYNGR3	protein_coding	16	1989660	1994275	1
ENSG00000127578	4.88971	3.07815e-18	WFIKKN1	protein_coding	16	629239	634117	1
ENSG00000127585	1.16841	4.8969e-18	FBXL16	protein_coding	16	692498	705801	-1
ENSG00000127663	1.49275	1.12827e-42	KDM4B	protein_coding	19	4969113	5153598	1
ENSG00000127824	0.804185	0.000186156	TUBA4A	protein_coding	2	219249710	219277902	-1
ENSG00000128050	0.70314	5.77961e-12	PAICS	protein_coding	4	56435741	56464578	1
ENSG00000128165	1.50224	0.00052248	ADM2	protein_coding	22	50481543	50486440	1
ENSG00000128242	7.40398	9.24977e-07	GAL3ST1	protein_coding	22	30554635	30574665	-1
ENSG00000128274	0.942082	1.38921e-16	A4GALT	protein_coding	22	42692121	42721298	-1
ENSG00000128342	0.929639	7.58825e-09	LIF	protein_coding	22	30240453	30246759	-1
ENSG00000128422	0.646279	1.51812e-07	KRT17	protein_coding	17	41619442	41624842	-1
ENSG00000128510	1.25858	1.65671e-22	CPA4	protein_coding	7	130293134	130324180	1
ENSG00000128564	0.834418	0.04509	VGF	protein_coding	7	101162509	101165569	-1
ENSG00000128591	0.802602	2.12717e-07	FLNC	protein_coding	7	128830406	128859274	1
ENSG00000128617	0.584601	0.000848356	OPN1SW	protein_coding	7	128772485	128775794	-1
ENSG00000128641	0.676483	4.6169e-12	MYO1B	protein_coding	2	191245185	191425389	1
ENSG00000128683	1.58718	1.35369e-09	GAD1	protein_coding	2	170813213	170861151	1
ENSG00000128713	1.05983	0.0318837	HOXD11	protein_coding	2	176104216	176109754	1
ENSG00000128805	1.81331	2.1649e-12	ARHGAP22	protein_coding	10	48446036	48656265	-1
ENSG00000128965	1.84719	5.99297e-10	CHAC1	protein_coding	15	40952962	40956512	1
ENSG00000129158	0.888423	6.24198e-05	SERGEF	protein_coding	11	17788048	18013047	-1
ENSG00000129235	0.73358	9.36741e-07	TXNDC17	protein_coding	17	6640985	6644541	1
ENSG00000129355	0.874332	2.40199e-05	CDKN2D	protein_coding	19	10566460	10569059	-1
ENSG00000129422	0.620972	4.15636e-07	MTUS1	protein_coding	8	17643795	17801094	-1
ENSG00000129474	0.747827	1.11655e-09	AJUBA	protein_coding	14	22971177	22982551	-1
ENSG00000129521	3.40376	3.43549e-304	EGLN3	protein_coding	14	33924227	34462774	-1
ENSG00000129675	1.78038	0.0351457	ARHGEF6	protein_coding	X	136665547	136780932	-1
ENSG00000129757	0.969519	0.000449161	CDKN1C	protein_coding	11	2883213	2885775	-1
ENSG00000129946	1.35967	0.0157312	SHC2	protein_coding	19	416589	461033	-1
ENSG00000129951	1.04306	0.0399089	PLPPR3	protein_coding	19	812488	821955	-1
ENSG00000130024	0.626018	1.41026e-09	PHF10	protein_coding	6	169703902	169725566	-1
ENSG00000130147	0.670185	2.39149e-11	SH3BP4	protein_coding	2	234952017	235055714	1
ENSG00000130270	0.857936	2.36004e-07	ATP8B3	protein_coding	19	1782075	1812276	-1
ENSG00000130363	0.748923	2.54316e-07	RSPH3	protein_coding	6	158972871	159000202	-1
ENSG00000130508	0.676113	5.24074e-13	PXDN	protein_coding	2	1631887	1744852	-1
ENSG00000130513	2.41484	1.09479e-47	GDF15	protein_coding	19	18374731	18389176	1
ENSG00000130517	1.0983	1.11471e-15	PGPEP1	protein_coding	19	18340598	18369950	1
ENSG00000130540	1.30524	6.0596e-11	SULT4A1	protein_coding	22	43824509	43862513	-1
ENSG00000130590	0.824576	5.29681e-06	SAMD10	protein_coding	20	63974116	63980008	-1
ENSG00000130600	2.66274	1.08668e-11	H19	lncRNA	11	1995166	2004552	-1
ENSG00000130635	1.62314	1.07853e-61	COL5A1	protein_coding	9	134641803	134844843	1
ENSG00000130653	1.30753	0.000385188	PNPLA7	protein_coding	9	137459952	137550402	-1
ENSG00000130675	1.12986	0.00337797	MNX1	protein_coding	7	156994051	157010663	-1
ENSG00000130701	0.614943	0.0490257	RBBP8NL	protein_coding	20	62410237	62427539	-1
ENSG00000130720	3.5504	5.25011e-32	FIBCD1	protein_coding	9	130902438	130939286	-1
ENSG00000130731	1.28637	2.48818e-32	METTL26	protein_coding	16	634427	636366	-1
ENSG00000130751	3.78252	9.09776e-24	NPAS1	protein_coding	19	47019837	47045775	1
ENSG00000130810	1.57941	2.97235e-21	PPAN	protein_coding	19	10106362	10112012	1
ENSG00000130821	2.71153	1.04181e-206	SLC6A8	protein_coding	X	153687926	153696588	1
ENSG00000130822	5.35247	2.87495e-15	PNCK	protein_coding	X	153669733	153689010	-1
ENSG00000130827	0.959923	4.35724e-14	PLXNA3	protein_coding	X	154458281	154477779	1
ENSG00000130829	2.97442	6.21916e-10	DUSP9	protein_coding	X	153642492	153651326	1
ENSG00000130844	0.778848	1.27317e-10	ZNF331	protein_coding	19	53519527	53580269	1
ENSG00000131016	1.05878	2.6283e-22	AKAP12	protein_coding	6	151239967	151358559	1
ENSG00000131037	0.642899	0.0431446	EPS8L1	protein_coding	19	55072020	55087923	1
ENSG00000131094	3.12907	2.01189e-123	C1QL1	protein_coding	17	44959693	44968303	-1
ENSG00000131187	2.03675	1.67576e-10	F12	protein_coding	5	177402133	177416583	-1
ENSG00000131188	0.758686	1.34903e-05	PRR7	protein_coding	5	177446445	177456286	1
ENSG00000131196	0.771645	3.30709e-05	NFATC1	protein_coding	18	79395856	79529325	1
ENSG00000131389	1.91065	1.13097e-102	SLC6A6	protein_coding	3	14402576	14489349	1
ENSG00000131435	3.69775	5.8027e-06	PDLIM4	protein_coding	5	132257696	132273454	1
ENSG00000131650	0.996302	0.00353739	KREMEN2	protein_coding	16	2964216	2968380	1
ENSG00000131668	2.26335	7.16937e-21	BARX1	protein_coding	9	93951627	93955355	-1
ENSG00000131697	0.73079	4.01069e-07	NPHP4	protein_coding	1	5862811	5992473	-1
ENSG00000131746	0.956554	1.75989e-24	TNS4	protein_coding	17	40475828	40501623	-1
ENSG00000131759	0.809249	3.83178e-08	RARA	protein_coding	17	40309180	40357643	1
ENSG00000131873	0.678297	1.42493e-10	CHSY1	protein_coding	15	101175727	101252048	-1
ENSG00000131941	0.644814	1.90845e-06	RHPN2	protein_coding	19	32978592	33064888	-1
ENSG00000131969	1.13605	0.00872553	ABHD12B	protein_coding	14	50872053	50904970	1
ENSG00000132003	0.758727	8.2763e-06	ZSWIM4	protein_coding	19	13795443	13832254	1
ENSG00000132199	0.633886	2.49993e-08	ENOSF1	protein_coding	18	670318	712662	-1
ENSG00000132334	1.26173	7.4264e-08	PTPRE	protein_coding	10	127907103	128085855	1
ENSG00000132432	0.866625	0.00135295	SEC61G	protein_coding	7	54752250	54759974	-1
ENSG00000132463	0.639266	1.11933e-09	GRSF1	protein_coding	4	70815783	70839897	-1
ENSG00000132470	1.35094	1.62786e-30	ITGB4	protein_coding	17	75721328	75757818	1
ENSG00000132510	1.76502	2.81985e-53	KDM6B	protein_coding	17	7834217	7854796	1
ENSG00000132692	0.591261	0.01401	BCAN	protein_coding	1	156641390	156659532	1
ENSG00000133065	0.736086	7.22819e-12	SLC41A1	protein_coding	1	205789094	205813748	-1
ENSG00000133083	1.08076	2.11459e-07	DCLK1	protein_coding	13	35768652	36131382	-1
ENSG00000133138	1.11106	2.255e-12	TBC1D8B	protein_coding	X	106802673	106876150	1
ENSG00000133216	1.02842	1.21381e-06	EPHB2	protein_coding	1	22710839	22921500	1
ENSG00000133401	1.06046	8.53737e-07	PDZD2	protein_coding	5	31639131	32110932	1
ENSG00000133477	2.09183	0.00600492	FAM83F	protein_coding	22	39994954	40043534	1
ENSG00000133488	3.6713	3.77419e-18	SEC14L4	protein_coding	22	30488902	30505711	-1
ENSG00000133619	0.796789	2.55863e-05	KRBA1	protein_coding	7	149714781	149734575	1
ENSG00000133639	0.954407	4.14297e-27	BTG1	protein_coding	12	92140278	92145846	-1
ENSG00000133794	0.685558	2.70779e-06	BMAL1	protein_coding	11	13276652	13387266	1
ENSG00000133874	1.69084	3.34275e-14	RNF122	protein_coding	8	33547754	33567128	-1
ENSG00000133985	0.866823	0.016157	TTC9	protein_coding	14	70641916	70675366	1
ENSG00000134013	3.6891	1.21524e-260	LOXL2	protein_coding	8	23296897	23425328	-1
ENSG00000134070	0.643803	0.0128675	IRAK2	protein_coding	3	10164919	10243745	1
ENSG00000134107	1.49343	1.17142e-66	BHLHE40	protein_coding	3	4979437	4985323	1
ENSG00000134109	0.826413	4.56945e-12	EDEM1	protein_coding	3	5187646	5219958	1
ENSG00000134138	0.652673	3.31089e-07	MEIS2	protein_coding	15	36889204	37101299	-1
ENSG00000134243	0.593875	2.30671e-09	SORT1	protein_coding	1	109309568	109397918	-1
ENSG00000134247	0.676509	1.46425e-10	PTGFRN	protein_coding	1	116909916	116990353	1
ENSG00000134294	0.604675	5.57776e-16	SLC38A2	protein_coding	12	46358188	46372773	-1
ENSG00000134297	0.991912	3.86542e-07	PLEKHA8P1	transcribed_processed_pseudogene	12	45139782	45216047	-1
ENSG00000134333	1.81364	1.68946e-110	LDHA	protein_coding	11	18394560	18408425	1
ENSG00000134343	1.34161	0.00147658	ANO3	protein_coding	11	26188842	26663289	1
ENSG00000134369	1.77245	4.06553e-47	NAV1	protein_coding	1	201539127	201826969	1
ENSG00000134516	1.26191	1.03553e-07	DOCK2	protein_coding	5	169637268	170083382	1
ENSG00000134533	0.754013	1.51167e-07	RERG	protein_coding	12	15107783	15348675	-1
ENSG00000134538	1.4536	0.00106195	SLCO1B1	protein_coding	12	21131194	21239796	1
ENSG00000134571	2.90766	4.54264e-06	MYBPC3	protein_coding	11	47331406	47352702	-1
ENSG00000134590	0.834794	9.83874e-20	RTL8C	protein_coding	X	135032355	135033546	1
ENSG00000134716	1.61735	0.025567	CYP2J2	protein_coding	1	59893308	59926773	-1
ENSG00000134871	0.598731	1.01299e-06	COL4A2	protein_coding	13	110305812	110513209	1
ENSG00000134954	0.908392	1.98524e-09	ETS1	protein_coding	11	128458761	128587558	-1
ENSG00000134986	1.37199	9.9499e-33	NREP	protein_coding	5	111662621	111997464	-1
ENSG00000135049	0.676628	0.000147136	AGTPBP1	protein_coding	9	85546539	85742029	-1
ENSG00000135127	0.622419	0.0126681	BICDL1	protein_coding	12	119989236	120094494	1
ENSG00000135245	3.05138	1.8506e-156	HILPDA	protein_coding	7	128455849	128458418	1
ENSG00000135269	0.805388	1.70068e-15	TES	protein_coding	7	116210506	116258783	1
ENSG00000135318	1.71931	3.57596e-08	NT5E	protein_coding	6	85449584	85495791	1
ENSG00000135324	0.649589	0.00362936	MRAP2	protein_coding	6	84033772	84090881	1
ENSG00000135365	0.918352	3.00298e-18	PHF21A	protein_coding	11	45929319	46121454	-1
ENSG00000135424	0.750748	9.89098e-07	ITGA7	protein_coding	12	55684568	55716404	-1
ENSG00000135549	0.590933	0.00126667	PKIB	protein_coding	6	122471917	122726373	1
ENSG00000135617	0.917111	5.90572e-09	PRADC1	protein_coding	2	73228010	73233239	-1
ENSG00000135631	1.11785	1.57141e-20	RAB11FIP5	protein_coding	2	73073382	73156721	-1
ENSG00000135643	1.9631	1.2294e-16	KCNMB4	protein_coding	12	70366290	70434292	1
ENSG00000135740	0.690961	0.0193387	SLC9A5	protein_coding	16	67237683	67272191	1
ENSG00000135750	0.705475	5.11912e-14	KCNK1	protein_coding	1	233614106	233672514	1
ENSG00000135766	2.44375	1.16557e-183	EGLN1	protein_coding	1	231363751	231422287	-1
ENSG00000135919	0.99239	0.00644589	SERPINE2	protein_coding	2	223975045	224039318	-1
ENSG00000135924	1.39968	1.88853e-27	DNAJB2	protein_coding	2	219279342	219286898	1
ENSG00000136002	0.614996	8.98326e-05	ARHGEF4	protein_coding	2	130836914	131047263	1
ENSG00000136068	0.878854	2.06751e-16	FLNB	protein_coding	3	58008398	58172251	1
ENSG00000136155	2.37696	7.70712e-24	SCEL	protein_coding	13	77535674	77645263	1
ENSG00000136158	0.618427	0.0128574	SPRY2	protein_coding	13	80335976	80341126	-1
ENSG00000136235	0.800112	0.00124937	GPNMB	protein_coding	7	23235967	23275108	1
ENSG00000136274	1.09266	0.00271984	NACAD	protein_coding	7	45080437	45088969	-1
ENSG00000136295	1.9238	7.98213e-94	TTYH3	protein_coding	7	2631961	2664802	1
ENSG00000136352	2.07342	9.52272e-06	NKX2-1	protein_coding	14	36516392	36521149	-1
ENSG00000136383	2.42111	9.08773e-08	ALPK3	protein_coding	15	84817356	84873479	1
ENSG00000136830	0.699474	2.65183e-15	NIBAN2	protein_coding	9	127505339	127578989	-1
ENSG00000136997	0.782841	4.15433e-24	MYC	protein_coding	8	127735434	127742951	1
ENSG00000137161	0.669915	1.26184e-11	CNPY3	protein_coding	6	42929480	42939294	1
ENSG00000137266	1.16628	2.61085e-12	SLC22A23	protein_coding	6	3268962	3457050	-1
ENSG00000137285	2.99039	4.31917e-07	TUBB2B	protein_coding	6	3223324	3231730	-1
ENSG00000137310	0.789408	2.44625e-16	TCF19	protein_coding	6	31158331	31167159	1
ENSG00000137331	2.14435	1.11188e-53	IER3	protein_coding	6	30743199	30744548	-1
ENSG00000137462	3.23065	1.42643e-05	TLR2	protein_coding	4	153684070	153706260	1
ENSG00000137501	3.33264	7.54309e-15	SYTL2	protein_coding	11	85694224	85811159	-1
ENSG00000137507	2.65634	2.05378e-20	LRRC32	protein_coding	11	76657524	76670747	-1
ENSG00000137573	0.858381	0.00482833	SULF1	protein_coding	8	69466624	69660915	1
ENSG00000137819	1.81275	2.08981e-20	PAQR5	protein_coding	15	69298912	69407780	1
ENSG00000137878	1.39825	0.0247909	GCOM1	protein_coding	15	57591908	57714745	1
ENSG00000138166	1.27693	7.14327e-11	DUSP5	protein_coding	10	110497907	110511533	1
ENSG00000138439	1.50184	4.3461e-38	FAM117B	protein_coding	2	202634969	202769757	1
ENSG00000138623	1.74916	0.000398615	SEMA7A	protein_coding	15	74409289	74433958	-1
ENSG00000138640	0.814794	9.75632e-11	FAM13A	protein_coding	4	88725955	89111398	-1
ENSG00000138641	1.10509	2.31842e-20	HERC3	protein_coding	4	88592434	88708541	1
ENSG00000138764	2.33305	1.85365e-117	CCNG2	protein_coding	4	77157207	77433388	1
ENSG00000139211	1.06324	2.23019e-18	AMIGO2	protein_coding	12	47075707	47079959	-1
ENSG00000139266	0.719076	1.7173e-06	MARCHF9	protein_coding	12	57755103	57760411	1
ENSG00000139269	1.73129	0.00193762	INHBE	protein_coding	12	57452323	57459280	1
ENSG00000139289	1.09415	2.45189e-10	PHLDA1	protein_coding	12	76025447	76031776	-1
ENSG00000139292	0.744837	5.09622e-07	LGR5	protein_coding	12	71439798	71586310	1
ENSG00000139329	0.662115	3.51454e-10	LUM	protein_coding	12	91102629	91111494	-1
ENSG00000139433	1.22724	7.09126e-25	GLTP	protein_coding	12	109850945	109880541	-1
ENSG00000139514	0.733716	5.06354e-16	SLC7A1	protein_coding	13	29509414	29595688	-1
ENSG00000139725	0.833874	4.45498e-05	RHOF	protein_coding	12	121777754	121803403	-1
ENSG00000139832	2.05829	6.61665e-49	RAB20	protein_coding	13	110523066	110561722	-1
ENSG00000140274	4.84184	0.00286577	DUOXA2	protein_coding	15	45114326	45118421	1
ENSG00000140279	5.47326	1.03093e-11	DUOX2	protein_coding	15	45092650	45114172	-1
ENSG00000140465	2.73488	1.27329e-08	CYP1A1	protein_coding	15	74719542	74725536	-1
ENSG00000140479	0.648664	0.000890355	PCSK6	protein_coding	15	101289784	101525202	-1
ENSG00000140534	0.741498	3.33964e-10	TICRR	protein_coding	15	89575469	89631056	1
ENSG00000140836	0.619382	1.0665e-06	ZFHX3	protein_coding	16	72782885	73891871	-1
ENSG00000140939	1.3652	5.54465e-33	NOL3	protein_coding	16	67170154	67175737	1
ENSG00000140941	0.741294	9.18481e-12	MAP1LC3B	protein_coding	16	87383953	87404779	1
ENSG00000140950	1.12738	9.63113e-20	MEAK7	protein_coding	16	84476355	84554033	-1
ENSG00000141012	0.608718	1.00125e-08	GALNS	protein_coding	16	88813734	88856970	-1
ENSG00000141258	1.38253	7.74808e-27	SGSM2	protein_coding	17	2337498	2381058	1
ENSG00000141279	0.786166	2.06233e-16	NPEPPS	protein_coding	17	47522942	47624665	1
ENSG00000141448	0.820158	8.89978e-07	GATA6	protein_coding	18	22169589	22202528	1
ENSG00000141526	1.63664	1.53327e-73	SLC16A3	protein_coding	17	82217934	82261129	1
ENSG00000141580	1.20838	1.04163e-37	WDR45B	protein_coding	17	82614562	82648553	-1
ENSG00000141622	1.34776	1.96798e-19	RNF165	protein_coding	18	46326809	46463140	1
ENSG00000141655	1.62107	5.5153e-22	TNFRSF11A	protein_coding	18	62325287	62391288	1
ENSG00000141664	0.611553	3.40182e-06	ZCCHC2	protein_coding	18	62523025	62587709	1
ENSG00000141744	1.3426	0.0411411	PNMT	protein_coding	17	39667981	39670475	1
ENSG00000141753	0.76267	2.50626e-10	IGFBP4	protein_coding	17	40443450	40457725	1
ENSG00000141854	0.924312	0.00487376	MISP3	protein_coding	19	14072536	14075062	1
ENSG00000141959	1.80859	2.36567e-94	PFKL	protein_coding	21	44300051	44327376	1
ENSG00000141985	0.809862	5.11904e-21	SH3GL1	protein_coding	19	4360370	4400547	-1
ENSG00000142156	0.589258	0.00880851	COL6A1	protein_coding	21	45981770	46005050	1
ENSG00000142173	1.89891	0.000876979	COL6A2	protein_coding	21	46098112	46132848	1
ENSG00000142252	0.637943	0.000205615	GEMIN7	protein_coding	19	45079195	45091518	1
ENSG00000142319	7.98035	8.53737e-07	SLC6A3	protein_coding	5	1392794	1445440	-1
ENSG00000142583	2.80076	2.24544e-08	SLC2A5	protein_coding	1	9035106	9088478	-1
ENSG00000142619	2.03957	0.0366081	PADI3	protein_coding	1	17249098	17284233	1
ENSG00000142623	2.2825	1.42233e-08	PADI1	protein_coding	1	17205128	17246007	1
ENSG00000142669	0.748832	2.02923e-13	SH3BGRL3	protein_coding	1	26280086	26281522	1
ENSG00000142694	1.52996	3.80986e-14	EVA1B	protein_coding	1	36322030	36324154	-1
ENSG00000142798	0.984589	2.00427e-17	HSPG2	protein_coding	1	21822244	21937310	-1
ENSG00000142949	1.34632	8.19794e-34	PTPRF	protein_coding	1	43525187	43623666	1
ENSG00000143061	1.05861	4.40696e-25	IGSF3	protein_coding	1	116574399	116667755	-1
ENSG00000143119	1.72655	0.00329436	CD53	protein_coding	1	110871188	110899922	1
ENSG00000143153	1.23468	7.66132e-47	ATP1B1	protein_coding	1	169105697	169310992	1
ENSG00000143196	1.56802	0.00667056	DPT	protein_coding	1	168695468	168729206	-1
ENSG00000143320	2.12463	3.47605e-79	CRABP2	protein_coding	1	156699606	156705816	-1
ENSG00000143412	0.90342	0.00090963	ANXA9	protein_coding	1	150982249	150995634	1
ENSG00000143499	1.10381	1.68674e-16	SMYD2	protein_coding	1	214281102	214337131	1
ENSG00000143502	3.5561	7.61805e-08	SUSD4	protein_coding	1	223220819	223364233	-1
ENSG00000143554	0.801013	5.47748e-08	SLC27A3	protein_coding	1	153774354	153780157	1
ENSG00000143590	3.3818	4.6341e-41	EFNA3	protein_coding	1	155078837	155087538	1
ENSG00000143630	0.741397	0.000130822	HCN3	protein_coding	1	155277463	155289848	1
ENSG00000143774	0.817845	1.7869e-18	GUK1	protein_coding	1	228139962	228148984	1
ENSG00000143845	0.785308	0.0289968	ETNK2	protein_coding	1	204131062	204152044	-1
ENSG00000143847	7.79658	1.59812e-85	PPFIA4	protein_coding	1	203026491	203078740	1
ENSG00000143870	0.680273	5.57412e-12	PDIA6	protein_coding	2	10783391	10837977	-1
ENSG00000143878	0.859971	2.92801e-13	RHOB	protein_coding	2	20447074	20449440	1
ENSG00000144063	2.5665	1.16926e-30	MALL	protein_coding	2	110083870	110116022	-1
ENSG00000144278	0.608416	4.28778e-05	GALNT13	protein_coding	2	153871922	154453979	1
ENSG00000144320	1.91188	5.2294e-72	LNPK	protein_coding	2	175923882	176002839	-1
ENSG00000144567	0.760319	2.46008e-13	RETREG2	protein_coding	2	219176225	219185475	1
ENSG00000144579	0.807364	2.45309e-20	CTDSP1	protein_coding	2	218397136	218405941	1
ENSG00000144645	0.632946	6.61494e-09	OSBPL10	protein_coding	3	31657912	32077580	-1
ENSG00000144655	0.676797	1.04698e-05	CSRNP1	protein_coding	3	39141855	39154562	-1
ENSG00000144681	0.729343	5.3295e-07	STAC	protein_coding	3	36380503	36548007	1
ENSG00000144802	0.637345	0.000153334	NFKBIZ	protein_coding	3	101827991	101861022	1
ENSG00000144810	0.655033	3.67507e-14	COL8A1	protein_coding	3	99638475	99799226	1
ENSG00000144857	0.585875	0.00230448	BOC	protein_coding	3	113211003	113287459	1
ENSG00000144891	1.63055	0.00315222	AGTR1	protein_coding	3	148697784	148743008	1
ENSG00000145040	1.69881	4.6225e-06	UCN2	protein_coding	3	48561718	48563781	-1
ENSG00000145284	0.762919	2.26094e-09	SCD5	protein_coding	4	82629539	82798796	-1
ENSG00000145423	2.27605	0.0121858	SFRP2	protein_coding	4	153780591	153789083	-1
ENSG00000145431	0.98748	5.96083e-12	PDGFC	protein_coding	4	156760454	156971799	-1
ENSG00000145506	2.68587	0.000848822	NKD2	protein_coding	5	1008802	1038943	1
ENSG00000145569	0.756391	3.57373e-16	OTULINL	protein_coding	5	14581792	14616180	1
ENSG00000145623	1.53546	5.42898e-29	OSMR	protein_coding	5	38845858	38945596	1
ENSG00000145730	2.35163	5.76475e-119	PAM	protein_coding	5	102753981	103029730	1
ENSG00000145777	1.10312	0.0032423	TSLP	protein_coding	5	111070062	111078026	1
ENSG00000145780	0.76796	7.54364e-11	FEM1C	protein_coding	5	115520908	115544775	-1
ENSG00000145901	1.64312	6.42546e-77	TNIP1	protein_coding	5	151029945	151093577	-1
ENSG00000145911	0.973221	9.23846e-06	N4BP3	protein_coding	5	178113532	178126081	1
ENSG00000145934	1.41673	4.96867e-06	TENM2	protein_coding	5	166979029	168264157	1
ENSG00000146094	2.26314	4.89993e-11	DOK3	protein_coding	5	177501904	177511274	-1
ENSG00000146205	1.26303	2.6274e-06	ANO7	protein_coding	2	241188509	241225976	1
ENSG00000146242	1.57581	2.3694e-37	TPBG	protein_coding	6	82363206	82367420	1
ENSG00000146373	0.696186	8.42133e-09	RNF217	protein_coding	6	124962437	125092633	1
ENSG00000146469	1.03049	0.0353241	VIP	protein_coding	6	152750797	152759765	1
ENSG00000146555	2.08113	6.94994e-26	SDK1	protein_coding	7	3301252	4269000	1
ENSG00000146648	1.23971	1.2738e-24	EGFR	protein_coding	7	55019017	55211628	1
ENSG00000146674	5.04101	1.15264e-109	IGFBP3	protein_coding	7	45912245	45921874	-1
ENSG00000146678	2.14817	9.24905e-05	IGFBP1	protein_coding	7	45888360	45893660	1
ENSG00000146858	0.97405	1.60997e-09	ZC3HAV1L	protein_coding	7	139025706	139036042	-1
ENSG00000146950	1.88857	0.0129867	SHROOM2	protein_coding	X	9786429	9949443	1
ENSG00000147027	1.26943	1.93301e-23	TMEM47	protein_coding	X	34627075	34657285	-1
ENSG00000147036	2.33193	1.03597e-29	LANCL3	protein_coding	X	37571569	37684463	1
ENSG00000147168	4.22827	0.00688451	IL2RG	protein_coding	X	71107404	71112108	-1
ENSG00000147437	0.703367	0.0310963	GNRH1	protein_coding	8	25419258	25424654	-1
ENSG00000147454	0.734643	4.33275e-09	SLC25A37	protein_coding	8	23528956	23575463	1
ENSG00000147676	0.783408	1.9378e-09	MAL2	protein_coding	8	119165034	119245673	1
ENSG00000147852	3.72406	7.84928e-65	VLDLR	protein_coding	9	2621182	2660056	1
ENSG00000147872	2.24523	2.81086e-50	PLIN2	protein_coding	9	19108375	19149290	-1
ENSG00000147874	0.735769	3.0847e-08	HAUS6	protein_coding	9	19053141	19102904	-1
ENSG00000148053	2.57239	0.00516931	NTRK2	protein_coding	9	84668375	85095751	1
ENSG00000148154	0.646905	1.01456e-06	UGCG	protein_coding	9	111896814	111935369	1
ENSG00000148180	1.04495	2.77111e-29	GSN	protein_coding	9	121207794	121332843	1
ENSG00000148400	0.762835	6.51854e-08	NOTCH1	protein_coding	9	136494433	136546048	-1
ENSG00000148426	0.595961	0.00274248	PROSER2	protein_coding	10	11823339	11872277	1
ENSG00000148655	0.874851	0.00370946	LRMDA	protein_coding	10	75431624	76560168	1
ENSG00000148700	1.53379	5.50311e-40	ADD3	protein_coding	10	109996368	110135565	1
ENSG00000148848	0.643202	1.69859e-10	ADAM12	protein_coding	10	126012381	126388477	-1
ENSG00000148926	3.66933	1.9378e-187	ADM	protein_coding	11	10305073	10307397	1
ENSG00000149131	2.02574	1.73834e-07	SERPING1	protein_coding	11	57597387	57619171	1
ENSG00000149243	1.932	5.84246e-11	KLHL35	protein_coding	11	75422394	75433203	-1
ENSG00000149743	0.892341	1.51416e-09	TRPT1	protein_coding	11	64223799	64226254	-1
ENSG00000149925	2.55996	3.3024e-123	ALDOA	protein_coding	16	30064164	30070457	1
ENSG00000150051	1.00172	1.90685e-08	MKX	protein_coding	10	27672874	27746060	-1
ENSG00000150093	0.799959	4.67374e-10	ITGB1	protein_coding	10	32887273	33005792	-1
ENSG00000150471	1.39475	0.00311727	ADGRL3	protein_coding	4	61200326	62078335	1
ENSG00000150551	0.694749	0.0191022	LYPD1	protein_coding	2	132643286	132671579	-1
ENSG00000150630	0.981295	2.14319e-09	VEGFC	protein_coding	4	176683538	176792922	-1
ENSG00000151006	1.4801	0.000952081	PRSS53	protein_coding	16	31083437	31089628	-1
ENSG00000151092	1.04467	2.69533e-09	NGLY1	protein_coding	3	25718944	25790039	-1
ENSG00000151093	1.02018	1.85173e-16	OXSM	protein_coding	3	25782917	25794534	1
ENSG00000151151	1.57214	2.11016e-40	IPMK	protein_coding	10	58191517	58267894	-1
ENSG00000151490	1.51308	5.48735e-05	PTPRO	protein_coding	12	15322257	15602175	1
ENSG00000151715	1.56744	6.43294e-05	TMEM45B	protein_coding	11	129815848	129860003	1
ENSG00000151729	1.0908	2.3695e-21	SLC25A4	protein_coding	4	185143266	185150382	1
ENSG00000151748	0.91375	7.71442e-16	SAV1	protein_coding	14	50632058	50668306	-1
ENSG00000151779	0.600513	4.58763e-06	NBAS	protein_coding	2	15166916	15561340	-1
ENSG00000151882	2.87879	1.12313e-72	CCL28	protein_coding	5	43376645	43412391	-1
ENSG00000151883	1.79516	7.50988e-42	PARP8	protein_coding	5	50665899	50846519	1
ENSG00000152104	0.636582	9.06135e-12	PTPN14	protein_coding	1	214348700	214552449	-1
ENSG00000152127	1.0539	2.99523e-14	MGAT5	protein_coding	2	134119983	134454621	1
ENSG00000152217	0.773976	2.83303e-06	SETBP1	protein_coding	18	44680173	45068510	1
ENSG00000152256	3.33318	5.11595e-59	PDK1	protein_coding	2	172555373	172608669	1
ENSG00000152284	1.75454	0.00133877	TCF7L1	protein_coding	2	85133392	85310387	1
ENSG00000152409	0.695723	1.19325e-06	JMY	protein_coding	5	79236131	79327211	1
ENSG00000152413	1.50475	3.07815e-18	HOMER1	protein_coding	5	79372636	79514134	-1
ENSG00000152495	0.831536	1.17174e-05	CAMK4	protein_coding	5	111223653	111494886	1
ENSG00000152503	0.70637	0.00113005	TRIM36	protein_coding	5	115124762	115180546	-1
ENSG00000152558	0.829594	1.01352e-11	TMEM123	protein_coding	11	102396332	102470384	-1
ENSG00000152689	1.06008	0.000158433	RASGRP3	protein_coding	2	33436324	33564750	1
ENSG00000152822	0.613385	0.0446296	GRM1	protein_coding	6	146027646	146437601	1
ENSG00000152952	2.52942	4.68996e-117	PLOD2	protein_coding	3	146035139	146163725	-1
ENSG00000153048	0.84024	1.32415e-19	CARHSP1	protein_coding	16	8852942	8869012	-1
ENSG00000153064	0.615739	0.00844521	BANK1	protein_coding	4	101411286	102074812	1
ENSG00000153113	0.867263	2.05755e-19	CAST	protein_coding	5	96525267	96779595	1
ENSG00000153233	2.0723	5.15108e-09	PTPRR	protein_coding	12	70638073	70920738	-1
ENSG00000153395	0.92249	2.79426e-25	LPCAT1	protein_coding	5	1456480	1523962	-1
ENSG00000153446	1.70563	0.00582166	C16orf89	protein_coding	16	5044122	5066110	-1
ENSG00000153531	1.58778	8.24858e-18	ADPRHL1	protein_coding	13	113399611	113453488	-1
ENSG00000153707	0.773496	2.88071e-05	PTPRD	protein_coding	9	8314246	10613002	-1
ENSG00000153774	0.597265	4.25182e-05	CFDP1	protein_coding	16	75293698	75433503	-1
ENSG00000153823	0.895639	5.54089e-07	PID1	protein_coding	2	228850526	229271287	-1
ENSG00000153936	0.605716	3.65548e-06	HS2ST1	protein_coding	1	86914635	87109982	1
ENSG00000153993	0.927903	1.24855e-06	SEMA3D	protein_coding	7	84995553	85187056	-1
ENSG00000154102	0.974553	0.000887601	C16orf74	protein_coding	16	85690084	85751129	-1
ENSG00000154122	0.649087	9.9584e-11	ANKH	protein_coding	5	14704800	14871778	-1
ENSG00000154127	1.09942	2.97666e-08	UBASH3B	protein_coding	11	122655722	122814473	1
ENSG00000154229	0.747513	5.96222e-11	PRKCA	protein_coding	17	66302613	66810743	1
ENSG00000154310	1.11877	1.61123e-11	TNIK	protein_coding	3	171058414	171460408	-1
ENSG00000154359	0.667123	0.00495979	LONRF1	protein_coding	8	12721906	12756073	-1
ENSG00000154429	1.4491	7.96579e-26	CCSAP	protein_coding	1	229321011	229343294	-1
ENSG00000154783	2.76644	0.00230472	FGD5	protein_coding	3	14810853	14934571	1
ENSG00000154856	2.63383	0.00227352	APCDD1	protein_coding	18	10454635	10489949	1
ENSG00000154917	1.19669	5.59965e-12	RAB6B	protein_coding	3	133824235	133895882	-1
ENSG00000155090	0.662655	1.24012e-07	KLF10	protein_coding	8	102648784	102655725	-1
ENSG00000155111	0.865667	1.22742e-11	CDK19	protein_coding	6	110609978	110815958	-1
ENSG00000155189	1.08094	2.93104e-27	AGPAT5	protein_coding	8	6708642	6761503	1
ENSG00000155380	0.641419	1.34943e-11	SLC16A1	protein_coding	1	112911847	112957593	-1
ENSG00000155465	3.45195	0.0124587	SLC7A7	protein_coding	14	22773222	22829820	-1
ENSG00000155508	1.23316	3.38179e-40	CNOT8	protein_coding	5	154857553	154876792	1
ENSG00000155760	0.996929	9.13857e-09	FZD7	protein_coding	2	202033855	202038441	1
ENSG00000155876	1.11968	1.58795e-34	RRAGA	protein_coding	9	19049427	19051025	1
ENSG00000156011	0.912985	2.57016e-16	PSD3	protein_coding	8	18527303	19084730	-1
ENSG00000156030	0.713527	1.37615e-06	MIDEAS	protein_coding	14	73715122	73790285	-1
ENSG00000156222	0.606332	0.0427099	SLC28A1	protein_coding	15	84884654	84945798	1
ENSG00000156273	1.38297	1.15992e-18	BACH1	protein_coding	21	29194071	29630751	1
ENSG00000156381	1.15731	1.71821e-23	ANKRD9	protein_coding	14	102501767	102509799	-1
ENSG00000156453	1.56392	0.00906508	PCDH1	protein_coding	5	141853090	141879246	-1
ENSG00000156515	1.19374	1.63674e-34	HK1	protein_coding	10	69269984	69401884	1
ENSG00000156535	1.02554	7.63027e-30	CD109	protein_coding	6	73695785	73828316	1
ENSG00000156650	0.616923	7.53416e-08	KAT6B	protein_coding	10	74824927	75032624	1
ENSG00000156711	1.84817	1.93859e-09	MAPK13	protein_coding	6	36127809	36144524	1
ENSG00000157077	0.650031	1.41692e-06	ZFYVE9	protein_coding	1	52142089	52348671	1
ENSG00000157216	0.842096	1.53734e-21	SSBP3	protein_coding	1	54225432	54413479	-1
ENSG00000157240	1.05754	5.5834e-18	FZD1	protein_coding	7	91264433	91271326	1
ENSG00000157404	1.31049	0.0343116	KIT	protein_coding	4	54657267	54740783	1
ENSG00000157510	3.33117	3.29712e-17	AFAP1L1	protein_coding	5	149271859	149343637	1
ENSG00000157542	1.76021	0.013066	KCNJ6	protein_coding	21	37607373	38121345	-1
ENSG00000157613	1.65462	0.00135571	CREB3L1	protein_coding	11	46277662	46321409	1
ENSG00000157827	0.672461	3.75086e-05	FMNL2	protein_coding	2	152335174	152649826	1
ENSG00000157851	1.24524	0.0288993	DPYSL5	protein_coding	2	26847747	26950351	1
ENSG00000157985	1.14726	1.37317e-24	AGAP1	protein_coding	2	235494043	236131793	1
ENSG00000158023	2.14334	2.26094e-09	CFAP251	protein_coding	12	121918592	122003927	1
ENSG00000158042	0.600189	1.12066e-06	MRPL17	protein_coding	11	6680385	6683340	-1
ENSG00000158125	2.82609	0.014254	XDH	protein_coding	2	31334321	31414742	-1
ENSG00000158292	0.642612	0.000207244	GPR153	protein_coding	1	6247353	6261098	-1
ENSG00000158321	0.857065	1.03142e-11	AUTS2	protein_coding	7	69598296	70793506	1
ENSG00000158373	1.05389	2.37399e-10	H2BC5	protein_coding	6	26158122	26171349	1
ENSG00000158406	0.748068	0.00189293	H4C8	protein_coding	6	26277609	26285638	-1
ENSG00000158715	0.884915	0.00408172	SLC45A3	protein_coding	1	205657851	205680509	-1
ENSG00000158825	1.27108	3.80804e-06	CDA	protein_coding	1	20589086	20618903	1
ENSG00000158966	0.718	4.90483e-05	CACHD1	protein_coding	1	64470129	64693058	1
ENSG00000159167	9.77858	3.38818e-10	STC1	protein_coding	8	23841929	23854806	-1
ENSG00000159208	1.6916	0.00285618	CIART	protein_coding	1	150282543	150287093	1
ENSG00000159216	1.13297	1.24055e-31	RUNX1	protein_coding	21	34787801	36004667	-1
ENSG00000159261	1.5913	0.0406143	CLDN14	protein_coding	21	36460621	36576569	-1
ENSG00000159337	8.20014	2.37521e-07	PLA2G4D	protein_coding	15	42067009	42094562	-1
ENSG00000159399	2.88727	6.58e-152	HK2	protein_coding	2	74834127	74893359	1
ENSG00000159733	1.13561	1.71977e-10	ZFYVE28	protein_coding	4	2269582	2418651	-1
ENSG00000159884	1.37291	1.17793e-18	CCDC107	protein_coding	9	35658290	35661511	1
ENSG00000160183	1.15643	7.37617e-13	TMPRSS3	protein_coding	21	42371887	42396091	-1
ENSG00000160226	1.24839	7.12027e-09	CFAP410	protein_coding	21	44328944	44339402	-1
ENSG00000160233	0.782921	0.0049947	LRRC3	protein_coding	21	44455510	44462196	1
ENSG00000160271	0.9297	1.14205e-06	RALGDS	protein_coding	9	133097720	133149334	-1
ENSG00000160445	1.1617	2.314e-31	ZER1	protein_coding	9	128729786	128772414	-1
ENSG00000160471	2.6292	5.04462e-16	COX6B2	protein_coding	19	55349306	55354719	-1
ENSG00000160972	1.48116	9.59886e-38	PPP1R16A	protein_coding	8	144477969	144502121	1
ENSG00000160973	2.15954	4.55891e-05	FOXH1	protein_coding	8	144473412	144475849	-1
ENSG00000160999	1.95769	3.3927e-25	SH2B2	protein_coding	7	102285091	102321711	1
ENSG00000161277	1.11739	8.49276e-05	THAP8	protein_coding	19	36034984	36054739	-1
ENSG00000161544	7.54606	2.817e-06	CYGB	protein_coding	17	76527356	76551175	-1
ENSG00000161638	2.6581	1.28581e-143	ITGA5	protein_coding	12	54395261	54419266	-1
ENSG00000161642	0.880422	6.06905e-07	ZNF385A	protein_coding	12	54369133	54391298	-1
ENSG00000161653	1.0844	4.09318e-05	NAGS	protein_coding	17	44004622	44009068	1
ENSG00000161654	0.594404	4.52838e-08	LSM12	protein_coding	17	44034328	44067619	-1
ENSG00000161921	3.39569	5.74816e-51	CXCL16	protein_coding	17	4733533	4739928	-1
ENSG00000161958	2.39581	0.000138666	FGF11	protein_coding	17	7438273	7444937	1
ENSG00000161996	0.722965	0.0126678	WDR90	protein_coding	16	649311	667833	1
ENSG00000162409	0.632906	7.89992e-08	PRKAA2	protein_coding	1	56645314	56715335	1
ENSG00000162415	1.70291	1.48185e-40	ZSWIM5	protein_coding	1	45016399	45306209	-1
ENSG00000162426	2.51033	1.39787e-06	SLC45A1	protein_coding	1	8318114	8344167	1
ENSG00000162433	2.80869	2.37082e-265	AK4	protein_coding	1	65147549	65232145	1
ENSG00000162545	0.938234	0.0188013	CAMK2N1	protein_coding	1	20482391	20486210	-1
ENSG00000162591	1.46446	1.70506e-32	MEGF6	protein_coding	1	3487951	3611508	-1
ENSG00000162733	0.751369	0.0422787	DDR2	protein_coding	1	162631373	162787405	1
ENSG00000162772	0.933414	5.79143e-10	ATF3	protein_coding	1	212565334	212620777	1
ENSG00000162923	0.659416	6.16225e-13	WDR26	protein_coding	1	224385146	224437033	-1
ENSG00000162946	1.30854	0.000196633	DISC1	protein_coding	1	231626790	232041272	1
ENSG00000163013	0.835966	1.3447e-09	FBXO41	protein_coding	2	73254682	73284478	-1
ENSG00000163235	1.46797	2.9804e-05	TGFA	protein_coding	2	70447284	70554193	-1
ENSG00000163283	1.03047	0.00910011	ALPP	protein_coding	2	232378724	232382889	1
ENSG00000163295	1.49405	8.14268e-07	ALPI	protein_coding	2	232456125	232460753	1
ENSG00000163328	1.75414	1.81504e-20	GPR155	protein_coding	2	174431571	174487094	-1
ENSG00000163347	0.698365	4.35833e-06	CLDN1	protein_coding	3	190305707	190322446	-1
ENSG00000163512	0.723912	3.47723e-09	AZI2	protein_coding	3	28315003	28349050	-1
ENSG00000163516	2.41906	1.11505e-72	ANKZF1	protein_coding	2	219229783	219236679	1
ENSG00000163520	2.56353	1.03974e-08	FBLN2	protein_coding	3	13549125	13638422	1
ENSG00000163536	0.589933	1.72649e-05	SERPINI1	protein_coding	3	167735243	167825569	1
ENSG00000163602	0.679861	6.46399e-11	RYBP	protein_coding	3	72371825	72446621	-1
ENSG00000163659	1.55359	1.19818e-05	TIPARP	protein_coding	3	156673235	156706770	1
ENSG00000163661	3.36303	0.000454938	PTX3	protein_coding	3	157436850	157443633	1
ENSG00000163689	2.42876	1.16681e-28	CFAP20DC	protein_coding	3	58717365	59050084	-1
ENSG00000163710	0.639584	0.000422307	PCOLCE2	protein_coding	3	142815922	142889206	-1
ENSG00000163739	0.822474	0.0460795	CXCL1	protein_coding	4	73869393	73871308	1
ENSG00000163803	0.819186	0.0429456	PLB1	protein_coding	2	28457145	28644142	1
ENSG00000163814	2.42747	4.07437e-99	CDCP1	protein_coding	3	45082277	45146422	-1
ENSG00000163872	1.39061	8.20926e-44	YEATS2	protein_coding	3	183697797	183812624	1
ENSG00000164056	5.39626	1.66847e-18	SPRY1	protein_coding	4	123396795	123403760	1
ENSG00000164070	0.78951	2.53204e-18	HSPA4L	protein_coding	4	127781821	127840733	1
ENSG00000164076	1.84214	0.0105997	CAMKV	protein_coding	3	49857988	49869935	-1
ENSG00000164078	1.3817	1.14161e-43	MST1R	protein_coding	3	49887002	49903873	-1
ENSG00000164086	0.611674	4.78188e-08	DUSP7	protein_coding	3	52048919	52056571	-1
ENSG00000164096	2.32612	5.62754e-98	C4orf3	protein_coding	4	119296419	119304445	-1
ENSG00000164099	1.12999	9.73005e-10	PRSS12	protein_coding	4	118280038	118353003	-1
ENSG00000164105	0.967317	1.5811e-15	SAP30	protein_coding	4	173369969	173377532	1
ENSG00000164171	0.905084	0.00228071	ITGA2	protein_coding	5	52989340	53094779	1
ENSG00000164187	0.836082	1.05459e-12	LMBRD2	protein_coding	5	36098407	36151887	-1
ENSG00000164251	1.58192	3.3679e-08	F2RL1	protein_coding	5	76818933	76835315	1
ENSG00000164362	1.60639	1.2309e-07	TERT	protein_coding	5	1253147	1295068	-1
ENSG00000164418	0.601228	5.61585e-06	GRIK2	protein_coding	6	100962701	102081622	1
ENSG00000164442	0.622801	5.40998e-09	CITED2	protein_coding	6	139371807	139374648	-1
ENSG00000164603	1.37742	4.92658e-24	BMT2	protein_coding	7	112819147	112939875	-1
ENSG00000164619	2.65036	2.03146e-115	BMPER	protein_coding	7	33904308	34156427	1
ENSG00000164638	4.08954	5.93159e-35	SLC29A4	protein_coding	7	5274369	5306912	1
ENSG00000164649	0.747024	1.49108e-14	CDCA7L	protein_coding	7	21900899	21945903	-1
ENSG00000164683	1.06871	1.78049e-11	HEY1	protein_coding	8	79762371	79767857	-1
ENSG00000164849	4.01056	6.85589e-16	GPR146	protein_coding	7	1044546	1059261	1
ENSG00000164867	3.68618	0.0103522	NOS3	protein_coding	7	150991017	151014588	1
ENSG00000164877	0.87669	3.39674e-10	MICALL2	protein_coding	7	1428465	1459470	-1
ENSG00000164975	0.681673	1.5086e-15	SNAPC3	protein_coding	9	15422734	15465953	1
ENSG00000164983	0.639458	5.23331e-09	TMEM65	protein_coding	8	124306189	124372701	-1
ENSG00000165030	0.998913	4.56598e-15	NFIL3	protein_coding	9	91409045	91423832	-1
ENSG00000165105	0.644354	0.000200902	RASEF	protein_coding	9	82979590	83063177	-1
ENSG00000165124	1.32652	0.000178149	SVEP1	protein_coding	9	110365248	110579880	-1
ENSG00000165169	1.03371	1.13388e-18	DYNLT3	protein_coding	X	37836757	37847571	-1
ENSG00000165185	0.937773	9.21946e-10	KIAA1958	protein_coding	9	112486827	112669397	1
ENSG00000165195	0.920387	1.53328e-12	PIGA	protein_coding	X	15319452	15335554	-1
ENSG00000165215	0.853572	0.0248363	CLDN3	protein_coding	7	73768997	73770270	-1
ENSG00000165240	0.732088	1.34725e-07	ATP7A	protein_coding	X	77910690	78050395	1
ENSG00000165288	0.586111	2.6622e-06	BRWD3	protein_coding	X	80669503	80809877	-1
ENSG00000165312	1.30091	5.93271e-16	OTUD1	protein_coding	10	23439075	23442377	1
ENSG00000165449	1.53739	1.4667e-11	SLC16A9	protein_coding	10	59650764	59736002	-1
ENSG00000165474	3.87367	1.96251e-14	GJB2	protein_coding	13	20187463	20192938	-1
ENSG00000165655	0.917053	7.50023e-20	ZNF503	protein_coding	10	75397830	75401764	-1
ENSG00000165891	0.780616	7.39746e-17	E2F7	protein_coding	12	77021248	77065569	-1
ENSG00000165899	1.22299	0.00189071	OTOGL	protein_coding	12	80099537	80380880	1
ENSG00000165929	0.704211	1.60277e-10	TC2N	protein_coding	14	91779746	91867536	-1
ENSG00000165959	1.94393	1.52552e-11	CLMN	protein_coding	14	95181940	95319908	-1
ENSG00000166046	2.03948	7.01766e-16	TCP11L2	protein_coding	12	106301929	106347003	1
ENSG00000166068	0.653068	1.96436e-08	SPRED1	protein_coding	15	38252836	38357249	1
ENSG00000166123	1.92113	6.49905e-12	GPT2	protein_coding	16	46884362	46931289	1
ENSG00000166128	0.926904	7.27131e-13	RAB8B	protein_coding	15	63189560	63267776	1
ENSG00000166130	0.725148	2.39987e-12	IKBIP	protein_coding	12	98613405	98645113	-1
ENSG00000166145	0.984171	5.45418e-05	SPINT1	protein_coding	15	40844018	40858207	1
ENSG00000166147	0.883928	1.14546e-17	FBN1	protein_coding	15	48408313	48645721	-1
ENSG00000166165	0.792125	4.18768e-18	CKB	protein_coding	14	103519667	103522833	-1
ENSG00000166171	0.839048	1.77958e-08	DPCD	protein_coding	10	101570560	101609662	1
ENSG00000166341	1.29998	0.0292149	DCHS1	protein_coding	11	6621330	6655809	-1
ENSG00000166396	1.84399	0.0101342	SERPINB7	protein_coding	18	63752935	63805376	1
ENSG00000166450	1.09387	5.40092e-06	PRTG	protein_coding	15	55611544	55743152	-1
ENSG00000166484	1.13909	1.75355e-25	MAPK7	protein_coding	17	19377721	19383544	1
ENSG00000166716	0.670085	6.44199e-14	ZNF592	protein_coding	15	84748592	84806445	1
ENSG00000166821	1.24919	4.85687e-15	PEX11A	protein_coding	15	89677764	89690783	-1
ENSG00000166886	1.14283	8.6836e-18	NAB2	protein_coding	12	57089043	57095476	1
ENSG00000166920	3.49349	0.000103802	C15orf48	protein_coding	15	45430579	45448761	1
ENSG00000166924	1.87628	5.10371e-05	NYAP1	protein_coding	7	100483927	100494802	1
ENSG00000167004	0.831522	2.25658e-17	PDIA3	protein_coding	15	43746394	43773279	1
ENSG00000167103	1.73794	7.77853e-11	PIP5KL1	protein_coding	9	127920881	127930785	-1
ENSG00000167136	0.858775	2.57372e-10	ENDOG	protein_coding	9	128818500	128822676	1
ENSG00000167207	3.89677	0.00942626	NOD2	protein_coding	16	50693588	50733077	1
ENSG00000167397	1.73329	5.95184e-25	VKORC1	protein_coding	16	31090842	31095980	-1
ENSG00000167513	0.777167	1.73301e-13	CDT1	protein_coding	16	88803789	88809258	1
ENSG00000167535	0.924479	1.27622e-11	CACNB3	protein_coding	12	48813794	48828941	1
ENSG00000167536	1.27649	1.00562e-17	DHRS13	protein_coding	17	28897781	28903079	-1
ENSG00000167619	4.47572	3.20467e-33	TMEM145	protein_coding	19	42313309	42325064	1
ENSG00000167642	0.831238	1.55629e-07	SPINT2	protein_coding	19	38244035	38292615	1
ENSG00000167658	0.662244	5.28491e-14	EEF2	protein_coding	19	3976056	3985463	-1
ENSG00000167695	1.55307	4.40024e-59	TLCD3A	protein_coding	17	732412	742968	1
ENSG00000167702	0.80576	0.00173674	KIFC2	protein_coding	8	144466043	144474202	1
ENSG00000167720	0.615209	0.000676465	SRR	protein_coding	17	2303383	2325260	1
ENSG00000167721	0.669672	4.0528e-13	TSR1	protein_coding	17	2322396	2336657	-1
ENSG00000167771	3.64668	8.31796e-69	RCOR2	protein_coding	11	63911230	63917164	-1
ENSG00000167772	3.76133	2.20352e-126	ANGPTL4	protein_coding	19	8363289	8374370	1
ENSG00000167779	0.596234	0.000568114	IGFBP6	protein_coding	12	53097436	53102345	1
ENSG00000167797	0.596732	1.12028e-06	CDK2AP2	protein_coding	11	67506497	67508649	-1
ENSG00000167815	1.23912	1.88571e-51	PRDX2	protein_coding	19	12796820	12801800	-1
ENSG00000167900	0.725159	5.15785e-11	TK1	protein_coding	17	78174091	78187233	-1
ENSG00000167912	1.10162	0.000260466	TOX-DT	lncRNA	8	59119040	59123478	1
ENSG00000167971	4.51289	2.36142e-91	CASKIN1	protein_coding	16	2177180	2196605	-1
ENSG00000167996	0.644401	7.14327e-11	FTH1	protein_coding	11	61959718	61967634	-1
ENSG00000168159	1.29188	6.47503e-36	RNF187	protein_coding	1	228487382	228499899	1
ENSG00000168209	1.69515	7.5984e-71	DDIT4	protein_coding	10	72273919	72276036	1
ENSG00000168214	1.48615	7.25388e-57	RBPJ	protein_coding	4	26163455	26435131	1
ENSG00000168243	2.85257	3.89498e-15	GNG4	protein_coding	1	235547685	235650754	-1
ENSG00000168333	3.73247	1.59818e-12	PPDPFL	protein_coding	8	49054311	49076093	1
ENSG00000168350	7.86408	6.48805e-07	DEGS2	protein_coding	14	100143957	100159645	-1
ENSG00000168453	0.70304	7.07374e-07	HR	protein_coding	8	22114419	22133384	-1
ENSG00000168477	0.668036	0.013066	TNXB	protein_coding	6	32041153	32115334	-1
ENSG00000168481	1.3434	0.0249169	LGI3	protein_coding	8	22146830	22157084	-1
ENSG00000168556	0.905793	3.17211e-09	ING2	protein_coding	4	183505058	183512429	1
ENSG00000168672	1.05597	0.00915048	LRATD2	protein_coding	8	126552443	126558478	-1
ENSG00000168769	0.806245	1.52958e-12	TET2	protein_coding	4	105145875	105279816	1
ENSG00000168785	0.654672	0.00251811	TSPAN5	protein_coding	4	98470367	98658611	-1
ENSG00000168952	1.03168	0.0422156	STXBP6	protein_coding	14	24809454	25050147	-1
ENSG00000169032	1.1175	6.54087e-28	MAP2K1	protein_coding	15	66386837	66491656	1
ENSG00000169116	0.725721	0.0356892	PARM1	protein_coding	4	74933095	75050115	1
ENSG00000169184	0.761704	2.66859e-15	MN1	protein_coding	22	27748277	27801756	-1
ENSG00000169239	1.15604	2.7695e-06	CA5B	protein_coding	X	15688830	15788411	1
ENSG00000169242	1.0146	2.86216e-14	EFNA1	protein_coding	1	155127876	155134899	1
ENSG00000169429	3.38815	4.38114e-08	CXCL8	protein_coding	4	73740519	73743716	1
ENSG00000169583	0.968777	1.49498e-05	CLIC3	protein_coding	9	136994608	136996568	-1
ENSG00000169764	0.692873	1.26184e-11	UGP2	protein_coding	2	63840952	63891562	1
ENSG00000169851	0.608565	5.56675e-06	PCDH7	protein_coding	4	30720369	31146805	1
ENSG00000169860	0.612506	0.0365666	P2RY1	protein_coding	3	152835131	152841439	1
ENSG00000169891	0.945057	5.07876e-07	REPS2	protein_coding	X	16946658	17153272	1
ENSG00000169991	0.624766	7.22538e-05	IFFO2	protein_coding	1	18904280	18956676	-1
ENSG00000169992	0.670528	8.82068e-07	NLGN2	protein_coding	17	7404874	7419860	1
ENSG00000170006	1.02292	0.00449855	TMEM154	protein_coding	4	152618628	152680012	-1
ENSG00000170075	1.5211	0.0124902	GPR37L1	protein_coding	1	202122886	202133592	1
ENSG00000170175	0.710973	0.00314314	CHRNB1	protein_coding	17	7445061	7457710	1
ENSG00000170379	4.36929	1.2708e-35	TCAF2	protein_coding	7	143620952	143730410	1
ENSG00000170412	1.27598	7.16512e-06	GPRC5C	protein_coding	17	74424851	74451653	1
ENSG00000170425	1.7466	5.47214e-35	ADORA2B	protein_coding	17	15945130	15975746	1
ENSG00000170485	1.08975	1.52932e-14	NPAS2	protein_coding	2	100820139	100996829	1
ENSG00000170525	1.53585	3.34227e-50	PFKFB3	protein_coding	10	6144934	6254644	1
ENSG00000170629	0.968568	3.18305e-09	DPY19L2P2	transcribed_unprocessed_pseudogene	7	103175343	103277638	-1
ENSG00000170921	0.853038	4.1921e-15	TANC2	protein_coding	17	62966235	63427703	1
ENSG00000170949	1.07314	1.23385e-14	ZNF160	protein_coding	19	53066606	53103434	-1
ENSG00000170961	1.3656	2.23543e-09	HAS2	protein_coding	8	121612116	121641440	-1
ENSG00000171067	0.730278	3.94128e-14	C11orf24	protein_coding	11	68261338	68272001	-1
ENSG00000171223	0.635312	2.7409e-07	JUNB	protein_coding	19	12791486	12793315	1
ENSG00000171303	0.762835	2.7409e-07	KCNK3	protein_coding	2	26692722	26733420	1
ENSG00000171310	0.642531	0.000415376	CHST11	protein_coding	12	104455295	104762014	1
ENSG00000171314	1.51812	1.58552e-60	PGAM1	protein_coding	10	97426191	97433444	1
ENSG00000171388	3.79521	1.29582e-64	APLN	protein_coding	X	129645259	129654956	-1
ENSG00000171425	1.14937	7.77837e-18	ZNF581	protein_coding	19	55635459	55645623	1
ENSG00000171462	0.769118	0.0180783	DLK2	protein_coding	6	43450352	43456632	-1
ENSG00000171475	0.762224	1.12447e-14	WIPF2	protein_coding	17	40219304	40284136	1
ENSG00000171603	1.07492	3.72732e-31	CLSTN1	protein_coding	1	9728926	9823984	-1
ENSG00000171631	0.621563	0.0374069	P2RY6	protein_coding	11	73264498	73305103	1
ENSG00000171720	0.866944	9.70007e-19	HDAC3	protein_coding	5	141620876	141636849	-1
ENSG00000171766	1.09219	0.0139015	GATM	protein_coding	15	45361124	45402327	-1
ENSG00000171811	4.47612	0.00538384	CFAP46	protein_coding	10	132808392	132942823	-1
ENSG00000171823	0.788112	1.7592e-05	FBXL14	protein_coding	12	1565993	1594581	-1
ENSG00000171843	1.04428	4.03142e-27	MLLT3	protein_coding	9	20341669	20622499	-1
ENSG00000171889	0.6147	0.000314606	MIR31HG	lncRNA	9	21380073	21559891	-1
ENSG00000171951	0.623509	0.00605258	SCG2	protein_coding	2	223596940	223602361	-1
ENSG00000172031	0.846728	0.042497	EPHX4	protein_coding	1	92029985	92063538	1
ENSG00000172081	1.88376	3.28363e-61	MOB3A	protein_coding	19	2071036	2096673	-1
ENSG00000172159	0.803519	0.00672957	FRMD3	protein_coding	9	83242990	83538546	-1
ENSG00000172164	1.90804	5.14819e-21	SNTB1	protein_coding	8	120535745	120813273	-1
ENSG00000172183	2.04046	1.50842e-14	ISG20	protein_coding	15	88635670	88656483	1
ENSG00000172270	0.687565	2.61509e-14	BSG	protein_coding	19	571277	583494	1
ENSG00000172366	0.841419	3.75715e-08	MCRIP2	protein_coding	16	636817	648474	1
ENSG00000172575	0.691235	0.0294361	RASGRP1	protein_coding	15	38488103	38565575	-1
ENSG00000172638	2.09475	9.68428e-20	EFEMP2	protein_coding	11	65866441	65873592	-1
ENSG00000172663	0.660397	0.000211146	TMEM134	protein_coding	11	67461710	67469272	-1
ENSG00000172716	1.21596	4.5627e-12	SLFN11	protein_coding	17	35350305	35373701	-1
ENSG00000172765	0.728243	1.02319e-06	TMCC1	protein_coding	3	129647792	129893711	-1
ENSG00000172890	1.01	1.10755e-23	NADSYN1	protein_coding	11	71453109	71524107	1
ENSG00000172986	0.758056	1.27009e-07	GXYLT2	protein_coding	3	72888046	72998138	1
ENSG00000173040	7.09402	1.02259e-05	EVC2	protein_coding	4	5542772	5709548	-1
ENSG00000173120	0.5911	4.08947e-10	KDM2A	protein_coding	11	67119263	67258082	1
ENSG00000173175	2.53822	0.000146833	ADCY5	protein_coding	3	123282296	123449090	-1
ENSG00000173210	1.53683	4.33916e-09	ABLIM3	protein_coding	5	149141483	149260542	1
ENSG00000173212	3.45428	0.0213249	MAB21L3	protein_coding	1	116111399	116138149	1
ENSG00000173221	1.2015	6.51446e-17	GLRX	protein_coding	5	95751319	95822726	-1
ENSG00000173237	0.964432	0.00830252	C11orf86	protein_coding	11	66975277	66977009	1
ENSG00000173281	2.40748	1.9545e-37	PPP1R3B	protein_coding	8	9136255	9151574	-1
ENSG00000173376	3.39832	4.24425e-35	NDNF	protein_coding	4	121035613	121073021	-1
ENSG00000173391	0.831422	0.0105505	OLR1	protein_coding	12	10158301	10172138	-1
ENSG00000173442	0.732333	3.99985e-12	EHBP1L1	protein_coding	11	65576046	65592650	1
ENSG00000173482	0.66981	5.07289e-08	PTPRM	protein_coding	18	7566782	8406861	1
ENSG00000173530	1.49565	1.63185e-33	TNFRSF10D	protein_coding	8	23135588	23164027	-1
ENSG00000173548	1.6183	8.10719e-65	SNX33	protein_coding	15	75647912	75662301	1
ENSG00000173727	1.74759	6.73363e-33	FAUP4	transcribed_unprocessed_pseudogene	11	65455269	65455581	1
ENSG00000173890	4.10776	5.30303e-53	GPR160	protein_coding	3	170037995	170085392	1
ENSG00000173991	1.27023	0.0189452	TCAP	protein_coding	17	39665349	39666554	1
ENSG00000174080	0.645377	1.72485e-07	CTSF	protein_coding	11	66563464	66568879	-1
ENSG00000174282	0.586648	1.26369e-08	ZBTB4	protein_coding	17	7459366	7484263	-1
ENSG00000174370	0.945911	0.000428812	KCNJ5-AS1	lncRNA	11	128899565	128906044	-1
ENSG00000174428	1.01134	1.38055e-08	GTF2IRD2B	protein_coding	7	75092573	75149817	1
ENSG00000174482	1.31027	2.10385e-10	LINGO2	protein_coding	9	27937617	29213601	-1
ENSG00000174672	1.57939	0.00569402	BRSK2	protein_coding	11	1389899	1462689	1
ENSG00000174721	0.746857	1.03148e-05	FGFBP3	protein_coding	10	91906584	91909486	-1
ENSG00000174871	1.42231	5.55264e-05	CNIH2	protein_coding	11	66278175	66285301	1
ENSG00000174945	1.96736	0.00590489	AMZ1	protein_coding	7	2679522	2775500	1
ENSG00000175105	0.662474	8.40638e-06	ZNF654	protein_coding	3	88059255	88144660	1
ENSG00000175130	1.09098	1.03558e-21	MARCKSL1	protein_coding	1	32333839	32336233	-1
ENSG00000175155	0.763854	0.000375185	YPEL2	protein_coding	17	59331655	59401729	1
ENSG00000175175	0.863962	0.0388217	PPM1E	protein_coding	17	58755854	58985179	1
ENSG00000175183	0.64441	3.43226e-07	CSRP2	protein_coding	12	76858709	76879023	-1
ENSG00000175197	0.764871	0.000378493	DDIT3	protein_coding	12	57516588	57521737	-1
ENSG00000175265	1.91741	3.01713e-08	GOLGA8A	protein_coding	15	34378935	34437808	-1
ENSG00000175305	0.645707	1.52049e-05	CCNE2	protein_coding	8	94879770	94896678	-1
ENSG00000175352	0.793265	0.00378122	NRIP3	protein_coding	11	8965682	9005288	-1
ENSG00000175414	2.23029	3.1748e-122	ARL10	protein_coding	5	176365487	176401865	1
ENSG00000175582	0.783408	2.40806e-15	RAB6A	protein_coding	11	73675638	73761137	-1
ENSG00000175591	0.701326	0.0403444	P2RY2	protein_coding	11	73218281	73242427	1
ENSG00000175592	1.3393	2.38524e-12	FOSL1	protein_coding	11	65892049	65900573	-1
ENSG00000175874	1.39686	1.01957e-20	CREG2	protein_coding	2	101345550	101387503	-1
ENSG00000175931	0.715626	7.32151e-10	UBE2O	protein_coding	17	76389456	76453152	-1
ENSG00000175938	1.90009	1.35229e-28	ORAI3	protein_coding	16	30949068	30956461	1
ENSG00000176171	4.1926	0	BNIP3	protein_coding	10	131967684	131981967	-1
ENSG00000176383	3.31233	1.49445e-10	B3GNT4	protein_coding	12	122203681	122208952	1
ENSG00000176399	0.619184	0.000276541	DMRTA1	protein_coding	9	22446824	22455740	1
ENSG00000176428	2.73411	0.000235069	VPS37D	protein_coding	7	73667831	73672112	1
ENSG00000176485	0.830946	1.67912e-07	PLAAT3	protein_coding	11	63573195	63616883	-1
ENSG00000176532	1.09568	8.59315e-07	PRR15	protein_coding	7	29563835	29567293	1
ENSG00000176595	2.11245	8.70332e-06	KBTBD11	protein_coding	8	1973677	2006936	1
ENSG00000176597	1.19499	4.87116e-09	B3GNT5	protein_coding	3	183253253	183298504	1
ENSG00000176700	1.84303	3.48541e-11	SCAND2P	transcribed_unprocessed_pseudogene	15	84631963	84642066	1
ENSG00000176720	1.05924	0.000263428	BOK	protein_coding	2	241551424	241574131	1
ENSG00000176845	0.920165	1.21437e-16	METRNL	protein_coding	17	83079609	83095122	1
ENSG00000177106	0.640727	9.85075e-08	EPS8L2	protein_coding	11	694438	727727	1
ENSG00000177119	1.21833	8.8577e-44	ANO6	protein_coding	12	45215987	45482280	1
ENSG00000177150	1.33058	2.3603e-26	FAM210A	protein_coding	18	13663347	13726663	-1
ENSG00000177169	1.89417	7.80068e-74	ULK1	protein_coding	12	131894622	131923150	1
ENSG00000177181	5.28777	1.62328e-122	RIMKLA	protein_coding	1	42380792	42424232	1
ENSG00000177283	3.08544	2.31561e-78	FZD8	protein_coding	10	35638247	35642296	-1
ENSG00000177374	1.39124	0.000112599	HIC1	protein_coding	17	2054154	2063241	1
ENSG00000177380	1.26184	1.66872e-12	PPFIA3	protein_coding	19	49119544	49151026	1
ENSG00000177453	4.21794	1.61667e-26	NIM1K	protein_coding	5	43192071	43280850	1
ENSG00000177465	1.09606	1.03342e-05	ACOT4	protein_coding	14	73591873	73595766	1
ENSG00000177606	1.99465	3.35588e-13	JUN	protein_coding	1	58776845	58784048	-1
ENSG00000177679	0.947479	0.0262862	SRRM3	protein_coding	7	76201896	76287288	1
ENSG00000177694	1.29527	0.00669841	NAALADL2	protein_coding	3	174438573	175810548	1
ENSG00000177732	0.862628	2.59518e-15	SOX12	protein_coding	20	325552	330224	1
ENSG00000177875	3.83178	0.0122839	CCDC184	protein_coding	12	48183644	48185926	1
ENSG00000177971	1.03465	9.83318e-22	IMP3	protein_coding	15	75639085	75648706	-1
ENSG00000177990	0.591421	0.0337147	DPY19L2	protein_coding	12	63558913	63668939	-1
ENSG00000178038	0.830635	4.65009e-06	ALS2CL	protein_coding	3	46668995	46693704	-1
ENSG00000178222	0.582414	2.20282e-09	RNF212	protein_coding	4	1056250	1113564	-1
ENSG00000178802	1.26609	5.6728e-33	MPI	protein_coding	15	74890005	74902219	1
ENSG00000178878	1.70754	3.39718e-19	APOLD1	protein_coding	12	12725917	12829975	1
ENSG00000178977	1.02384	0.00132606	LINC00324	lncRNA	17	8220624	8224043	-1
ENSG00000179044	1.63084	0.00341295	EXOC3L1	protein_coding	16	67184379	67190185	-1
ENSG00000179094	0.603503	1.04749e-05	PER1	protein_coding	17	8140472	8156506	-1
ENSG00000179104	0.784543	2.4267e-08	TMTC2	protein_coding	12	82686880	83134870	1
ENSG00000179111	1.01025	1.7173e-06	HES7	protein_coding	17	8120592	8124106	-1
ENSG00000179148	1.01905	0.0374249	ALOXE3	protein_coding	17	8095900	8119047	-1
ENSG00000179335	0.856404	1.52476e-15	CLK3	protein_coding	15	74598500	74645414	1
ENSG00000179344	2.7016	1.97513e-16	HLA-DQB1	protein_coding	6	32659467	32668383	-1
ENSG00000179403	4.0279	2.08201e-24	VWA1	protein_coding	1	1434861	1442882	1
ENSG00000179477	2.55699	0.000900128	ALOX12B	protein_coding	17	8072636	8087716	-1
ENSG00000179588	0.632964	0.0186892	ZFPM1	protein_coding	16	88453280	88537031	1
ENSG00000179715	1.14094	0.000320682	PCED1B	protein_coding	12	47079603	47236662	1
ENSG00000179820	0.586942	6.02475e-06	MYADM	protein_coding	19	53864763	53876435	1
ENSG00000179833	0.756011	2.78545e-08	SERTAD2	protein_coding	2	64631621	64751005	-1
ENSG00000179859	0.850968	1.70996e-06	RNF227	protein_coding	17	7913339	7916289	-1
ENSG00000180185	0.763638	3.82565e-11	FAHD1	protein_coding	16	1826967	1840207	1
ENSG00000180448	1.543	1.38343e-44	ARHGAP45	protein_coding	19	1065923	1086628	1
ENSG00000180667	0.632079	7.32453e-08	YOD1	protein_coding	1	207043849	207052980	-1
ENSG00000180720	5.87791	1.47373e-10	CHRM4	protein_coding	11	46383789	46391776	-1
ENSG00000180801	0.665747	2.20316e-08	ARSJ	protein_coding	4	113900284	113979727	-1
ENSG00000180815	2.74794	1.72219e-14	MAP3K15	protein_coding	X	19360056	19515508	-1
ENSG00000180818	0.64456	4.03683e-09	HOXC10	protein_coding	12	53985065	53990279	1
ENSG00000180834	2.6898	0.000327501	MAP6D1	protein_coding	3	183815922	183825594	-1
ENSG00000180867	0.706202	0.00929458	PDIA3P1	transcribed_processed_pseudogene	1	147172744	147179622	1
ENSG00000181007	0.934033	0.000139751	ZFP82	protein_coding	19	36383120	36418644	-1
ENSG00000181038	0.593384	1.47496e-05	METTL23	protein_coding	17	76726830	76733936	1
ENSG00000181104	1.50583	1.12369e-26	F2R	protein_coding	5	76716126	76735770	1
ENSG00000181126	5.32048	2.26466e-06	HLA-V	transcribed_unprocessed_pseudogene	6	29792234	29793136	1
ENSG00000181218	0.734044	7.99413e-05	H2AC25	protein_coding	1	228434777	228457873	-1
ENSG00000181284	0.987649	1.66044e-08	TMEM102	protein_coding	17	7435435	7437679	1
ENSG00000181350	3.09538	5.59607e-24	LRRC75A	protein_coding	17	16441577	16492193	-1
ENSG00000181418	1.81815	8.6428e-09	DDN	protein_coding	12	48995149	48999375	-1
ENSG00000181458	3.45827	6.48818e-233	TMEM45A	protein_coding	3	100492619	100577444	1
ENSG00000181467	1.08945	1.61462e-13	RAP2B	protein_coding	3	153162226	153170627	1
ENSG00000181577	1.6319	4.20558e-47	LINC03040	lncRNA	6	44000580	44007612	1
ENSG00000181634	1.75544	5.85731e-11	TNFSF15	protein_coding	9	114784652	114806039	-1
ENSG00000181649	0.719222	8.20351e-11	PHLDA2	protein_coding	11	2928273	2929420	-1
ENSG00000181652	4.4216	2.07815e-09	ATG9B	protein_coding	7	151012209	151024499	-1
ENSG00000181744	1.39887	4.19373e-35	DIPK2A	protein_coding	3	143971823	144048719	1
ENSG00000181788	1.0225	3.60282e-19	SIAH2	protein_coding	3	150741125	150763477	-1
ENSG00000182054	1.43585	8.22574e-32	IDH2	protein_coding	15	90083045	90102477	-1
ENSG00000182197	0.7863	3.95331e-12	EXT1	protein_coding	8	117794490	118111826	-1
ENSG00000182272	0.822092	5.76451e-09	B4GALNT4	protein_coding	11	369499	382117	1
ENSG00000182379	1.94928	3.46579e-20	NXPH4	protein_coding	12	57216794	57226449	1
ENSG00000182389	1.44345	1.33727e-14	CACNB4	protein_coding	2	151832771	152099167	-1
ENSG00000182472	3.86418	2.74353e-07	CAPN12	protein_coding	19	38730187	38769904	-1
ENSG00000182492	1.16027	6.86396e-06	BGN	protein_coding	X	153494980	153509546	1
ENSG00000182534	0.692186	4.92306e-10	MXRA7	protein_coding	17	76672551	76711004	-1
ENSG00000182575	5.47303	0.000991254	NXPH3	protein_coding	17	49575871	49583827	1
ENSG00000182580	1.97773	0.00015109	EPHB3	protein_coding	3	184561785	184582408	1
ENSG00000182670	0.732635	1.01992e-16	TTC3	protein_coding	21	37073226	37203112	1
ENSG00000182700	0.639077	0.002805	IGIP	protein_coding	5	140125937	140129392	1
ENSG00000182749	0.969078	2.07815e-09	PAQR7	protein_coding	1	25861484	25875708	-1
ENSG00000182795	3.20196	1.31887e-17	C1orf116	protein_coding	1	207018522	207032756	-1
ENSG00000183049	0.685732	3.40434e-13	CAMK1D	protein_coding	10	12349547	12835545	1
ENSG00000183111	2.00383	5.23816e-50	ARHGEF37	protein_coding	5	149551947	149634968	1
ENSG00000183171	2.41594	0.00944286		processed_pseudogene	X	150114378	150116520	1
ENSG00000183255	1.28572	2.55048e-25	PTTG1IP	protein_coding	21	44849585	44873903	-1
ENSG00000183258	1.46855	7.82922e-49	DDX41	protein_coding	5	177511577	177516961	-1
ENSG00000183421	1.47724	1.04344e-20	RIPK4	protein_coding	21	41739369	41767089	-1
ENSG00000183508	2.35551	3.07614e-07	TENT5C	protein_coding	1	117606048	117628389	1
ENSG00000183691	2.50444	3.40129e-89	NOG	protein_coding	17	56593699	56595611	1
ENSG00000183722	0.602942	0.0145917	LHFPL6	protein_coding	13	39209116	39603528	-1
ENSG00000183775	2.22426	2.19249e-21	KCTD16	protein_coding	5	144170873	144485686	1
ENSG00000183780	0.75228	2.20386e-05	SLC35F3	protein_coding	1	233904676	234324511	1
ENSG00000183929	1.92036	6.95559e-06	DUSP5P1	processed_pseudogene	1	228650241	228651379	1
ENSG00000184014	0.657278	2.42332e-09	DENND5A	protein_coding	11	9138825	9265959	-1
ENSG00000184441	1.50958	0.000571017		lncRNA	21	44331234	44335851	1
ENSG00000184489	1.45999	0.000767237	PTP4A3	protein_coding	8	141391995	141432454	1
ENSG00000184497	5.97549	0.000105051	TMEM255B	protein_coding	13	113759226	113816995	1
ENSG00000184564	1.15258	0.00458975	SLITRK6	protein_coding	13	85792790	85806683	-1
ENSG00000184574	1.1689	0.00978426	LPAR5	protein_coding	12	6618835	6635960	-1
ENSG00000184613	0.626049	1.60384e-08	NELL2	protein_coding	12	44508275	44921848	-1
ENSG00000184709	1.24004	0.0104701	LRRC26	protein_coding	9	137168758	137170051	-1
ENSG00000184731	2.4676	3.55737e-46	FAM110C	protein_coding	2	38814	46870	-1
ENSG00000184916	0.710333	3.35485e-14	JAG2	protein_coding	14	105140982	105168824	-1
ENSG00000184925	0.959412	0.0101239	LCN12	protein_coding	9	136949551	136955497	1
ENSG00000184985	1.57175	8.18907e-08	SORCS2	protein_coding	4	7192538	7742836	1
ENSG00000184986	0.974697	0.0286089	TMEM121	protein_coding	14	105526583	105530198	1
ENSG00000185022	2.5342	3.82205e-46	MAFF	protein_coding	22	38200767	38216507	1
ENSG00000185033	1.30089	5.35781e-32	SEMA4B	protein_coding	15	90160604	90229679	1
ENSG00000185100	1.96914	7.84645e-81	ADSS1	protein_coding	14	104724174	104747325	1
ENSG00000185269	2.04386	1.10706e-28	NOTUM	protein_coding	17	81952507	81961840	-1
ENSG00000185499	2.87649	6.69183e-108	MUC1	protein_coding	1	155185824	155192916	-1
ENSG00000185507	0.651258	0.0073276	IRF7	protein_coding	11	612553	615983	-1
ENSG00000185519	1.03629	0.000694241	FAM131C	protein_coding	1	16057769	16073651	-1
ENSG00000185522	1.25192	0.000158805	LMNTD2	protein_coding	11	554850	560738	-1
ENSG00000185567	1.05604	5.74013e-15	AHNAK2	protein_coding	14	104937244	104978374	-1
ENSG00000185585	1.01026	3.6648e-25	OLFML2A	protein_coding	9	124777133	124814885	1
ENSG00000185614	1.98501	0.000448667	INKA1	protein_coding	3	49803261	49805030	1
ENSG00000185621	0.848872	7.49791e-07	LMLN	protein_coding	3	197960200	198043720	1
ENSG00000185624	1.20466	5.87195e-31	P4HB	protein_coding	17	81843159	81860856	-1
ENSG00000185633	4.47263	1.56151e-22	NDUFA4L2	protein_coding	12	57234903	57240715	-1
ENSG00000185650	0.610918	8.26366e-10	ZFP36L1	protein_coding	14	68787660	68796253	-1
ENSG00000185950	0.815919	1.60289e-14	IRS2	protein_coding	13	109752695	109786583	-1
ENSG00000185974	4.60384	0.00473277	GRK1	protein_coding	13	113667219	113737736	1
ENSG00000185986	0.661241	0.000179609	SDHAP3	transcribed_unprocessed_pseudogene	5	1572222	1593289	-1
ENSG00000186076	1.5194	7.54536e-07		processed_pseudogene	12	93640822	93641586	-1
ENSG00000186187	0.665503	1.07936e-05	ZNRF1	protein_coding	16	74999024	75110994	1
ENSG00000186314	1.99228	3.93641e-25	PRELID2	protein_coding	5	145471799	145835369	-1
ENSG00000186352	1.9232	2.56502e-23	ANKRD37	protein_coding	4	185396021	185400628	1
ENSG00000186480	1.13338	2.34125e-27	INSIG1	protein_coding	7	155297776	155310235	1
ENSG00000186642	1.10639	0.000157927	PDE2A	protein_coding	11	72576141	72674591	-1
ENSG00000186765	2.20084	2.59563e-06	FSCN2	protein_coding	17	81528377	81537130	1
ENSG00000186792	1.10076	1.42028e-17	HYAL3	protein_coding	3	50292831	50299405	-1
ENSG00000186832	2.23716	0.000530869	KRT16	protein_coding	17	41609778	41615899	-1
ENSG00000186862	1.24808	3.75515e-06	PDZD7	protein_coding	10	101007679	101032295	-1
ENSG00000186868	2.41208	1.14586e-07	MAPT	protein_coding	17	45894527	46028334	1
ENSG00000186918	3.59587	1.49756e-86	ZNF395	protein_coding	8	28345590	28402701	-1
ENSG00000187017	1.83873	3.45003e-05	ESPN	protein_coding	1	6424776	6461367	1
ENSG00000187068	2.78974	0.00189964	C3orf70	protein_coding	3	185076838	185153060	-1
ENSG00000187193	1.28692	0.0053376	MT1X	protein_coding	16	56682470	56684196	1
ENSG00000187239	0.938685	2.47984e-17	FNBP1	protein_coding	9	129887187	130043189	-1
ENSG00000187260	1.1873	0.0401425	WDR86	protein_coding	7	151375909	151410727	-1
ENSG00000187266	1.11725	1.46683e-07	EPOR	protein_coding	19	11377207	11384342	-1
ENSG00000187325	0.883313	3.84385e-10	TAF9B	protein_coding	X	78129748	78139650	-1
ENSG00000187479	1.41738	0.00178131	C11orf96	protein_coding	11	43942637	43943878	1
ENSG00000187642	2.61742	8.30238e-25	PERM1	protein_coding	1	975198	982117	-1
ENSG00000187837	0.815476	1.9887e-11	H1-2	protein_coding	6	26055740	26056470	-1
ENSG00000187908	2.30583	1.45064e-26	DMBT1	protein_coding	10	122560665	122643736	1
ENSG00000188042	1.68014	1.93466e-05	ARL4C	protein_coding	2	234493041	234497081	-1
ENSG00000188112	0.795923	0.000436081	C6orf132	protein_coding	6	42092233	42142620	-1
ENSG00000188153	0.619317	4.17471e-08	COL4A5	protein_coding	X	108439838	108697545	1
ENSG00000188157	0.886564	4.59048e-27	AGRN	protein_coding	1	1020120	1056118	1
ENSG00000188158	0.583109	8.1544e-05	NHS	protein_coding	X	17375200	17735994	1
ENSG00000188290	0.762805	5.2908e-07	HES4	protein_coding	1	998962	1000172	-1
ENSG00000188293	1.54942	0.000688021	IGFL1	protein_coding	19	46229742	46231243	1
ENSG00000188505	1.09523	0.043674	NCCRP1	protein_coding	19	39196964	39201884	1
ENSG00000188559	1.20543	4.47884e-15	RALGAPA2	protein_coding	20	20389530	20712644	-1
ENSG00000188599	0.671917	0.0250225	NPIPP1	transcribed_unprocessed_pseudogene	16	15104330	15123498	-1
ENSG00000188706	0.716198	1.40125e-07	ZDHHC9	protein_coding	X	129803288	129843909	-1
ENSG00000188738	0.619506	0.00520611	FSIP2	protein_coding	2	185738804	185833290	1
ENSG00000188763	1.04086	0.00325238	FZD9	protein_coding	7	73433778	73436120	1
ENSG00000188820	2.54916	6.15602e-07	CALHM6	protein_coding	6	116461370	116463771	1
ENSG00000188910	0.907449	0.000327898	GJB3	protein_coding	1	34781214	34786369	1
ENSG00000188938	0.604448	3.65548e-06	FAM120AOS	protein_coding	9	93431441	93453581	-1
ENSG00000188994	1.4376	6.10092e-33	ZNF292	protein_coding	6	87151803	87265943	1
ENSG00000189060	0.909038	1.92811e-17	H1-0	protein_coding	22	37805229	37807432	1
ENSG00000189180	0.594835	9.1823e-07	ZNF33A	protein_coding	10	38010650	38065088	1
ENSG00000189223	1.16428	1.11862e-05	PAX8-AS1	lncRNA	2	113211421	113276581	1
ENSG00000189292	3.59582	0.0176017	ALKAL2	protein_coding	2	279558	288851	-1
ENSG00000196083	1.09183	5.57891e-11	IL1RAP	protein_coding	3	190514051	190659750	1
ENSG00000196104	0.78735	2.88355e-05	SPOCK3	protein_coding	4	166733384	167234796	-1
ENSG00000196118	0.630827	0.00408172	CFAP119	protein_coding	16	30757423	30762221	-1
ENSG00000196150	0.666627	0.000124844	ZNF250	protein_coding	8	144876497	144902168	-1
ENSG00000196218	1.69088	0.0216693	RYR1	protein_coding	19	38433691	38595273	1
ENSG00000196295	0.816397	1.86997e-07	GARS1-DT	lncRNA	7	30516309	30595286	-1
ENSG00000196365	1.3388	5.81555e-54	LONP1	protein_coding	19	5691834	5720572	-1
ENSG00000196415	7.6514	2.06146e-06	PRTN3	protein_coding	19	840999	848175	1
ENSG00000196498	0.641008	3.05041e-07	NCOR2	protein_coding	12	124324415	124567612	-1
ENSG00000196549	1.01002	0.0102265	MME	protein_coding	3	155024124	155183704	1
ENSG00000196557	2.42546	0.0163818	CACNA1H	protein_coding	16	1153106	1221771	1
ENSG00000196634	1.33566	0.0383395	LUADT1	lncRNA	6	147158925	147180992	1
ENSG00000196639	1.35094	1.22168e-27	HRH1	protein_coding	3	11137093	11263557	1
ENSG00000196730	1.97367	1.04288e-31	DAPK1	protein_coding	9	87497228	87708634	1
ENSG00000196739	1.41303	3.018e-18	COL27A1	protein_coding	9	114155537	114312511	1
ENSG00000196781	0.764479	5.51387e-09	TLE1	protein_coding	9	81583683	81689547	-1
ENSG00000196787	0.662479	1.6672e-05	H2AC11	protein_coding	6	27133043	27133535	1
ENSG00000196843	1.26615	1.18287e-07	ARID5A	protein_coding	2	96536743	96552634	1
ENSG00000196878	0.682055	0.00590724	LAMB3	protein_coding	1	209614870	209652425	-1
ENSG00000196968	2.7956	5.44083e-173	FUT11	protein_coding	10	73772276	73780251	1
ENSG00000197102	0.583271	4.50482e-08	DYNC1H1	protein_coding	14	101964573	102056443	1
ENSG00000197181	1.04741	0.0498267	PIWIL2	protein_coding	8	22275316	22357568	1
ENSG00000197226	1.5509	5.07665e-64	TBC1D9B	protein_coding	5	179862066	179907897	-1
ENSG00000197261	0.715491	0.00286365	C6orf141	protein_coding	6	49550666	49561907	1
ENSG00000197321	1.06187	5.38504e-37	SVIL	protein_coding	10	29457338	29736959	-1
ENSG00000197355	1.45011	3.95023e-37	UAP1L1	protein_coding	9	137077517	137084539	1
ENSG00000197358	2.02673	0.0132796	BNIP3P1	transcribed_processed_pseudogene	14	28264390	28265974	1
ENSG00000197380	2.91964	0.000283505	DACT3	protein_coding	19	46647551	46661182	-1
ENSG00000197381	0.792852	7.45288e-11	ADARB1	protein_coding	21	45073853	45226560	1
ENSG00000197385	0.935397	1.32508e-06	ZNF860	protein_coding	3	31981750	31991723	1
ENSG00000197410	0.620786	0.0288502	DCHS2	protein_coding	4	154231742	154491799	-1
ENSG00000197540	2.36765	0.00198258	GZMM	protein_coding	19	544034	549924	1
ENSG00000197557	1.14653	3.45841e-13	TTC30A	protein_coding	2	177612999	177618742	-1
ENSG00000197561	6.27655	0.000148889	ELANE	protein_coding	19	851014	856247	1
ENSG00000197562	2.22273	2.48535e-90	RAB40C	protein_coding	16	589357	629272	1
ENSG00000197576	1.06513	0.0263174	HOXA4	protein_coding	7	27128507	27130780	-1
ENSG00000197587	0.662912	0.0342354	DMBX1	protein_coding	1	46489836	46516216	1
ENSG00000197635	6.05462	0.000174367	DPP4	protein_coding	2	161992245	162074394	-1
ENSG00000197696	1.28258	8.38165e-14	NMB	protein_coding	15	84655129	84658563	-1
ENSG00000197747	1.23213	1.17344e-26	S100A10	protein_coding	1	151982915	151993859	-1
ENSG00000197766	0.992397	2.13747e-11	CFD	protein_coding	19	859453	867884	1
ENSG00000197930	2.5442	1.0384e-112	ERO1A	protein_coding	14	52639915	52695900	-1
ENSG00000197971	0.717602	5.19007e-06	MBP	protein_coding	18	76978827	77133683	-1
ENSG00000197977	1.0454	0.00250546	ELOVL2	protein_coding	6	10980759	11044305	-1
ENSG00000198040	0.864005	6.63138e-09	ZNF84	protein_coding	12	133037292	133063304	1
ENSG00000198121	0.749914	0.009505	LPAR1	protein_coding	9	110873263	111038470	-1
ENSG00000198125	1.66412	0.00339189	MB	protein_coding	22	35606764	35637951	-1
ENSG00000198265	0.74759	3.64934e-13	HELZ	protein_coding	17	67070444	67245989	-1
ENSG00000198363	0.582064	7.19931e-07	ASPH	protein_coding	8	61500556	61714640	-1
ENSG00000198406	0.722428	0.0119295	BZW1P2	processed_pseudogene	3	116645902	116646727	-1
ENSG00000198517	0.89105	3.18815e-16	MAFK	protein_coding	7	1530702	1543043	1
ENSG00000198576	1.69228	0.0037872	ARC	protein_coding	8	142611049	142614479	-1
ENSG00000198598	0.706273	1.53589e-07	MMP17	protein_coding	12	131828393	131851783	1
ENSG00000198682	0.979891	3.42119e-18	PAPSS2	protein_coding	10	87659613	87747705	1
ENSG00000198729	2.0007	0.0191627	PPP1R14C	protein_coding	6	150143044	150250392	1
ENSG00000198743	0.950551	1.05667e-12	SLC5A3	protein_coding	21	34073578	34106260	1
ENSG00000198753	1.94019	5.37504e-32	PLXNB3	protein_coding	X	153764196	153779346	1
ENSG00000198835	1.29937	4.61924e-09	GJC2	protein_coding	1	228149930	228159826	1
ENSG00000198863	0.683611	2.16532e-09	RUNDC1	protein_coding	17	42980565	42995142	1
ENSG00000198879	0.877226	2.65772e-12	SFMBT2	protein_coding	10	7158624	7411488	-1
ENSG00000198910	1.05116	6.67626e-31	L1CAM	protein_coding	X	153861514	153886173	-1
ENSG00000198920	0.640087	1.2792e-07	KIAA0753	protein_coding	17	6578147	6640711	-1
ENSG00000198925	1.20756	2.98548e-44	ATG9A	protein_coding	2	219219380	219229717	-1
ENSG00000203499	0.672904	0.00157991	IQANK1	protein_coding	8	143734139	143790645	1
ENSG00000203780	2.06414	4.34474e-16	FANK1	protein_coding	10	125896564	126009592	1
ENSG00000204060	0.635944	0.00552452	FOXO6	protein_coding	1	41361922	41383590	1
ENSG00000204099	0.821352	0.0301111	NEU4	protein_coding	2	241809065	241817413	1
ENSG00000204103	1.39934	1.30223e-05	MAFB	protein_coding	20	40685848	40689236	-1
ENSG00000204128	6.17749	2.03525e-11	C2orf72	protein_coding	2	231037523	231049719	1
ENSG00000204175	1.0544	0.00707174	GPRIN2	protein_coding	10	46541736	46556658	-1
ENSG00000204186	0.65218	4.96599e-08	ZDBF2	protein_coding	2	206274663	206314427	1
ENSG00000204219	2.04041	3.87482e-53	TCEA3	protein_coding	1	23380909	23424748	-1
ENSG00000204291	0.731281	1.33414e-10	COL15A1	protein_coding	9	98943179	99070792	1
ENSG00000204362	1.50214	0.00124937	LINC02783	lncRNA	1	17189783	17197617	1
ENSG00000204366	0.594384	0.00589425	ZBTB12	protein_coding	6	31899613	31902086	-1
ENSG00000204525	0.6348	0.00583215	HLA-C	protein_coding	6	31268749	31272130	-1
ENSG00000204528	1.23293	0.00180762	PSORS1C3	lncRNA	6	31173735	31177899	-1
ENSG00000204531	1.21524	9.24905e-05	POU5F1	protein_coding	6	31164337	31180731	-1
ENSG00000204580	0.749174	5.68543e-10	DDR1	protein_coding	6	30876421	30900156	1
ENSG00000204634	0.582464	1.49738e-05	TBC1D8	protein_coding	2	101007228	101252866	-1
ENSG00000204677	4.94885	0.00231067	FAM153CP	lncRNA	5	178006348	178086529	1
ENSG00000204767	0.847787	0.00774283	INSYN2B	protein_coding	5	169861303	169980495	-1
ENSG00000204856	0.757309	6.76365e-07	FAM216A	protein_coding	12	110468415	110490385	1
ENSG00000205129	4.58704	2.21281e-14	C4orf47	protein_coding	4	185426249	185449826	1
ENSG00000205325	1.26736	1.89115e-05		lncRNA	17	14767583	14780686	-1
ENSG00000205502	2.27345	0.0305709	C2CD4B	protein_coding	15	62163535	62165285	-1
ENSG00000205744	3.13263	1.60277e-10	DENND1C	protein_coding	19	6467207	6482557	-1
ENSG00000206172	4.39187	0.00525235	HBA1	protein_coding	16	176680	177522	1
ENSG00000206341	0.804967	0.000444013	HLA-H	unprocessed_pseudogene	6	29887752	29890482	1
ENSG00000206503	0.658168	0.0053376	HLA-A	protein_coding	6	29941260	29949572	1
ENSG00000206530	1.11586	9.01312e-10	CFAP44	protein_coding	3	113286930	113441610	-1
ENSG00000210196	0.921376	3.21478e-13	MT-TP	Mt_tRNA	MT	15956	16023	-1
ENSG00000211445	0.78428	0.000695794	GPX3	protein_coding	5	151020591	151028988	1
ENSG00000211890	6.53216	1.84425e-05	IGHA2	IG_C_gene	14	105583731	105588395	-1
ENSG00000211895	5.57575	3.80288e-14	IGHA1	IG_C_gene	14	105703995	105708665	-1
ENSG00000212237	1.28118	0.0115404	RNA5SP18	rRNA_pseudogene	1	228647912	228648032	-1
ENSG00000212864	1.86513	3.71193e-25	RNF208	protein_coding	9	137220247	137222240	-1
ENSG00000213585	0.981952	4.67967e-23	VDAC1	protein_coding	5	133971871	134004975	-1
ENSG00000213672	1.06491	8.72947e-36	NCKIPSD	protein_coding	3	48673844	48686364	-1
ENSG00000213700	3.09675	4.84664e-18	RPL17P50	processed_pseudogene	10	73005833	73006595	-1
ENSG00000213713	0.905813	9.92291e-05	PIGCP1	processed_pseudogene	11	33075566	33076460	-1
ENSG00000213859	3.18718	1.14077e-122	KCTD11	protein_coding	17	7351889	7354944	1
ENSG00000213923	0.95845	1.76183e-20	CSNK1E	protein_coding	22	38290691	38318084	-1
ENSG00000214110	1.5709	0.00163091	LDHAP4	transcribed_processed_pseudogene	9	14921337	14922334	-1
ENSG00000214145	2.42348	1.34487e-09	LINC00887	lncRNA	3	194296191	194322871	-1
ENSG00000214193	2.86204	7.02043e-30	SH3D21	protein_coding	1	36306368	36329340	1
ENSG00000214274	1.6745	1.8706e-10	ANG	protein_coding	14	20684177	20698971	1
ENSG00000214357	0.982711	9.69685e-16	NEURL1B	protein_coding	5	172641263	172691540	1
ENSG00000214517	0.75297	3.80478e-18	PPME1	protein_coding	11	74171267	74254703	1
ENSG00000214900	1.45084	0.00200161	LINC01588	lncRNA	14	49927571	50105102	-1
ENSG00000214922	0.802898	0.0198667	HLA-F-AS1	lncRNA	6	29726601	29749049	-1
ENSG00000214999	2.08093	0.000147757		lncRNA	17	8079482	8081565	1
ENSG00000215218	1.1184	0.0235624	UBE2QL1	protein_coding	5	6448859	6496723	1
ENSG00000215302	1.26329	0.000104491	WHAMMP4	transcribed_unprocessed_pseudogene	15	30470779	30484689	1
ENSG00000215458	1.78212	0.0277305	AATBC	lncRNA	21	43805758	43812567	-1
ENSG00000216285	1.35845	0.0104448		processed_pseudogene	12	104030779	104031543	1
ENSG00000217236	2.70089	0.00163467	SP9	protein_coding	2	174334954	174338500	1
ENSG00000217646	1.62326	0.0275013	H2BC16P	processed_pseudogene	6	27864062	27864401	-1
ENSG00000217801	3.14002	1.34145e-55		transcribed_unprocessed_pseudogene	1	1063079	1069355	1
ENSG00000219607	3.60676	2.54833e-64	PPP1R3G	protein_coding	6	5085341	5089487	1
ENSG00000223396	0.731929	0.000825653	RPS10P7	transcribed_processed_pseudogene	1	201518703	201584367	1
ENSG00000223509	1.47943	1.68199e-14	WHAMMP1	transcribed_processed_pseudogene	15	32519848	32536926	-1
ENSG00000223573	4.85361	2.43168e-05	TINCR	protein_coding	19	5558167	5578349	-1
ENSG00000223723	2.22987	3.25045e-05	TFDP1P2	processed_pseudogene	X	36962196	36963425	-1
ENSG00000223749	0.826113	0.0102656	MIR503HG	lncRNA	X	134543119	134546642	-1
ENSG00000223784	0.914026	3.43506e-05	LINP1	lncRNA	10	6709530	6740532	1
ENSG00000223802	4.04404	5.18841e-05	CERS1	protein_coding	19	18868545	18896727	-1
ENSG00000223804	0.652144	0.00806768		transcribed_unprocessed_pseudogene	1	120340756	120341839	-1
ENSG00000223829	1.00024	0.0442074		lncRNA	7	46969644	47027481	1
ENSG00000224189	1.2149	0.00290986	HAGLR	lncRNA	2	176164051	176188958	-1
ENSG00000224431	1.58117	0.00274327		processed_pseudogene	5	132199456	132203487	1
ENSG00000224536	0.777273	0.00636261	CSRP1-AS1	lncRNA	1	201507241	201534784	1
ENSG00000224945	0.819707	0.0470367		lncRNA	9	89088604	89109934	-1
ENSG00000225138	1.08909	0.000663293	SLC9A3-AS1	lncRNA	5	473236	480884	1
ENSG00000225205	2.17247	2.51018e-08	PDK1-AS1	lncRNA	2	172480840	172556596	-1
ENSG00000225313	0.810337	0.00972887		lncRNA	1	33307348	33349245	1
ENSG00000225697	0.990997	4.41814e-12	SLC26A6	protein_coding	3	48625723	48635493	-1
ENSG00000226067	0.688341	0.000512637	LINC00623	lncRNA	1	120913184	121009291	1
ENSG00000226287	2.32583	0.00286698	TMEM191A	transcribed_unprocessed_pseudogene	22	20702007	20704490	1
ENSG00000226415	1.72943	9.31955e-07	TPI1P1	processed_pseudogene	1	76699789	76700538	1
ENSG00000226510	7.78505	1.32508e-06	UPK1A-AS1	lncRNA	19	35667948	35673304	-1
ENSG00000227036	2.82221	3.17247e-65	LINC00511	lncRNA	17	72290091	72640472	-1
ENSG00000227051	1.76795	1.13519e-20	C14orf132	protein_coding	14	96039362	96093971	1
ENSG00000227262	2.45842	0.00411941	HCG4B	unprocessed_pseudogene	6	29925983	29926973	-1
ENSG00000227467	1.49973	1.19312e-08	LINC01537	lncRNA	11	72570660	72573229	1
ENSG00000227533	2.59698	1.78383e-12	SLC2A1-DT	lncRNA	1	42959049	42996814	1
ENSG00000227542	1.40774	0.0255063	MYO1B-AS1	lncRNA	2	191229165	191246172	-1
ENSG00000227630	1.97573	1.62748e-13	LINC01132	lncRNA	1	234724042	234736720	1
ENSG00000227855	1.4012	4.11156e-05	DPY19L2P3	transcribed_unprocessed_pseudogene	7	29650227	29742594	1
ENSG00000228232	1.52847	2.80067e-05	GAPDHP1	processed_pseudogene	X	39787132	39788136	-1
ENSG00000228288	3.6744	7.51769e-12	PCAT6	lncRNA	1	202810850	202812473	1
ENSG00000228451	3.77757	3.45457e-53	SDAD1P1	transcribed_processed_pseudogene	8	26375913	26382988	-1
ENSG00000228594	0.679136	0.000925682	FNDC10	protein_coding	1	1598012	1600135	-1
ENSG00000228626	0.789965	0.0317243		unprocessed_pseudogene	1	148288001	148288951	-1
ENSG00000229124	0.780265	0.00849928	VIM-AS1	lncRNA	10	17214239	17230018	-1
ENSG00000229931	0.709534	0.0397855	ATXN1-AS1	lncRNA	6	16761138	16763947	1
ENSG00000229951	3.36078	0.00516931	FOSL2-AS1	lncRNA	2	28384409	28394680	-1
ENSG00000230479	4.10436	3.24214e-15	LNCTSI	lncRNA	21	36430360	36481070	1
ENSG00000230581	2.15615	0.0333585	ACTG1P14	processed_pseudogene	9	6834456	6835577	1
ENSG00000230795	3.82312	1.60786e-14	HLA-K	unprocessed_pseudogene	6	29926459	29929232	1
ENSG00000231881	3.93557	6.86555e-07		lncRNA	6	44058792	44089288	1
ENSG00000231890	2.46428	1.73713e-27	DARS1-AS1	lncRNA	2	135985124	136022593	1
ENSG00000232328	1.03232	0.049958		lncRNA	2	236733289	236754363	1
ENSG00000232434	0.956168	2.79829e-09	AJM1	protein_coding	9	136842478	136848801	1
ENSG00000232533	0.726608	0.0133897	FAM131B-AS2	lncRNA	7	143379683	143381036	-1
ENSG00000232803	1.13286	0.0403475	SLCO4A1-AS1	lncRNA	20	62663019	62666724	-1
ENSG00000232973	0.647114	0.0380602	CYP1B1-AS1	lncRNA	2	38073447	38231651	1
ENSG00000233219	2.02107	0.0370828		lncRNA	7	33868501	33874231	-1
ENSG00000233381	1.17306	0.0242591	AK4P3	protein_coding	12	31615023	31652095	-1
ENSG00000233608	0.607432	1.50946e-06	TWIST2	protein_coding	2	238848032	238910534	1
ENSG00000233818	4.36581	2.93734e-17	CLDN14-AS1	lncRNA	21	36445731	36532408	1
ENSG00000233830	0.887004	0.0434617	EIF4HP1	processed_pseudogene	7	27458163	27458849	-1
ENSG00000234476	1.0001	0.000934891	LINC02765	lncRNA	1	225447233	225465400	-1
ENSG00000234498	2.74496	1.29651e-32	RPL13AP20	processed_pseudogene	12	12875499	12876107	1
ENSG00000234678	0.864669	0.0116287	ELF3-AS1	lncRNA	1	201995696	202010463	-1
ENSG00000234745	0.898839	0.00335851	HLA-B	protein_coding	6	31353872	31367067	-1
ENSG00000234880	2.57389	6.46076e-08	LINC00163	lncRNA	21	44989864	44994086	-1
ENSG00000234883	1.26892	0.00230472	MIR155HG	lncRNA	21	25561810	25575168	1
ENSG00000234899	1.07333	0.0437251	SOX9-AS1	lncRNA	17	72067099	72237203	-1
ENSG00000235194	1.81886	3.43006e-22	PPP1R3E	protein_coding	14	23295652	23302859	-1
ENSG00000235374	1.00502	0.000113325	SSR4P1	transcribed_processed_pseudogene	21	45070952	45074165	-1
ENSG00000235601	3.90444	0.000869687	BARX1-DT	lncRNA	9	93955597	93959140	1
ENSG00000235770	3.94455	0.0079685	LINC00607	lncRNA	2	215611563	215848954	-1
ENSG00000235823	0.71228	2.21275e-10	OLMALINC	lncRNA	10	100373099	100454043	1
ENSG00000235831	1.3795	3.5966e-05	BHLHE40-AS1	lncRNA	3	4896806	4980414	-1
ENSG00000235885	1.43581	0.00729164	LINC01828	lncRNA	2	67086446	67311439	1
ENSG00000235947	1.31589	0.0186818	EGOT	lncRNA	3	4749192	4751590	-1
ENSG00000236064	4.55053	0.00277176		lncRNA	X	107857364	107936256	-1
ENSG00000236404	1.36733	0.0379935	VLDLR-AS1	lncRNA	9	2421597	2622457	-1
ENSG00000236658	3.7712	2.1655e-07	FIBCD1-AS1	lncRNA	9	130933851	130945520	1
ENSG00000236882	2.69858	0.00436827	LINC01554	lncRNA	5	95838245	95860141	1
ENSG00000237149	1.41826	3.0188e-17	ZNF503-AS2	lncRNA	10	75401519	75408982	1
ENSG00000237330	6.76705	3.5634e-10	RNF223	protein_coding	1	1070967	1074306	-1
ENSG00000237412	0.876394	0.00381807	PRSS56	protein_coding	2	232520388	232525716	1
ENSG00000237595	1.16561	0.00824497	LINC01275	lncRNA	20	50162633	50166233	-1
ENSG00000237686	2.07797	5.18198e-33	SCIRT	lncRNA	6	43931572	44074655	-1
ENSG00000237732	3.159	0.00723385	CT75	transcribed_unprocessed_pseudogene	2	222318275	222321512	1
ENSG00000237945	2.76142	0.000593797	LINC00649	lncRNA	21	33915534	33977703	1
ENSG00000239911	1.84449	0.000291947	PRKAG2-AS1	lncRNA	7	151877042	151879229	1
ENSG00000240032	2.73689	3.35737e-06	LNCSRLR	lncRNA	3	146066344	146069185	-1
ENSG00000240344	0.758243	1.58065e-11	PPIL3	protein_coding	2	200870907	200889303	-1
ENSG00000240694	1.6085	2.20718e-50	PNMA2	protein_coding	8	26504701	26514092	-1
ENSG00000240849	0.764294	9.85276e-11	PEDS1	protein_coding	20	50118254	50153734	-1
ENSG00000240875	1.58205	1.70424e-07	LINC00886	lncRNA	3	156747343	156817062	-1
ENSG00000240972	1.05469	0.0241759	MIF	protein_coding	22	23894383	23895227	1
ENSG00000241360	0.80279	0.00235429	PDXP	protein_coding	22	37658723	37666932	1
ENSG00000241852	1.53539	7.65156e-19	C8orf58	protein_coding	8	22599599	22604150	1
ENSG00000242114	0.680613	0.00640272	MTFP1	protein_coding	22	30425623	30429054	1
ENSG00000243415	2.27531	0.000149346		lncRNA	3	146064042	146105204	1
ENSG00000243514	5.33732	0.00108055	RPL32P33	processed_pseudogene	17	72627231	72627624	1
ENSG00000243742	2.41093	0.0266542	RPLP0P2	transcribed_processed_pseudogene	11	61615036	61639449	1
ENSG00000243753	2.61665	1.71621e-07	HLA-L	transcribed_unprocessed_pseudogene	6	30259625	30261703	1
ENSG00000243927	0.657546	7.73696e-05	MRPS6	protein_coding	21	34073224	34143034	1
ENSG00000244041	1.51049	1.65764e-06	LINC01011	lncRNA	6	2987967	2991173	1
ENSG00000244165	1.51091	7.96499e-17	P2RY11	protein_coding	19	10111693	10115372	1
ENSG00000244480	1.77871	0.0351495		transcribed_processed_pseudogene	7	30523143	30524535	-1
ENSG00000246273	0.750109	0.00463953	SBF2-AS1	lncRNA	11	9758268	9811335	1
ENSG00000246859	0.646679	0.00618541	STARD4-AS1	lncRNA	5	111510396	111739726	1
ENSG00000247095	3.73003	2.07634e-77	MIR210HG	lncRNA	11	565657	568457	-1
ENSG00000247809	2.84643	0.00677203	NR2F2-AS1	lncRNA	15	96110040	96327361	-1
ENSG00000248019	1.0177	0.0108291	FAM13A-AS1	lncRNA	4	88709298	88730103	1
ENSG00000248323	0.703529	5.54575e-05	LUCAT1	lncRNA	5	91054834	91314547	-1
ENSG00000248334	1.724	0.00581892	WHAMMP2	transcribed_unprocessed_pseudogene	15	28737583	28754869	1
ENSG00000248690	1.66058	1.13223e-08	HAS2-AS1	lncRNA	8	121639293	121994185	1
ENSG00000248846	1.24141	2.167e-05	LINC02065	lncRNA	5	66205120	66209893	-1
ENSG00000248905	1.03545	1.12831e-06	FMN1	protein_coding	15	32765544	33194714	-1
ENSG00000249328	2.20511	0.0326052		lncRNA	8	79769372	79871759	-1
ENSG00000249332	1.54589	0.00782609	LINC02149	lncRNA	5	15112120	15266541	-1
ENSG00000249673	0.681115	0.000181692	NOP14-AS1	lncRNA	4	2934882	2961738	1
ENSG00000249898	1.34926	0.0181939	MCPH1-AS1	lncRNA	8	6617310	6708224	-1
ENSG00000249992	2.17873	1.42091e-16	TMEM158	protein_coding	3	45224466	45226287	-1
ENSG00000250462	0.678082	0.000341231	LRRC37BP1	transcribed_unprocessed_pseudogene	17	30629680	30637302	1
ENSG00000250999	2.93738	0.00200916		lncRNA	5	179657762	179665136	1
ENSG00000251322	1.36465	1.14365e-07	SHANK3	protein_coding	22	50674415	50733212	1
ENSG00000251432	0.731268	0.00550955	LINC02615	lncRNA	4	128292751	128519398	1
ENSG00000251493	3.34179	3.90731e-27	FOXD1	protein_coding	5	73444827	73448777	-1
ENSG00000251532	1.45665	0.0330924		lncRNA	5	1544107	1551710	-1
ENSG00000253270	1.69638	0.0109477		lncRNA	8	19678572	19688934	1
ENSG00000253304	0.613923	0.00756392	TMEM200B	protein_coding	1	29119429	29123903	-1
ENSG00000253616	1.00907	0.0341672	CHILL1	lncRNA	8	23071377	23074488	-1
ENSG00000253669	1.30282	1.95054e-09	GASAL1	lncRNA	8	102805517	102810039	1
ENSG00000253882	3.24565	9.52351e-06		transcribed_unprocessed_pseudogene	7	143833245	143833869	-1
ENSG00000254554	1.39755	0.0244806	ADM-DT	lncRNA	11	10302657	10303704	-1
ENSG00000254726	0.815825	3.91412e-09	MEX3A	protein_coding	1	156072013	156082465	-1
ENSG00000254815	0.99872	0.0304368	LMNTD2-AS1	lncRNA	11	557595	560107	1
ENSG00000254999	0.732722	2.26094e-09	BRK1	protein_coding	3	10115675	10127190	1
ENSG00000255769	0.685687	6.41525e-05	GOLGA2P10	transcribed_unprocessed_pseudogene	15	82476498	82477926	-1
ENSG00000255992	1.74306	0.000665574	PUS1-AS1	lncRNA	12	131924736	131929351	-1
ENSG00000256006	1.35941	0.00497664		lncRNA	11	18405609	18406731	1
ENSG00000256940	0.752784	0.0147153	PPP1R14B-AS1	lncRNA	11	64245838	64248221	1
ENSG00000257771	3.36675	1.46759e-11	LINC02395	lncRNA	12	49900311	49932764	1
ENSG00000257815	0.870406	0.0119241	PRANCR	lncRNA	12	69901918	70243405	-1
ENSG00000257913	1.28686	0.00490557	DDN-AS1	lncRNA	12	48998367	49019241	1
ENSG00000258643	1.22973	0.00122311	BCL2L2-PABPN1	protein_coding	14	23306833	23326175	1
ENSG00000258824	1.74719	6.86555e-07		lncRNA	14	64422935	64448557	-1
ENSG00000258897	5.14368	0.00274191	EGLN3-AS1	lncRNA	14	34040097	34059300	1
ENSG00000259207	0.953297	0.0318765	ITGB3	protein_coding	17	47253827	47313743	1
ENSG00000259291	1.09364	0.00583919	ZNF710-AS1	lncRNA	15	90074512	90082207	-1
ENSG00000259330	1.16066	2.06149e-15	INAFM2	protein_coding	15	40323692	40326715	1
ENSG00000259341	7.63181	1.40669e-06	LINC03080	lncRNA	15	99423769	99435160	-1
ENSG00000259354	1.33585	0.00413931	SLC30A4-AS1	lncRNA	15	45448427	45513767	1
ENSG00000259518	2.46349	0.0216114	LINC01583	lncRNA	15	82088569	82097694	1
ENSG00000260001	0.683509	0.0409865	TGFBR3L	protein_coding	19	7914830	7919097	1
ENSG00000260231	2.89241	4.3184e-06	KDM7A-DT	lncRNA	7	140177184	140179640	1
ENSG00000260293	0.655038	0.00197716		lncRNA	16	2476558	2482173	1
ENSG00000260401	0.876219	0.0167395		lncRNA	11	73238975	73242335	1
ENSG00000260412	1.47951	0.00289782		lncRNA	9	27937617	27944497	-1
ENSG00000260604	1.05095	0.0352451		lncRNA	6	3904920	3912072	-1
ENSG00000261051	2.41304	1.83311e-16		lncRNA	3	146059585	146061679	-1
ENSG00000261227	4.73182	4.78862e-07		lncRNA	16	73232055	73233970	1
ENSG00000261253	1.16977	0.0198792		lncRNA	16	89321133	89325110	1
ENSG00000261578	0.865686	6.45698e-06		lncRNA	11	76800364	76804555	1
ENSG00000261594	8.00122	1.11231e-06	TPBGL	protein_coding	11	75240774	75243704	1
ENSG00000261706	0.994342	0.000651825	LINC00165	lncRNA	21	44994362	44995185	-1
ENSG00000261744	2.08571	0.0018412	ZFPM1-AS1	lncRNA	16	88512960	88531053	-1
ENSG00000261801	0.887918	0.000124685	LOXL1-AS1	lncRNA	15	73908071	73928248	-1
ENSG00000262154	0.776007	0.0416535	EIF1P4	processed_pseudogene	16	2822659	2822993	-1
ENSG00000262185	0.96557	0.000293102	LINC02861	lncRNA	16	3930806	3950586	-1
ENSG00000262454	0.974406	1.69899e-07	MIR193BHG	lncRNA	16	14301389	14331067	1
ENSG00000263155	1.71361	0.00412259	MYZAP	protein_coding	15	57591904	57685364	1
ENSG00000263345	0.856284	0.0375932	SGSM2-AS1	lncRNA	17	2375061	2379306	-1
ENSG00000263535	2.61073	6.04214e-16	AK4P1	processed_pseudogene	17	31345519	31346190	1
ENSG00000263893	3.11687	0.00173092		lncRNA	17	72642731	72644490	1
ENSG00000264230	0.732661	7.0933e-06	ANXA8L1	protein_coding	10	46375627	46391784	1
ENSG00000265190	0.582698	0.000516387	ANXA8	protein_coding	10	47460162	47484158	-1
ENSG00000266088	2.07871	4.43715e-05		lncRNA	17	40516892	40527002	1
ENSG00000266278	0.79171	0.0326486	LINC01910	lncRNA	18	70380140	70384591	-1
ENSG00000266711	6.81662	2.17066e-05		lncRNA	17	79132722	79136402	1
ENSG00000267169	1.15614	0.0144572	ADGRL1-AS1	lncRNA	19	14137146	14171267	1
ENSG00000267287	1.56379	3.70895e-05		lncRNA	18	79576460	79589010	1
ENSG00000267424	4.99434	0.00123372		lncRNA	19	12825711	12832983	1
ENSG00000267534	0.585836	0.0194115	S1PR2	protein_coding	19	10221433	10231331	-1
ENSG00000267769	1.05652	0.0445559		lncRNA	19	4454014	4455286	1
ENSG00000267892	2.49031	0.021887		lncRNA	19	38738284	38739863	1
ENSG00000269386	1.26868	0.00932157	RAB11B-AS1	lncRNA	19	8374372	8390685	-1
ENSG00000270055	1.18789	2.62273e-08		lncRNA	15	30487963	30490313	1
ENSG00000270607	1.02504	0.00332549	NAV2-AS6	lncRNA	11	19710934	19712619	-1
ENSG00000270765	3.67828	1.70429e-11	GAS2L2	protein_coding	17	35744511	35753239	-1
ENSG00000272264	1.93511	0.00276813		lncRNA	8	80032724	80033300	-1
ENSG00000272341	0.816684	8.92007e-05		lncRNA	6	16764346	16766883	1
ENSG00000272405	0.604058	2.57128e-07		lncRNA	1	156641666	156644887	-1
ENSG00000272419	1.57505	3.60674e-12	LINC01145	transcribed_unprocessed_pseudogene	1	145214677	145215726	-1
ENSG00000272692	0.994915	0.019608		lncRNA	10	75409142	75411842	1
ENSG00000272870	2.44397	1.12369e-26	SAP30-DT	lncRNA	4	173349543	173370721	-1
ENSG00000272977	1.33268	0.00249002		lncRNA	22	25476218	25479971	1
ENSG00000273001	1.97875	0.0010692	PFKP-DT	lncRNA	10	3065424	3066001	-1
ENSG00000273117	0.610983	0.0497044	INSIG1-DT	lncRNA	7	155295918	155297541	-1
ENSG00000273151	0.769126	0.012317		lncRNA	7	879790	886547	-1
ENSG00000273230	1.08762	2.84871e-06		lncRNA	7	1464497	1467522	-1
ENSG00000273415	4.31275	0.00535711	LINC02725	lncRNA	11	128095758	128183671	1
ENSG00000273443	3.97311	1.76947e-09		lncRNA	1	1062208	1063288	-1
ENSG00000273521	2.21769	0.00314314		lncRNA	10	131980240	131981337	1
ENSG00000273604	1.55585	1.55855e-21	EPOP	protein_coding	17	38671703	38674957	-1
ENSG00000274020	0.914634	1.93738e-05	LINC01138	lncRNA	1	148290889	148519604	-1
ENSG00000274180	0.722864	0.00262387	NATD1	protein_coding	17	21238870	21253410	-1
ENSG00000274265	1.08772	0.000797788		lncRNA	1	149175748	149259987	1
ENSG00000274512	0.679663	0.00822749	TBC1D3L	protein_coding	17	37978155	37989060	-1
ENSG00000274776	1.67365	0.0255338		lncRNA	18	46786699	46789297	-1
ENSG00000275074	1.55295	2.63896e-08	NUDT18	protein_coding	8	22106874	22109419	-1
ENSG00000275120	2.49713	0.011394	ZSCAN2-AS1	lncRNA	15	84597809	84633988	-1
ENSG00000275216	1.1583	0.00286365	LINC03061	lncRNA	13	109269634	109278512	1
ENSG00000275342	0.670912	6.23141e-06	PRAG1	protein_coding	8	8317736	8386439	-1
ENSG00000275874	0.661411	0.00293361	PICSAR	lncRNA	21	44999208	45004727	-1
ENSG00000276141	2.52055	2.60536e-08	WHAMMP3	transcribed_unprocessed_pseudogene	15	22664359	22681605	1
ENSG00000277147	1.02992	1.37459e-06	LINC00869	transcribed_unprocessed_pseudogene	1	149655731	149669321	1
ENSG00000277883	4.03264	0.0107737	NLRP3P1	unprocessed_pseudogene	X	107974078	107985008	1
ENSG00000277959	3.4197	5.15639e-05		lncRNA	10	131971202	131971533	1
ENSG00000278989	0.940857	0.0358371		TEC	11	86434924	86437282	-1
ENSG00000279092	1.63571	2.657e-06		TEC	15	34415450	34420273	-1
ENSG00000279141	7.06557	1.05001e-05	LINC01451	lncRNA	9	136612024	136617181	-1
ENSG00000279365	4.86761	1.98332e-05		TEC	21	36485867	36487760	1
ENSG00000279518	2.00376	4.99518e-05		TEC	8	134783694	134785879	-1
ENSG00000279806	0.998174	7.42081e-05		TEC	17	40473554	40475289	-1
ENSG00000280239	0.851811	0.00708089		TEC	19	4448810	4450836	1
ENSG00000280407	1.72182	2.83425e-07		TEC	17	82249067	82251844	1
ENSG00000280445	2.39325	0.00897754		lncRNA	22	27414462	27419713	-1
ENSG00000280587	1.47705	2.74502e-07	LINC01348	lncRNA	1	235064927	235074220	-1
ENSG00000280719	6.00993	8.18235e-05	PCAT5	lncRNA	10	35778302	35800920	1
ENSG00000280798	0.608795	0.000108983	LINC00294	lncRNA	11	33076149	33079454	1
ENSG00000283537	2.93177	4.2487e-07		transcribed_unprocessed_pseudogene	7	143623762	143624398	1
ENSG00000283973	4.69896	4.78476e-05		lncRNA	1	42959065	42961864	-1
ENSG00000284820	1.12703	0.00654908		protein_coding	2	219209772	219222738	-1
ENSG00000285043	1.39624	1.86997e-07		protein_coding	16	30053123	30070414	1
ENSG00000285188	6.55245	6.309e-05		protein_coding	19	18207961	18255419	-1

## Sheet: Hpx Cntrl Down
ensembl_gene_id	log2FoldChange	FDR	external_gene_name	gene_biotype	chromosome_name	start_position	end_position	strand
ENSG00000002016	-0.754483	0.000236833	RAD52	protein_coding	12	911736	990053	-1
ENSG00000002549	-0.884927	7.30369e-11	LAP3	protein_coding	4	17577198	17607972	1
ENSG00000002746	-1.95652	0.000992412	HECW1	protein_coding	7	43112629	43566001	1
ENSG00000003096	-0.638927	1.06798e-10	KLHL13	protein_coding	X	117897813	118117340	-1
ENSG00000003137	-1.15554	0.000522685	CYP26B1	protein_coding	2	72129238	72147862	-1
ENSG00000003400	-0.711157	0.0347866	CASP10	protein_coding	2	201182872	201229428	1
ENSG00000004660	-0.771572	1.39867e-08	CAMKK1	protein_coding	17	3860315	3894891	-1
ENSG00000004777	-0.752606	0.0198938	ARHGAP33	protein_coding	19	35774532	35788822	1
ENSG00000005156	-0.75184	2.04629e-08	LIG3	protein_coding	17	34980512	35009743	1
ENSG00000005469	-0.876907	0.000300746	CROT	protein_coding	7	87345664	87399794	1
ENSG00000006071	-1.11305	0.0265274	ABCC8	protein_coding	11	17392498	17476894	-1
ENSG00000006377	-1.02388	9.74032e-05	DLX6	protein_coding	7	97005553	97011040	1
ENSG00000006611	-1.31208	7.10432e-18	USH1C	protein_coding	11	17493895	17544416	-1
ENSG00000006744	-0.598873	8.16114e-11	ELAC2	protein_coding	17	12991612	13018065	-1
ENSG00000007237	-1.95372	1.27209e-16	GAS7	protein_coding	17	9910606	10198606	-1
ENSG00000007372	-0.611408	0.00038807	PAX6	protein_coding	11	31784779	31817961	-1
ENSG00000008283	-0.587696	6.66082e-07	CYB561	protein_coding	17	63432304	63446354	-1
ENSG00000008311	-0.651027	0.00718851	AASS	protein_coding	7	122064583	122144308	-1
ENSG00000009950	-0.932484	0.0200738	MLXIPL	protein_coding	7	73593194	73624543	-1
ENSG00000013561	-0.608049	5.95562e-06	RNF14	protein_coding	5	141958328	141990292	1
ENSG00000013619	-0.613901	0.000884007	MAMLD1	protein_coding	X	150361422	150514178	1
ENSG00000018699	-0.773471	0.000116418	TTC27	protein_coding	2	32628032	32821051	1
ENSG00000019186	-0.769394	0.0242256	CYP24A1	protein_coding	20	54153446	54173986	-1
ENSG00000021762	-1.17221	3.2919e-20	OSBPL5	protein_coding	11	3087107	3166739	-1
ENSG00000023909	-0.818785	9.14256e-12	GCLM	protein_coding	1	93885199	93909456	-1
ENSG00000026036	-1.2795	0.00372107	RTEL1-TNFRSF6B	protein_coding	20	63659300	63698684	1
ENSG00000026559	-1.01975	1.87948e-09	KCNG1	protein_coding	20	51003656	51023107	-1
ENSG00000029993	-0.713915	2.57508e-09	HMGB3	protein_coding	X	150980509	150990771	1
ENSG00000030110	-0.676792	8.28965e-06	BAK1	protein_coding	6	33572547	33580293	-1
ENSG00000033050	-0.62398	8.05266e-05	ABCF2	protein_coding	7	151211484	151227205	-1
ENSG00000036672	-1.64763	1.72225e-07	USP2	protein_coding	11	119355215	119381711	-1
ENSG00000037241	-0.666698	1.97967e-07	RPL26L1	protein_coding	5	172958729	172969771	1
ENSG00000048140	-0.795957	2.60063e-08	TSPAN17	protein_coding	5	176647387	176659054	1
ENSG00000048342	-0.834933	4.80115e-09	CC2D2A	protein_coding	4	15469865	15601552	1
ENSG00000052749	-0.700368	2.22004e-07	RRP12	protein_coding	10	97356358	97426076	-1
ENSG00000057252	-0.688139	6.17454e-07	SOAT1	protein_coding	1	179293714	179358680	1
ENSG00000063015	-1.13834	0.0437251	SEZ6	protein_coding	17	28954901	29006440	-1
ENSG00000063241	-0.634372	0.00101331	ISOC2	protein_coding	19	55452985	55462343	-1
ENSG00000063761	-1.15248	6.92515e-05	ADCK1	protein_coding	14	77800109	77935014	1
ENSG00000065534	-1.03357	0.00147841	MYLK	protein_coding	3	123610049	123884332	-1
ENSG00000066379	-0.654896	0.025626	POLR1H	protein_coding	6	30058899	30064909	1
ENSG00000066926	-0.70202	4.06601e-08	FECH	protein_coding	18	57544377	57586732	-1
ENSG00000067221	-0.725968	0.00133549	STOML1	protein_coding	15	73978926	73994622	-1
ENSG00000067248	-0.888964	1.73547e-11	DHX29	protein_coding	5	55256055	55307694	-1
ENSG00000069535	-0.591828	0.0206151	MAOB	protein_coding	X	43766610	43882450	-1
ENSG00000070785	-0.87418	7.43916e-09	EIF2B3	protein_coding	1	44850522	44986722	-1
ENSG00000072506	-0.583418	8.51377e-09	HSD17B10	protein_coding	X	53431258	53434370	-1
ENSG00000074582	-0.641083	0.00011713	BCS1L	protein_coding	2	218658764	218663443	1
ENSG00000076770	-0.647458	2.29552e-05	MBNL3	protein_coding	X	132369320	132489968	-1
ENSG00000078319	-0.622946	0.00640096	PMS2P1	transcribed_unprocessed_pseudogene	7	100328836	100335860	-1
ENSG00000078687	-0.911058	0.00571785	TNRC6C	protein_coding	17	77958703	78108822	1
ENSG00000079150	-0.711534	0.000224589	FKBP7	protein_coding	2	178463664	178478600	-1
ENSG00000079257	-0.807559	0.000322261	LXN	protein_coding	3	158645822	158672648	-1
ENSG00000079337	-0.597735	0.0184684	RAPGEF3	protein_coding	12	47734363	47771040	-1
ENSG00000082212	-0.630782	5.23316e-06	ME2	protein_coding	18	50879080	50954257	1
ENSG00000082516	-0.735759	1.94889e-08	GEMIN5	protein_coding	5	154887411	154938211	-1
ENSG00000083457	-0.774889	3.84244e-05	ITGAE	protein_coding	17	3714628	3801188	-1
ENSG00000085719	-0.686925	1.25683e-08	CPNE3	protein_coding	8	86514435	86561498	1
ENSG00000086289	-0.628482	4.74597e-06	EPDR1	protein_coding	7	37920640	37951936	1
ENSG00000087586	-0.644252	2.82243e-09	AURKA	protein_coding	20	56369389	56392337	-1
ENSG00000087842	-0.735513	1.22733e-09	PIR	protein_coding	X	15384799	15493564	-1
ENSG00000087884	-0.655908	0.0487694	AAMDC	protein_coding	11	77821109	77918432	1
ENSG00000088035	-0.764139	8.4252e-06	ALG6	protein_coding	1	63367575	63438553	1
ENSG00000088305	-0.843603	0.00459167	DNMT3B	protein_coding	20	32762385	32809359	1
ENSG00000090266	-0.727454	3.23456e-05	NDUFB2	protein_coding	7	140690777	140722790	1
ENSG00000091483	-0.798964	1.69616e-16	FH	protein_coding	1	241497511	241519799	-1
ENSG00000092295	-0.638267	0.0154878	TGM1	protein_coding	14	24249114	24264432	-1
ENSG00000095739	-0.786107	0.00479499	BAMBI	protein_coding	10	28677510	28682932	1
ENSG00000096060	-0.699022	8.3786e-06	FKBP5	protein_coding	6	35573585	35728583	-1
ENSG00000096968	-0.656068	0.000516022	JAK2	protein_coding	9	4984390	5129948	1
ENSG00000100142	-0.583487	0.000694241	POLR2F	protein_coding	22	37952607	38041915	1
ENSG00000100439	-0.634876	2.68017e-05	ABHD4	protein_coding	14	22598290	22612963	1
ENSG00000100567	-0.642886	8.27339e-10	PSMA3	protein_coding	14	58244843	58272012	1
ENSG00000100578	-0.851227	5.80399e-07	KIAA0586	protein_coding	14	58427385	58551297	1
ENSG00000100591	-0.618093	1.61948e-08	AHSA1	protein_coding	14	77457870	77469472	1
ENSG00000100632	-0.618449	6.78232e-05	ERH	protein_coding	14	69380128	69398299	-1
ENSG00000100767	-0.717032	1.39347e-05	PAPLN	protein_coding	14	73237497	73274640	1
ENSG00000101000	-0.70811	2.9463e-05	PROCR	protein_coding	20	35172072	35216240	1
ENSG00000101096	-0.902092	3.06083e-06	NFATC2	protein_coding	20	51386957	51562831	-1
ENSG00000101220	-0.681125	0.000146833	ADISSP	protein_coding	20	3753508	3767781	-1
ENSG00000101298	-1.0894	0.0156914	SNPH	protein_coding	20	1266280	1309328	1
ENSG00000101347	-0.593526	4.19366e-05	SAMHD1	protein_coding	20	36890229	36951893	-1
ENSG00000101888	-0.617136	0.000292096	NXT2	protein_coding	X	109535781	109544698	1
ENSG00000102290	-1.12349	0.00168411	PCDH11X	protein_coding	X	91779261	92623230	1
ENSG00000102760	-0.822782	2.55669e-08	RGCC	protein_coding	13	41457550	41470871	1
ENSG00000102890	-0.794099	0.0230614	ELMO3	protein_coding	16	67199111	67204029	1
ENSG00000102931	-0.886059	0.023418	ARL2BP	protein_coding	16	57245259	57253635	1
ENSG00000102935	-0.960343	3.06756e-09	ZNF423	protein_coding	16	49487524	49857919	-1
ENSG00000103047	-0.826	6.14502e-06	TANGO6	protein_coding	16	68843531	69085182	1
ENSG00000103056	-0.735185	0.0478789	SMPD3	protein_coding	16	68358327	68448508	-1
ENSG00000103196	-0.653285	0.0350794	CRISPLD2	protein_coding	16	84819985	84920768	1
ENSG00000103351	-0.626691	0.00828361	CLUAP1	protein_coding	16	3500976	3539048	1
ENSG00000103544	-0.612528	3.98437e-07	VPS35L	protein_coding	16	19555240	19706793	1
ENSG00000103707	-0.733597	0.000106347	MTFMT	protein_coding	15	65001512	65029639	-1
ENSG00000103876	-1.3544	1.49719e-09	FAH	protein_coding	15	80152490	80186946	1
ENSG00000104081	-0.947906	3.22546e-08	BMF	protein_coding	15	40087890	40108892	-1
ENSG00000104140	-0.828872	0.00195287	RHOV	protein_coding	15	40872214	40874234	-1
ENSG00000104356	-0.917993	2.21786e-10	POP1	protein_coding	8	98117293	98159835	1
ENSG00000104361	-0.743344	0.00299838	NIPAL2	protein_coding	8	98189826	98294393	-1
ENSG00000104524	-0.749679	0.000252465	PYCR3	protein_coding	8	143603210	143609773	-1
ENSG00000104687	-0.703273	7.1881e-15	GSR	protein_coding	8	30678066	30727846	-1
ENSG00000104884	-0.757652	1.41292e-07	ERCC2	protein_coding	19	45349837	45370918	-1
ENSG00000105364	-0.776094	7.73697e-10	MRPL4	protein_coding	19	10251901	10260055	1
ENSG00000106305	-0.724696	8.42336e-09	AIMP2	protein_coding	7	6009255	6023834	1
ENSG00000106355	-0.614172	1.72875e-07	LSM5	protein_coding	7	32485338	32495283	-1
ENSG00000106477	-0.636883	0.00096912	CEP41	protein_coding	7	130393771	130442433	-1
ENSG00000106605	-0.628779	1.48994e-05	BLVRA	protein_coding	7	43758680	43807342	1
ENSG00000106785	-0.687581	3.5747e-07	TRIM14	protein_coding	9	98069275	98119222	-1
ENSG00000106991	-0.63812	8.16114e-11	ENG	protein_coding	9	127815013	127854658	-1
ENSG00000107201	-0.758296	0.000498019	RIGI	protein_coding	9	32455302	32526208	-1
ENSG00000107560	-0.581555	2.04836e-05	RAB11FIP2	protein_coding	10	118004916	118046941	-1
ENSG00000107672	-0.828402	1.34366e-07	NSMCE4A	protein_coding	10	121957091	121975217	-1
ENSG00000107796	-0.852928	5.40822e-07	ACTA2	protein_coding	10	88935074	88991339	-1
ENSG00000107821	-0.660169	0.000209184	KAZALD1	protein_coding	10	101061989	101068131	1
ENSG00000107833	-0.649922	0.00102207	NPM3	protein_coding	10	101781325	101783446	-1
ENSG00000108176	-0.624668	1.39122e-06	DNAJC12	protein_coding	10	67796669	67838188	-1
ENSG00000108448	-0.629908	2.45978e-11	TRIM16L	transcribed_unprocessed_pseudogene	17	18722237	18735460	1
ENSG00000108511	-0.865943	0.000289634	HOXB6	protein_coding	17	48595751	48604992	-1
ENSG00000108515	-0.584425	1.58194e-05	ENO3	protein_coding	17	4948092	4957131	1
ENSG00000108578	-0.69044	8.15266e-09	BLMH	protein_coding	17	30248203	30292056	-1
ENSG00000108602	-0.673576	2.22059e-09	ALDH3A1	protein_coding	17	19737984	19748943	-1
ENSG00000108771	-2.07557	0.00517728	DHX58	protein_coding	17	42101404	42112714	-1
ENSG00000108984	-0.909079	5.09383e-07	MAP2K6	protein_coding	17	69414697	69553865	1
ENSG00000109099	-0.715506	1.44599e-10	PMP22	protein_coding	17	15229773	15272292	-1
ENSG00000109189	-0.674544	3.30397e-05	USP46	protein_coding	4	52590960	52659301	-1
ENSG00000109846	-1.0452	1.82467e-08	CRYAB	protein_coding	11	111908564	111923722	-1
ENSG00000109944	-0.882651	0.0178219	JHY	protein_coding	11	122882683	122963862	1
ENSG00000109971	-0.642129	2.58844e-12	HSPA8	protein_coding	11	123057489	123063230	-1
ENSG00000110090	-1.29781	9.58798e-23	CPT1A	protein_coding	11	68754620	68844410	-1
ENSG00000110172	-0.863719	4.04521e-08	CHORDC1	protein_coding	11	90200429	90223077	-1
ENSG00000110455	-0.728037	0.00031502	ACCS	protein_coding	11	44065925	44084237	1
ENSG00000110921	-0.732089	3.52313e-06	MVK	protein_coding	12	109573255	109598125	1
ENSG00000111249	-1.37944	0.019316	CUX2	protein_coding	12	111034165	111350554	1
ENSG00000111490	-0.719693	0.00340994	TBC1D30	protein_coding	12	64759484	64881033	1
ENSG00000111875	-0.665362	3.36285e-07	ASF1A	protein_coding	6	118894152	118909171	1
ENSG00000112208	-0.651042	1.7391e-09	BAG2	protein_coding	6	57172326	57189833	1
ENSG00000112218	-0.955246	0.0332511	GPR63	protein_coding	6	96794125	96837477	-1
ENSG00000112414	-0.663352	4.20704e-06	ADGRG6	protein_coding	6	142301854	142446266	1
ENSG00000112576	-0.813619	1.16551e-14	CCND3	protein_coding	6	41934934	42050357	-1
ENSG00000112667	-0.725975	8.09624e-06	DNPH1	protein_coding	6	43225629	43229481	-1
ENSG00000112984	-0.620961	8.30629e-09	KIF20A	protein_coding	5	138178719	138187723	1
ENSG00000113552	-0.626549	4.05924e-07	GNPDA1	protein_coding	5	141991749	142013041	-1
ENSG00000113790	-1.22796	0.000560068	EHHADH	protein_coding	3	185190624	185281990	-1
ENSG00000114446	-0.913405	1.28329e-06	IFT57	protein_coding	3	108160812	108222435	-1
ENSG00000114767	-1.06895	1.2513e-08	RRP9	protein_coding	3	51933429	51941904	-1
ENSG00000115041	-0.598192	0.0138687	KCNIP3	protein_coding	2	95297327	95386077	1
ENSG00000115042	-0.838241	3.21258e-06	FAHD2A	protein_coding	2	95402708	95416616	1
ENSG00000115267	-0.996626	0.0213938	IFIH1	protein_coding	2	162267074	162318684	-1
ENSG00000115361	-1.55218	2.29424e-05	ACADL	protein_coding	2	210187126	210225447	-1
ENSG00000115541	-0.71326	4.66183e-09	HSPE1	protein_coding	2	197500140	197503449	1
ENSG00000115738	-2.27415	2.06057e-25	ID2	protein_coding	2	8678845	8684461	1
ENSG00000115758	-0.778054	1.81812e-08	ODC1	protein_coding	2	10439968	10448327	-1
ENSG00000115844	-1.40443	1.54992e-12	DLX2	protein_coding	2	172099438	172102900	-1
ENSG00000115896	-0.931006	0.000750426	PLCL1	protein_coding	2	197804593	198572581	1
ENSG00000115946	-0.668829	3.37677e-07	PNO1	protein_coding	2	68157888	68176238	1
ENSG00000116096	-0.828109	1.52592e-05	SPR	protein_coding	2	72887382	72892158	1
ENSG00000116353	-0.602012	0.000950851	MECR	protein_coding	1	29192657	29230942	-1
ENSG00000116521	-0.697822	4.41186e-12	SCAMP3	protein_coding	1	155255979	155262430	-1
ENSG00000116586	-0.855853	6.06905e-07	LAMTOR2	protein_coding	1	156054782	156058506	1
ENSG00000116691	-0.700707	2.65648e-05	MIIP	protein_coding	1	12019466	12032045	1
ENSG00000116704	-0.74317	1.07543e-07	SLC35D1	protein_coding	1	66999350	67054148	-1
ENSG00000116711	-1.23468	6.85716e-19	PLA2G4A	protein_coding	1	186828949	186988981	1
ENSG00000116771	-1.39258	1.03042e-08	AGMAT	protein_coding	1	15571699	15585051	-1
ENSG00000116791	-0.604639	1.46028e-06	CRYZ	protein_coding	1	74705482	74733408	-1
ENSG00000117174	-0.615258	4.95491e-06	ZNHIT6	protein_coding	1	85649417	85708433	-1
ENSG00000117228	-1.01971	9.83127e-08	GBP1	protein_coding	1	89051882	89065360	-1
ENSG00000117318	-1.76765	1.03006e-42	ID3	protein_coding	1	23557926	23559501	-1
ENSG00000117399	-0.726064	9.09341e-15	CDC20	protein_coding	1	43358981	43363203	1
ENSG00000117448	-0.631024	3.04982e-09	AKR1A1	protein_coding	1	45550543	45570049	1
ENSG00000117592	-0.6383	1.26096e-14	PRDX6	protein_coding	1	173477330	173488815	1
ENSG00000117682	-0.596467	5.38716e-06	DHDDS	protein_coding	1	26432282	26471306	1
ENSG00000117791	-0.695388	0.000171854	MTARC2	protein_coding	1	220748225	220784815	1
ENSG00000118402	-0.599607	0.0291421	ELOVL4	protein_coding	6	79914814	79947553	-1
ENSG00000118418	-0.727438	1.38567e-10	HMGN3	protein_coding	6	79201245	79234689	-1
ENSG00000118496	-0.597968	4.55349e-06	FBXO30	protein_coding	6	145793502	145814795	-1
ENSG00000118600	-1.34387	1.18208e-08	RXYLT1	protein_coding	12	63779833	63809792	1
ENSG00000118640	-0.610588	2.15078e-05	VAMP8	protein_coding	2	85561562	85582031	1
ENSG00000118849	-0.606082	0.0403517	RARRES1	protein_coding	3	158696892	158732489	-1
ENSG00000118855	-0.676535	1.88217e-08	MFSD1	protein_coding	3	158732198	158829719	1
ENSG00000118894	-0.767821	0.000529301	EEF2KMT	protein_coding	16	5084284	5097795	-1
ENSG00000119013	-0.628658	5.72672e-05	NDUFB3	protein_coding	2	201071433	201085750	1
ENSG00000119121	-1.63987	0.00251341	TRPM6	protein_coding	9	74722495	74888094	-1
ENSG00000119705	-0.600524	0.0115201	SLIRP	protein_coding	14	77708071	77761104	1
ENSG00000119720	-0.580541	0.000289634	NRDE2	protein_coding	14	90267860	90331969	-1
ENSG00000119917	-0.855641	0.00816926	IFIT3	protein_coding	10	89327307	89377473	1
ENSG00000119922	-1.17523	0.00216577	IFIT2	protein_coding	10	89283694	89309271	1
ENSG00000120149	-1.12981	0.00338154	MSX2	protein_coding	5	174724582	174730896	1
ENSG00000120211	-1.37727	0.000357389	INSL4	protein_coding	9	5231419	5235304	1
ENSG00000120519	-0.69738	0.00238234	SLC10A7	protein_coding	4	146253975	146522372	-1
ENSG00000120694	-0.942339	0.00124914	HSPH1	protein_coding	13	31134973	31162388	-1
ENSG00000120800	-0.60708	4.12575e-07	UTP20	protein_coding	12	101280105	101386618	1
ENSG00000121005	-0.659612	5.49994e-05	CRISPLD1	protein_coding	8	74984505	75034558	1
ENSG00000121073	-0.587892	2.96617e-07	SLC35B1	protein_coding	17	49700934	49709014	-1
ENSG00000121716	-1.03952	0.00495136	PILRB	protein_coding	7	100352176	100367831	1
ENSG00000122912	-0.580611	0.00368753	SLC25A16	protein_coding	10	68477998	68527523	-1
ENSG00000122965	-0.626854	1.38953e-06	RBM19	protein_coding	12	113816738	113966325	-1
ENSG00000123545	-1.12742	8.31469e-07	NDUFAF4	protein_coding	6	96889315	96897891	-1
ENSG00000123643	-0.700323	4.33818e-05	SLC36A1	protein_coding	5	151437046	151492379	1
ENSG00000123975	-0.601962	0.000168318	CKS2	protein_coding	9	89311195	89316703	1
ENSG00000124243	-0.914797	7.80612e-05	BCAS4	protein_coding	20	50794894	50877177	1
ENSG00000124588	-1.13425	7.21305e-18	NQO2	protein_coding	6	2987987	3019755	1
ENSG00000124787	-0.784934	0.000676422	RPP40	protein_coding	6	4994717	5004063	-1
ENSG00000125246	-0.690617	0.00725951	CLYBL	protein_coding	13	99606669	99909459	1
ENSG00000125375	-0.665542	3.13301e-05	DMAC2L	protein_coding	14	50312324	50335558	1
ENSG00000125434	-1.41063	3.08616e-06	SLC25A35	protein_coding	17	8287763	8295400	-1
ENSG00000125459	-0.598087	0.000422307	MSTO1	protein_coding	1	155563235	155614951	1
ENSG00000125772	-0.817726	0.00313139	GPCPD1	protein_coding	20	5544439	5611006	-1
ENSG00000125868	-0.65719	3.21478e-13	DSTN	protein_coding	20	17570075	17609919	1
ENSG00000125968	-1.90093	1.12235e-55	ID1	protein_coding	20	31605283	31606515	1
ENSG00000126088	-0.902005	3.46006e-16	UROD	protein_coding	1	45010950	45015575	1
ENSG00000126759	-2.29146	0.0305534	CFP	protein_coding	X	47623172	47630305	-1
ENSG00000126787	-0.585625	6.14768e-08	DLGAP5	protein_coding	14	55148112	55191608	-1
ENSG00000126838	-1.51073	2.62273e-08	PZP	protein_coding	12	9148840	9208395	-1
ENSG00000126947	-1.42162	0.000887948	ARMCX1	protein_coding	X	101550547	101554700	1
ENSG00000127948	-0.774726	3.96127e-08	POR	protein_coding	7	75899200	75986855	1
ENSG00000127980	-0.630209	2.11926e-05	PEX1	protein_coding	7	92487020	92528520	-1
ENSG00000128829	-0.63758	1.95712e-08	EIF2AK4	protein_coding	15	39934115	40035591	1
ENSG00000128928	-0.649222	1.99874e-10	IVD	protein_coding	15	40405485	40435947	1
ENSG00000129055	-0.724204	4.40463e-08	ANAPC13	protein_coding	3	134477706	134486716	-1
ENSG00000129354	-0.681857	0.00618245	AP1M2	protein_coding	19	10572671	10587315	-1
ENSG00000129480	-0.835413	2.10446e-06	DTD2	protein_coding	14	31446036	31457506	-1
ENSG00000129646	-0.84371	0.0494751	QRICH2	protein_coding	17	76274049	76308276	-1
ENSG00000129667	-0.624491	0.0169541	RHBDF2	protein_coding	17	76470891	76501790	-1
ENSG00000130052	-0.867812	0.00432646	STARD8	protein_coding	X	68647666	68725842	1
ENSG00000130303	-0.646901	8.34474e-10	BST2	protein_coding	19	17402939	17405630	-1
ENSG00000130348	-0.735018	3.23755e-06	QRSL1	protein_coding	6	106629578	106668417	1
ENSG00000130413	-1.00022	0.000305712	STK33	protein_coding	11	8391868	8594289	-1
ENSG00000130748	-0.85319	0.000108983	TMEM160	protein_coding	19	47045909	47048624	-1
ENSG00000130956	-1.22057	1.30179e-06	HABP4	protein_coding	9	96450169	96491336	1
ENSG00000131507	-0.609962	9.40355e-09	NDFIP1	protein_coding	5	142108779	142154440	1
ENSG00000132000	-1.08847	0.0226023	PODNL1	protein_coding	19	13931187	13953392	-1
ENSG00000132170	-0.663477	0.0142067	PPARG	protein_coding	3	12287368	12434356	1
ENSG00000132274	-0.78262	0.0142476	TRIM22	protein_coding	11	5689610	5737089	1
ENSG00000132330	-0.595701	0.0343347	SCLY	protein_coding	2	238060924	238099413	1
ENSG00000132423	-0.922138	3.53243e-05	COQ3	protein_coding	6	99369401	99394195	-1
ENSG00000132541	-0.719259	0.000931062	RIDA	protein_coding	8	98102344	98117171	-1
ENSG00000132600	-1.02601	3.88606e-16	PRMT7	protein_coding	16	68310951	68360852	1
ENSG00000132623	-0.606505	0.00351063	ANKEF1	protein_coding	20	9986126	10058303	1
ENSG00000132773	-0.657044	1.86997e-07	TOE1	protein_coding	1	45340052	45343973	1
ENSG00000132906	-1.33902	5.17961e-18	CASP9	protein_coding	1	15490832	15526534	-1
ENSG00000133107	-1.04219	0.0184962	TRPC4	protein_coding	13	37632063	37869802	-1
ENSG00000133195	-0.618803	0.0246715	SLC39A11	protein_coding	17	72645949	73092712	-1
ENSG00000133313	-0.93297	2.2456e-14	CNDP2	protein_coding	18	74495816	74523454	1
ENSG00000133466	-0.607003	6.24198e-05	C1QTNF6	protein_coding	22	37180166	37199385	-1
ENSG00000133710	-1.19074	4.04193e-07	SPINK5	protein_coding	5	148025683	148137382	1
ENSG00000134056	-0.638548	0.000116444	MRPS36	protein_coding	5	69217760	69230158	1
ENSG00000134057	-0.815232	1.98073e-16	CCNB1	protein_coding	5	69167135	69178245	1
ENSG00000134152	-0.632595	7.03437e-06	KATNBL1	protein_coding	15	34140674	34210096	-1
ENSG00000134262	-0.616639	0.000320946	AP4B1	protein_coding	1	113894194	113905201	-1
ENSG00000134780	-0.80806	0.000665486	DAGLA	protein_coding	11	61680391	61747001	1
ENSG00000134809	-0.633259	0.00869239	TIMM10	protein_coding	11	57528464	57530803	-1
ENSG00000134830	-0.72628	0.00124699	C5AR2	protein_coding	19	47332175	47347329	1
ENSG00000134955	-0.981874	0.00959546	SLC37A2	protein_coding	11	125063302	125090516	1
ENSG00000135047	-0.638703	5.65233e-08	CTSL	protein_coding	9	87724051	87731469	1
ENSG00000135090	-0.637536	0.00227689	TAOK3	protein_coding	12	118149801	118372907	-1
ENSG00000135114	-1.51041	0.00187468	OASL	protein_coding	12	121017763	121039246	-1
ENSG00000135451	-0.864487	1.23327e-06	TROAP	protein_coding	12	49323236	49331731	1
ENSG00000135480	-0.602247	0.00581892	KRT7	protein_coding	12	52232520	52252186	1
ENSG00000135521	-0.792654	2.39531e-07	LTV1	protein_coding	6	143843338	143863812	1
ENSG00000135821	-0.798081	2.3398e-09	GLUL	protein_coding	1	182378098	182392206	-1
ENSG00000136169	-1.01781	8.98813e-06	SETDB2	protein_coding	13	49444274	49495003	1
ENSG00000136444	-0.714562	6.38869e-06	RSAD1	protein_coding	17	50478860	50485974	1
ENSG00000136933	-1.14623	5.44854e-16	RABEPK	protein_coding	9	125200542	125234161	1
ENSG00000137038	-0.606558	2.64043e-05	DMAC1	protein_coding	9	7796500	7888380	-1
ENSG00000137133	-0.684561	7.39725e-05	HINT2	protein_coding	9	35812960	35815354	-1
ENSG00000137267	-0.582328	0.0170408	TUBB2A	protein_coding	6	3153497	3157544	-1
ENSG00000137547	-0.812121	9.85075e-08	MRPL15	protein_coding	8	54135241	54148514	1
ENSG00000137628	-0.636022	0.0256595	DDX60	protein_coding	4	168216291	168318883	-1
ENSG00000137710	-0.713718	2.368e-08	RDX	protein_coding	11	109864295	110296712	-1
ENSG00000137714	-0.701717	0.000138809	FDX1	protein_coding	11	110429948	110464884	1
ENSG00000137806	-0.829635	2.8541e-06	NDUFAF1	protein_coding	15	41387218	41409403	-1
ENSG00000137834	-0.743327	1.00518e-07	SMAD6	protein_coding	15	66702236	66782849	1
ENSG00000137842	-0.651058	0.0001036	TMEM62	protein_coding	15	43123279	43185144	1
ENSG00000137872	-0.882658	0.00052599	SEMA6D	protein_coding	15	47184101	47774228	1
ENSG00000137965	-1.17923	1.96874e-06	IFI44	protein_coding	1	78649796	78664078	1
ENSG00000138074	-0.894308	2.0158e-11	SLC5A6	protein_coding	2	27199587	27212958	-1
ENSG00000138190	-0.826034	4.17698e-06	EXOC6	protein_coding	10	92826831	93059493	1
ENSG00000138347	-1.15715	0.0102634	MYPN	protein_coding	10	68087897	68212017	1
ENSG00000138413	-0.780344	7.60787e-11	IDH1	protein_coding	2	208236229	208266074	-1
ENSG00000138442	-0.614136	2.54183e-08	WDR12	protein_coding	2	202874261	203014798	-1
ENSG00000138495	-0.595006	0.00899418	COX17	protein_coding	3	119654513	119677454	-1
ENSG00000138642	-1.6078	0.00240046	HERC6	protein_coding	4	88378739	88443097	1
ENSG00000138794	-0.620429	0.000974978	CASP6	protein_coding	4	109688622	109703583	-1
ENSG00000138835	-0.962965	1.22894e-07	RGS3	protein_coding	9	113444731	113597743	1
ENSG00000139343	-0.688866	1.1529e-05	SNRPF	protein_coding	12	95858952	95903828	1
ENSG00000139410	-1.57488	0.000169197	SDSL	protein_coding	12	113422380	113438276	1
ENSG00000139515	-1.85698	2.82026e-25	PDX1	protein_coding	13	27920000	27926313	1
ENSG00000139531	-0.673555	0.000322261	SUOX	protein_coding	12	55997180	56006641	1
ENSG00000139767	-1.86246	1.27315e-09	SRRM4	protein_coding	12	118981541	119163051	1
ENSG00000139974	-0.687788	0.000338917	SLC38A6	protein_coding	14	60981114	61114316	1
ENSG00000140015	-1.0625	3.15166e-09	KCNH5	protein_coding	14	62699464	63102037	-1
ENSG00000140263	-0.698026	6.75815e-09	SORD	protein_coding	15	45023147	45077185	1
ENSG00000140451	-1.02592	4.87824e-08	PIF1	protein_coding	15	64815632	64825668	-1
ENSG00000140795	-1.37879	1.14791e-06	MYLK3	protein_coding	16	46702282	46790407	-1
ENSG00000140961	-1.08016	3.0561e-06	OSGIN1	protein_coding	16	83931311	83966332	1
ENSG00000141052	-0.625638	2.8947e-05	MYOCD	protein_coding	17	12665890	12768949	1
ENSG00000141337	-0.632347	0.0359497	ARSG	protein_coding	17	68259182	68422731	1
ENSG00000141338	-0.660186	0.00211297	ABCA8	protein_coding	17	68867289	68955392	-1
ENSG00000142149	-0.893969	1.46781e-15	HUNK	protein_coding	21	31873020	32044633	1
ENSG00000142168	-0.668178	9.60385e-10	SOD1	protein_coding	21	31659666	31668931	1
ENSG00000143314	-0.867266	1.06942e-09	MRPL24	protein_coding	1	156737303	156741590	-1
ENSG00000143416	-0.730342	2.23835e-09	SELENBP1	protein_coding	1	151364304	151372707	-1
ENSG00000143436	-0.59852	9.72316e-07	MRPL9	protein_coding	1	151759647	151763496	-1
ENSG00000143801	-1.04413	1.02319e-06	PSEN2	protein_coding	1	226870184	226927726	1
ENSG00000143819	-0.58103	1.1086e-09	EPHX1	protein_coding	1	225810124	225845563	1
ENSG00000143850	-0.791729	7.1265e-05	PLEKHA6	protein_coding	1	204218853	204377665	-1
ENSG00000143891	-0.588185	0.00689367	GALM	protein_coding	2	38666081	38741237	1
ENSG00000143942	-0.807147	1.13522e-07	CHAC2	protein_coding	2	53767804	53775196	1
ENSG00000143977	-0.589511	0.000322261	SNRPG	protein_coding	2	70281362	70293740	-1
ENSG00000144355	-0.938469	4.9188e-10	DLX1	protein_coding	2	172084740	172089677	1
ENSG00000144369	-1.20296	4.78862e-07	FAM171B	protein_coding	2	186694060	186765959	1
ENSG00000144559	-0.622234	0.000906193	TAMM41	protein_coding	3	11790442	11846919	-1
ENSG00000144712	-1.14382	0.00651077	CAND2	protein_coding	3	12796472	12834804	1
ENSG00000144815	-0.640333	2.10801e-06	NXPE3	protein_coding	3	101779177	101843743	1
ENSG00000145337	-0.723015	2.06146e-06	PYURF	protein_coding	4	88520998	88523776	-1
ENSG00000145476	-0.82791	0.0085255	CYP4V2	protein_coding	4	186191567	186213463	1
ENSG00000145494	-0.65133	1.73834e-07	NDUFS6	protein_coding	5	1801407	1816048	1
ENSG00000145725	-0.872825	6.04993e-13	PPIP5K2	protein_coding	5	103120149	103212799	1
ENSG00000145736	-0.797485	0.000738355	GTF2H2	protein_coding	5	71035016	71067689	-1
ENSG00000145912	-0.590715	1.54472e-08	NHP2	protein_coding	5	178149463	178153894	-1
ENSG00000145979	-0.6082	0.00105862	TBC1D7	protein_coding	6	13266542	13328583	-1
ENSG00000145982	-0.605403	0.00717511	FARS2	protein_coding	6	5261044	5829192	1
ENSG00000146166	-2.0571	4.00834e-09	LGSN	protein_coding	6	63275951	63319983	-1
ENSG00000147813	-0.825384	9.14109e-11	NAPRT	protein_coding	8	143574785	143578649	-1
ENSG00000148803	-0.785738	0.00614715	FUOM	protein_coding	10	133355158	133358025	-1
ENSG00000148824	-0.685884	0.00492328	MTG1	protein_coding	10	133394094	133422520	1
ENSG00000149292	-0.614616	0.00293217	TTC12	protein_coding	11	113314579	113383544	1
ENSG00000149483	-0.680751	5.65207e-06	TMEM138	protein_coding	11	61361964	61377890	1
ENSG00000150361	-0.688413	0.0222283	KLHL1	protein_coding	13	69700594	70108493	-1
ENSG00000150672	-0.657682	0.0307322	DLG2	protein_coding	11	83455012	85628335	-1
ENSG00000151131	-0.934402	5.26058e-05	NOPCHAP1	protein_coding	12	104986316	105074197	1
ENSG00000151338	-0.68677	0.00266496	MIPOL1	protein_coding	14	37197894	37579125	1
ENSG00000151552	-0.728597	2.32694e-06	QDPR	protein_coding	4	17460261	17512206	-1
ENSG00000151632	-1.36584	4.25121e-27	AKR1C2	protein_coding	10	4987775	5018031	-1
ENSG00000152137	-1.03218	1.07934e-18	HSPB8	protein_coding	12	119171555	119224855	1
ENSG00000152219	-0.63467	0.000139616	ARL14EP	protein_coding	11	30323104	30338223	1
ENSG00000152642	-0.746622	6.05705e-10	GPD1L	protein_coding	3	32105689	32168709	1
ENSG00000152778	-0.794905	1.74503e-06	IFIT5	protein_coding	10	89414568	89421605	1
ENSG00000152932	-1.00525	1.18317e-14	RAB3C	protein_coding	5	58582221	58859394	1
ENSG00000153898	-0.997586	0.0396984	MCOLN2	protein_coding	1	84925583	84997113	-1
ENSG00000154518	-0.613966	6.75815e-09	ATP5MC3	protein_coding	2	175176258	175181710	-1
ENSG00000154743	-0.611085	0.000101774	TSEN2	protein_coding	3	12484421	12541549	1
ENSG00000154957	-0.678964	0.0164015	ZNF18	protein_coding	17	11977439	11997475	-1
ENSG00000155100	-0.638281	5.3003e-07	OTUD6B	protein_coding	8	91070196	91087095	1
ENSG00000155115	-0.878427	5.32105e-09	GTF3C6	protein_coding	6	110958706	110967890	1
ENSG00000155542	-0.703744	0.016661	SETD9	protein_coding	5	56909260	56925532	1
ENSG00000155636	-1.13543	1.4846e-07	RBM45	protein_coding	2	178112424	178139011	1
ENSG00000155850	-0.739036	1.15798e-06	SLC26A2	protein_coding	5	149960758	149993455	1
ENSG00000156239	-0.72321	0.000398615	N6AMT1	protein_coding	21	28872191	28885371	-1
ENSG00000156398	-0.952106	0.000192688	SFXN2	protein_coding	10	102714538	102743492	1
ENSG00000156687	-0.605749	0.00775107	UNC5D	protein_coding	8	35235475	35796550	1
ENSG00000156709	-0.685259	1.77719e-07	AIFM1	protein_coding	X	130124666	130165879	-1
ENSG00000157326	-0.79193	2.11485e-06	DHRS4	protein_coding	14	23953734	23969279	1
ENSG00000157601	-1.46464	0.00326168	MX1	protein_coding	21	41420020	41470071	1
ENSG00000157657	-0.81346	0.0220843	ZNF618	protein_coding	9	113876282	114056593	1
ENSG00000158050	-3.00459	4.04292e-37	DUSP2	protein_coding	2	96143169	96145440	-1
ENSG00000158186	-0.591229	0.00343596	MRAS	protein_coding	3	138347648	138405534	1
ENSG00000158234	-1.00233	8.34587e-08	FAIM	protein_coding	3	138608606	138633376	1
ENSG00000158402	-0.618413	0.000392936	CDC25C	protein_coding	5	138285269	138338355	-1
ENSG00000158457	-1.52593	0.00376017	TSPAN33	protein_coding	7	129144707	129169699	1
ENSG00000158483	-0.766749	0.00124914	FAM86C1P	transcribed_unprocessed_pseudogene	11	71787537	71799660	1
ENSG00000158882	-0.801686	1.32514e-06	TOMM40L	protein_coding	1	161225939	161230746	1
ENSG00000159199	-1.2168	1.74159e-23	ATP5MC1	protein_coding	17	48892765	48895871	1
ENSG00000159251	-1.09447	0.0102268	ACTC1	protein_coding	15	34790107	34795589	-1
ENSG00000159445	-0.925019	5.44031e-08	THEM4	protein_coding	1	151870866	151909637	-1
ENSG00000159593	-0.597743	3.70287e-08	NAE1	protein_coding	16	66802875	66873256	-1
ENSG00000159917	-0.766994	0.0157998	ZNF235	protein_coding	19	44228729	44305046	-1
ENSG00000160172	-0.585096	0.0270605	FAM86C2P	transcribed_unprocessed_pseudogene	11	67793196	67805313	-1
ENSG00000160193	-0.770386	1.02116e-06	WDR4	protein_coding	21	42843094	42879568	-1
ENSG00000160211	-0.89631	6.47484e-13	G6PD	protein_coding	X	154517825	154547572	-1
ENSG00000160284	-0.751129	0.00792608	SPATC1L	protein_coding	21	46161148	46184476	-1
ENSG00000160703	-0.754856	0.000183239	NLRX1	protein_coding	11	119166568	119184016	1
ENSG00000160712	-0.705687	0.000486425	IL6R	protein_coding	1	154405193	154469450	1
ENSG00000160818	-0.893213	4.72947e-12	GPATCH4	protein_coding	1	156594301	156601496	-1
ENSG00000160953	-0.597516	6.99811e-06	PWWP3A	protein_coding	19	1354711	1378431	1
ENSG00000161011	-0.719658	1.22546e-09	SQSTM1	protein_coding	5	179806398	179838078	1
ENSG00000161533	-0.61584	5.17381e-05	ACOX1	protein_coding	17	75941507	75979177	-1
ENSG00000161692	-0.672399	0.000198835	DBF4B	protein_coding	17	44708608	44752264	1
ENSG00000162139	-0.910427	1.01487e-08	NEU3	protein_coding	11	74988279	75018893	1
ENSG00000162377	-0.79508	2.87422e-12	COA7	protein_coding	1	52684449	52698347	-1
ENSG00000162614	-1.04994	3.42315e-08	NEXN	protein_coding	1	77888513	77943895	1
ENSG00000162664	-0.689188	1.82029e-07	ZNF326	protein_coding	1	89995110	90035533	1
ENSG00000162878	-0.940997	2.38841e-15	PKDCC	protein_coding	2	42048021	42058517	1
ENSG00000162976	-0.600001	0.0298505	SLC66A3	protein_coding	2	11155198	11178870	1
ENSG00000163053	-2.31771	6.38419e-12	SLC16A14	protein_coding	2	230034982	230068993	-1
ENSG00000163132	-0.904495	1.40518e-07	MSX1	protein_coding	4	4859665	4863936	1
ENSG00000163170	-0.795068	0.000457967	BOLA3	protein_coding	2	74135400	74147912	-1
ENSG00000163319	-0.675624	0.000124168	MRPS18C	protein_coding	4	83455932	83469735	1
ENSG00000163491	-0.816267	0.0297535	NEK10	protein_coding	3	27106484	27369460	-1
ENSG00000163521	-0.645332	0.000599641	GLB1L	protein_coding	2	219236598	219245478	-1
ENSG00000163577	-0.89288	0.000795855	EIF5A2	protein_coding	3	170888418	170908644	-1
ENSG00000163644	-0.614607	0.0102605	PPM1K	protein_coding	4	88257620	88284769	-1
ENSG00000163694	-1.53843	7.1643e-07	RBM47	protein_coding	4	40423267	40630875	-1
ENSG00000163754	-1.01243	1.01487e-08	GYG1	protein_coding	3	148991408	149031775	1
ENSG00000163840	-0.648948	0.000124852	DTX3L	protein_coding	3	122564338	122575203	1
ENSG00000163923	-0.66756	0.00299396	RPL39L	protein_coding	3	187120948	187180908	-1
ENSG00000163964	-0.625757	6.62957e-05	PIGX	protein_coding	3	196639775	196736007	1
ENSG00000164038	-0.755446	7.13101e-05	SLC9B2	protein_coding	4	103019868	103085829	-1
ENSG00000164077	-0.839368	5.02979e-06	MON1A	protein_coding	3	49907160	49930173	-1
ENSG00000164089	-1.38436	3.87801e-08	ETNPPL	protein_coding	4	108742048	108763054	-1
ENSG00000164182	-0.857434	1.08746e-07	NDUFAF2	protein_coding	5	60945177	61154531	1
ENSG00000164300	-0.709794	0.00496151	SERINC5	protein_coding	5	80111651	80256048	-1
ENSG00000164318	-1.33394	9.98061e-09	EGFLAM	protein_coding	5	38258409	38465480	1
ENSG00000164338	-0.649001	1.15215e-05	UTP15	protein_coding	5	73565443	73583380	1
ENSG00000164342	-1.02083	0.00290011	TLR3	protein_coding	4	186068911	186088073	1
ENSG00000164434	-3.65121	0.00572522	FABP7	protein_coding	6	122779716	122784074	1
ENSG00000164438	-0.690747	0.00185409	TLX3	protein_coding	5	171309248	171312139	1
ENSG00000164611	-0.622515	7.71541e-09	PTTG1	protein_coding	5	160421855	160428739	1
ENSG00000164761	-0.784315	1.5008e-12	TNFRSF11B	protein_coding	8	118923557	118951885	-1
ENSG00000164919	-0.610292	0.000142193	COX6C	protein_coding	8	99873200	99893707	-1
ENSG00000164934	-0.6041	1.91114e-06	DCAF13	protein_coding	8	103414714	103443453	1
ENSG00000165264	-0.937882	2.22452e-13	NDUFB6	protein_coding	9	32553001	32573184	-1
ENSG00000165271	-1.02652	6.4691e-28	NOL6	protein_coding	9	33461353	33473930	-1
ENSG00000165556	-1.34731	0.013935	CDX2	protein_coding	13	27960918	27969315	-1
ENSG00000165995	-0.824302	0.0404307	CACNB2	protein_coding	10	18140424	18543557	1
ENSG00000166133	-0.603455	0.00065913	RPUSD2	protein_coding	15	40569299	40574949	1
ENSG00000166501	-0.968416	1.71895e-15	PRKCB	protein_coding	16	23835983	24220611	1
ENSG00000166669	-1.48374	0.00095056	ATF7IP2	protein_coding	16	10326434	10483638	1
ENSG00000166681	-0.605524	3.05218e-11	BEX3	protein_coding	X	103376395	103378164	1
ENSG00000166689	-1.0409	0.000150633	PLEKHA7	protein_coding	11	16777297	17014415	-1
ENSG00000166851	-0.755452	6.21906e-15	PLK1	protein_coding	16	23677656	23690367	1
ENSG00000166896	-0.632505	0.0318266	ATP23	protein_coding	12	57906039	57959148	1
ENSG00000166912	-0.872931	8.28965e-06	MTMR10	protein_coding	15	30938941	30991628	-1
ENSG00000166938	-0.937637	8.25933e-13	DIS3L	protein_coding	15	66293217	66333898	1
ENSG00000167280	-0.820339	3.98437e-07	ENGASE	protein_coding	17	79074824	79088599	1
ENSG00000167528	-0.747926	1.80125e-05	ZNF641	protein_coding	12	48337180	48351414	-1
ENSG00000167703	-1.87899	1.03692e-14	SLC43A2	protein_coding	17	1569268	1628886	-1
ENSG00000168394	-0.614447	5.11973e-05	TAP1	protein_coding	6	32845209	32853816	-1
ENSG00000168404	-0.655771	3.56843e-05	MLKL	protein_coding	16	74671855	74700960	-1
ENSG00000168653	-0.656583	8.32269e-07	NDUFS5	protein_coding	1	39026318	39034636	1
ENSG00000168661	-0.767241	0.0374249	ZNF30	protein_coding	19	34926903	34945170	1
ENSG00000168734	-0.60309	0.0306006	PKIG	protein_coding	20	44531785	44624247	1
ENSG00000168765	-0.765219	1.82929e-05	GSTM4	protein_coding	1	109656099	109665496	1
ENSG00000168772	-0.93353	0.000221582	CXXC4	protein_coding	4	104468308	104494901	-1
ENSG00000168874	-1.07001	6.97293e-10	ATOH8	protein_coding	2	85751344	85791383	1
ENSG00000168961	-3.20484	0.026828	LGALS9	protein_coding	17	27629798	27649560	1
ENSG00000169019	-0.641206	3.25716e-05	COMMD8	protein_coding	4	47450787	47463702	-1
ENSG00000169084	-0.688837	7.57081e-05	DHRSX	protein_coding	X	2219506	2502805	-1
ENSG00000169087	-0.844042	0.000271169	HSPBAP1	protein_coding	3	122739999	122793831	-1
ENSG00000169136	-0.651701	0.0230405	ATF5	protein_coding	19	49928702	49933935	1
ENSG00000169255	-0.858644	5.20157e-05	B3GALNT1	protein_coding	3	161083883	161105411	-1
ENSG00000169508	-0.831279	0.0195923	GPR183	protein_coding	13	99294539	99307399	-1
ENSG00000169908	-0.770408	5.13951e-13	TM4SF1	protein_coding	3	149369022	149377692	-1
ENSG00000170088	-0.819887	4.51277e-06	TMEM192	protein_coding	4	165070608	165208549	-1
ENSG00000170382	-1.07622	0.000862442	LRRN2	protein_coding	1	204617170	204685738	-1
ENSG00000170390	-0.615953	0.000418492	DCLK2	protein_coding	4	150078445	150257438	1
ENSG00000170439	-0.803095	0.0398596	METTL7B	protein_coding	12	55681736	55684611	1
ENSG00000170442	-0.616804	0.0152686	KRT86	protein_coding	12	52249300	52309163	1
ENSG00000170899	-1.23562	8.39368e-06	GSTA4	protein_coding	6	52977948	52995304	-1
ENSG00000171202	-0.691495	3.44692e-06	TMEM126A	protein_coding	11	85647967	85656547	1
ENSG00000171204	-0.583951	3.29713e-07	TMEM126B	protein_coding	11	85628573	85636539	1
ENSG00000171224	-0.682772	0.0333382	FAM241B	protein_coding	10	69630247	69633596	1
ENSG00000171227	-1.80364	0.000524276	TMEM37	protein_coding	2	119429901	119438504	1
ENSG00000171617	-0.728493	0.00190046	ENC1	protein_coding	5	74627406	74641424	-1
ENSG00000171658	-0.705473	0.00665207	NMRAL2P	transcribed_unprocessed_pseudogene	3	185960039	185979837	1
ENSG00000171840	-0.582542	0.00335196	NINJ2	protein_coding	12	564296	663589	-1
ENSG00000171865	-0.592749	3.01958e-05	RNASEH1	protein_coding	2	3541430	3558333	-1
ENSG00000171903	-1.27408	0.00135848	CYP4F11	protein_coding	19	15912367	15934867	-1
ENSG00000171931	-1.45977	0.00136604	FBXW10	protein_coding	17	18744026	18779349	1
ENSG00000172339	-0.604051	0.00228937	ALG14	protein_coding	1	94974405	95072951	-1
ENSG00000172403	-0.636766	0.00855045	SYNPO2	protein_coding	4	118850688	119061247	1
ENSG00000172594	-1.40026	5.41836e-13	SMPDL3A	protein_coding	6	122789049	122809720	1
ENSG00000172671	-0.703265	0.0229383	ZFAND4	protein_coding	10	45615500	45672780	-1
ENSG00000172728	-0.837161	0.000388049	FUT10	protein_coding	8	33370824	33473146	-1
ENSG00000172878	-0.739773	3.48431e-05	METAP1D	protein_coding	2	171999943	172082430	1
ENSG00000173267	-0.655569	5.90649e-06	SNCG	protein_coding	10	86958599	86963258	1
ENSG00000173320	-0.599983	1.00993e-05	STOX2	protein_coding	4	183797692	184023526	1
ENSG00000173409	-0.6409	1.087e-05	ARV1	protein_coding	1	230978981	231000733	1
ENSG00000173915	-0.62415	0.00035439	ATP5MK	protein_coding	10	103389041	103396492	-1
ENSG00000174177	-0.865949	6.13084e-05	CTU2	protein_coding	16	88706483	88715396	1
ENSG00000174446	-0.755688	5.44689e-09	SNAPC5	protein_coding	15	66490135	66497780	-1
ENSG00000174917	-0.796974	3.88322e-05	MICOS13	protein_coding	19	5678421	5680516	-1
ENSG00000175283	-0.808162	2.53233e-09	DOLK	protein_coding	9	128945530	128947603	-1
ENSG00000175857	-1.85492	0.00510716	GAPT	protein_coding	5	58491435	58497090	1
ENSG00000175920	-0.773864	0.0238766	DOK7	protein_coding	4	3463306	3501473	1
ENSG00000176170	-0.792405	2.42473e-12	SPHK1	protein_coding	17	76376584	76387860	1
ENSG00000176273	-0.694149	2.31268e-05	SLC35G1	protein_coding	10	93893973	93956062	1
ENSG00000177335	-0.802951	0.0433626	LINC02904	lncRNA	8	143039209	143060684	1
ENSG00000177337	-0.60847	0.000888483	DLGAP1-AS1	lncRNA	18	3593732	3598363	1
ENSG00000177432	-0.891712	2.98817e-07	NAP1L5	protein_coding	4	88695913	88697829	-1
ENSG00000177556	-0.615563	0.00342239	ATOX1	protein_coding	5	151742316	151772532	-1
ENSG00000177674	-0.847732	2.33204e-07	AGTRAP	protein_coding	1	11736084	11754802	1
ENSG00000177700	-0.831951	4.46652e-06	POLR2L	protein_coding	11	837356	842529	-1
ENSG00000178449	-0.736771	3.30843e-05	COX14	protein_coding	12	50112082	50120457	1
ENSG00000178537	-0.77926	4.52798e-07	SLC25A20	protein_coding	3	48856926	48898904	-1
ENSG00000178814	-0.771587	0.000151691	OPLAH	protein_coding	8	144051266	144063965	-1
ENSG00000179041	-0.681236	2.01568e-06	RRS1	protein_coding	8	66429014	66430733	1
ENSG00000179348	-1.0752	1.91081e-15	GATA2	protein_coding	3	128479427	128493201	-1
ENSG00000179750	-0.838582	0.00897313	APOBEC3B	protein_coding	22	38982347	38992804	1
ENSG00000179965	-0.7904	0.00323018	ZNF771	protein_coding	16	30407414	30431108	1
ENSG00000180071	-0.584429	0.0268851	ANKRD18A	protein_coding	9	38540567	38620596	-1
ENSG00000180440	-1.04707	2.40674e-17	SERTM1	protein_coding	13	36674020	36697839	1
ENSG00000181019	-0.698575	8.99575e-15	NQO1	protein_coding	16	69706996	69726668	-1
ENSG00000181045	-0.756945	5.02451e-05	SLC26A11	protein_coding	17	80219699	80253500	1
ENSG00000181523	-0.649916	2.4649e-06	SGSH	protein_coding	17	80206716	80220923	-1
ENSG00000181804	-1.08276	0.0215169	SLC9A9	protein_coding	3	143265222	143848485	-1
ENSG00000181817	-0.767959	1.63035e-06	LSM10	protein_coding	1	36391238	36397908	-1
ENSG00000182117	-0.710114	4.30229e-06	NOP10	protein_coding	15	34339159	34343180	-1
ENSG00000182134	-1.25133	2.34362e-06	TDRKH	protein_coding	1	151770107	151791416	-1
ENSG00000182179	-1.07917	0.014195	UBA7	protein_coding	3	49805209	49813953	-1
ENSG00000182541	-0.684273	1.13522e-07	LIMK2	protein_coding	22	31212239	31280080	1
ENSG00000182742	-1.18571	0.00411941	HOXB4	protein_coding	17	48575507	48578350	-1
ENSG00000183474	-0.676695	0.000295313	GTF2H2C	protein_coding	5	69560191	69595221	1
ENSG00000183597	-0.625423	0.0066204	TANGO2	protein_coding	22	20017014	20067164	1
ENSG00000183605	-0.897298	1.46162e-06	SFXN4	protein_coding	10	119140767	119165714	-1
ENSG00000184076	-0.875572	3.67643e-09	UQCR10	protein_coding	22	29767369	29770413	1
ENSG00000184178	-0.907566	4.3119e-08	SCFD2	protein_coding	4	52872982	53366066	-1
ENSG00000184232	-0.714296	0.00237108	OAF	protein_coding	11	120211032	120230334	1
ENSG00000184371	-1.13633	7.26601e-18	CSF1	protein_coding	1	109910242	109930992	1
ENSG00000184481	-1.17964	6.02295e-14	FOXO4	protein_coding	X	71095851	71103532	1
ENSG00000184867	-0.748946	9.3371e-12	ARMCX2	protein_coding	X	101655281	101659850	-1
ENSG00000184967	-0.647461	1.32242e-05	NOC4L	protein_coding	12	132144457	132152473	1
ENSG00000185238	-0.885951	9.80818e-11	PRMT3	protein_coding	11	20387558	20509338	1
ENSG00000185361	-0.67166	0.0247505	TNFAIP8L1	protein_coding	19	4639516	4655568	1
ENSG00000185432	-1.09677	0.00792636	METTL7A	protein_coding	12	50923472	50932510	1
ENSG00000185745	-1.0604	5.10371e-05	IFIT1	protein_coding	10	89392546	89406487	1
ENSG00000185909	-0.771208	0.000209623	KLHDC8B	protein_coding	3	49171598	49176486	1
ENSG00000186204	-0.626743	0.0405671	CYP4F12	protein_coding	19	15673018	15697174	1
ENSG00000186205	-0.760023	1.7099e-14	MTARC1	protein_coding	1	220786352	220819659	1
ENSG00000186283	-0.862867	3.8227e-12	TOR3A	protein_coding	1	179082070	179098023	1
ENSG00000186529	-1.02204	0.0124964	CYP4F3	protein_coding	19	15640897	15662825	1
ENSG00000186603	-1.52176	2.2254e-13	HPDL	protein_coding	1	45326895	45328710	1
ENSG00000187134	-0.972696	1.53068e-08	AKR1C1	protein_coding	10	4963253	4983283	1
ENSG00000187189	-0.609405	0.000308221	TSPYL4	protein_coding	6	116249964	116254075	-1
ENSG00000187630	-0.785268	0.000124724	DHRS4L2	protein_coding	14	23969874	24006408	1
ENSG00000187634	-1.4902	0.000168887	SAMD11	protein_coding	1	923923	944575	1
ENSG00000187689	-0.842789	0.0388243	AMTN	protein_coding	4	70518569	70532743	1
ENSG00000187775	-0.598528	0.0008386	DNAH17	protein_coding	17	78423697	78577396	-1
ENSG00000188162	-1.62555	6.73913e-05	OTOG	protein_coding	11	17547259	17647150	1
ENSG00000188266	-1.09438	0.00018659	HYKK	protein_coding	15	78507564	78537372	1
ENSG00000188385	-1.05114	0.0149247	JAKMIP3	protein_coding	10	132036336	132184858	1
ENSG00000188610	-0.618224	0.00615148	FAM72B	protein_coding	1	121167646	121185539	-1
ENSG00000188620	-0.789764	0.00265538	HMX3	protein_coding	10	123135970	123139423	1
ENSG00000189007	-0.613964	0.00099229	ADAT2	protein_coding	6	143422832	143450695	-1
ENSG00000189043	-0.626422	2.12164e-06	NDUFA4	protein_coding	7	10931943	10940153	-1
ENSG00000189050	-0.585686	0.00375088	RNFT1	protein_coding	17	59952240	59964761	-1
ENSG00000189120	-1.00465	0.00783959	SP6	protein_coding	17	47844908	47855874	-1
ENSG00000189190	-0.654577	0.0243547	ZNF600	protein_coding	19	52749942	52786807	-1
ENSG00000189221	-0.759676	0.0134319	MAOA	protein_coding	X	43654907	43746817	1
ENSG00000196139	-1.23573	3.50353e-28	AKR1C3	protein_coding	10	5035354	5107686	1
ENSG00000196440	-0.618139	0.0126035	ARMCX4	protein_coding	X	101418287	101533459	1
ENSG00000196696	-0.651308	0.0324743	PDXDC2P-NPIPB14P	lncRNA	16	69976297	70065948	-1
ENSG00000196981	-1.53562	4.13441e-09	WDR5B	protein_coding	3	122411846	122416062	-1
ENSG00000197044	-0.636252	0.0367367	ZNF441	protein_coding	19	11767000	11784078	1
ENSG00000197045	-0.749229	8.10904e-10	GMFB	protein_coding	14	54474484	54489025	-1
ENSG00000197147	-0.628246	0.000269919	LRRC8B	protein_coding	1	89524829	89597861	1
ENSG00000197312	-0.585619	1.30721e-06	DDI2	protein_coding	1	15617458	15669044	1
ENSG00000197429	-0.599001	0.0095338	IPP	protein_coding	1	45694324	45750653	-1
ENSG00000197448	-0.66649	5.83574e-10	GSTK1	protein_coding	7	143244093	143270854	1
ENSG00000198108	-0.777363	1.72496e-07	CHSY3	protein_coding	5	129904465	130186634	1
ENSG00000198157	-1.13182	5.68171e-24	HMGN5	protein_coding	X	81113699	81201913	-1
ENSG00000198585	-0.802243	2.4425e-08	NUDT16	protein_coding	3	131381671	131388830	1
ENSG00000198624	-1.04328	0.0118602	CCDC69	protein_coding	5	151181052	151224093	-1
ENSG00000198712	-1.54283	1.22164e-11	MT-CO2	protein_coding	MT	7586	8269	1
ENSG00000198727	-0.992562	4.76985e-05	MT-CYB	protein_coding	MT	14747	15887	1
ENSG00000198763	-1.71046	5.96083e-12	MT-ND2	protein_coding	MT	4470	5511	1
ENSG00000198786	-0.682057	6.94864e-07	MT-ND5	protein_coding	MT	12337	14148	1
ENSG00000198804	-1.09843	3.50681e-07	MT-CO1	protein_coding	MT	5904	7445	1
ENSG00000198830	-0.586227	1.96369e-06	HMGN2	protein_coding	1	26472440	26476642	1
ENSG00000198832	-0.690456	0.00389771	SELENOM	protein_coding	22	31104772	31120069	-1
ENSG00000198838	-0.769115	0.0280928	RYR3	protein_coding	15	33310962	33866121	1
ENSG00000198840	-1.61789	3.98291e-08	MT-ND3	protein_coding	MT	10059	10404	1
ENSG00000198886	-1.06339	8.68921e-07	MT-ND4	protein_coding	MT	10760	12137	1
ENSG00000198888	-1.61086	3.40307e-15	MT-ND1	protein_coding	MT	3307	4262	1
ENSG00000198899	-1.60446	1.45715e-10	MT-ATP6	protein_coding	MT	8527	9207	1
ENSG00000198938	-1.66636	9.51485e-09	MT-CO3	protein_coding	MT	9207	9990	1
ENSG00000198960	-0.829959	1.21821e-07	ARMCX6	protein_coding	X	101615118	101618001	-1
ENSG00000203760	-0.668602	0.000111352	CENPW	protein_coding	6	126340115	126348875	1
ENSG00000203883	-0.753285	0.039882	SOX18	protein_coding	20	64047582	64049639	-1
ENSG00000204267	-0.990187	2.63375e-09	TAP2	protein_coding	6	32821833	32838739	-1
ENSG00000204388	-0.609002	0.000320396	HSPA1B	protein_coding	6	31827738	31830254	1
ENSG00000204392	-0.846699	3.0434e-07	LSM2	protein_coding	6	31797396	31806966	-1
ENSG00000204394	-0.593001	9.9584e-11	VARS1	protein_coding	6	31777518	31795752	-1
ENSG00000204934	-0.821892	0.0281625	ATP6V0E2-AS1	lncRNA	7	149867697	149880610	-1
ENSG00000205336	-0.682665	0.00612581	ADGRG1	protein_coding	16	57610652	57665580	1
ENSG00000205707	-0.672997	0.00149155	ETFRF1	protein_coding	12	25195216	25209645	1
ENSG00000205726	-0.591235	0.000369991	ITSN1	protein_coding	21	33642400	33899861	1
ENSG00000205981	-0.748083	8.05967e-05	DNAJC19	protein_coding	3	180983697	180989774	-1
ENSG00000206535	-1.09828	0.00457296	LNP1	protein_coding	3	100401532	100456319	1
ENSG00000209082	-3.2659	7.8399e-11	MT-TL1	Mt_tRNA	MT	3230	3304	1
ENSG00000210082	-1.73162	3.20053e-16	MT-RNR2	Mt_rRNA	MT	1671	3229	1
ENSG00000210135	-1.351	0.000434788	MT-TN	Mt_tRNA	MT	5657	5729	-1
ENSG00000210140	-1.39591	0.00124937	MT-TC	Mt_tRNA	MT	5761	5826	-1
ENSG00000210144	-1.93103	3.22432e-05	MT-TY	Mt_tRNA	MT	5826	5891	-1
ENSG00000210164	-1.78552	0.0136917	MT-TG	Mt_tRNA	MT	9991	10058	1
ENSG00000210176	-2.78851	0.0029395	MT-TH	Mt_tRNA	MT	12138	12206	1
ENSG00000211448	-0.620627	1.61312e-06	DIO2	protein_coding	14	80197526	80387757	-1
ENSG00000211456	-0.631494	3.659e-08	SACM1L	protein_coding	3	45689056	45745412	1
ENSG00000211459	-0.703448	0.00319532	MT-RNR1	Mt_rRNA	MT	648	1601	1
ENSG00000211584	-1.53643	3.52545e-38	SLC48A1	protein_coding	12	47753916	47782751	1
ENSG00000212907	-1.21965	0.00104034	MT-ND4L	protein_coding	MT	10470	10766	1
ENSG00000213118	-1.34355	0.0140288	CHCHD2P4	processed_pseudogene	6	134393142	134393900	-1
ENSG00000213144	-0.923402	0.0251185		processed_pseudogene	12	119194850	119195394	1
ENSG00000213190	-0.603422	0.000104368	MLLT11	protein_coding	1	151060397	151069544	1
ENSG00000213468	-1.28457	0.000167761	FIRRE	lncRNA	X	131688779	131830862	-1
ENSG00000213903	-0.961004	0.00169847	LTB4R	protein_coding	14	24311450	24318036	1
ENSG00000213930	-0.889691	3.66e-06	GALT	protein_coding	9	34638133	34651035	1
ENSG00000214063	-0.832456	1.44228e-10	TSPAN4	protein_coding	11	842812	867116	1
ENSG00000214717	-0.857588	2.42473e-12	ZBED1	protein_coding	X	2486414	2500976	-1
ENSG00000215068	-0.709769	0.0143095	ANXA2R-AS1	lncRNA	5	43041572	43064272	1
ENSG00000221963	-0.640149	0.0490496	APOL6	protein_coding	22	35648446	35668404	1
ENSG00000223764	-1.56831	1.22467e-21	LINC02593	lncRNA	1	916865	921016	-1
ENSG00000224251	-0.869178	0.0498944		lncRNA	10	4995488	4997380	1
ENSG00000225630	-1.8389	2.95995e-06	MTND2P28	unprocessed_pseudogene	1	629640	630683	1
ENSG00000225872	-1.26126	0.0280942	TEX14BP	transcribed_unitary_pseudogene	19	35785697	35797935	-1
ENSG00000226259	-0.806283	0.0143952	GTF2H2B	transcribed_unprocessed_pseudogene	5	70415352	70447526	1
ENSG00000226950	-0.729026	1.04104e-09	DANCR	lncRNA	4	52712325	52723623	1
ENSG00000227403	-0.805297	0.0147753	LINC01806	lncRNA	2	161244720	161249095	1
ENSG00000228253	-1.85615	1.03107e-06	MT-ATP8	protein_coding	MT	8366	8572	1
ENSG00000228873	-4.58888	0.000387814		lncRNA	2	96145602	96147012	-1
ENSG00000230699	-0.652807	0.0388243		lncRNA	1	911435	914948	1
ENSG00000233184	-1.12782	1.10624e-05	DPH5-DT	lncRNA	1	101025844	101090513	1
ENSG00000233429	-0.904679	0.00649272	HOTAIRM1	lncRNA	7	27095647	27100265	1
ENSG00000234281	-1.25542	0.0194201	LANCL1-AS1	lncRNA	2	210324759	210469246	1
ENSG00000234618	-0.917648	0.0381486	RPSAP9	processed_pseudogene	9	76398699	76399586	1
ENSG00000235109	-0.982801	1.80932e-06	ZSCAN31	protein_coding	6	28324693	28356271	-1
ENSG00000235173	-0.79193	5.397e-08	HGH1	protein_coding	8	144137774	144140851	1
ENSG00000236081	-1.63048	3.75701e-08	ELFN1-AS1	lncRNA	7	1738630	1742291	-1
ENSG00000236144	-1.01993	0.000168403	TMEM147-AS1	lncRNA	19	35540738	35546029	-1
ENSG00000236499	-0.795061	0.00411941	LINC00896	lncRNA	22	20206380	20208524	1
ENSG00000237973	-1.42606	1.83307e-10	MTCO1P12	unprocessed_pseudogene	1	631074	632616	1
ENSG00000240184	-1.27042	0.00315059	PCDHGC3	protein_coding	5	141475947	141512977	1
ENSG00000240207	-0.822091	0.0336039		lncRNA	3	158732263	158784070	1
ENSG00000241127	-0.611739	0.00298385	YAE1	protein_coding	7	39566385	39610320	1
ENSG00000241322	-1.1373	0.00755246	FBXW10B	protein_coding	17	15565483	15619704	-1
ENSG00000242294	-0.584471	0.0201536	STAG3L5P	transcribed_unprocessed_pseudogene	7	100338197	100338886	1
ENSG00000243678	-0.95487	0.00248074	NME2	protein_coding	17	51165435	51171744	1
ENSG00000244300	-0.915631	1.37459e-06	GATA2-AS1	lncRNA	3	128489212	128502970	1
ENSG00000244968	-1.47116	0.0109147	LIFR-AS1	lncRNA	5	38556765	38671216	1
ENSG00000247381	-1.0496	0.0221109	PLUT	lncRNA	13	27819376	27917298	-1
ENSG00000248527	-1.92313	1.48463e-08	MTATP6P1	unprocessed_pseudogene	1	633696	634376	1
ENSG00000251003	-0.613538	0.0237312	ZFPM2-AS1	lncRNA	8	105546089	106060524	-1
ENSG00000251141	-0.898809	0.0194304	MRPS30-DT	lncRNA	5	44742420	44808777	-1
ENSG00000253552	-0.998899	0.0478789	HOXA-AS2	lncRNA	7	27107777	27134302	1
ENSG00000254093	-0.634456	0.00725578	PINX1	protein_coding	8	10764961	10839884	-1
ENSG00000254858	-1.0072	1.95073e-06	MPV17L2	protein_coding	19	18193218	18196948	1
ENSG00000256433	-1.27457	0.0010798		lncRNA	12	6393879	6396148	1
ENSG00000258711	-0.711219	0.000185163		lncRNA	14	50956259	50962002	-1
ENSG00000259479	-0.764902	0.00888757	SORD2P	transcribed_unprocessed_pseudogene	15	44827060	44861850	-1
ENSG00000259642	-0.816815	0.0121371	ST20-AS1	lncRNA	15	79922771	79926993	1
ENSG00000260314	-2.82539	2.91017e-07	MRC1	protein_coding	10	17809348	17911164	1
ENSG00000260565	-0.610577	0.00767611	ERVK13-1	lncRNA	16	2660348	2682398	-1
ENSG00000261236	-0.616494	5.76557e-09	BOP1	protein_coding	8	144262045	144291438	-1
ENSG00000261373	-0.773421	0.0156222	VPS9D1-AS1	lncRNA	16	89711856	89718165	1
ENSG00000261786	-0.849632	0.000167067		lncRNA	3	44117299	44122365	1
ENSG00000262001	-0.789488	0.0011182	DLGAP1-AS2	lncRNA	18	3603000	3610103	1
ENSG00000262580	-1.58627	2.86393e-06		lncRNA	17	80200673	80205949	-1
ENSG00000267100	-0.672256	0.0125144	ILF3-DT	lncRNA	19	10651862	10653875	-1
ENSG00000267432	-0.612208	0.00310447	DNAH17-AS1	lncRNA	17	78484882	78503056	1
ENSG00000270133	-0.906445	0.0147052		lncRNA	5	94611906	94618122	-1
ENSG00000271147	-0.936677	0.00530346	ARMCX5-GPRASP2	lncRNA	X	102599512	102714671	1
ENSG00000271270	-0.603397	0.0267753	TMCC1-DT	lncRNA	3	129893811	129918578	1
ENSG00000271303	-0.614291	0.0173876	SRXN1	protein_coding	20	646615	653200	-1
ENSG00000272438	-1.41254	0.00637827		lncRNA	1	904834	915976	1
ENSG00000272462	-0.780163	0.0299425	LINC02980	lncRNA	6	25992641	26001775	1
ENSG00000272711	-1.09364	0.0041915	HK2-DT	lncRNA	2	74832655	74833987	-1
ENSG00000274605	-0.763035	0.0101226	PCCA-DT	lncRNA	13	100053074	100088972	-1
ENSG00000278175	-0.805755	0.0355397	GLIDR	lncRNA	9	39709535	39810128	-1
ENSG00000278535	-0.749821	0.0021259	DHRS11	protein_coding	17	36591879	36600804	1
ENSG00000278600	-0.813684	0.0081558		lncRNA	15	79920195	79922455	-1
ENSG00000280435	-1.04708	0.00444666		TEC	3	44115818	44117487	-1
ENSG00000281398	-0.816008	5.26613e-05	SNHG4	lncRNA	5	139274102	139284899	1
ENSG00000283199	-1.31744	0.039978	C13orf46	protein_coding	13	113953705	113974076	-1
ENSG00000284906	-0.620669	0.0430718		protein_coding	15	30624548	30773002	1

## Sheet: Hpx siRelA Full
ensembl_gene_id	log2FoldChange	FDR	external_gene_name	gene_biotype	chromosome_name	start_position	end_position	strand
ENSG00000000003	-0.00936523	0.967021	TSPAN6	protein_coding	X	100627108	100639991	-1
ENSG00000000419	-0.108303	0.470024	DPM1	protein_coding	20	50934867	50959140	-1
ENSG00000000457	-0.320016	0.138689	SCYL3	protein_coding	1	169849631	169894267	-1
ENSG00000000460	-0.814222	3.95814e-08	C1orf112	protein_coding	1	169662007	169854080	1
ENSG00000000971	0.0508649	0.715977	CFH	protein_coding	1	196651754	196752476	1
ENSG00000001036	-0.112667	0.360603	FUCA2	protein_coding	6	143494812	143511720	-1
ENSG00000001084	0.905178	8.18726e-15	GCLC	protein_coding	6	53497341	53616970	-1
ENSG00000001167	0.0458994	0.834439	NFYA	protein_coding	6	41072974	41102403	1
ENSG00000001460	-0.471165	0.0908597	STPG1	protein_coding	1	24356999	24416934	-1
ENSG00000001461	-0.197131	0.198204	NIPAL3	protein_coding	1	24415802	24472976	1
ENSG00000001497	-0.32327	0.00847202	LAS1L	protein_coding	X	65438549	65534810	-1
ENSG00000001617	0.848738	3.5712e-14	SEMA3F	protein_coding	3	50155045	50189075	1
ENSG00000001626	0.064499	0.852136	CFTR	protein_coding	7	117287120	117715971	1
ENSG00000001629	0.490434	3.42734e-06	ANKIB1	protein_coding	7	92245974	92401383	1
ENSG00000001630	0.153818	0.556256	CYP51A1	protein_coding	7	92084987	92134803	-1
ENSG00000001631	-0.228304	0.0433775	KRIT1	protein_coding	7	92197498	92246166	-1
ENSG00000002016	-0.351987	0.100641	RAD52	protein_coding	12	911736	990053	-1
ENSG00000002330	-0.0840937	0.707187	BAD	protein_coding	11	64269830	64284704	-1
ENSG00000002549	-1.32294	1.90264e-22	LAP3	protein_coding	4	17577198	17607972	1
ENSG00000002586	0.524898	7.60897e-08	CD99	protein_coding	X	2691187	2741309	1
ENSG00000002587	0.13111	0.650611	HS3ST1	protein_coding	4	11393150	11429564	-1
ENSG00000002726	-0.386929	0.30462	AOC1	protein_coding	7	150824627	150861504	1
ENSG00000002745	-0.251865	0.476689	WNT16	protein_coding	7	121325367	121341104	1
ENSG00000002746	-1.64513	0.00312187	HECW1	protein_coding	7	43112629	43566001	1
ENSG00000002822	-0.108696	0.592128	MAD1L1	protein_coding	7	1815793	2233243	-1
ENSG00000002834	0.136556	0.369769	LASP1	protein_coding	17	38869859	38921770	1
ENSG00000002919	-0.0749802	0.715657	SNX11	protein_coding	17	48103357	48123601	1
ENSG00000002933	-0.0753135	0.855751	TMEM176A	protein_coding	7	150800403	150805118	1
ENSG00000003056	0.166028	0.149253	M6PR	protein_coding	12	8940361	8949761	-1
ENSG00000003096	-0.867817	5.95687e-19	KLHL13	protein_coding	X	117897813	118117340	-1
ENSG00000003137	-1.45325	1.51182e-05	CYP26B1	protein_coding	2	72129238	72147862	-1
ENSG00000003147	-0.887663	0.0107595	ICA1	protein_coding	7	8113184	8262687	-1
ENSG00000003249	0.830765	1.1414e-08	DBNDD1	protein_coding	16	90004871	90019890	-1
ENSG00000003393	-0.178616	0.286246	ALS2	protein_coding	2	201700267	201782112	-1
ENSG00000003400	-0.80194	0.0197969	CASP10	protein_coding	2	201182872	201229428	1
ENSG00000003402	-0.382745	0.00363845	CFLAR	protein_coding	2	201116154	201176687	1
ENSG00000003436	0.523468	1.90453e-05	TFPI	protein_coding	2	187464230	187565760	-1
ENSG00000003509	0.135615	0.438351	NDUFAF7	protein_coding	2	37231631	37253403	1
ENSG00000003756	-0.0599132	0.730377	RBM5	protein_coding	3	50088919	50119021	1
ENSG00000003987	-0.230256	0.518354	MTMR7	protein_coding	8	17296794	17413528	-1
ENSG00000003989	-0.395353	0.0992117	SLC7A2	protein_coding	8	17497088	17570573	1
ENSG00000004059	0.00840741	0.968793	ARF5	protein_coding	7	127588386	127591700	1
ENSG00000004139	-0.0527514	0.899613	SARM1	protein_coding	17	28364356	28404049	1
ENSG00000004142	-0.25815	0.0173675	POLDIP2	protein_coding	17	28346633	28357527	-1
ENSG00000004399	1.54606	8.24708e-58	PLXND1	protein_coding	3	129555214	129606676	-1
ENSG00000004455	1.17308	7.16379e-22	AK2	protein_coding	1	33007986	33080996	-1
ENSG00000004468	0.070089	0.817567	CD38	protein_coding	4	15778275	15853232	1
ENSG00000004478	0.0611605	0.68743	FKBP4	protein_coding	12	2794970	2805423	1
ENSG00000004487	0.401508	0.000329682	KDM1A	protein_coding	1	23019443	23083689	1
ENSG00000004534	-0.312067	0.0446324	RBM6	protein_coding	3	49940007	50100045	1
ENSG00000004660	-0.659097	1.17547e-06	CAMKK1	protein_coding	17	3860315	3894891	-1
ENSG00000004700	-0.408727	0.000668685	RECQL	protein_coding	12	21468910	21501669	-1
ENSG00000004766	-0.383191	0.00417595	VPS50	protein_coding	7	93232340	93361123	1
ENSG00000004776	-0.229476	0.435987	HSPB6	protein_coding	19	35754566	35758079	-1
ENSG00000004777	-1.12167	0.000768224	ARHGAP33	protein_coding	19	35774532	35788822	1
ENSG00000004779	-0.092563	0.614931	NDUFAB1	protein_coding	16	23581014	23596316	-1
ENSG00000004799	-0.901801	1.29744e-12	PDK4	protein_coding	7	95583499	95596516	-1
ENSG00000004838	0.251469	0.467489	ZMYND10	protein_coding	3	50341110	50345732	-1
ENSG00000004864	-0.224964	0.0490538	SLC25A13	protein_coding	7	96120220	96322147	-1
ENSG00000004866	-0.538523	1.41776e-05	ST7	protein_coding	7	116953238	117230176	1
ENSG00000004897	-0.435675	7.98222e-06	CDC27	protein_coding	17	47117703	47189422	-1
ENSG00000004961	0.0471395	0.812537	HCCS	protein_coding	X	11111301	11123086	1
ENSG00000004975	-0.160568	0.213848	DVL2	protein_coding	17	7225342	7234517	-1
ENSG00000005007	-0.178118	0.163938	UPF1	protein_coding	19	18831959	18868230	1
ENSG00000005020	-0.479209	0.00430293	SKAP2	protein_coding	7	26667068	26995239	-1
ENSG00000005022	-0.206775	0.0351298	SLC25A5	protein_coding	X	119468422	119471396	1
ENSG00000005059	-0.270069	0.11345	MCUB	protein_coding	4	109560209	109688719	1
ENSG00000005073	-0.507002	0.00679151	HOXA11	protein_coding	7	27181157	27185232	-1
ENSG00000005075	-0.238948	0.147115	POLR2J	protein_coding	7	102473128	102478922	-1
ENSG00000005100	-0.050377	0.730546	DHX33	protein_coding	17	5440917	5468982	-1
ENSG00000005102	-1.1246	1.79387e-08	MEOX1	protein_coding	17	43640389	43661922	-1
ENSG00000005108	0.245685	0.541099	THSD7A	protein_coding	7	11370365	11832198	-1
ENSG00000005156	-0.696381	1.7988e-07	LIG3	protein_coding	17	34980512	35009743	1
ENSG00000005175	-0.424386	0.000132625	RPAP3	protein_coding	12	47661249	47706030	-1
ENSG00000005187	-0.0344187	0.904207	ACSM3	protein_coding	16	20610243	20797581	1
ENSG00000005189	-0.757219	2.63199e-05	REXO5	protein_coding	16	20806429	20849665	1
ENSG00000005194	-0.515723	4.1361e-06	CIAPIN1	protein_coding	16	57428187	57447420	-1
ENSG00000005206	0.593938	8.54619e-06	SPPL2B	protein_coding	19	2328615	2355095	1
ENSG00000005238	0.163242	0.46233	ATOSB	protein_coding	9	35104112	35116341	-1
ENSG00000005243	-0.294115	0.215112	COPZ2	protein_coding	17	48026167	48038030	-1
ENSG00000005249	-0.599943	0.056702	PRKAR2B	protein_coding	7	107044705	107161811	1
ENSG00000005302	-0.39198	0.00266091	MSL3	protein_coding	X	11758159	11775772	1
ENSG00000005339	-0.289302	0.0115042	CREBBP	protein_coding	16	3725054	3880713	-1
ENSG00000005379	-0.47919	0.0776108	TSPOAP1	protein_coding	17	58301228	58328795	-1
ENSG00000005421	-0.150859	0.655145	PON1	protein_coding	7	95297676	95324532	-1
ENSG00000005436	-0.240621	0.172114	GCFC2	protein_coding	2	75652000	75710985	-1
ENSG00000005448	1.79255	1.59004e-56	WDR54	protein_coding	2	74421678	74425755	1
ENSG00000005469	-1.6573	3.21001e-11	CROT	protein_coding	7	87345664	87399794	1
ENSG00000005471	0.236441	0.190076	ABCB4	protein_coding	7	87401696	87480435	-1
ENSG00000005483	0.520756	2.9036e-07	KMT2E	protein_coding	7	104940943	105115019	1
ENSG00000005486	-0.299536	0.0201626	RHBDD2	protein_coding	7	75842602	75888926	1
ENSG00000005700	0.023373	0.910117	IBTK	protein_coding	6	82169986	82247754	-1
ENSG00000005801	-0.172658	0.324708	ZNF195	protein_coding	11	3339261	3379222	-1
ENSG00000005810	0.399627	0.00305131	MYCBP2	protein_coding	13	77042474	77327094	-1
ENSG00000005812	0.0571134	0.725491	FBXL3	protein_coding	13	76992598	77027195	-1
ENSG00000005882	-0.899953	3.73041e-08	PDK2	protein_coding	17	50094737	50112152	1
ENSG00000005884	0.434613	2.4342e-05	ITGA3	protein_coding	17	50055968	50090481	1
ENSG00000005889	-0.502102	1.86773e-06	ZFX	protein_coding	X	24149173	24216255	1
ENSG00000005893	-0.277376	0.0145132	LAMP2	protein_coding	X	120426148	120469365	-1
ENSG00000005961	1.50697	4.92382e-05	ITGA2B	protein_coding	17	44372180	44389649	-1
ENSG00000005981	-0.195777	0.508211	ASB4	protein_coding	7	95478444	95540233	1
ENSG00000006007	0.261822	0.0303316	GDE1	protein_coding	16	19501693	19522123	-1
ENSG00000006015	0.0126481	0.969812	REX1BD	protein_coding	19	18588685	18592337	1
ENSG00000006016	0.325267	0.00584361	CRLF1	protein_coding	19	18572220	18607741	-1
ENSG00000006025	0.25272	0.436947	OSBPL7	protein_coding	17	47807372	47821803	-1
ENSG00000006047	0.259035	0.481804	YBX2	protein_coding	17	7288263	7294639	-1
ENSG00000006062	-0.170683	0.328216	MAP3K14	protein_coding	17	45263119	45317029	-1
ENSG00000006071	-3.80684	1.99136e-06	ABCC8	protein_coding	11	17392498	17476894	-1
ENSG00000006116	0.0605911	0.812769	CACNG3	protein_coding	16	24256335	24362412	1
ENSG00000006118	0.252582	0.0164757	TMEM132A	protein_coding	11	60924460	60937159	1
ENSG00000006125	0.138033	0.222016	AP2B1	protein_coding	17	35578046	35726413	1
ENSG00000006194	-0.211274	0.109353	ZNF263	protein_coding	16	3283283	3301401	1
ENSG00000006282	0.0556462	0.74893	SPATA20	protein_coding	17	50543058	50555852	1
ENSG00000006283	0.657278	0.00369811	CACNA1G	protein_coding	17	50560715	50627474	1
ENSG00000006327	0.589179	4.13416e-07	TNFRSF12A	protein_coding	16	3018445	3022383	1
ENSG00000006377	-1.06844	4.21187e-05	DLX6	protein_coding	7	97005553	97011040	1
ENSG00000006432	0.899109	8.952e-12	MAP3K9	protein_coding	14	70722526	70809534	-1
ENSG00000006451	0.042926	0.803802	RALA	protein_coding	7	39623565	39708120	1
ENSG00000006453	0.684045	2.82873e-10	BAIAP2L1	protein_coding	7	98291650	98401090	-1
ENSG00000006459	2.28508	1.36146e-28	KDM7A	protein_coding	7	140084746	140176983	-1
ENSG00000006468	-0.74139	0.000959312	ETV1	protein_coding	7	13891229	13991425	-1
ENSG00000006530	-0.228894	0.192139	AGK	protein_coding	7	141551278	141655244	1
ENSG00000006534	-0.342436	0.000258489	ALDH3B1	protein_coding	11	68008578	68029282	1
ENSG00000006555	0.0250582	0.94033	TTC22	protein_coding	1	54779712	54801323	-1
ENSG00000006576	-0.733974	1.28602e-09	PHTF2	protein_coding	7	77798773	77957503	1
ENSG00000006607	-0.179289	0.244571	FARP2	protein_coding	2	241356285	241494841	1
ENSG00000006611	-2.51621	3.52501e-55	USH1C	protein_coding	11	17493895	17544416	-1
ENSG00000006625	-0.539366	3.25401e-05	GGCT	protein_coding	7	30496621	30504841	-1
ENSG00000006634	-0.792724	1.9188e-11	DBF4	protein_coding	7	87876216	87909553	1
ENSG00000006638	-0.843439	3.10567e-05	TBXA2R	protein_coding	19	3594507	3606875	-1
ENSG00000006652	0.566491	6.97642e-10	IFRD1	protein_coding	7	112422887	112481017	1
ENSG00000006695	-0.09563	0.601219	COX10	protein_coding	17	14069490	14231736	1
ENSG00000006704	-0.632267	3.0668e-09	GTF2IRD1	protein_coding	7	74453790	74602605	1
ENSG00000006712	-0.310808	0.00347477	PAF1	protein_coding	19	39385629	39391154	-1
ENSG00000006715	0.0403192	0.835335	VPS41	protein_coding	7	38722974	38932394	-1
ENSG00000006740	-0.205699	0.251109	ARHGAP44	protein_coding	17	12789498	12991643	1
ENSG00000006744	-0.556623	1.37819e-09	ELAC2	protein_coding	17	12991612	13018065	-1
ENSG00000006747	-0.200966	0.589852	SCIN	protein_coding	7	12570577	12660182	1
ENSG00000006757	-0.0980454	0.673972	PNPLA4	protein_coding	X	7898247	7927739	-1
ENSG00000006831	-0.0131062	0.936346	ADIPOR2	protein_coding	12	1688574	1788674	1
ENSG00000006837	0.0389213	0.938282	CDKL3	protein_coding	5	134286350	134371047	-1
ENSG00000007038	0.411707	4.98916e-06	PRSS21	protein_coding	16	2817180	2826304	1
ENSG00000007047	-0.369535	0.0132646	MARK4	protein_coding	19	45079288	45305284	1
ENSG00000007062	0.406242	0.301037	PROM1	protein_coding	4	15963076	16084378	-1
ENSG00000007080	0.439223	0.000179451	CCDC124	protein_coding	19	17933015	17943991	1
ENSG00000007168	0.0308906	0.839605	PAFAH1B1	protein_coding	17	2593210	2685615	1
ENSG00000007202	0.718371	1.23524e-16	BLTP2	protein_coding	17	28614446	28645454	-1
ENSG00000007237	-1.83814	3.95141e-15	GAS7	protein_coding	17	9910606	10198606	-1
ENSG00000007255	-0.471575	0.223235	TRAPPC6A	protein_coding	19	45162928	45178237	-1
ENSG00000007264	3.49163	0.000389876	MATK	protein_coding	19	3777970	3802129	-1
ENSG00000007341	-0.0308405	0.891345	ST7L	protein_coding	1	112523514	112620825	-1
ENSG00000007372	-0.959175	1.70299e-08	PAX6	protein_coding	11	31784779	31817961	-1
ENSG00000007376	0.356132	0.00340169	RPUSD1	protein_coding	16	784974	788397	-1
ENSG00000007384	0.576077	0.000156677	RHBDF1	protein_coding	16	58059	76355	-1
ENSG00000007392	-0.116247	0.575552	LUC7L	protein_coding	16	188969	229463	-1
ENSG00000007402	0.224482	0.508478	CACNA2D2	protein_coding	3	50362613	50504244	-1
ENSG00000007516	4.56233	1.13056e-76	BAIAP3	protein_coding	16	1333638	1349439	1
ENSG00000007520	-0.185753	0.233862	TSR3	protein_coding	16	1349240	1351878	-1
ENSG00000007541	0.406976	0.000952157	PIGQ	protein_coding	16	566995	584109	1
ENSG00000007545	0.142058	0.435535	CRAMP1	protein_coding	16	1612337	1677908	1
ENSG00000007866	-0.490483	0.00696565	TEAD3	protein_coding	6	35473597	35497079	-1
ENSG00000007923	-0.398058	0.000122896	DNAJC11	protein_coding	1	6634168	6701924	-1
ENSG00000007933	-0.39191	0.159005	FMO3	protein_coding	1	171090901	171117819	1
ENSG00000007944	0.775732	5.93971e-09	MYLIP	protein_coding	6	16129086	16148248	1
ENSG00000007952	-0.10461	0.814609	NOX1	protein_coding	X	100843324	100874359	-1
ENSG00000007968	-1.26732	2.93807e-16	E2F2	protein_coding	1	23506438	23531233	-1
ENSG00000008018	-0.116295	0.305081	PSMB1	protein_coding	6	170535120	170553307	-1
ENSG00000008056	0.040499	0.89164	SYN1	protein_coding	X	47571901	47619857	-1
ENSG00000008083	1.02534	2.18026e-18	JARID2	protein_coding	6	15246069	15522042	1
ENSG00000008086	0.31116	0.0604909	CDKL5	protein_coding	X	18425583	18653629	1
ENSG00000008128	-0.144826	0.726617	CDK11A	protein_coding	1	1702379	1724357	-1
ENSG00000008130	0.418859	6.11456e-07	NADK	protein_coding	1	1751232	1780457	-1
ENSG00000008196	0.044858	0.843165	TFAP2B	protein_coding	6	50818723	50847619	1
ENSG00000008256	-0.22135	0.162109	CYTH3	protein_coding	7	6161779	6272644	-1
ENSG00000008277	-0.44874	0.0112003	ADAM22	protein_coding	7	87934143	88202889	1
ENSG00000008282	-0.0703188	0.645613	SYPL1	protein_coding	7	106090505	106112589	-1
ENSG00000008283	-0.501695	2.2336e-05	CYB561	protein_coding	17	63432304	63446354	-1
ENSG00000008294	-0.152332	0.185107	SPAG9	protein_coding	17	50962174	51120868	-1
ENSG00000008300	0.381098	0.000949045	CELSR3	protein_coding	3	48636463	48662886	-1
ENSG00000008311	-0.858677	0.000399595	AASS	protein_coding	7	122064583	122144308	-1
ENSG00000008323	0.0473133	0.901215	PLEKHG6	protein_coding	12	6310436	6328506	1
ENSG00000008324	-0.44851	0.0104706	SS18L2	protein_coding	3	42581840	42596934	1
ENSG00000008382	-0.62239	0.0362311	MPND	protein_coding	19	4343527	4360086	1
ENSG00000008394	-0.178811	0.113492	MGST1	protein_coding	12	16347142	16609259	1
ENSG00000008405	-0.943105	5.79875e-15	CRY1	protein_coding	12	106991364	107093549	-1
ENSG00000008441	0.00182312	0.990075	NFIX	protein_coding	19	12995475	13098796	1
ENSG00000008513	0.894115	6.80981e-21	ST3GAL1	protein_coding	8	133454848	133571926	-1
ENSG00000008516	0.340586	0.290005	MMP25	protein_coding	16	3046062	3060726	1
ENSG00000008517	0.838204	0.00067854	IL32	protein_coding	16	3065297	3082192	1
ENSG00000008710	1.0062	2.14058e-16	PKD1	protein_coding	16	2088708	2135898	-1
ENSG00000008735	0.347522	0.368346	MAPK8IP2	protein_coding	22	50600793	50613981	1
ENSG00000008838	-0.17971	0.111643	MED24	protein_coding	17	40019097	40061215	-1
ENSG00000008853	-0.238709	0.0945528	RHOBTB2	protein_coding	8	22987417	23020509	1
ENSG00000008869	0.500019	2.3256e-05	HEATR5B	protein_coding	2	36968383	37084372	-1
ENSG00000008952	-0.026731	0.881894	SEC62	protein_coding	3	169966635	169998373	1
ENSG00000008988	0.370407	0.00024743	RPS20	protein_coding	8	56067254	56074510	-1
ENSG00000009307	0.110729	0.379485	CSDE1	protein_coding	1	114716913	114758676	-1
ENSG00000009335	0.0311327	0.851902	UBE3C	protein_coding	7	157138926	157269370	1
ENSG00000009413	-0.452098	0.00532963	REV3L	protein_coding	6	111299028	111483715	-1
ENSG00000009694	0.138131	0.748522	TENM1	protein_coding	X	124375903	125204312	-1
ENSG00000009724	-0.103784	0.815185	MASP2	protein_coding	1	11022009	11047239	-1
ENSG00000009780	-0.647955	0.00309291	FAM76A	protein_coding	1	27725961	27763116	1
ENSG00000009830	-0.165163	0.331687	POMT2	protein_coding	14	77274956	77320883	-1
ENSG00000009844	-0.167101	0.234235	VTA1	protein_coding	6	142147162	142224685	1
ENSG00000009950	-0.601516	0.109334	MLXIPL	protein_coding	7	73593194	73624543	-1
ENSG00000009954	-0.213538	0.0149321	BAZ1B	protein_coding	7	73440406	73522293	-1
ENSG00000010017	-0.117577	0.353983	RANBP9	protein_coding	6	13621498	13711835	-1
ENSG00000010072	-0.766341	3.92752e-07	SPRTN	protein_coding	1	231337104	231355023	1
ENSG00000010165	-0.261481	0.0346116	METTL13	protein_coding	1	171781660	171814023	1
ENSG00000010219	-0.00641372	0.987076	DYRK4	protein_coding	12	4562208	4615302	1
ENSG00000010244	-0.371589	5.61053e-05	ZNF207	protein_coding	17	32350132	32381885	1
ENSG00000010256	0.275514	0.0107362	UQCRC1	protein_coding	3	48599002	48610976	-1
ENSG00000010270	-0.171231	0.285824	STARD3NL	protein_coding	7	38178245	38230670	1
ENSG00000010278	0.0886832	0.609933	CD9	protein_coding	12	6199715	6238271	1
ENSG00000010292	-0.70098	7.34438e-13	NCAPD2	protein_coding	12	6493356	6531955	1
ENSG00000010295	-0.100215	0.775706	IFFO1	protein_coding	12	6538961	6556073	-1
ENSG00000010310	1.03687	0.0287895	GIPR	protein_coding	19	45668221	45683722	1
ENSG00000010318	-0.552613	0.114764	PHF7	protein_coding	3	52410660	52423641	1
ENSG00000010319	-0.328826	0.394633	SEMA3G	protein_coding	3	52433035	52445103	-1
ENSG00000010322	0.567568	1.20388e-06	NISCH	protein_coding	3	52455118	52493068	1
ENSG00000010327	0.442247	0.152559	STAB1	protein_coding	3	52495338	52524495	1
ENSG00000010361	-0.179888	0.430624	FUZ	protein_coding	19	49806866	49817376	-1
ENSG00000010404	0.597592	1.91466e-05	IDS	protein_coding	X	149476988	149521096	-1
ENSG00000010438	0.215648	0.308453	PRSS3	protein_coding	9	33750679	33799231	1
ENSG00000010539	-0.110626	0.616256	ZNF200	protein_coding	16	3222325	3236221	-1
ENSG00000010610	0.480836	0.229073	CD4	protein_coding	12	6786858	6820799	1
ENSG00000010626	0.278584	0.235827	LRRC23	protein_coding	12	6873569	6914241	1
ENSG00000010704	0.0551908	0.813961	HFE	protein_coding	6	26087281	26098343	1
ENSG00000010803	-0.0900144	0.606818	SCMH1	protein_coding	1	41027202	41242306	-1
ENSG00000010810	0.328096	0.0610143	FYN	protein_coding	6	111660332	111873452	-1
ENSG00000010818	1.41552	1.70864e-28	HIVEP2	protein_coding	6	142751469	142956698	-1
ENSG00000011007	-0.315489	0.00213928	ELOA	protein_coding	1	23743448	23762059	1
ENSG00000011009	0.111866	0.436721	LYPLA2	protein_coding	1	23791145	23795539	1
ENSG00000011021	-0.288593	0.081405	CLCN6	protein_coding	1	11806096	11848079	1
ENSG00000011028	0.156566	0.218284	MRC2	protein_coding	17	62627670	62693597	1
ENSG00000011052	-0.182751	0.661978	NME1-NME2	protein_coding	17	51153590	51171744	1
ENSG00000011083	0.182226	0.584658	SLC6A7	protein_coding	5	150190062	150222788	1
ENSG00000011105	0.329042	0.0146137	TSPAN9	protein_coding	12	3077355	3286564	1
ENSG00000011114	-0.615715	5.11565e-07	BTBD7	protein_coding	14	93237550	93333092	-1
ENSG00000011132	-0.10526	0.681702	APBA3	protein_coding	19	3750772	3761692	-1
ENSG00000011143	-0.385634	0.0306712	MKS1	protein_coding	17	58205441	58219605	-1
ENSG00000011198	-0.0211386	0.934621	ABHD5	protein_coding	3	43690108	43734371	1
ENSG00000011201	0.849997	1.64752e-17	ANOS1	protein_coding	X	8528874	8732137	-1
ENSG00000011243	0.0897939	0.599281	AKAP8L	protein_coding	19	15380050	15419141	-1
ENSG00000011258	0.521632	0.000140721	MBTD1	protein_coding	17	51177425	51260163	-1
ENSG00000011260	-0.190131	0.132284	UTP18	protein_coding	17	51260546	51297936	1
ENSG00000011275	0.258446	0.0227251	RNF216	protein_coding	7	5620047	5781696	-1
ENSG00000011295	0.122663	0.386768	TTC19	protein_coding	17	15999784	16045015	1
ENSG00000011304	-0.160014	0.0696263	PTBP1	protein_coding	19	797075	812327	1
ENSG00000011332	0.0316359	0.950685	DPF1	protein_coding	19	38211006	38229714	-1
ENSG00000011347	3.22939	4.57912e-48	SYT7	protein_coding	11	61513714	61581148	-1
ENSG00000011376	-0.346748	0.00698588	LARS2	protein_coding	3	45388561	45554726	1
ENSG00000011405	-0.072849	0.587689	PIK3C2A	protein_coding	11	17077730	17207986	-1
ENSG00000011422	1.18628	1.19396e-20	PLAUR	protein_coding	19	43646095	43670547	-1
ENSG00000011426	-1.10886	7.88399e-33	ANLN	protein_coding	7	36389821	36453791	1
ENSG00000011451	-0.0499269	0.770259	WIZ	protein_coding	19	15419978	15449956	-1
ENSG00000011454	-0.244004	0.0718412	RABGAP1	protein_coding	9	122940833	123104866	1
ENSG00000011465	1.05852	9.2101e-20	DCN	protein_coding	12	91140484	91183217	-1
ENSG00000011478	0.763722	1.22535e-07	QPCTL	protein_coding	19	45692403	45703989	1
ENSG00000011485	-0.444457	6.98622e-07	PPP5C	protein_coding	19	46347087	46392981	1
ENSG00000011523	-0.135225	0.600284	CEP68	protein_coding	2	65056354	65087004	1
ENSG00000011566	-0.205268	0.215817	MAP4K3	protein_coding	2	39249266	39437301	-1
ENSG00000011590	0.0626176	0.793198	ZBTB32	protein_coding	19	35704558	35717038	1
ENSG00000011638	0.535376	0.0189301	LDAF1	protein_coding	16	21158377	21180616	1
ENSG00000011677	0.219082	0.243501	GABRA3	protein_coding	X	152166234	152451315	-1
ENSG00000012048	-0.778649	1.96925e-12	BRCA1	protein_coding	17	43044295	43170245	-1
ENSG00000012061	0.0108824	0.963649	ERCC1	protein_coding	19	45407334	45478828	-1
ENSG00000012171	0.142183	0.208207	SEMA3B	protein_coding	3	50267558	50277546	1
ENSG00000012174	0.174636	0.241832	MBTPS2	protein_coding	X	21839617	21885423	1
ENSG00000012211	0.523447	0.00518278	PRICKLE3	protein_coding	X	49174802	49186528	-1
ENSG00000012232	0.242257	0.0594144	EXTL3	protein_coding	8	28600469	28756561	1
ENSG00000012660	-0.534491	7.20737e-09	ELOVL5	protein_coding	6	53267398	53349179	-1
ENSG00000012779	0.32269	0.274574	ALOX5	protein_coding	10	45374176	45446119	1
ENSG00000012822	0.679202	1.02252e-06	CALCOCO1	protein_coding	12	53708517	53727745	-1
ENSG00000012963	-0.462094	5.46794e-05	UBR7	protein_coding	14	93207241	93229215	1
ENSG00000012983	-0.289532	0.00599515	MAP4K5	protein_coding	14	50418501	50561126	-1
ENSG00000013016	-0.235062	0.526175	EHD3	protein_coding	2	31234152	31269451	1
ENSG00000013275	-0.132703	0.304572	PSMC4	protein_coding	19	39971165	39981764	1
ENSG00000013288	0.383702	0.000959476	MAN2B2	protein_coding	4	6575189	6623362	1
ENSG00000013297	0.106923	0.793069	CLDN11	protein_coding	3	170418868	170454733	1
ENSG00000013306	-0.0755073	0.565884	SLC25A39	protein_coding	17	44319625	44324870	-1
ENSG00000013364	-0.158825	0.395822	MVP	protein_coding	16	29820394	29848039	1
ENSG00000013374	-0.632045	5.65809e-08	NUB1	protein_coding	7	151341772	151378449	1
ENSG00000013375	-0.283876	0.0246528	PGM3	protein_coding	6	83147324	83193936	-1
ENSG00000013392	0.0372621	0.903878	RWDD2A	protein_coding	6	83193357	83198935	1
ENSG00000013441	0.686703	1.94563e-06	CLK1	protein_coding	2	200853009	200864691	-1
ENSG00000013503	-0.370429	0.0222352	POLR3B	protein_coding	12	106357748	106510198	1
ENSG00000013523	0.0149334	0.966212	ANGEL1	protein_coding	14	76786009	76826246	-1
ENSG00000013561	-0.349974	0.0123219	RNF14	protein_coding	5	141958328	141990292	1
ENSG00000013563	0.326649	0.0396528	DNASE1L1	protein_coding	X	154401236	154412112	-1
ENSG00000013573	-0.289603	0.0593357	DDX11	protein_coding	12	31073860	31104799	1
ENSG00000013583	-0.0798817	0.625434	HEBP1	protein_coding	12	12974870	13000265	-1
ENSG00000013588	1.84152	1.16768e-62	GPRC5A	protein_coding	12	12891559	12917937	1
ENSG00000013619	-1.32477	5.81157e-13	MAMLD1	protein_coding	X	150361422	150514178	1
ENSG00000013810	-0.90024	6.50937e-24	TACC3	protein_coding	4	1712858	1745171	1
ENSG00000014123	-0.535783	0.000322489	UFL1	protein_coding	6	96521595	96555276	1
ENSG00000014138	-0.86195	2.00288e-14	POLA2	protein_coding	11	65261913	65305959	1
ENSG00000014164	-0.177281	0.234012	ZC3H3	protein_coding	8	143437659	143541447	-1
ENSG00000014216	0.131396	0.420825	CAPN1	protein_coding	11	65180566	65212006	1
ENSG00000014257	-0.0290447	0.913022	ACP3	protein_coding	3	132317369	132368302	1
ENSG00000014641	-0.169363	0.135004	MDH1	protein_coding	2	63588609	63607197	1
ENSG00000014824	0.711112	3.90319e-12	SLC30A9	protein_coding	4	41990502	42090461	1
ENSG00000014914	0.286141	0.181856	MTMR11	protein_coding	1	149928651	149936879	-1
ENSG00000014919	0.203049	0.139453	COX15	protein_coding	10	99710868	99732127	-1
ENSG00000015133	0.267363	0.128665	CCDC88C	protein_coding	14	91271323	91417844	-1
ENSG00000015153	-0.384612	0.0280704	YAF2	protein_coding	12	42157104	42238349	-1
ENSG00000015171	-0.259498	0.04708	ZMYND11	protein_coding	10	130088	254637	1
ENSG00000015285	0.356291	0.260388	WAS	protein_coding	X	48676596	48691431	1
ENSG00000015413	-0.0275344	0.931689	DPEP1	protein_coding	16	89613308	89638456	1
ENSG00000015475	0.409079	0.00258021	BID	protein_coding	22	17734138	17774770	-1
ENSG00000015479	-0.0645324	0.874479	MATR3	protein_coding	5	139293674	139331677	1
ENSG00000015532	1.04268	1.20844e-18	XYLT2	protein_coding	17	50346126	50363138	1
ENSG00000015676	-0.019836	0.920675	NUDCD3	protein_coding	7	44379119	44490658	-1
ENSG00000016082	-0.247651	0.246354	ISL1	protein_coding	5	51383448	51394730	1
ENSG00000016391	-0.813707	0.00273919	CHDH	protein_coding	3	53812335	53846419	-1
ENSG00000016402	-0.059445	0.873389	IL20RA	protein_coding	6	136999971	137045180	-1
ENSG00000016864	0.111097	0.399571	GLT8D1	protein_coding	3	52694486	52706032	-1
ENSG00000017260	1.05206	5.76193e-21	ATP2C1	protein_coding	3	130850595	131016712	1
ENSG00000017427	0.00342387	0.995427	IGF1	protein_coding	12	102395874	102481744	-1
ENSG00000017483	0.46054	4.32138e-07	SLC38A5	protein_coding	X	48458537	48470260	-1
ENSG00000017797	-0.230866	0.0321163	RALBP1	protein_coding	18	9475009	9538114	1
ENSG00000018189	-0.311548	0.174025	RUFY3	protein_coding	4	70704204	70808619	1
ENSG00000018236	-0.755624	0.00398825	CNTN1	protein_coding	12	40692439	41072415	1
ENSG00000018280	1.39096	0.00907128	SLC11A1	protein_coding	2	218382029	218396894	1
ENSG00000018408	0.113993	0.354974	WWTR1	protein_coding	3	149517235	149736714	-1
ENSG00000018510	-0.262922	0.0377464	AGPS	protein_coding	2	177392746	177567024	1
ENSG00000018610	-0.289756	0.0449955	STEEP1	protein_coding	X	119538149	119565409	-1
ENSG00000018699	-0.635666	0.00147508	TTC27	protein_coding	2	32628032	32821051	1
ENSG00000019144	-0.186007	0.586976	PHLDB1	protein_coding	11	118606440	118658031	1
ENSG00000019186	-1.19465	0.000726219	CYP24A1	protein_coding	20	54153446	54173986	-1
ENSG00000019485	-0.241144	0.177379	PRDM11	protein_coding	11	45095806	45235110	1
ENSG00000019505	-0.608842	0.0588993	SYT13	protein_coding	11	45240302	45286341	-1
ENSG00000019549	0.650093	0.000596276	SNAI2	protein_coding	8	48917598	48921740	-1
ENSG00000019582	-0.263293	0.206581	CD74	protein_coding	5	150401637	150412969	-1
ENSG00000019991	-0.227495	0.420364	HGF	protein_coding	7	81699010	81770438	-1
ENSG00000019995	0.254946	0.148497	ZRANB1	protein_coding	10	124942123	124988189	1
ENSG00000020129	-0.122894	0.368316	NCDN	protein_coding	1	35557473	35567274	1
ENSG00000020181	-0.179897	0.58786	ADGRA2	protein_coding	8	37784191	37844896	1
ENSG00000020256	0.12119	0.371214	ZFP64	protein_coding	20	52051663	52204308	-1
ENSG00000020426	-0.0406279	0.876187	MNAT1	protein_coding	14	60734742	60969965	1
ENSG00000020577	1.59901	2.32899e-27	SAMD4A	protein_coding	14	54566117	54793315	1
ENSG00000020633	1.59915	2.97604e-31	RUNX3	protein_coding	1	24899511	24965121	-1
ENSG00000020922	-0.859804	9.63517e-16	MRE11	protein_coding	11	94415570	94493885	-1
ENSG00000021300	0.700607	0.0293261	PLEKHB1	protein_coding	11	73646178	73662819	1
ENSG00000021355	0.123545	0.405741	SERPINB1	protein_coding	6	2832332	2841959	-1
ENSG00000021574	-0.451488	0.00170089	SPAST	protein_coding	2	32063556	32157637	1
ENSG00000021645	-0.169075	0.686624	NRXN3	protein_coding	14	78170373	79868291	1
ENSG00000021762	-1.17957	1.75403e-20	OSBPL5	protein_coding	11	3087107	3166739	-1
ENSG00000021776	-0.176208	0.143696	AQR	protein_coding	15	34851782	34969742	-1
ENSG00000021826	-1.00151	7.77968e-25	CPS1	protein_coding	2	210477682	210679107	1
ENSG00000022267	0.795461	3.68395e-18	FHL1	protein_coding	X	136146702	136211359	1
ENSG00000022277	-0.155521	0.195433	RTF2	protein_coding	20	56468585	56519449	1
ENSG00000022567	-0.37961	0.0576505	SLC45A4	protein_coding	8	141207166	141308305	-1
ENSG00000022840	0.332247	0.00179763	RNF10	protein_coding	12	120533480	120577588	1
ENSG00000022976	-0.0176948	0.964505	ZNF839	protein_coding	14	102317377	102342702	1
ENSG00000023041	0.0689504	0.670507	ZDHHC6	protein_coding	10	112424428	112447572	-1
ENSG00000023171	-0.743024	6.78667e-11	GRAMD1B	protein_coding	11	123358428	123627774	1
ENSG00000023191	0.105234	0.492796	RNH1	protein_coding	11	494512	507300	-1
ENSG00000023228	-0.175981	0.121443	NDUFS1	protein_coding	2	206114817	206159509	-1
ENSG00000023287	0.39135	0.00131107	RB1CC1	protein_coding	8	52622458	52745843	-1
ENSG00000023318	0.117221	0.440485	ERP44	protein_coding	9	99979185	100099052	-1
ENSG00000023330	0.38977	0.00360515	ALAS1	protein_coding	3	52198086	52214327	1
ENSG00000023445	0.798271	0.000325448	BIRC3	protein_coding	11	102317484	102339403	1
ENSG00000023516	0.262845	0.0628495	AKAP11	protein_coding	13	42272152	42323261	1
ENSG00000023572	-0.840768	2.11511e-07	GLRX2	protein_coding	1	193090866	193106114	-1
ENSG00000023608	-0.228298	0.326986	SNAPC1	protein_coding	14	61762420	61796428	1
ENSG00000023697	-0.501816	0.000292447	DERA	protein_coding	12	15911302	16037381	1
ENSG00000023734	-0.0382251	0.813453	STRAP	protein_coding	12	15882387	15903478	1
ENSG00000023839	0.0486904	0.917514	ABCC2	protein_coding	10	99782640	99852594	1
ENSG00000023892	0.339267	0.216621	DEF6	protein_coding	6	35297818	35321771	1
ENSG00000023902	0.406596	0.087132	PLEKHO1	protein_coding	1	150149183	150164720	1
ENSG00000023909	-0.560261	3.95376e-06	GCLM	protein_coding	1	93885199	93909456	-1
ENSG00000024048	-0.471139	0.000786051	UBR2	protein_coding	6	42564029	42693505	1
ENSG00000024422	1.13894	4.78223e-41	EHD2	protein_coding	19	47713422	47743134	1
ENSG00000024526	-1.24136	7.0152e-33	DEPDC1	protein_coding	1	68474152	68497221	-1
ENSG00000024862	-0.0395489	0.906002	CCDC28A	protein_coding	6	138773769	138793319	1
ENSG00000025039	4.6349	3.53429e-51	RRAGD	protein_coding	6	89364616	89412273	-1
ENSG00000025156	-0.119917	0.584725	HSF2	protein_coding	6	122399551	122433119	1
ENSG00000025293	0.189588	0.245212	PHF20	protein_coding	20	35771974	35950370	1
ENSG00000025423	-0.485873	0.227706	HSD17B6	protein_coding	12	56752161	56787790	1
ENSG00000025434	-0.137177	0.480133	NR1H3	protein_coding	11	47248300	47269033	1
ENSG00000025708	-0.519297	0.00429357	TYMP	protein_coding	22	50525752	50530032	-1
ENSG00000025770	-0.424382	0.0010137	NCAPH2	protein_coding	22	50508224	50524780	1
ENSG00000025772	-0.162442	0.170729	TOMM34	protein_coding	20	44942130	44960397	-1
ENSG00000025796	0.571371	1.22274e-08	SEC63	protein_coding	6	107867756	107958208	-1
ENSG00000025800	-0.881808	2.08014e-20	KPNA6	protein_coding	1	32108056	32176563	1
ENSG00000026025	0.226002	0.0579547	VIM	protein_coding	10	17228241	17237593	1
ENSG00000026036	-1.24527	0.00398153	RTEL1-TNFRSF6B	protein_coding	20	63659300	63698684	1
ENSG00000026103	0.0990342	0.628332	FAS	protein_coding	10	88953813	89029605	1
ENSG00000026297	1.44561	6.0147e-31	RNASET2	protein_coding	6	166922113	166957191	-1
ENSG00000026508	1.15018	2.59961e-42	CD44	protein_coding	11	35138882	35232402	1
ENSG00000026559	-1.32397	4.18498e-15	KCNG1	protein_coding	20	51003656	51023107	-1
ENSG00000026652	0.286276	0.109832	AGPAT4	protein_coding	6	161129967	161274061	-1
ENSG00000026751	0.294996	0.13306	SLAMF7	protein_coding	1	160739057	160754821	1
ENSG00000026950	0.0807879	0.769092	BTN3A1	protein_coding	6	26402237	26415208	1
ENSG00000027001	-0.443249	0.0345573	MIPEP	protein_coding	13	23730189	23889400	-1
ENSG00000027075	0.4264	0.076015	PRKCH	protein_coding	14	61187559	61550976	1
ENSG00000027644	0.0670423	0.781718	INSRR	protein_coding	1	156840063	156859117	-1
ENSG00000027697	0.0835091	0.607102	IFNGR1	protein_coding	6	137197483	137219449	-1
ENSG00000027847	1.13514	9.01147e-17	B4GALT7	protein_coding	5	177600132	177610330	1
ENSG00000027869	0.559461	0.143849	SH2D2A	protein_coding	1	156806243	156816848	-1
ENSG00000028116	-0.24801	0.229073	VRK2	protein_coding	2	57907629	58159920	1
ENSG00000028137	0.323873	0.247906	TNFRSF1B	protein_coding	1	12166991	12209228	1
ENSG00000028203	0.072188	0.687534	VEZT	protein_coding	12	95217746	95302799	1
ENSG00000028310	0.150133	0.331412	BRD9	protein_coding	5	850291	892801	-1
ENSG00000028528	0.0843435	0.453904	SNX1	protein_coding	15	64094123	64146090	1
ENSG00000028839	-0.29286	0.0669921	TBPL1	protein_coding	6	133952170	133990432	1
ENSG00000029153	-0.149219	0.417598	BMAL2	protein_coding	12	27332836	27425289	1
ENSG00000029363	-0.574904	8.84579e-12	BCLAF1	protein_coding	6	136256627	136289851	-1
ENSG00000029364	-0.0786943	0.59925	SLC39A9	protein_coding	14	69398015	69462390	1
ENSG00000029534	-0.366459	0.353046	ANK1	protein_coding	8	41653220	41896741	-1
ENSG00000029639	0.947391	3.80117e-10	TFB1M	protein_coding	6	155256134	155314493	-1
ENSG00000029725	-0.266062	0.00889235	RABEP1	protein_coding	17	5282265	5386340	1
ENSG00000029993	-1.50444	3.97465e-36	HMGB3	protein_coding	X	150980509	150990771	1
ENSG00000030066	-0.342853	2.63648e-05	NUP160	protein_coding	11	47778087	47848555	-1
ENSG00000030110	-0.226764	0.188728	BAK1	protein_coding	6	33572547	33580293	-1
ENSG00000030419	0.223829	0.448333	IKZF2	protein_coding	2	212999691	213152427	-1
ENSG00000030582	0.379467	2.81059e-05	GRN	protein_coding	17	44345246	44353106	1
ENSG00000031003	-0.205179	0.130826	FAM13B	protein_coding	5	137937960	138051961	-1
ENSG00000031081	-0.232427	0.491397	ARHGAP31	protein_coding	3	119294383	119420714	1
ENSG00000031691	-0.17569	0.3132	CENPQ	protein_coding	6	49463370	49493107	1
ENSG00000031698	0.505087	0.000266512	SARS1	protein_coding	1	109213918	109238182	1
ENSG00000031823	-0.0233112	0.899354	RANBP3	protein_coding	19	5916139	5978142	-1
ENSG00000032219	0.170317	0.382356	ARID4A	protein_coding	14	58298504	58373887	1
ENSG00000032389	0.110795	0.557327	EIPR1	protein_coding	2	3188925	3377830	-1
ENSG00000032444	-0.184059	0.345017	PNPLA6	protein_coding	19	7534004	7561764	1
ENSG00000032742	0.0551514	0.852136	IFT88	protein_coding	13	20567138	20691444	1
ENSG00000033011	0.0269527	0.899276	ALG1	protein_coding	16	5033702	5087379	1
ENSG00000033030	-0.362435	0.0176889	ZCCHC8	protein_coding	12	122471600	122500932	-1
ENSG00000033050	-0.44536	0.0055967	ABCF2	protein_coding	7	151211484	151227205	-1
ENSG00000033100	0.692798	1.52039e-09	CHPF2	protein_coding	7	151232483	151240979	1
ENSG00000033122	0.752706	0.0186121	LRRC7	protein_coding	1	69567922	70151945	1
ENSG00000033170	-1.3159	1.3831e-09	FUT8	protein_coding	14	65410592	65744121	1
ENSG00000033178	0.289191	0.00952684	UBA6	protein_coding	4	67612652	67701155	-1
ENSG00000033327	0.647022	0.000102209	GAB2	protein_coding	11	78215293	78418348	-1
ENSG00000033627	0.225287	0.0924745	ATP6V0A1	protein_coding	17	42458844	42522582	1
ENSG00000033800	-0.0540184	0.751481	PIAS1	protein_coding	15	68054309	68198603	1
ENSG00000033867	-0.197285	0.265343	SLC4A7	protein_coding	3	27372721	27484420	-1
ENSG00000034152	0.187376	0.176818	MAP2K3	protein_coding	17	21284672	21315232	1
ENSG00000034510	1.01079	1.68387e-16	TMSB10	protein_coding	2	84905656	84906671	1
ENSG00000034533	-0.321976	0.214888	ASTE1	protein_coding	3	131013875	131027649	-1
ENSG00000034677	-0.296351	0.00227323	RNF19A	protein_coding	8	100257060	100336218	-1
ENSG00000034693	0.660485	1.79313e-06	PEX3	protein_coding	6	143450805	143490616	1
ENSG00000034713	0.269869	0.0501145	GABARAPL2	protein_coding	16	75566375	75577881	1
ENSG00000035115	0.512642	0.00334367	SH3YL1	protein_coding	2	217730	266398	-1
ENSG00000035141	-0.642825	7.20642e-08	FAM136A	protein_coding	2	70295976	70302067	-1
ENSG00000035403	-0.0238719	0.91704	VCL	protein_coding	10	73995193	74121363	1
ENSG00000035499	-1.96627	7.44544e-44	DEPDC1B	protein_coding	5	60596912	60700190	-1
ENSG00000035664	0.317189	0.316772	DAPK2	protein_coding	15	63907036	64072033	-1
ENSG00000035681	-0.23895	0.0774905	NSMAF	protein_coding	8	58583508	58659853	-1
ENSG00000035687	-0.0360196	0.812338	ADSS2	protein_coding	1	244408494	244451909	-1
ENSG00000035862	0.305061	0.00230122	TIMP2	protein_coding	17	78852977	78925387	-1
ENSG00000035928	-0.0819186	0.544953	RFC1	protein_coding	4	39287456	39366375	-1
ENSG00000036054	0.117421	0.528483	TBC1D23	protein_coding	3	100260992	100325251	1
ENSG00000036257	-0.0825562	0.572389	CUL3	protein_coding	2	224470150	224585397	-1
ENSG00000036549	-0.0442951	0.768475	ZZZ3	protein_coding	1	77562416	77683419	-1
ENSG00000036672	-1.52716	8.09952e-07	USP2	protein_coding	11	119355215	119381711	-1
ENSG00000037042	0.184868	0.406861	TUBG2	protein_coding	17	42659284	42667006	1
ENSG00000037241	-0.824236	7.39355e-11	RPL26L1	protein_coding	5	172958729	172969771	1
ENSG00000037280	0.322115	0.165356	FLT4	protein_coding	5	180601506	180649624	-1
ENSG00000037474	0.181392	0.0340244	NSUN2	protein_coding	5	6599239	6633291	-1
ENSG00000037637	1.25593	1.03031e-35	FBXO42	protein_coding	1	16246840	16352480	-1
ENSG00000037749	-0.465028	0.000135228	MFAP3	protein_coding	5	154038959	154220478	1
ENSG00000037757	0.469656	0.000567692	MRI1	protein_coding	19	13764522	13774282	1
ENSG00000037897	0.122465	0.581922	METTL1	protein_coding	12	57768471	57772119	-1
ENSG00000037965	-0.0532554	0.91336	HOXC8	protein_coding	12	54008985	54012769	1
ENSG00000038002	0.0203203	0.933197	AGA	protein_coding	4	177430774	177442437	-1
ENSG00000038210	-0.63377	6.68067e-07	PI4K2B	protein_coding	4	25160663	25279204	1
ENSG00000038219	-0.00603637	0.975245	BOD1L1	protein_coding	4	13568738	13627725	-1
ENSG00000038274	-0.711896	3.19144e-10	MAT2B	protein_coding	5	163503114	163519558	1
ENSG00000038295	1.33388	1.8655e-22	TLL1	protein_coding	4	165873237	166104457	1
ENSG00000038358	-0.157406	0.227768	EDC4	protein_coding	16	67873052	67884499	1
ENSG00000038382	0.719705	7.49985e-17	TRIO	protein_coding	5	14143342	14532128	1
ENSG00000038427	0.18593	0.379093	VCAN	protein_coding	5	83471618	83582303	1
ENSG00000038532	-0.462351	0.0015757	CLEC16A	protein_coding	16	10944539	11182186	1
ENSG00000039068	0.920009	0.0443906	CDH1	protein_coding	16	68737292	68835537	1
ENSG00000039123	-0.207198	0.0858222	MTREX	protein_coding	5	55307989	55425579	1
ENSG00000039139	0.199776	0.605019	DNAH5	protein_coding	5	13690328	14011818	-1
ENSG00000039319	-0.645487	5.55394e-07	ZFYVE16	protein_coding	5	80408013	80483379	1
ENSG00000039523	0.0548728	0.723304	RIPOR1	protein_coding	16	67518418	67546788	1
ENSG00000039537	0.118774	0.659869	C6	protein_coding	5	41142116	41261438	-1
ENSG00000039560	-0.119012	0.420364	RAI14	protein_coding	5	34656328	34832612	1
ENSG00000039600	0.106914	0.753481	SOX30	protein_coding	5	157625679	157671480	-1
ENSG00000039650	-0.260145	0.385942	PNKP	protein_coding	19	49859882	49878351	-1
ENSG00000040199	-0.668841	0.00047097	PHLPP2	protein_coding	16	71637835	71724701	-1
ENSG00000040275	0.540469	2.92233e-07	SPDL1	protein_coding	5	169583636	169604778	1
ENSG00000040341	-0.00121862	0.993728	STAU2	protein_coding	8	73420369	73747708	-1
ENSG00000040487	0.159141	0.480797	SLC66A1	protein_coding	1	19312326	19329300	1
ENSG00000040531	0.0786775	0.671909	CTNS	protein_coding	17	3636459	3663103	1
ENSG00000040608	0.134754	0.656723	RTN4R	protein_coding	22	20241415	20283246	-1
ENSG00000040633	0.0643875	0.673268	PHF23	protein_coding	17	7235029	7239722	-1
ENSG00000040933	-0.326338	0.0540186	INPP4A	protein_coding	2	98444854	98594392	1
ENSG00000041353	0.135219	0.546486	RAB27B	protein_coding	18	54717860	54895516	1
ENSG00000041357	-0.353377	0.000169131	PSMA4	protein_coding	15	78540405	78552417	1
ENSG00000041515	0.0709983	0.855802	MYO16	protein_coding	13	108596152	109208005	1
ENSG00000041802	-0.376758	0.00202092	LSG1	protein_coding	3	194640791	194672463	-1
ENSG00000041880	0.23347	0.105092	PARP3	protein_coding	3	51942345	51948867	1
ENSG00000041982	1.4463	6.61387e-38	TNC	protein_coding	9	115019575	115118207	-1
ENSG00000041988	0.137545	0.520538	THAP3	protein_coding	1	6624868	6635586	1
ENSG00000042088	-0.486659	0.00212438	TDP1	protein_coding	14	89954939	90044764	1
ENSG00000042286	-0.0532804	0.790597	AIFM2	protein_coding	10	70098223	70132934	-1
ENSG00000042317	0.253236	0.433966	SPATA7	protein_coding	14	88384924	88470350	1
ENSG00000042429	-0.0958906	0.694502	MED17	protein_coding	11	93784227	93814963	1
ENSG00000042445	-0.394485	0.00158284	RETSAT	protein_coding	2	85341955	85354531	-1
ENSG00000042493	-0.0386849	0.839475	CAPG	protein_coding	2	85394753	85418432	-1
ENSG00000042753	-0.239871	0.0939104	AP2S1	protein_coding	19	46838136	46850846	-1
ENSG00000042781	0.102749	0.664412	USH2A	protein_coding	1	215622891	216423448	-1
ENSG00000042832	0.262499	0.0970296	TG	protein_coding	8	132866958	133134903	1
ENSG00000043093	-0.772719	6.81388e-11	DCUN1D1	protein_coding	3	182938074	182985953	-1
ENSG00000043143	-0.926049	2.7243e-10	JADE2	protein_coding	5	134524312	134583230	1
ENSG00000043355	0.594428	0.000403245	ZIC2	protein_coding	13	99981784	99986765	1
ENSG00000043514	0.918373	6.64359e-20	TRIT1	protein_coding	1	39838110	39883511	-1
ENSG00000044090	0.241634	0.0777095	CUL7	protein_coding	6	43037617	43053943	-1
ENSG00000044115	0.154501	0.125752	CTNNA1	protein_coding	5	138610967	138935034	1
ENSG00000044446	-0.352909	0.0159465	PHKA2	protein_coding	X	18892298	18984114	-1
ENSG00000044459	-0.505878	2.27774e-05	CNTLN	protein_coding	9	17134982	17503923	1
ENSG00000044524	3.19851	1.4054e-95	EPHA3	protein_coding	3	89107621	89482134	1
ENSG00000044574	0.423733	3.79497e-05	HSPA5	protein_coding	9	125234853	125241382	-1
ENSG00000046604	0.608128	3.58939e-09	DSG2	protein_coding	18	31498177	31549008	1
ENSG00000046647	0.101626	0.733308	GEMIN8	protein_coding	X	14006726	14029893	-1
ENSG00000046651	0.0841596	0.631882	OFD1	protein_coding	X	13734743	13777955	1
ENSG00000046653	-0.18708	0.324354	GPM6B	protein_coding	X	13770939	13938638	-1
ENSG00000047056	-0.433235	0.0137501	WDR37	protein_coding	10	1049538	1160991	1
ENSG00000047188	-0.552194	1.99427e-06	YTHDC2	protein_coding	5	113513694	113595285	1
ENSG00000047230	-0.204827	0.199234	CTPS2	protein_coding	X	16587999	16712936	-1
ENSG00000047249	-0.227255	0.0872851	ATP6V1H	protein_coding	8	53715543	53843558	-1
ENSG00000047315	-0.383752	2.46657e-05	POLR2B	protein_coding	4	56977722	57031158	1
ENSG00000047346	-0.356317	0.00791311	ATOSA	protein_coding	15	52581317	52709817	-1
ENSG00000047365	-0.0299208	0.934059	ARAP2	protein_coding	4	35948221	36244514	-1
ENSG00000047410	0.103722	0.371552	TPR	protein_coding	1	186311652	186375693	-1
ENSG00000047457	4.49197	6.02223e-11	CP	protein_coding	3	149162410	149221829	-1
ENSG00000047578	0.153788	0.384477	KATNIP	protein_coding	16	27550133	27780344	1
ENSG00000047579	-0.768454	0.000471835	DTNBP1	protein_coding	6	15522807	15663058	-1
ENSG00000047597	0.375373	0.127426	XK	protein_coding	X	37685791	37732130	1
ENSG00000047617	-0.0979652	0.67656	ANO2	protein_coding	12	5531869	5946232	-1
ENSG00000047621	-0.53534	0.000373054	C12orf4	protein_coding	12	4487735	4538508	-1
ENSG00000047634	-0.332377	0.0202898	SCML1	protein_coding	X	17737449	17754988	1
ENSG00000047644	-0.378708	0.00788712	WWC3	protein_coding	X	10015254	10144474	1
ENSG00000047662	0.101437	0.797231	FAM184B	protein_coding	4	17629306	17781621	-1
ENSG00000047849	0.270257	0.00247779	MAP4	protein_coding	3	47850690	48089272	-1
ENSG00000047932	0.099567	0.527833	GOPC	protein_coding	6	117560269	117602542	-1
ENSG00000047936	0.37353	0.285506	ROS1	protein_coding	6	117287353	117425942	-1
ENSG00000048028	0.514085	4.23631e-05	USP28	protein_coding	11	113797874	113875572	-1
ENSG00000048052	0.105168	0.813453	HDAC9	protein_coding	7	18086949	19002416	1
ENSG00000048140	-0.560258	9.39963e-05	TSPAN17	protein_coding	5	176647387	176659054	1
ENSG00000048162	-0.158414	0.311755	NOP16	protein_coding	5	176383946	176388927	-1
ENSG00000048342	-0.469899	0.00118757	CC2D2A	protein_coding	4	15469865	15601552	1
ENSG00000048392	-0.72135	2.23546e-06	RRM2B	protein_coding	8	102204502	102238961	-1
ENSG00000048405	-0.0876782	0.658125	ZNF800	protein_coding	7	127346790	127431924	-1
ENSG00000048471	-0.839776	9.1771e-07	SNX29	protein_coding	16	11976734	12574287	1
ENSG00000048540	-0.408048	0.149678	LMO3	protein_coding	12	16548372	16610594	-1
ENSG00000048544	-0.190455	0.174896	MRPS10	protein_coding	6	42206807	42217861	-1
ENSG00000048649	0.478602	6.44225e-06	RSF1	protein_coding	11	77660009	77820869	-1
ENSG00000048707	-0.360484	0.00714126	VPS13D	protein_coding	1	12230030	12512047	1
ENSG00000048740	1.8713	5.17931e-27	CELF2	protein_coding	10	10798397	11336675	1
ENSG00000048828	-0.145234	0.182944	FAM120A	protein_coding	9	93451685	93566112	1
ENSG00000048991	-0.586553	1.1083e-06	R3HDM1	protein_coding	2	135531455	135725270	1
ENSG00000049089	-0.283319	0.459876	COL9A2	protein_coding	1	40300489	40317813	-1
ENSG00000049130	-0.485258	1.71193e-05	KITLG	protein_coding	12	88492793	88580851	-1
ENSG00000049167	-0.0582217	0.824108	ERCC8	protein_coding	5	60866454	60945073	-1
ENSG00000049192	0.0606394	0.781718	ADAMTS6	protein_coding	5	65148738	65481920	-1
ENSG00000049239	0.901155	5.70401e-06	H6PD	protein_coding	1	9234774	9271337	1
ENSG00000049245	0.254428	0.0260068	VAMP3	protein_coding	1	7771296	7781432	1
ENSG00000049246	-0.962694	0.0298754	PER3	protein_coding	1	7784291	7845177	1
ENSG00000049247	0.134379	0.74402	UTS2	protein_coding	1	7843083	7853512	-1
ENSG00000049323	0.434818	0.000206732	LTBP1	protein_coding	2	32946953	33399509	1
ENSG00000049449	-0.031812	0.85475	RCN1	protein_coding	11	32091074	32105722	1
ENSG00000049540	-0.478034	0.085511	ELN	protein_coding	7	74027789	74069907	1
ENSG00000049541	-0.141679	0.290885	RFC2	protein_coding	7	74231499	74254458	-1
ENSG00000049618	0.175103	0.139262	ARID1B	protein_coding	6	156776020	157210779	1
ENSG00000049656	0.268183	0.00538512	CLPTM1L	protein_coding	5	1317752	1345099	-1
ENSG00000049759	1.21037	1.35989e-30	NEDD4L	protein_coding	18	58044226	58401540	1
ENSG00000049768	-0.337523	0.191767	FOXP3	protein_coding	X	49250438	49264800	-1
ENSG00000049769	-0.0796321	0.858005	PPP1R3F	protein_coding	X	49269793	49301461	1
ENSG00000049860	-0.0981531	0.474341	HEXB	protein_coding	5	74640023	74722647	1
ENSG00000049883	-0.037422	0.856087	PTCD2	protein_coding	5	72320367	72368395	1
ENSG00000050130	0.00138947	0.99239	JKAMP	protein_coding	14	59484443	59505410	1
ENSG00000050165	1.03381	9.29823e-11	DKK3	protein_coding	11	11956207	12009769	-1
ENSG00000050327	0.0705538	0.802846	ARHGEF5	protein_coding	7	144355288	144380632	1
ENSG00000050344	-0.437631	0.17877	NFE2L3	protein_coding	7	26152198	26187137	1
ENSG00000050393	-0.21314	0.113838	MCUR1	protein_coding	6	13786557	13814568	-1
ENSG00000050405	-0.545063	0.0778324	LIMA1	protein_coding	12	50175788	50283520	-1
ENSG00000050426	0.262116	0.0421965	LETMD1	protein_coding	12	51047962	51060424	1
ENSG00000050438	-0.17879	0.534497	SLC4A8	protein_coding	12	51391317	51515763	1
ENSG00000050555	0.177474	0.541776	LAMC3	protein_coding	9	131009174	131094473	1
ENSG00000050628	-0.0524699	0.905192	PTGER3	protein_coding	1	70852353	71047816	-1
ENSG00000050730	-0.188556	0.52341	TNIP3	protein_coding	4	121131408	121227466	-1
ENSG00000050748	-0.187732	0.0949503	MAPK9	protein_coding	5	180233143	180292099	-1
ENSG00000050820	0.366005	0.0103595	BCAR1	protein_coding	16	75228181	75268053	-1
ENSG00000051009	0.212469	0.231607	FHIP1B	protein_coding	11	6211345	6234711	-1
ENSG00000051108	0.345468	0.00368591	HERPUD1	protein_coding	16	56932142	56944864	1
ENSG00000051128	0.163789	0.480133	HOMER3	protein_coding	19	18929201	18941261	-1
ENSG00000051180	-0.0225591	0.954861	RAD51	protein_coding	15	40694774	40732340	1
ENSG00000051341	-1.26252	1.64938e-13	POLQ	protein_coding	3	121431431	121545988	-1
ENSG00000051382	-0.0610391	0.789607	PIK3CB	protein_coding	3	138652698	138834928	-1
ENSG00000051523	0.411576	0.000298113	CYBA	protein_coding	16	88643275	88651083	-1
ENSG00000051596	-0.278217	0.0421689	THOC3	protein_coding	5	175917873	176034680	-1
ENSG00000051620	-0.232823	0.267645	HEBP2	protein_coding	6	138403531	138422197	1
ENSG00000051825	-0.59742	1.50374e-06	MPHOSPH9	protein_coding	12	123152320	123244014	-1
ENSG00000052126	-0.0935299	0.514658	PLEKHA5	protein_coding	12	19129669	19376400	1
ENSG00000052344	2.9643	4.16178e-07	PRSS8	protein_coding	16	31131433	31135727	-1
ENSG00000052723	0.18252	0.0988315	SIKE1	protein_coding	1	114769479	114780685	-1
ENSG00000052749	-0.35839	0.0109738	RRP12	protein_coding	10	97356358	97426076	-1
ENSG00000052795	0.806401	8.05216e-06	FNIP2	protein_coding	4	158769026	158908050	1
ENSG00000052802	1.08836	1.20088e-19	MSMO1	protein_coding	4	165327667	165343164	1
ENSG00000052841	0.451907	1.85111e-06	TTC17	protein_coding	11	43358920	43494933	1
ENSG00000053108	0.52174	0.000179724	FSTL4	protein_coding	5	133196455	133612541	-1
ENSG00000053254	0.813517	4.11036e-14	FOXN3	protein_coding	14	89124871	89619149	-1
ENSG00000053371	0.516184	5.52162e-05	AKR7A2	protein_coding	1	19303965	19312144	-1
ENSG00000053372	-0.0114579	0.954066	MRTO4	protein_coding	1	19251805	19260128	1
ENSG00000053438	0.340129	0.388455	NNAT	protein_coding	20	37521206	37523690	1
ENSG00000053501	-0.0683901	0.768031	USE1	protein_coding	19	17215346	17219829	1
ENSG00000053524	0.308793	0.393576	MCF2L2	protein_coding	3	183178041	183428778	-1
ENSG00000053702	0.0713171	0.881457	NRIP2	protein_coding	12	2825348	2835544	-1
ENSG00000053747	0.11652	0.532059	LAMA3	protein_coding	18	23689453	23956222	1
ENSG00000053770	-0.528723	2.09467e-05	AP5M1	protein_coding	14	57268924	57298742	1
ENSG00000053900	-0.23894	0.129522	ANAPC4	protein_coding	4	25377263	25418498	1
ENSG00000053918	1.12879	0.0217247	KCNQ1	protein_coding	11	2444654	2849105	1
ENSG00000054116	-0.0997586	0.503814	TRAPPC3	protein_coding	1	36136570	36156053	-1
ENSG00000054118	-0.0205433	0.90481	THRAP3	protein_coding	1	36224432	36305357	1
ENSG00000054148	0.088933	0.610534	PHPT1	protein_coding	9	136848724	136851027	1
ENSG00000054179	1.19309	0.00244569	ENTPD2	protein_coding	9	137048107	137054061	-1
ENSG00000054219	0.386881	0.327734	LY75	protein_coding	2	159803355	159904756	-1
ENSG00000054267	0.0223642	0.917757	ARID4B	protein_coding	1	235131634	235328219	-1
ENSG00000054277	-0.451432	0.0702344	OPN3	protein_coding	1	241590102	241677376	-1
ENSG00000054282	-0.123765	0.586209	SDCCAG8	protein_coding	1	243256034	243500091	1
ENSG00000054356	8.81678	1.19775e-24	PTPRN	protein_coding	2	219289623	219309648	-1
ENSG00000054392	0.726181	0.0363319	HHAT	protein_coding	1	210328252	210676296	1
ENSG00000054523	-0.0475381	0.777091	KIF1B	protein_coding	1	10210570	10381603	1
ENSG00000054598	0.0358918	0.87546	FOXC1	protein_coding	6	1609915	1613897	1
ENSG00000054611	0.915297	4.35282e-12	TBC1D22A	protein_coding	22	46762617	47175699	1
ENSG00000054654	0.0325362	0.897757	SYNE2	protein_coding	14	63761899	64226433	1
[truncated: 18,476 more rows]

## Sheet: Hpx siRelA Up
ensembl_gene_id	log2FoldChange	FDR	external_gene_name	gene_biotype	chromosome_name	start_position	end_position	strand
[truncated: 2,141 more rows]

[truncated: 7 more sheets: Hpx siRelA Down, Hpx siRelB Full, Hpx siRelB Up, Hpx siRelB Down, Hpx sicRel Full, Hpx sicRel Up, Hpx sicRel Down]
