# Supplementary material for: NF-κB is a central regulator of hypoxia-induced gene expression
Source: EMBO Rep. 2025 Nov 26;27(2):416–32. doi: 10.1038/s44319-025-00651-x (PMC12852801; doi:10.1038/s44319-025-00651-x)
Supplement: Supplementary file 5 — Dataset EV3 [file 44319_2025_651_MOESM5_ESM.xlsx]

## Sheet: U87 Full
ensembl_gene_id	log2FoldChange	FDR	external_gene_name	gene_biotype	chromosome_name	start_position	end_position	strand
ENSG00000000003	-0.414705	9.10525e-07	TSPAN6	protein_coding	X	100627108	100639991	-1
ENSG00000000419	-0.105144	0.0502059	DPM1	protein_coding	20	50934867	50959140	-1
ENSG00000000457	0.230878	0.232421	SCYL3	protein_coding	1	169849631	169894267	-1
ENSG00000000460	-1.53052	8.67382e-19	C1orf112	protein_coding	1	169662007	169854080	1
ENSG00000000938	-0.69107	0.164932	FGR	protein_coding	1	27612064	27635185	-1
ENSG00000000971	0.100039	0.633266	CFH	protein_coding	1	196651754	196752476	1
ENSG00000001036	-0.291073	1.66703e-07	FUCA2	protein_coding	6	143494812	143511720	-1
ENSG00000001084	0.703054	1.37044e-43	GCLC	protein_coding	6	53497341	53616970	-1
ENSG00000001167	-0.612725	1.54221e-10	NFYA	protein_coding	6	41072974	41102403	1
ENSG00000001460	-0.643988	2.83391e-07	STPG1	protein_coding	1	24356999	24416934	-1
ENSG00000001461	-0.225119	5.38184e-06	NIPAL3	protein_coding	1	24415802	24472976	1
ENSG00000001497	-1.03269	1.33823e-57	LAS1L	protein_coding	X	65438549	65534810	-1
ENSG00000001561	-0.300011	0.00667417	ENPP4	protein_coding	6	46129989	46146688	1
ENSG00000001617	2.49693	0.00086128	SEMA3F	protein_coding	3	50155045	50189075	1
ENSG00000001626	1.32649	0.00616727	CFTR	protein_coding	7	117287120	117715971	1
ENSG00000001629	0.145766	0.000802844	ANKIB1	protein_coding	7	92245974	92401383	1
ENSG00000001630	-0.259727	0.213754	CYP51A1	protein_coding	7	92084987	92134803	-1
ENSG00000001631	0.0585143	0.515096	KRIT1	protein_coding	7	92197498	92246166	-1
ENSG00000002016	0.0094119	0.96016	RAD52	protein_coding	12	911736	990053	-1
ENSG00000002079	-0.457707	0.292068	MYH16	transcribed_unitary_pseudogene	7	99238829	99311130	1
ENSG00000002330	-0.118855	0.20428	BAD	protein_coding	11	64269830	64284704	-1
ENSG00000002549	-1.46781	8.3087e-137	LAP3	protein_coding	4	17577198	17607972	1
ENSG00000002586	0.952019	5.89948e-129	CD99	protein_coding	X	2691187	2741309	1
ENSG00000002726	6.31079	1.69611e-05	AOC1	protein_coding	7	150824627	150861504	1
ENSG00000002745	-0.210676	0.69733	WNT16	protein_coding	7	121325367	121341104	1
ENSG00000002746	-1.72869	1.03144e-60	HECW1	protein_coding	7	43112629	43566001	1
ENSG00000002822	-0.882796	3.52137e-27	MAD1L1	protein_coding	7	1815793	2233243	-1
ENSG00000002834	-0.0721584	0.0265854	LASP1	protein_coding	17	38869859	38921770	1
ENSG00000002919	-0.197463	0.02901	SNX11	protein_coding	17	48103357	48123601	1
ENSG00000003056	-0.293411	2.29649e-12	M6PR	protein_coding	12	8940361	8949761	-1
ENSG00000003096	-2.35085	6.66344e-44	KLHL13	protein_coding	X	117897813	118117340	-1
ENSG00000003137	-0.674929	3.84626e-11	CYP26B1	protein_coding	2	72129238	72147862	-1
ENSG00000003249	-1.19856	1.254e-13	DBNDD1	protein_coding	16	90004871	90019890	-1
ENSG00000003393	-0.140333	0.0423554	ALS2	protein_coding	2	201700267	201782112	-1
ENSG00000003400	-0.960385	1.22926e-08	CASP10	protein_coding	2	201182872	201229428	1
ENSG00000003402	0.509902	2.24789e-30	CFLAR	protein_coding	2	201116154	201176687	1
ENSG00000003436	-0.666359	1.57095e-52	TFPI	protein_coding	2	187464230	187565760	-1
ENSG00000003509	-0.220316	0.0239959	NDUFAF7	protein_coding	2	37231631	37253403	1
ENSG00000003756	0.436053	5.1596e-21	RBM5	protein_coding	3	50088919	50119021	1
ENSG00000003987	0.71403	5.02481e-05	MTMR7	protein_coding	8	17296794	17413528	-1
ENSG00000004059	0.155001	0.00426019	ARF5	protein_coding	7	127588386	127591700	1
ENSG00000004139	-0.364017	0.00114697	SARM1	protein_coding	17	28364356	28404049	1
ENSG00000004142	-0.809171	9.10251e-74	POLDIP2	protein_coding	17	28346633	28357527	-1
ENSG00000004399	0.366089	5.97176e-05	PLXND1	protein_coding	3	129555214	129606676	-1
ENSG00000004455	1.57413	0	AK2	protein_coding	1	33007986	33080996	-1
ENSG00000004468	0.113551	0.789693	CD38	protein_coding	4	15778275	15853232	1
ENSG00000004478	-0.156199	0.000227448	FKBP4	protein_coding	12	2794970	2805423	1
ENSG00000004487	-0.289564	1.13089e-10	KDM1A	protein_coding	1	23019443	23083689	1
ENSG00000004534	-0.217063	0.00226357	RBM6	protein_coding	3	49940007	50100045	1
ENSG00000004660	-0.570465	7.87277e-12	CAMKK1	protein_coding	17	3860315	3894891	-1
ENSG00000004700	-0.211486	1.35678e-05	RECQL	protein_coding	12	21468910	21501669	-1
ENSG00000004766	-0.685154	1.09362e-15	VPS50	protein_coding	7	93232340	93361123	1
ENSG00000004776	-0.139163	0.76695	HSPB6	protein_coding	19	35754566	35758079	-1
ENSG00000004777	-0.136727	0.317556	ARHGAP33	protein_coding	19	35774532	35788822	1
ENSG00000004779	-0.661028	4.28695e-24	NDUFAB1	protein_coding	16	23581014	23596316	-1
ENSG00000004799	-2.68572	6.20147e-10	PDK4	protein_coding	7	95583499	95596516	-1
ENSG00000004838	1.17119	2.35831e-08	ZMYND10	protein_coding	3	50341110	50345732	-1
ENSG00000004864	-1.08588	3.12976e-43	SLC25A13	protein_coding	7	96120220	96322147	-1
ENSG00000004866	-0.589167	2.88712e-07	ST7	protein_coding	7	116953238	117230176	1
ENSG00000004897	-0.0285386	0.591977	CDC27	protein_coding	17	47117703	47189422	-1
ENSG00000004939	0.176807	0.666712	SLC4A1	protein_coding	17	44248390	44268141	-1
ENSG00000004948	-0.035326	0.94401	CALCR	protein_coding	7	93424486	93574730	-1
ENSG00000004961	-0.790498	4.1402e-29	HCCS	protein_coding	X	11111301	11123086	1
ENSG00000004975	0.065339	0.357514	DVL2	protein_coding	17	7225342	7234517	-1
ENSG00000005001	-0.329208	0.318641	PRSS22	protein_coding	16	2852730	2858170	-1
ENSG00000005007	-0.784312	1.38175e-80	UPF1	protein_coding	19	18831959	18868230	1
ENSG00000005020	0.331318	1.74241e-10	SKAP2	protein_coding	7	26667068	26995239	-1
ENSG00000005022	-1.05781	3.13969e-194	SLC25A5	protein_coding	X	119468422	119471396	1
ENSG00000005059	-0.775806	1.17401e-10	MCUB	protein_coding	4	109560209	109688719	1
ENSG00000005073	0.0743988	0.891664	HOXA11	protein_coding	7	27181157	27185232	-1
ENSG00000005075	-0.188381	0.00810743	POLR2J	protein_coding	7	102473128	102478922	-1
ENSG00000005100	-1.37228	7.09509e-89	DHX33	protein_coding	17	5440917	5468982	-1
ENSG00000005108	-0.77226	0.0430675	THSD7A	protein_coding	7	11370365	11832198	-1
ENSG00000005156	-0.933843	5.82209e-27	LIG3	protein_coding	17	34980512	35009743	1
ENSG00000005175	-1.03969	1.01252e-43	RPAP3	protein_coding	12	47661249	47706030	-1
ENSG00000005187	-1.50314	0.0014739	ACSM3	protein_coding	16	20610243	20797581	1
ENSG00000005189	-1.26056	3.84654e-28	REXO5	protein_coding	16	20806429	20849665	1
ENSG00000005194	-1.38285	1.92681e-93	CIAPIN1	protein_coding	16	57428187	57447420	-1
ENSG00000005206	0.00707136	0.952145	SPPL2B	protein_coding	19	2328615	2355095	1
ENSG00000005238	0.240214	4.83589e-08	FAM214B	protein_coding	9	35104112	35116341	-1
ENSG00000005243	0.289992	7.93182e-06	COPZ2	protein_coding	17	48026167	48038030	-1
ENSG00000005249	-1.04321	2.29742e-12	PRKAR2B	protein_coding	7	107044705	107161811	1
ENSG00000005302	0.00772409	0.950863	MSL3	protein_coding	X	11758159	11775772	1
ENSG00000005339	-0.128035	0.120175	CREBBP	protein_coding	16	3725054	3880713	-1
ENSG00000005379	0.186267	0.699738	TSPOAP1	protein_coding	17	58301228	58328795	-1
ENSG00000005381	2.40204	0.000132849	MPO	protein_coding	17	58269855	58280935	-1
ENSG00000005436	-0.965076	7.47867e-17	GCFC2	protein_coding	2	75652000	75710985	-1
ENSG00000005448	0.865266	1.64401e-79	WDR54	protein_coding	2	74421678	74425755	1
ENSG00000005469	-1.69611	3.39e-72	CROT	protein_coding	7	87345664	87399794	1
ENSG00000005471	-0.404163	0.068108	ABCB4	protein_coding	7	87401696	87480435	-1
ENSG00000005483	0.320539	2.26311e-10	KMT2E	protein_coding	7	104940943	105115019	1
ENSG00000005486	-0.319374	3.42244e-08	RHBDD2	protein_coding	7	75842602	75888926	1
ENSG00000005700	0.011352	0.90573	IBTK	protein_coding	6	82169986	82247754	-1
ENSG00000005801	-0.996267	1.10463e-12	ZNF195	protein_coding	11	3339261	3379222	-1
ENSG00000005810	-0.168355	0.000354674	MYCBP2	protein_coding	13	77042474	77327094	-1
ENSG00000005812	0.866741	1.60822e-44	FBXL3	protein_coding	13	76992598	77027195	-1
ENSG00000005844	-0.0945393	0.858766	ITGAL	protein_coding	16	30472658	30523567	1
ENSG00000005882	-0.632068	1.28623e-09	PDK2	protein_coding	17	50094737	50112152	1
ENSG00000005884	-0.508338	3.31461e-113	ITGA3	protein_coding	17	50055968	50090481	1
ENSG00000005889	0.24769	0.00521254	ZFX	protein_coding	X	24149173	24216255	1
ENSG00000005893	-0.0205116	0.685505	LAMP2	protein_coding	X	120426148	120469365	-1
ENSG00000005961	1.87978	0.00106935	ITGA2B	protein_coding	17	44372180	44389649	-1
ENSG00000006007	-0.912726	6.88324e-61	GDE1	protein_coding	16	19501693	19522123	-1
ENSG00000006015	0.254566	0.000297531	REX1BD	protein_coding	19	18588685	18592337	1
ENSG00000006016	0.34645	0.437023	CRLF1	protein_coding	19	18572220	18607741	-1
ENSG00000006025	0.470318	6.52712e-07	OSBPL7	protein_coding	17	47807372	47821834	-1
ENSG00000006042	-0.805076	1.27929e-19	TMEM98	protein_coding	17	32927910	32945106	1
ENSG00000006047	0.350748	0.5049	YBX2	protein_coding	17	7288263	7294639	-1
ENSG00000006062	-0.58154	5.06353e-06	MAP3K14	protein_coding	17	45263119	45317029	-1
ENSG00000006118	0.512433	1.03864e-81	TMEM132A	protein_coding	11	60924460	60937159	1
ENSG00000006125	0.444625	5.94299e-75	AP2B1	protein_coding	17	35578046	35726413	1
ENSG00000006194	-0.0813063	0.504829	ZNF263	protein_coding	16	3263800	3301401	1
ENSG00000006282	0.161167	0.0045956	SPATA20	protein_coding	17	50543058	50555852	1
ENSG00000006283	2.23436	8.12393e-11	CACNA1G	protein_coding	17	50560715	50627474	1
ENSG00000006327	-0.347757	8.33701e-15	TNFRSF12A	protein_coding	16	3018445	3022383	1
ENSG00000006377	-1.26773	0.00551716	DLX6	protein_coding	7	97005553	97011040	1
ENSG00000006432	0.49865	3.12427e-08	MAP3K9	protein_coding	14	70722526	70809534	-1
ENSG00000006451	-0.251906	1.83881e-06	RALA	protein_coding	7	39623565	39708120	1
ENSG00000006453	-0.31337	0.32635	BAIAP2L1	protein_coding	7	98291650	98401090	-1
ENSG00000006459	2.19804	1.87153e-85	KDM7A	protein_coding	7	140084746	140176983	-1
ENSG00000006468	-2.01875	2.08055e-291	ETV1	protein_coding	7	13891229	13991425	-1
ENSG00000006530	-0.422853	1.61021e-07	AGK	protein_coding	7	141551278	141655244	1
ENSG00000006534	0.0834596	0.0623728	ALDH3B1	protein_coding	11	68008578	68029282	1
ENSG00000006555	0.237266	0.519784	TTC22	protein_coding	1	54779712	54801323	-1
ENSG00000006576	-0.565246	5.16077e-15	PHTF2	protein_coding	7	77798773	77957503	1
ENSG00000006606	0.135122	0.799341	CCL26	protein_coding	7	75769533	75789896	-1
ENSG00000006607	-0.878709	1.10679e-33	FARP2	protein_coding	2	241356285	241494841	1
ENSG00000006611	0.623359	0.125596	USH1C	protein_coding	11	17493895	17544416	-1
ENSG00000006625	-2.60931	6.94584e-33	GGCT	protein_coding	7	30496621	30504841	-1
ENSG00000006634	-1.7628	2.23848e-70	DBF4	protein_coding	7	87876216	87909553	1
ENSG00000006638	-0.0465744	0.836595	TBXA2R	protein_coding	19	3594507	3606875	-1
ENSG00000006652	-0.650995	2.96978e-34	IFRD1	protein_coding	7	112422887	112481017	1
ENSG00000006695	-0.596929	1.87762e-10	COX10	protein_coding	17	14069490	14231736	1
ENSG00000006704	-0.621451	3.08931e-15	GTF2IRD1	protein_coding	7	74453790	74602605	1
ENSG00000006712	-0.464368	1.56757e-18	PAF1	protein_coding	19	39385629	39391154	-1
ENSG00000006715	-0.1922	0.000122476	VPS41	protein_coding	7	38722974	38932394	-1
ENSG00000006740	2.80013	1.011e-13	ARHGAP44	protein_coding	17	12789498	12991643	1
ENSG00000006744	-1.8394	1.04928e-253	ELAC2	protein_coding	17	12991612	13018065	-1
ENSG00000006747	-3.62957	0.00769361	SCIN	protein_coding	7	12570577	12660182	1
ENSG00000006756	-0.00973261	0.936083	ARSD	protein_coding	X	2903972	2929349	-1
ENSG00000006831	-0.411341	7.17713e-16	ADIPOR2	protein_coding	12	1688574	1788674	1
ENSG00000006837	0.550313	0.0720112	CDKL3	protein_coding	5	134286350	134371047	-1
ENSG00000007001	0.238136	0.605047	UPP2	protein_coding	2	157876702	158136154	1
ENSG00000007047	0.424997	6.42393e-12	MARK4	protein_coding	19	45079288	45305284	1
ENSG00000007062	3.24357	1.78637e-06	PROM1	protein_coding	4	15963076	16084378	-1
ENSG00000007080	0.200663	8.52483e-05	CCDC124	protein_coding	19	17933015	17943991	1
ENSG00000007168	-0.0662329	0.122464	PAFAH1B1	protein_coding	17	2593210	2685615	1
ENSG00000007202	-0.35681	1.17832e-28	KIAA0100	protein_coding	17	28614446	28645454	-1
ENSG00000007216	0.0677761	0.911113	SLC13A2	protein_coding	17	28473293	28497781	1
ENSG00000007255	0.205297	0.285158	TRAPPC6A	protein_coding	19	45162928	45178237	-1
ENSG00000007264	0.797123	0.0906986	MATK	protein_coding	19	3777970	3802129	-1
ENSG00000007312	-0.00979623	0.982498	CD79B	protein_coding	17	63928738	63932336	-1
ENSG00000007341	-0.391217	0.00557386	ST7L	protein_coding	1	112523514	112620825	-1
ENSG00000007372	-2.33124	2.14078e-32	PAX6	protein_coding	11	31784779	31817961	-1
ENSG00000007376	-1.12039	1.31511e-30	RPUSD1	protein_coding	16	784974	788397	-1
ENSG00000007384	0.077683	0.416546	RHBDF1	protein_coding	16	58059	76355	-1
ENSG00000007392	-0.551321	6.6007e-06	LUC7L	protein_coding	16	188969	229463	-1
ENSG00000007402	2.37814	3.86124e-18	CACNA2D2	protein_coding	3	50362613	50504244	-1
ENSG00000007516	0.609241	0.234755	BAIAP3	protein_coding	16	1333638	1349441	1
ENSG00000007520	-0.330782	0.000140454	TSR3	protein_coding	16	1349240	1351878	-1
ENSG00000007541	-0.754479	2.35395e-11	PIGQ	protein_coding	16	566995	584109	1
ENSG00000007545	-0.0656694	0.72972	CRAMP1	protein_coding	16	1612337	1677908	1
ENSG00000007866	0.0525035	0.724726	TEAD3	protein_coding	6	35473597	35497079	-1
ENSG00000007923	-0.476403	2.23057e-16	DNAJC11	protein_coding	1	6634168	6701924	-1
ENSG00000007933	0.286836	0.432235	FMO3	protein_coding	1	171090901	171117819	1
ENSG00000007944	-0.440662	0.139318	MYLIP	protein_coding	6	16129086	16148248	1
ENSG00000007952	-0.15114	0.76971	NOX1	protein_coding	X	100843324	100874359	-1
ENSG00000007968	-4.34755	3.02987e-24	E2F2	protein_coding	1	23506438	23531233	-1
ENSG00000008018	-0.273054	2.20432e-14	PSMB1	protein_coding	6	170535120	170553307	-1
ENSG00000008056	0.78779	0.0281258	SYN1	protein_coding	X	47571901	47619857	-1
ENSG00000008083	2.05093	4.43092e-253	JARID2	protein_coding	6	15246069	15522042	1
ENSG00000008086	0.793611	7.94319e-23	CDKL5	protein_coding	X	18425583	18653629	1
ENSG00000008118	0.0630131	0.917026	CAMK1G	protein_coding	1	209583714	209613939	1
ENSG00000008128	0.110119	0.757678	CDK11A	protein_coding	1	1702379	1724357	-1
ENSG00000008130	-0.811539	6.719e-44	NADK	protein_coding	1	1751232	1780457	-1
ENSG00000008196	0.0668255	0.899251	TFAP2B	protein_coding	6	50818723	50847619	1
ENSG00000008226	0.430076	0.356264	DLEC1	protein_coding	3	38039205	38124025	1
ENSG00000008256	0.111604	0.235395	CYTH3	protein_coding	7	6161776	6272644	-1
ENSG00000008277	-0.210061	0.0657623	ADAM22	protein_coding	7	87934143	88202889	1
ENSG00000008282	0.154698	0.0011185	SYPL1	protein_coding	7	106090505	106112576	-1
ENSG00000008283	-1.93421	8.02146e-85	CYB561	protein_coding	17	63432304	63446354	-1
ENSG00000008294	0.510117	8.47825e-45	SPAG9	protein_coding	17	50962174	51120868	-1
ENSG00000008300	0.460698	1.14486e-22	CELSR3	protein_coding	3	48636463	48662886	-1
ENSG00000008311	-1.90422	2.25258e-26	AASS	protein_coding	7	122064583	122144308	-1
ENSG00000008323	-0.157252	0.78512	PLEKHG6	protein_coding	12	6310436	6328506	1
ENSG00000008324	-0.782515	4.60503e-10	SS18L2	protein_coding	3	42581840	42596934	1
ENSG00000008382	-0.222449	0.198646	MPND	protein_coding	19	4343527	4360086	1
ENSG00000008394	-1.62909	0	MGST1	protein_coding	12	16347142	16609259	1
ENSG00000008405	-1.08843	9.14814e-23	CRY1	protein_coding	12	106991364	107093549	-1
ENSG00000008438	0.481192	0.340083	PGLYRP1	protein_coding	19	46019153	46023053	-1
ENSG00000008441	1.93186	0	NFIX	protein_coding	19	12995475	13098796	1
ENSG00000008513	-0.474914	1.5047e-52	ST3GAL1	protein_coding	8	133454848	133571940	-1
ENSG00000008516	1.08632	0.0589019	MMP25	protein_coding	16	3046062	3060726	1
ENSG00000008517	3.31454	3.60756e-43	IL32	protein_coding	16	3065297	3082192	1
ENSG00000008710	1.5287	1.16915e-257	PKD1	protein_coding	16	2088708	2135898	-1
ENSG00000008735	-0.429237	5.89458e-08	MAPK8IP2	protein_coding	22	50600793	50613981	1
ENSG00000008838	-0.14313	0.0101423	MED24	protein_coding	17	40019097	40061215	-1
ENSG00000008853	-0.0496482	0.615855	RHOBTB2	protein_coding	8	22987417	23020509	1
ENSG00000008869	0.386985	1.02332e-09	HEATR5B	protein_coding	2	36968383	37084372	-1
ENSG00000008952	0.000682998	0.990877	SEC62	protein_coding	3	169966635	169998373	1
ENSG00000008988	0.248567	2.99132e-22	RPS20	protein_coding	8	56067254	56074510	-1
ENSG00000009307	0.238161	9.08247e-25	CSDE1	protein_coding	1	114716913	114758676	-1
ENSG00000009335	-0.108612	0.00326304	UBE3C	protein_coding	7	157138916	157269370	1
ENSG00000009413	-0.546883	1.74671e-14	REV3L	protein_coding	6	111299028	111483715	-1
ENSG00000009694	0.835336	4.41213e-06	TENM1	protein_coding	X	124375903	125204312	-1
ENSG00000009724	0.419171	0.278977	MASP2	protein_coding	1	11022009	11047239	-1
ENSG00000009780	-0.830284	3.77122e-10	FAM76A	protein_coding	1	27725961	27763116	1
ENSG00000009790	-0.0791713	0.878315	TRAF3IP3	protein_coding	1	209756032	209782320	1
ENSG00000009830	-0.973572	1.50595e-30	POMT2	protein_coding	14	77274956	77320883	-1
ENSG00000009844	-0.233724	0.00236076	VTA1	protein_coding	6	142147162	142224685	1
ENSG00000009950	0.314593	0.349328	MLXIPL	protein_coding	7	73593194	73624543	-1
ENSG00000009954	-0.934142	7.29224e-155	BAZ1B	protein_coding	7	73440406	73522293	-1
ENSG00000010017	-0.446257	7.08261e-09	RANBP9	protein_coding	6	13621498	13711835	-1
ENSG00000010030	0.622842	0.125758	ETV7	protein_coding	6	36354091	36387800	-1
ENSG00000010072	-1.3265	5.84933e-24	SPRTN	protein_coding	1	231337104	231355023	1
ENSG00000010165	-0.898711	3.39873e-29	METTL13	protein_coding	1	171781660	171814023	1
ENSG00000010219	0.817702	1.17123e-17	DYRK4	protein_coding	12	4562208	4615302	1
ENSG00000010244	-0.24289	4.86206e-12	ZNF207	protein_coding	17	32350132	32381885	1
ENSG00000010256	0.261824	3.25313e-19	UQCRC1	protein_coding	3	48599002	48610976	-1
ENSG00000010270	-0.245015	6.47087e-06	STARD3NL	protein_coding	7	38178245	38230670	1
ENSG00000010278	-0.770265	7.20023e-67	CD9	protein_coding	12	6199715	6238271	1
ENSG00000010282	0.168769	0.64144	HHATL	protein_coding	3	42692663	42702824	-1
ENSG00000010292	-0.750493	2.6653e-86	NCAPD2	protein_coding	12	6493356	6531955	1
ENSG00000010295	-0.767273	2.87075e-37	IFFO1	protein_coding	12	6538961	6556073	-1
ENSG00000010310	1.58059	2.08872e-24	GIPR	protein_coding	19	45668221	45683722	1
ENSG00000010318	-0.379101	0.0297788	PHF7	protein_coding	3	52410660	52423641	1
ENSG00000010322	0.731075	2.15463e-67	NISCH	protein_coding	3	52455118	52493068	1
ENSG00000010327	-0.199281	0.713919	STAB1	protein_coding	3	52495338	52524495	1
ENSG00000010361	-0.227112	0.127936	FUZ	protein_coding	19	49806866	49817376	-1
ENSG00000010379	0.146278	0.794017	SLC6A13	protein_coding	12	220621	262873	-1
ENSG00000010404	0.839097	4.49122e-196	IDS	protein_coding	X	149476988	149521096	-1
ENSG00000010438	-0.873291	2.50688e-14	PRSS3	protein_coding	9	33750679	33799231	1
ENSG00000010539	-0.753001	2.54214e-05	ZNF200	protein_coding	16	3222325	3236221	-1
ENSG00000010610	0.133376	0.795632	CD4	protein_coding	12	6786858	6820799	1
ENSG00000010626	0.20298	0.0984725	LRRC23	protein_coding	12	6873569	6914241	1
ENSG00000010671	0.040207	0.94334	BTK	protein_coding	X	101349338	101390796	-1
ENSG00000010704	0.166588	0.101394	HFE	protein_coding	6	26087281	26098343	1
ENSG00000010803	-0.525539	3.58646e-10	SCMH1	protein_coding	1	41027202	41242306	-1
ENSG00000010810	0.758009	7.48024e-86	FYN	protein_coding	6	111660332	111873452	-1
ENSG00000010818	1.40513	2.55035e-189	HIVEP2	protein_coding	6	142751469	142956698	-1
ENSG00000011007	-0.226585	1.83049e-07	ELOA	protein_coding	1	23743448	23762059	1
ENSG00000011009	-0.619349	7.19004e-29	LYPLA2	protein_coding	1	23791145	23795539	1
ENSG00000011021	0.31279	1.21383e-05	CLCN6	protein_coding	1	11806096	11848079	1
ENSG00000011028	0.9964	2.13947e-229	MRC2	protein_coding	17	62627670	62693597	1
ENSG00000011083	0.338354	0.401649	SLC6A7	protein_coding	5	150190062	150222788	1
ENSG00000011105	0.0740866	0.526769	TSPAN9	protein_coding	12	3077355	3286564	1
ENSG00000011114	-0.343078	1.16317e-08	BTBD7	protein_coding	14	93237550	93333092	-1
ENSG00000011132	0.364826	0.000221608	APBA3	protein_coding	19	3750772	3761692	-1
ENSG00000011143	0.700405	2.14847e-08	MKS1	protein_coding	17	58205441	58219605	-1
ENSG00000011198	-0.724863	6.25802e-23	ABHD5	protein_coding	3	43690108	43734371	1
ENSG00000011243	0.0156501	0.895382	AKAP8L	protein_coding	19	15380050	15419141	-1
ENSG00000011258	0.417669	6.17963e-05	MBTD1	protein_coding	17	51177425	51260163	-1
ENSG00000011260	-1.01888	8.02261e-58	UTP18	protein_coding	17	51260546	51297936	1
ENSG00000011275	0.209192	9.87644e-05	RNF216	protein_coding	7	5620047	5781696	-1
ENSG00000011295	-0.629779	4.39544e-21	TTC19	protein_coding	17	15999784	16045015	1
ENSG00000011304	-0.199304	2.22884e-11	PTBP1	protein_coding	19	797075	812327	1
ENSG00000011332	-1.36186	7.45824e-19	DPF1	protein_coding	19	38211006	38229714	-1
ENSG00000011347	6.66976	0	SYT7	protein_coding	11	61513714	61581148	-1
ENSG00000011376	-0.924951	3.5683e-49	LARS2	protein_coding	3	45388561	45554726	1
ENSG00000011405	-0.00167876	0.982498	PIK3C2A	protein_coding	11	17077730	17207986	-1
ENSG00000011422	0.831608	3.6827e-201	PLAUR	protein_coding	19	43646095	43670547	-1
ENSG00000011426	-1.91547	0	ANLN	protein_coding	7	36389821	36453791	1
ENSG00000011451	0.0734472	0.308501	WIZ	protein_coding	19	15419978	15449956	-1
ENSG00000011454	-0.031672	0.657681	RABGAP1	protein_coding	9	122940833	123104866	1
ENSG00000011465	1.37202	8.83021e-18	DCN	protein_coding	12	91140484	91183217	-1
ENSG00000011478	1.27453	3.97023e-142	QPCTL	protein_coding	19	45692403	45703989	1
ENSG00000011485	-0.718413	2.78914e-29	PPP5C	protein_coding	19	46347087	46392981	1
ENSG00000011523	-0.412232	0.000285009	CEP68	protein_coding	2	65056366	65087004	1
ENSG00000011566	-0.411362	3.54735e-09	MAP4K3	protein_coding	2	39249266	39437301	-1
ENSG00000011590	-0.332958	0.509023	ZBTB32	protein_coding	19	35704558	35717038	1
ENSG00000011638	0.0270977	0.756143	LDAF1	protein_coding	16	21158377	21180616	1
ENSG00000011677	-0.510627	2.00686e-10	GABRA3	protein_coding	X	152166234	152451315	-1
ENSG00000012048	-2.51652	2.33741e-240	BRCA1	protein_coding	17	43044295	43170245	-1
ENSG00000012061	0.396448	2.83503e-20	ERCC1	protein_coding	19	45407334	45478828	-1
ENSG00000012124	-1.97463	4.49667e-19	CD22	protein_coding	19	35319261	35347361	1
ENSG00000012171	0.862621	3.1694e-19	SEMA3B	protein_coding	3	50267558	50277546	1
ENSG00000012174	-0.804865	2.0948e-46	MBTPS2	protein_coding	X	21839617	21885423	1
ENSG00000012211	-0.164862	0.130362	PRICKLE3	protein_coding	X	49174802	49186528	-1
ENSG00000012223	-0.164325	0.768806	LTF	protein_coding	3	46435645	46485234	-1
ENSG00000012232	0.0167356	0.810799	EXTL3	protein_coding	8	28600469	28756561	1
ENSG00000012504	0.376186	0.252375	NR1H4	protein_coding	12	100473708	100564414	1
ENSG00000012660	-1.36883	5.76287e-123	ELOVL5	protein_coding	6	53267398	53349179	-1
ENSG00000012822	1.65413	0	CALCOCO1	protein_coding	12	53708517	53727745	-1
ENSG00000012963	-1.80027	2.44477e-122	UBR7	protein_coding	14	93207241	93229215	1
ENSG00000012983	0.0965901	0.210968	MAP4K5	protein_coding	14	50418501	50561126	-1
ENSG00000013016	-0.624968	1.82167e-15	EHD3	protein_coding	2	31234152	31269451	1
ENSG00000013275	-0.333828	5.73066e-18	PSMC4	protein_coding	19	39971165	39981764	1
ENSG00000013288	0.254067	4.25388e-08	MAN2B2	protein_coding	4	6575189	6623362	1
ENSG00000013297	-0.0382248	0.947017	CLDN11	protein_coding	3	170418868	170454733	1
ENSG00000013306	-0.193069	7.01335e-06	SLC25A39	protein_coding	17	44319625	44324870	-1
ENSG00000013364	-0.794838	1.23168e-119	MVP	protein_coding	16	29820394	29848039	1
ENSG00000013374	-0.14665	0.00342885	NUB1	protein_coding	7	151341772	151378449	1
ENSG00000013375	0.35119	2.13269e-09	PGM3	protein_coding	6	83147324	83193936	-1
ENSG00000013392	0.39426	0.0168005	RWDD2A	protein_coding	6	83193357	83198935	1
ENSG00000013441	1.31291	3.15233e-184	CLK1	protein_coding	2	200853009	200864691	-1
ENSG00000013503	-1.10829	7.02494e-09	POLR3B	protein_coding	12	106357748	106510198	1
ENSG00000013523	-1.16241	1.0675e-27	ANGEL1	protein_coding	14	76786009	76826246	-1
ENSG00000013561	-0.529372	4.89558e-18	RNF14	protein_coding	5	141958328	141990292	1
ENSG00000013563	0.189162	0.0563853	DNASE1L1	protein_coding	X	154401236	154412112	-1
ENSG00000013573	-1.37516	1.3097e-76	DDX11	protein_coding	12	31073860	31104799	1
ENSG00000013583	-0.124826	0.0941252	HEBP1	protein_coding	12	12974870	13000265	-1
ENSG00000013588	2.54965	0	GPRC5A	protein_coding	12	12891559	12917937	1
ENSG00000013619	-0.662008	2.13627e-09	MAMLD1	protein_coding	X	150361422	150514178	1
ENSG00000013725	3.61919	5.06899e-137	CD6	protein_coding	11	60971680	61020377	1
ENSG00000013810	-1.83292	2.09254e-243	TACC3	protein_coding	4	1712858	1745171	1
ENSG00000014123	-0.00721133	0.929544	UFL1	protein_coding	6	96521595	96555276	1
ENSG00000014138	-2.54184	2.56947e-181	POLA2	protein_coding	11	65261920	65305589	1
ENSG00000014164	-0.523432	3.83222e-10	ZC3H3	protein_coding	8	143437659	143541447	-1
ENSG00000014216	-0.0371034	0.391613	CAPN1	protein_coding	11	65180566	65212006	1
ENSG00000014257	1.03372	8.46512e-23	ACP3	protein_coding	3	132317369	132368298	1
ENSG00000014641	-0.250705	7.80045e-13	MDH1	protein_coding	2	63588609	63607197	1
ENSG00000014824	0.739963	1.90731e-104	SLC30A9	protein_coding	4	41990502	42090461	1
ENSG00000014914	1.02414	3.31677e-37	MTMR11	protein_coding	1	149928651	149936879	-1
ENSG00000014919	-0.414559	7.17574e-14	COX15	protein_coding	10	99710868	99732127	-1
ENSG00000015133	0.335744	0.524614	CCDC88C	protein_coding	14	91271323	91417844	-1
ENSG00000015153	-0.216473	0.0379184	YAF2	protein_coding	12	42157104	42238349	-1
ENSG00000015171	-0.140232	0.00757559	ZMYND11	protein_coding	10	134465	254637	1
ENSG00000015285	0.980963	0.00713987	WAS	protein_coding	X	48676596	48691431	1
ENSG00000015475	0.155079	0.0221846	BID	protein_coding	22	17734138	17774770	-1
ENSG00000015479	0.400942	0.0924694	MATR3	protein_coding	5	139293674	139331677	1
ENSG00000015520	1.44585	0.0531119	NPC1L1	protein_coding	7	44512535	44541330	-1
ENSG00000015532	0.354545	6.25524e-18	XYLT2	protein_coding	17	50346126	50363138	1
ENSG00000015592	-0.503002	0.334248	STMN4	protein_coding	8	27235308	27258420	-1
ENSG00000015676	-0.295619	2.24035e-11	NUDCD3	protein_coding	7	44379119	44490658	-1
ENSG00000016082	-1.42623	0.00150953	ISL1	protein_coding	5	51383448	51394730	1
ENSG00000016391	0.533318	0.107278	CHDH	protein_coding	3	53812335	53846419	-1
ENSG00000016864	0.506367	5.52573e-24	GLT8D1	protein_coding	3	52694486	52706032	-1
ENSG00000017260	1.18518	3.30311e-284	ATP2C1	protein_coding	3	130850595	131016712	1
ENSG00000017483	3.55881	1.44545e-32	SLC38A5	protein_coding	X	48458537	48470260	-1
ENSG00000017797	0.129138	0.00419089	RALBP1	protein_coding	18	9475009	9538114	1
ENSG00000018189	0.941655	6.43674e-47	RUFY3	protein_coding	4	70704204	70808619	1
ENSG00000018236	-0.526396	0.16211	CNTN1	protein_coding	12	40692439	41072415	1
ENSG00000018280	1.96351	1.04295e-09	SLC11A1	protein_coding	2	218382029	218396894	1
ENSG00000018408	0.0724266	0.258983	WWTR1	protein_coding	3	149517235	149736714	-1
ENSG00000018510	-1.04726	2.57614e-82	AGPS	protein_coding	2	177392746	177567024	1
ENSG00000018610	-0.563168	2.85367e-08	STEEP1	protein_coding	X	119538149	119565409	-1
ENSG00000018625	0.884384	5.4599e-22	ATP1A2	protein_coding	1	160115759	160143591	1
ENSG00000018699	-0.714285	1.04894e-14	TTC27	protein_coding	2	32628032	32821051	1
ENSG00000019102	0.427461	0.206872	VSIG2	protein_coding	11	124747474	124752255	-1
ENSG00000019144	0.391008	8.83298e-10	PHLDB1	protein_coding	11	118606440	118658031	1
ENSG00000019186	-6.71842	2.96398e-06	CYP24A1	protein_coding	20	54153446	54173986	-1
ENSG00000019485	-0.338046	0.169086	PRDM11	protein_coding	11	45095806	45235110	1
ENSG00000019505	-1.479	3.00869e-07	SYT13	protein_coding	11	45240302	45286341	-1
ENSG00000019549	1.1753	3.69079e-277	SNAI2	protein_coding	8	48917598	48921740	-1
ENSG00000019582	0.0317282	0.541832	CD74	protein_coding	5	150401637	150412969	-1
ENSG00000019991	-1.55179	2.17745e-44	HGF	protein_coding	7	81699010	81770438	-1
ENSG00000019995	-0.0115607	0.921362	ZRANB1	protein_coding	10	124942123	124988189	1
ENSG00000020129	-0.282987	3.14999e-09	NCDN	protein_coding	1	35557473	35567274	1
ENSG00000020181	1.61348	6.86307e-15	ADGRA2	protein_coding	8	37784191	37844896	1
ENSG00000020256	0.142511	0.106274	ZFP64	protein_coding	20	52051663	52204308	-1
ENSG00000020426	-0.592077	6.1618e-11	MNAT1	protein_coding	14	60734742	60969965	1
ENSG00000020577	1.14422	1.18829e-157	SAMD4A	protein_coding	14	54566117	54793315	1
ENSG00000020922	-0.617527	6.09992e-12	MRE11	protein_coding	11	94415570	94493885	-1
ENSG00000021300	-0.0352728	0.951412	PLEKHB1	protein_coding	11	73646178	73662819	1
ENSG00000021355	0.0529186	0.549085	SERPINB1	protein_coding	6	2832332	2841959	-1
ENSG00000021461	0.258647	0.498887	CYP3A43	protein_coding	7	99828013	99866093	1
ENSG00000021488	-0.0275484	0.958844	SLC7A9	protein_coding	19	32830509	32869767	-1
ENSG00000021574	-1.09806	2.14967e-34	SPAST	protein_coding	2	32063556	32157637	1
ENSG00000021645	-0.306575	0.561605	NRXN3	protein_coding	14	78170373	79868291	1
ENSG00000021762	1.69387	4.64599e-155	OSBPL5	protein_coding	11	3087107	3166739	-1
ENSG00000021776	-0.483453	6.01837e-19	AQR	protein_coding	15	34851782	34969742	-1
ENSG00000021826	-0.148624	0.148175	CPS1	protein_coding	2	210477682	210679107	1
ENSG00000022267	0.493371	3.00517e-14	FHL1	protein_coding	X	136146702	136211359	1
ENSG00000022277	-0.138035	0.000677859	RTF2	protein_coding	20	56468585	56519449	1
ENSG00000022355	-0.451293	0.295537	GABRA1	protein_coding	5	161847063	161899981	1
ENSG00000022556	1.71943	0.00839022	NLRP2	protein_coding	19	54953130	55001142	1
ENSG00000022567	-1.17855	0.00997565	SLC45A4	protein_coding	8	141207166	141308305	-1
ENSG00000022840	-0.115671	0.00228045	RNF10	protein_coding	12	120533480	120577588	1
ENSG00000022976	-0.216803	0.128704	ZNF839	protein_coding	14	102317377	102342702	1
ENSG00000023041	-0.517463	6.99711e-14	ZDHHC6	protein_coding	10	112424428	112447572	-1
ENSG00000023171	1.04547	2.54478e-23	GRAMD1B	protein_coding	11	123358428	123627774	1
ENSG00000023191	0.198825	1.12923e-09	RNH1	protein_coding	11	494512	507300	-1
ENSG00000023228	-0.920438	5.2412e-99	NDUFS1	protein_coding	2	206114817	206159509	-1
ENSG00000023287	0.283662	9.61822e-11	RB1CC1	protein_coding	8	52622458	52745843	-1
ENSG00000023318	0.323878	4.57076e-10	ERP44	protein_coding	9	99979185	100099052	-1
ENSG00000023330	-0.955548	8.18129e-103	ALAS1	protein_coding	3	52198086	52214327	1
ENSG00000023445	1.15969	6.11726e-24	BIRC3	protein_coding	11	102317450	102339403	1
ENSG00000023516	0.675174	2.69261e-65	AKAP11	protein_coding	13	42272152	42323261	1
ENSG00000023572	-0.925259	6.34437e-13	GLRX2	protein_coding	1	193090866	193106114	-1
ENSG00000023608	1.74918	0	SNAPC1	protein_coding	14	61762420	61796428	1
ENSG00000023697	-0.605309	1.65617e-18	DERA	protein_coding	12	15911302	16037381	1
ENSG00000023734	-0.961458	2.83694e-145	STRAP	protein_coding	12	15882387	15903478	1
ENSG00000023839	-1.50713	4.50009e-07	ABCC2	protein_coding	10	99782640	99852594	1
ENSG00000023892	0.525337	0.300749	DEF6	protein_coding	6	35297818	35321771	1
ENSG00000023902	0.352705	1.63665e-19	PLEKHO1	protein_coding	1	150149183	150164720	1
ENSG00000023909	-1.20921	2.56497e-97	GCLM	protein_coding	1	93885199	93909456	-1
ENSG00000024048	-0.251766	0.00498136	UBR2	protein_coding	6	42564029	42693505	1
ENSG00000024422	1.25081	0	EHD2	protein_coding	19	47713422	47743134	1
ENSG00000024526	-1.19029	2.49628e-80	DEPDC1	protein_coding	1	68474152	68497221	-1
ENSG00000024862	0.496706	3.89918e-05	CCDC28A	protein_coding	6	138773769	138793319	1
ENSG00000025039	1.25165	5.72256e-110	RRAGD	protein_coding	6	89364616	89412273	-1
ENSG00000025156	-0.873448	2.12044e-24	HSF2	protein_coding	6	122399551	122433119	1
ENSG00000025293	0.474941	1.38519e-33	PHF20	protein_coding	20	35771974	35950370	1
ENSG00000025423	-0.416941	0.408788	HSD17B6	protein_coding	12	56752161	56787790	1
ENSG00000025434	0.251249	0.0263141	NR1H3	protein_coding	11	47248300	47269033	1
ENSG00000025708	0.827429	3.37303e-06	TYMP	protein_coding	22	50525752	50530032	-1
ENSG00000025770	-1.30268	1.07188e-82	NCAPH2	protein_coding	22	50508224	50524780	1
ENSG00000025772	-0.144174	0.00049198	TOMM34	protein_coding	20	44942130	44960397	-1
ENSG00000025796	0.0936512	0.0549689	SEC63	protein_coding	6	107867756	107958208	-1
ENSG00000025800	-0.561992	5.72502e-46	KPNA6	protein_coding	1	32108056	32176563	1
ENSG00000026025	0.730159	3.65978e-212	VIM	protein_coding	10	17228241	17237593	1
ENSG00000026036	-0.930877	1.12763e-05	RTEL1-TNFRSF6B	protein_coding	20	63659300	63698684	1
ENSG00000026103	-1.48169	4.91957e-44	FAS	protein_coding	10	88953813	89029605	1
ENSG00000026297	1.04232	1.19848e-22	RNASET2	protein_coding	6	166922113	166957191	-1
ENSG00000026508	0.16108	9.56731e-15	CD44	protein_coding	11	35138882	35232402	1
ENSG00000026559	0.110555	0.446484	KCNG1	protein_coding	20	51003656	51023107	-1
ENSG00000026652	0.526409	4.11134e-17	AGPAT4	protein_coding	6	161129967	161274061	-1
ENSG00000026751	0.213792	0.473898	SLAMF7	protein_coding	1	160739057	160754821	1
ENSG00000026950	-0.99587	2.56668e-09	BTN3A1	protein_coding	6	26402237	26415208	1
ENSG00000027001	-1.11585	1.09159e-21	MIPEP	protein_coding	13	23730189	23889400	-1
ENSG00000027075	0.230314	0.295984	PRKCH	protein_coding	14	61187559	61550976	1
ENSG00000027644	0.0415184	0.942681	INSRR	protein_coding	1	156840063	156859117	-1
ENSG00000027697	0.192854	0.0407724	IFNGR1	protein_coding	6	137197483	137219449	-1
ENSG00000027847	1.04187	2.86451e-67	B4GALT7	protein_coding	5	177600132	177610330	1
ENSG00000027869	-0.113222	0.843205	SH2D2A	protein_coding	1	156806243	156816848	-1
ENSG00000028116	-1.07061	1.62628e-19	VRK2	protein_coding	2	57907629	58159920	1
ENSG00000028137	1.45129	0	TNFRSF1B	protein_coding	1	12166991	12209228	1
ENSG00000028203	-0.130056	0.22537	VEZT	protein_coding	12	95217746	95302799	1
ENSG00000028277	-0.214836	1.76509e-06	POU2F2	protein_coding	19	42086110	42196585	-1
ENSG00000028310	-0.263137	3.48467e-06	BRD9	protein_coding	5	850291	892801	-1
ENSG00000028528	0.577976	1.43926e-47	SNX1	protein_coding	15	64094123	64146090	1
ENSG00000028839	-0.509769	2.53385e-09	TBPL1	protein_coding	6	133952170	133990432	1
ENSG00000029153	-1.64028	1.71623e-177	ARNTL2	protein_coding	12	27332836	27425289	1
ENSG00000029363	-0.494027	3.92991e-24	BCLAF1	protein_coding	6	136256627	136289851	-1
ENSG00000029364	-0.225299	1.38463e-06	SLC39A9	protein_coding	14	69398015	69462390	1
ENSG00000029534	-0.920535	0.0132994	ANK1	protein_coding	8	41653220	41896762	-1
ENSG00000029639	0.30904	7.92625e-05	TFB1M	protein_coding	6	155256134	155314493	-1
ENSG00000029725	-0.564456	4.13292e-26	RABEP1	protein_coding	17	5282265	5386340	1
ENSG00000029993	-1.44356	3.20265e-59	HMGB3	protein_coding	X	150980509	150990771	1
ENSG00000030066	-0.930865	5.83508e-52	NUP160	protein_coding	11	47778087	47848555	-1
ENSG00000030110	-1.11081	2.11355e-15	BAK1	protein_coding	6	33572547	33580293	-1
ENSG00000030304	0.550911	0.258912	MUSK	protein_coding	9	110668779	110806558	1
ENSG00000030419	0.774914	4.2535e-09	IKZF2	protein_coding	2	212999691	213152427	-1
ENSG00000030582	0.200634	1.02723e-12	GRN	protein_coding	17	44345246	44353106	1
ENSG00000031003	0.118181	0.206811	FAM13B	protein_coding	5	137937960	138051961	-1
ENSG00000031081	-0.338899	2.71479e-08	ARHGAP31	protein_coding	3	119294383	119420714	1
ENSG00000031691	-1.43436	1.87097e-36	CENPQ	protein_coding	6	49463370	49493107	1
ENSG00000031698	0.137233	0.000321877	SARS1	protein_coding	1	109213918	109238182	1
ENSG00000031823	-0.447666	1.06997e-14	RANBP3	protein_coding	19	5916139	5978142	-1
ENSG00000032219	-0.000132669	0.998373	ARID4A	protein_coding	14	58298504	58373887	1
ENSG00000032389	-0.773106	4.57205e-20	EIPR1	protein_coding	2	3188925	3377830	-1
ENSG00000032444	0.0971016	0.0205234	PNPLA6	protein_coding	19	7534004	7561764	1
ENSG00000032742	-0.450959	0.000327665	IFT88	protein_coding	13	20567138	20691444	1
ENSG00000033011	-1.08931	8.56457e-14	ALG1	protein_coding	16	5033702	5087379	1
ENSG00000033030	-0.159436	0.0771883	ZCCHC8	protein_coding	12	122471599	122501073	-1
ENSG00000033050	-1.21712	1.7274e-57	ABCF2	protein_coding	7	151211484	151227205	-1
ENSG00000033100	-0.189183	6.21105e-06	CHPF2	protein_coding	7	151232483	151240979	1
ENSG00000033122	0.844129	0.0227533	LRRC7	protein_coding	1	69567922	70151945	1
ENSG00000033170	-0.758045	2.81099e-46	FUT8	protein_coding	14	65410592	65744121	1
ENSG00000033178	0.672205	2.00201e-45	UBA6	protein_coding	4	67612652	67701155	-1
ENSG00000033327	-0.0924664	0.499007	GAB2	protein_coding	11	78215293	78418348	-1
ENSG00000033627	-0.368263	1.69933e-09	ATP6V0A1	protein_coding	17	42458844	42522582	1
ENSG00000033800	-0.0546573	0.562341	PIAS1	protein_coding	15	68054309	68198603	1
ENSG00000033867	-1.4639	5.24902e-180	SLC4A7	protein_coding	3	27372721	27484420	-1
ENSG00000034053	0.632041	0.184107	APBA2	protein_coding	15	28884483	29118315	1
ENSG00000034152	-0.855677	2.07098e-68	MAP2K3	protein_coding	17	21284672	21315232	1
ENSG00000034239	0.206715	0.654016	CLXN	protein_coding	8	48710789	48735311	-1
ENSG00000034510	1.1383	0	TMSB10	protein_coding	2	84905656	84906671	1
ENSG00000034533	-0.454886	0.00953276	ASTE1	protein_coding	3	131013875	131027649	-1
ENSG00000034677	0.720228	1.66417e-35	RNF19A	protein_coding	8	100257060	100336218	-1
ENSG00000034693	0.877612	2.80057e-42	PEX3	protein_coding	6	143450805	143490616	1
ENSG00000034713	0.577359	1.76697e-40	GABARAPL2	protein_coding	16	75566375	75577881	1
ENSG00000035115	1.03835	1.28405e-42	SH3YL1	protein_coding	2	217730	266398	-1
ENSG00000035141	-0.660525	2.76627e-25	FAM136A	protein_coding	2	70295975	70302090	-1
ENSG00000035403	-0.908156	2.37376e-199	VCL	protein_coding	10	73995193	74121363	1
ENSG00000035499	-1.69649	4.5688e-44	DEPDC1B	protein_coding	5	60596912	60700190	-1
ENSG00000035664	-0.0513056	0.92075	DAPK2	protein_coding	15	63907036	64072033	-1
ENSG00000035681	-0.37893	6.29211e-12	NSMAF	protein_coding	8	58583508	58659853	-1
ENSG00000035687	-0.250359	9.44616e-05	ADSS2	protein_coding	1	244408494	244451909	-1
ENSG00000035862	-0.363821	2.93152e-32	TIMP2	protein_coding	17	78852977	78925387	-1
ENSG00000035928	-0.0580942	0.330632	RFC1	protein_coding	4	39287456	39366375	-1
ENSG00000036054	0.167007	0.00116133	TBC1D23	protein_coding	3	100260992	100325251	1
ENSG00000036257	-0.186054	0.000186122	CUL3	protein_coding	2	224470150	224585397	-1
ENSG00000036448	0.992909	0.0228336	MYOM2	protein_coding	8	2045046	2165552	1
ENSG00000036473	0.0356187	0.928466	OTC	protein_coding	X	38352586	38421446	1
ENSG00000036530	1.68951	4.07789e-06	CYP46A1	protein_coding	14	99684298	99727301	1
ENSG00000036549	-0.776825	1.22358e-32	ZZZ3	protein_coding	1	77562416	77683419	-1
ENSG00000036672	0.710622	0.173344	USP2	protein_coding	11	119355215	119381711	-1
ENSG00000037042	0.37207	4.83632e-08	TUBG2	protein_coding	17	42659284	42667006	1
ENSG00000037241	-0.612329	3.4075e-20	RPL26L1	protein_coding	5	172958729	172969771	1
ENSG00000037280	4.81077	1.13709e-09	FLT4	protein_coding	5	180601506	180649624	-1
ENSG00000037474	-0.382152	2.33851e-17	NSUN2	protein_coding	5	6599239	6633291	-1
ENSG00000037637	1.29265	2.43791e-86	FBXO42	protein_coding	1	16246840	16352480	-1
ENSG00000037749	-0.214256	0.038626	MFAP3	protein_coding	5	154038959	154220478	1
ENSG00000037757	0.806341	2.00691e-13	MRI1	protein_coding	19	13764522	13774282	1
ENSG00000037897	-0.435307	0.00022232	METTL1	protein_coding	12	57768471	57772119	-1
ENSG00000037965	-0.599381	0.00896214	HOXC8	protein_coding	12	54008985	54012769	1
ENSG00000038002	0.117773	0.591262	AGA	protein_coding	4	177430774	177442437	-1
ENSG00000038210	-0.65679	2.91812e-16	PI4K2B	protein_coding	4	25160663	25279204	1
ENSG00000038219	0.387393	1.79465e-20	BOD1L1	protein_coding	4	13568738	13627725	-1
ENSG00000038274	-0.869355	1.11687e-48	MAT2B	protein_coding	5	163503114	163519558	1
ENSG00000038358	-0.217925	0.00020101	EDC4	protein_coding	16	67873052	67884499	1
ENSG00000038382	0.886415	5.77152e-255	TRIO	protein_coding	5	14143342	14532128	1
ENSG00000038427	-1.46309	0	VCAN	protein_coding	5	83471618	83582303	1
ENSG00000038532	-0.807253	8.55084e-34	CLEC16A	protein_coding	16	10944539	11182186	1
ENSG00000039123	-0.770218	2.51183e-54	MTREX	protein_coding	5	55307989	55425579	1
ENSG00000039139	0.707121	8.00186e-06	DNAH5	protein_coding	5	13690328	14011818	-1
ENSG00000039319	-0.172216	0.0113942	ZFYVE16	protein_coding	5	80408013	80483379	1
ENSG00000039523	-0.152827	0.00242808	RIPOR1	protein_coding	16	67518418	67546788	1
ENSG00000039560	0.96149	0	RAI14	protein_coding	5	34656328	34832612	1
ENSG00000039600	0.212746	0.66543	SOX30	protein_coding	5	157625679	157671480	-1
ENSG00000039650	-1.17997	1.36939e-39	PNKP	protein_coding	19	49859882	49878351	-1
ENSG00000039987	0.174259	0.702744	BEST2	protein_coding	19	12751702	12758458	1
ENSG00000040199	-0.837231	7.3708e-28	PHLPP2	protein_coding	16	71637835	71724701	-1
ENSG00000040275	-1.99618	9.66023e-153	SPDL1	protein_coding	5	169583636	169604778	1
ENSG00000040341	-0.631504	2.12607e-17	STAU2	protein_coding	8	73420369	73747708	-1
ENSG00000040487	0.191847	0.00613621	SLC66A1	protein_coding	1	19312326	19329300	1
ENSG00000040531	-0.282556	4.52921e-05	CTNS	protein_coding	17	3636459	3663103	1
ENSG00000040608	3.94381	1.89969e-06	RTN4R	protein_coding	22	20241415	20283246	-1
ENSG00000040633	-0.387625	8.87427e-12	PHF23	protein_coding	17	7235029	7239722	-1
ENSG00000040933	-0.565636	6.11873e-15	INPP4A	protein_coding	2	98444854	98594392	1
ENSG00000041353	-1.45114	1.87116e-260	RAB27B	protein_coding	18	54717860	54895516	1
ENSG00000041357	-1.04784	2.62982e-131	PSMA4	protein_coding	15	78540405	78552417	1
ENSG00000041515	-0.164142	0.757771	MYO16	protein_coding	13	108596152	109208005	1
ENSG00000041802	-1.21559	2.01085e-90	LSG1	protein_coding	3	194640791	194672463	-1
ENSG00000041880	0.79776	1.39262e-50	PARP3	protein_coding	3	51942345	51948867	1
ENSG00000041982	-0.711574	3.30724e-190	TNC	protein_coding	9	115019575	115118257	-1
ENSG00000041988	-0.155551	0.213683	THAP3	protein_coding	1	6624868	6635586	1
ENSG00000042062	0.546792	9.67906e-34	RIPOR3	protein_coding	20	50586108	50691542	-1
ENSG00000042088	0.0605165	0.530198	TDP1	protein_coding	14	89954939	90044764	1
ENSG00000042286	-0.240563	0.00382403	AIFM2	protein_coding	10	70098223	70132934	-1
ENSG00000042317	0.327088	0.0303306	SPATA7	protein_coding	14	88384924	88470350	1
ENSG00000042429	-0.0348414	0.920538	MED17	protein_coding	11	93784227	93814963	1
ENSG00000042445	-0.509308	1.85193e-19	RETSAT	protein_coding	2	85341955	85354531	-1
ENSG00000042493	0.178672	1.07068e-06	CAPG	protein_coding	2	85394753	85418432	-1
ENSG00000042753	-0.710961	3.82379e-55	AP2S1	protein_coding	19	46838136	46850846	-1
ENSG00000042781	-0.0684632	0.900314	USH2A	protein_coding	1	215622891	216423448	-1
ENSG00000042832	1.95105	7.7617e-08	TG	protein_coding	8	132866958	133134903	1
ENSG00000042980	2.02101	2.34097e-36	ADAM28	protein_coding	8	24294069	24359014	1
ENSG00000043093	-0.589707	1.03479e-16	DCUN1D1	protein_coding	3	182938074	182985953	-1
ENSG00000043143	-0.0966009	0.0411211	JADE2	protein_coding	5	134524312	134583230	1
ENSG00000043355	0.600053	1.18256e-05	ZIC2	protein_coding	13	99981784	99986765	1
ENSG00000043462	-1.0668	0.0959342	LCP2	protein_coding	5	170246233	170297815	-1
ENSG00000043514	0.843822	5.42981e-36	TRIT1	protein_coding	1	39838110	39883511	-1
ENSG00000044090	0.717338	9.12881e-37	CUL7	protein_coding	6	43037617	43053943	-1
ENSG00000044115	-0.04146	0.162682	CTNNA1	protein_coding	5	138610967	138935034	1
ENSG00000044446	0.4629	2.08728e-09	PHKA2	protein_coding	X	18892298	18984114	-1
ENSG00000044459	-0.674918	8.82963e-07	CNTLN	protein_coding	9	17134982	17503923	1
ENSG00000044524	4.8428	9.45288e-56	EPHA3	protein_coding	3	89107621	89482134	1
ENSG00000044574	0.917261	0	HSPA5	protein_coding	9	125234853	125241382	-1
ENSG00000046604	0.262299	8.60972e-08	DSG2	protein_coding	18	31498177	31549008	1
ENSG00000046647	0.107894	0.515118	GEMIN8	protein_coding	X	14006726	14029893	-1
ENSG00000046651	1.13897	1.43387e-60	OFD1	protein_coding	X	13734743	13777955	1
ENSG00000046653	1.90487	7.54969e-08	GPM6B	protein_coding	X	13770939	13938638	-1
ENSG00000046774	-0.0371564	0.742859	MAGEC2	protein_coding	X	142202342	142205290	-1
ENSG00000046889	0.327771	0.47032	PREX2	protein_coding	8	67952046	68237032	1
ENSG00000047056	-0.114565	0.1757	WDR37	protein_coding	10	1049538	1132384	1
ENSG00000047188	-0.535589	9.3829e-16	YTHDC2	protein_coding	5	113513694	113595285	1
ENSG00000047230	-1.14152	1.84013e-20	CTPS2	protein_coding	X	16587999	16712936	-1
ENSG00000047249	-0.623701	4.08375e-39	ATP6V1H	protein_coding	8	53715543	53843558	-1
ENSG00000047315	-0.825293	3.3701e-69	POLR2B	protein_coding	4	56977722	57031158	1
ENSG00000047346	-0.117164	0.303965	FAM214A	protein_coding	15	52581317	52709817	-1
ENSG00000047365	-3.38544	2.57721e-13	ARAP2	protein_coding	4	35948221	36244514	-1
ENSG00000047410	0.178785	0.000528837	TPR	protein_coding	1	186311652	186375693	-1
ENSG00000047457	2.4555	1.46522e-06	CP	protein_coding	3	149162410	149221829	-1
ENSG00000047578	-0.0803788	0.314055	KATNIP	protein_coding	16	27550133	27780344	1
ENSG00000047579	1.64936	0.039422	DTNBP1	protein_coding	6	15522807	15663058	-1
ENSG00000047597	0.144924	0.756909	XK	protein_coding	X	37685791	37732130	1
ENSG00000047621	-0.910258	5.34973e-24	C12orf4	protein_coding	12	4487735	4538508	-1
ENSG00000047634	-0.993119	3.70499e-41	SCML1	protein_coding	X	17737449	17754988	1
ENSG00000047644	-0.478576	6.77994e-11	WWC3	protein_coding	X	10015254	10144474	1
ENSG00000047648	0.230093	0.568394	ARHGAP6	protein_coding	X	11117651	11665920	-1
ENSG00000047662	0.328342	0.518945	FAM184B	protein_coding	4	17629306	17781621	-1
ENSG00000047849	0.355741	4.1115e-51	MAP4	protein_coding	3	47850690	48089272	-1
ENSG00000047932	-0.513104	1.34302e-21	GOPC	protein_coding	6	117560269	117602542	-1
ENSG00000047936	-0.470251	3.96375e-13	ROS1	protein_coding	6	117287353	117425942	-1
ENSG00000048028	1.47004	1.98261e-21	USP28	protein_coding	11	113797874	113875572	-1
ENSG00000048052	1.07512	2.94213e-103	HDAC9	protein_coding	7	18086949	19002416	1
ENSG00000048140	-0.816148	1.14076e-50	TSPAN17	protein_coding	5	176647387	176659054	1
ENSG00000048162	-1.70763	5.43528e-44	NOP16	protein_coding	5	176383946	176388927	-1
ENSG00000048342	-1.27262	7.07558e-66	CC2D2A	protein_coding	4	15469865	15601552	1
ENSG00000048392	-0.437178	9.9591e-22	RRM2B	protein_coding	8	102204502	102238961	-1
ENSG00000048405	-0.346788	7.50644e-06	ZNF800	protein_coding	7	127346790	127431924	-1
ENSG00000048462	1.56681	0.0234534	TNFRSF17	protein_coding	16	11965210	11968068	1
ENSG00000048471	0.753551	7.85037e-59	SNX29	protein_coding	16	11976734	12574287	1
ENSG00000048540	-1.33585	0.0333562	LMO3	protein_coding	12	16548372	16610594	-1
ENSG00000048544	-1.04861	3.70141e-39	MRPS10	protein_coding	6	42206807	42217861	-1
ENSG00000048649	0.323681	1.68615e-07	RSF1	protein_coding	11	77660009	77820869	-1
ENSG00000048707	0.0602383	0.279677	VPS13D	protein_coding	1	12230030	12512047	1
ENSG00000048740	0.497803	0.338176	CELF2	protein_coding	10	10798397	11336675	1
ENSG00000048828	0.601896	1.95324e-99	FAM120A	protein_coding	9	93451685	93566112	1
ENSG00000048991	-0.730811	1.58843e-44	R3HDM1	protein_coding	2	135531455	135725270	1
ENSG00000049089	-0.104816	0.806107	COL9A2	protein_coding	1	40300489	40317813	-1
ENSG00000049130	-2.8587	2.26042e-60	KITLG	protein_coding	12	88492793	88580851	-1
ENSG00000049167	-0.944601	1.37286e-16	ERCC8	protein_coding	5	60866454	60945073	-1
ENSG00000049192	1.60169	4.46573e-98	ADAMTS6	protein_coding	5	65148738	65481920	-1
ENSG00000049239	0.104384	0.0030351	H6PD	protein_coding	1	9234774	9271337	1
ENSG00000049245	0.0474943	0.174673	VAMP3	protein_coding	1	7771296	7781432	1
ENSG00000049246	-1.30269	6.85433e-27	PER3	protein_coding	1	7784291	7845177	1
ENSG00000049247	-0.563913	0.249508	UTS2	protein_coding	1	7843083	7853512	-1
ENSG00000049249	-1.19082	1.15139e-10	TNFRSF9	protein_coding	1	7915871	7943165	-1
ENSG00000049283	-1.02882	0.0886665	EPN3	protein_coding	17	50532682	50543750	1
ENSG00000049323	-0.203054	1.44016e-13	LTBP1	protein_coding	2	32946953	33399509	1
ENSG00000049449	-0.361721	7.29007e-22	RCN1	protein_coding	11	32091074	32105722	1
ENSG00000049540	0.73923	0.0596948	ELN	protein_coding	7	74027789	74069907	1
ENSG00000049541	0.0282818	0.77098	RFC2	protein_coding	7	74231499	74254458	-1
ENSG00000049618	-0.160021	0.00230306	ARID1B	protein_coding	6	156776020	157210779	1
ENSG00000049656	-0.447475	1.92548e-22	CLPTM1L	protein_coding	5	1317752	1345099	-1
ENSG00000049759	1.1959	2.58372e-278	NEDD4L	protein_coding	18	58044226	58401540	1
ENSG00000049768	1.40955	0.0292216	FOXP3	protein_coding	X	49250438	49270477	-1
ENSG00000049769	1.0742	4.05754e-11	PPP1R3F	protein_coding	X	49269793	49301461	1
ENSG00000049860	-0.361056	2.40195e-24	HEXB	protein_coding	5	74640023	74722647	1
ENSG00000049883	-0.631192	1.83197e-15	PTCD2	protein_coding	5	72320367	72368395	1
ENSG00000050130	-0.606518	3.52371e-31	JKAMP	protein_coding	14	59484443	59505410	1
ENSG00000050165	0.128906	0.0656372	DKK3	protein_coding	11	11956207	12009769	-1
ENSG00000050327	0.671809	0.173461	ARHGEF5	protein_coding	7	144355288	144380632	1
ENSG00000050344	-0.192077	0.615319	NFE2L3	protein_coding	7	26152198	26187137	1
ENSG00000050393	-0.382411	7.66015e-07	MCUR1	protein_coding	6	13786557	13814568	-1
ENSG00000050405	-1.5595	2.50744e-284	LIMA1	protein_coding	12	50175788	50283520	-1
ENSG00000050426	0.160654	0.00493329	LETMD1	protein_coding	12	51047962	51060424	1
ENSG00000050438	-1.0908	3.37622e-35	SLC4A8	protein_coding	12	51391317	51515763	1
ENSG00000050555	0.176923	0.686666	LAMC3	protein_coding	9	131009174	131094473	1
ENSG00000050628	1.01018	0.00418156	PTGER3	protein_coding	1	70852353	71047816	-1
ENSG00000050730	0.996276	1.00305e-11	TNIP3	protein_coding	4	121131408	121227466	-1
ENSG00000050748	-1.08996	2.84303e-80	MAPK9	protein_coding	5	180233143	180292099	-1
ENSG00000050767	0.237526	0.519463	COL23A1	protein_coding	5	178237476	178590393	-1
ENSG00000050820	0.389636	1.96754e-20	BCAR1	protein_coding	16	75228181	75268053	-1
ENSG00000051009	0.357293	4.95463e-08	FHIP1B	protein_coding	11	6211345	6234711	-1
ENSG00000051108	0.685822	4.41639e-41	HERPUD1	protein_coding	16	56932142	56944864	1
ENSG00000051128	0.173512	0.000701532	HOMER3	protein_coding	19	18929201	18941261	-1
ENSG00000051180	-2.11545	0.000861893	RAD51	protein_coding	15	40694774	40732340	1
ENSG00000051341	-2.01049	8.37943e-85	POLQ	protein_coding	3	121431431	121545988	-1
ENSG00000051382	-1.09894	1.76997e-62	PIK3CB	protein_coding	3	138652698	138834928	-1
ENSG00000051523	0.708115	9.22892e-79	CYBA	protein_coding	16	88643275	88651083	-1
ENSG00000051596	-0.300686	0.0577773	THOC3	protein_coding	5	175917873	176034680	-1
ENSG00000051620	-0.032637	0.709042	HEBP2	protein_coding	6	138403531	138422197	1
ENSG00000051825	-1.24672	2.23987e-42	MPHOSPH9	protein_coding	12	123152320	123244014	-1
ENSG00000052126	-0.388253	7.9848e-06	PLEKHA5	protein_coding	12	19129733	19376400	1
ENSG00000052344	0.424347	0.226399	PRSS8	protein_coding	16	31131433	31135727	-1
ENSG00000052723	-0.0728465	0.373474	SIKE1	protein_coding	1	114769479	114780685	-1
ENSG00000052749	-2.09318	8.51163e-254	RRP12	protein_coding	10	97356358	97426076	-1
ENSG00000052795	0.844606	2.79525e-49	FNIP2	protein_coding	4	158769026	158908050	1
ENSG00000052802	-0.215584	0.0542414	MSMO1	protein_coding	4	165327667	165343164	1
ENSG00000052841	0.297528	9.12157e-10	TTC17	protein_coding	11	43358920	43494933	1
ENSG00000053108	-0.529144	0.243293	FSTL4	protein_coding	5	133196455	133612541	-1
ENSG00000053254	1.96596	0	FOXN3	protein_coding	14	89124871	89619149	-1
ENSG00000053371	2.05412	0	AKR7A2	protein_coding	1	19303965	19312144	-1
ENSG00000053372	-0.150152	0.00433022	MRTO4	protein_coding	1	19251805	19260128	1
ENSG00000053438	0.323889	0.319434	NNAT	protein_coding	20	37521206	37523690	1
ENSG00000053501	0.36957	5.55676e-05	USE1	protein_coding	19	17215346	17219829	1
ENSG00000053524	-0.26025	0.309832	MCF2L2	protein_coding	3	183178041	183428778	-1
ENSG00000053702	0.320624	0.340688	NRIP2	protein_coding	12	2825348	2835544	-1
ENSG00000053747	0.163705	0.516765	LAMA3	protein_coding	18	23689453	23956222	1
ENSG00000053770	-0.251149	0.000159832	AP5M1	protein_coding	14	57268924	57298742	1
ENSG00000053900	-0.202228	0.0104844	ANAPC4	protein_coding	4	25377263	25418498	1
ENSG00000053918	1.9339	0.0246236	KCNQ1	protein_coding	11	2444684	2849105	1
ENSG00000054116	-0.55126	2.00177e-21	TRAPPC3	protein_coding	1	36136570	36156053	-1
ENSG00000054118	-0.538744	6.52681e-42	THRAP3	protein_coding	1	36224432	36305357	1
ENSG00000054148	1.72875	0	PHPT1	protein_coding	9	136848724	136851027	1
ENSG00000054267	0.400899	6.52204e-10	ARID4B	protein_coding	1	235131634	235328219	-1
ENSG00000054277	1.16965	1.19379e-08	OPN3	protein_coding	1	241590102	241677376	-1
ENSG00000054282	-0.228351	0.046883	SDCCAG8	protein_coding	1	243256034	243500091	1
ENSG00000054356	1.61004	0	PTPRN	protein_coding	2	219289623	219309648	-1
ENSG00000054392	0.429814	0.00425766	HHAT	protein_coding	1	210328252	210676296	1
ENSG00000054523	-0.551138	3.84071e-37	KIF1B	protein_coding	1	10210570	10381603	1
ENSG00000054598	0.0662918	0.793187	FOXC1	protein_coding	6	1609915	1613897	1
ENSG00000054611	1.13231	1.00615e-100	TBC1D22A	protein_coding	22	46762617	47175699	1
ENSG00000054654	-0.6495	3.18615e-18	SYNE2	protein_coding	14	63761899	64226433	1
ENSG00000054690	2.05985	8.78187e-48	PLEKHH1	protein_coding	14	67533290	67589612	1
ENSG00000054793	-0.558444	1.47172e-37	ATP9A	protein_coding	20	51596514	51768390	-1
ENSG00000054803	-0.124105	0.812223	CBLN4	protein_coding	20	55997357	56005519	-1
ENSG00000054938	2.27388	0.0043201	CHRDL2	protein_coding	11	74696429	74731426	-1
ENSG00000054965	0.759648	2.25417e-50	FAM168A	protein_coding	11	73400487	73598189	-1
ENSG00000054967	1.53491	3.21042e-60	RELT	protein_coding	11	73376399	73397474	1
ENSG00000055044	-0.924298	6.3045e-59	NOP58	protein_coding	2	202265736	202303661	1
ENSG00000055070	0.289495	5.54047e-13	SZRD1	protein_coding	1	16352575	16398145	1
ENSG00000055118	10.4724	2.66403e-47	KCNH2	protein_coding	7	150944961	150978321	-1
ENSG00000055130	-0.165981	6.8095e-05	CUL1	protein_coding	7	148697914	148801110	1
ENSG00000055147	0.17993	0.0397462	FAM114A2	protein_coding	5	153990148	154038936	-1
ENSG00000055163	-0.305811	9.51077e-07	CYFIP2	protein_coding	5	157266079	157395595	1
ENSG00000055208	0.227607	7.14533e-10	TAB2	protein_coding	6	149218641	149411613	1
ENSG00000055211	-0.217954	0.000675208	GINM1	protein_coding	6	149566294	149591748	1
ENSG00000055332	-1.32184	6.44745e-110	EIF2AK2	protein_coding	2	37099210	37157522	-1
ENSG00000055483	-0.577245	8.88817e-31	USP36	protein_coding	17	78787381	78841441	-1
ENSG00000055609	1.09514	3.49216e-194	KMT2C	protein_coding	7	152134922	152436644	-1
ENSG00000055732	0.163449	0.700463	MCOLN3	protein_coding	1	85018082	85048500	-1
ENSG00000055813	-0.731603	0.171822	CCDC85A	protein_coding	2	56183990	56386172	1
ENSG00000055917	-0.292179	5.61288e-10	PUM2	protein_coding	2	20248691	20352234	-1
ENSG00000055950	-0.0676015	0.479151	MRPL43	protein_coding	10	100969458	100987515	-1
ENSG00000055955	-0.0401356	0.943233	ITIH4	protein_coding	3	52812962	52830688	-1
ENSG00000055957	11.9953	2.80746e-19	ITIH1	protein_coding	3	52777595	52792068	1
ENSG00000056050	-0.96447	3.63628e-12	HPF1	protein_coding	4	169729470	169757944	-1
ENSG00000056097	-0.216626	1.45823e-07	ZFR	protein_coding	5	32354350	32444740	-1
ENSG00000056277	-0.885663	5.90243e-06	ZNF280C	protein_coding	X	130202707	130268899	-1
ENSG00000056558	-0.269507	0.010648	TRAF1	protein_coding	9	120902393	120929173	-1
ENSG00000056586	-0.377649	1.62139e-14	RC3H2	protein_coding	9	122844556	122905359	-1
ENSG00000056736	0.315417	0.19724	IL17RB	protein_coding	3	53846568	53865794	1
ENSG00000056972	0.205546	0.000857566	TRAF3IP2	protein_coding	6	111555381	111606906	-1
ENSG00000057019	-0.439327	1.34603e-85	DCBLD2	protein_coding	3	98795941	98901695	-1
ENSG00000057149	0.532191	0.302949	SERPINB3	protein_coding	18	63655197	63661893	-1
ENSG00000057252	0.118083	0.0545993	SOAT1	protein_coding	1	179293714	179358680	1
ENSG00000057468	0.533128	0.107323	MSH4	protein_coding	1	75796882	75913242	1
ENSG00000057593	0.234226	0.564485	F7	protein_coding	13	113105788	113120685	1
ENSG00000057608	-0.260867	1.74671e-14	GDI2	protein_coding	10	5765223	5842132	-1
ENSG00000057657	1.30175	1.25648e-78	PRDM1	protein_coding	6	105993463	106109939	1
ENSG00000057663	-0.149507	0.00662533	ATG5	protein_coding	6	106045423	106325791	-1
ENSG00000057704	-0.458596	9.16591e-06	TMCC3	protein_coding	12	94567122	94650557	-1
ENSG00000057757	-1.11464	1.44136e-51	PITHD1	protein_coding	1	23778418	23788232	1
ENSG00000057935	0.694841	3.36849e-26	MTA3	protein_coding	2	42494569	42756947	1
ENSG00000058056	-1.9603	3.62946e-100	USP13	protein_coding	3	179653032	179804366	1
ENSG00000058063	0.654736	1.24282e-43	ATP11B	protein_coding	3	182793503	182921629	1
ENSG00000058085	-2.78502	1.38324e-38	LAMC2	protein_coding	1	183186238	183245127	1
ENSG00000058091	-0.389463	1.13812e-06	CDK14	protein_coding	7	90466424	91210590	1
ENSG00000058262	1.16035	0	SEC61A1	protein_coding	3	128051641	128071705	1
ENSG00000058272	-0.174245	0.0109903	PPP1R12A	protein_coding	12	79773563	79935460	-1
ENSG00000058335	-0.226189	0.627304	RASGRF1	protein_coding	15	78959906	79090780	-1
ENSG00000058404	4.30476	6.45164e-23	CAMK2B	protein_coding	7	44210019	44334577	-1
ENSG00000058453	-0.0614626	0.66109	CROCC	protein_coding	1	16740273	16972964	1
ENSG00000058600	-1.66792	2.05454e-103	POLR3E	protein_coding	16	22297375	22335101	1
ENSG00000058668	0.288483	1.58549e-30	ATP2B4	protein_coding	1	203626787	203744081	1
ENSG00000058673	0.319971	0.430352	ZC3H11A	protein_coding	1	203795623	203854999	1
ENSG00000058729	-0.607072	3.35305e-14	RIOK2	protein_coding	5	97160867	97183247	-1
ENSG00000058799	0.272627	0.000246814	YIPF1	protein_coding	1	53851719	53889798	-1
ENSG00000058804	-1.17482	1.36634e-96	NDC1	protein_coding	1	53765478	53838463	-1
ENSG00000058866	-0.588391	5.07007e-20	DGKG	protein_coding	3	186105668	186362234	-1
ENSG00000059122	0.729337	4.79548e-49	FLYWCH1	protein_coding	16	2911931	2951208	1
ENSG00000059145	0.123391	0.351167	UNKL	protein_coding	16	1363205	1414751	-1
ENSG00000059377	-0.218001	0.253865	TBXAS1	protein_coding	7	139777051	140020325	1
ENSG00000059378	-1.3971	5.9139e-19	PARP12	protein_coding	7	140023749	140062951	-1
ENSG00000059573	1.02545	1.06282e-141	ALDH18A1	protein_coding	10	95605941	95656711	-1
ENSG00000059588	-0.800954	6.78979e-16	TARBP1	protein_coding	1	234391313	234479179	-1
ENSG00000059691	-0.0391754	0.799341	GATB	protein_coding	4	151670504	151761007	-1
ENSG00000059728	-0.278956	0.018886	MXD1	protein_coding	2	69897688	69942945	1
ENSG00000059758	-0.425258	4.93109e-08	CDK17	protein_coding	12	96278261	96400480	-1
ENSG00000059769	0.488213	1.42663e-06	DNAJC25	protein_coding	9	111631334	111654351	1
ENSG00000059804	2.61746	0	SLC2A3	protein_coding	12	7919230	7936187	-1
ENSG00000059915	1.0164	0.00391174	PSD	protein_coding	10	102402617	102421539	-1
ENSG00000060069	0.813377	1.77688e-42	CTDP1	protein_coding	18	79679803	79754503	1
ENSG00000060138	-0.447785	7.54886e-22	YBX3	protein_coding	12	10699089	10723323	-1
ENSG00000060140	-0.331403	0.105208	STYK1	protein_coding	12	10618923	10674318	-1
ENSG00000060237	-0.396367	5.60635e-42	WNK1	protein_coding	12	752579	911452	1
ENSG00000060339	-0.467836	1.54396e-17	CCAR1	protein_coding	10	68721012	68792377	1
ENSG00000060491	0.811593	5.53139e-95	OGFR	protein_coding	20	62804835	62814000	1
ENSG00000060558	4.733	2.02589e-07	GNA15	protein_coding	19	3136033	3163749	1
ENSG00000060566	-0.102785	0.859095	CREB3L3	protein_coding	19	4153631	4173054	1
ENSG00000060642	0.551374	4.81514e-11	PIGV	protein_coding	1	26787054	26800659	1
ENSG00000060656	1.67313	4.12744e-122	PTPRU	protein_coding	1	29236516	29326813	1
ENSG00000060688	-1.16906	1.62215e-51	SNRNP40	protein_coding	1	31259568	31296788	-1
ENSG00000060709	0.660419	0.0706543	RIMBP2	protein_coding	12	130396133	130768228	-1
ENSG00000060718	2.76437	9.16295e-25	COL11A1	protein_coding	1	102876467	103108872	-1
ENSG00000060749	-0.501471	1.28876e-31	QSER1	protein_coding	11	32892811	32993316	1
ENSG00000060762	-0.997833	2.16778e-11	MPC1	protein_coding	6	166364919	166383013	-1
ENSG00000060971	-0.119208	0.128649	ACAA1	protein_coding	3	38103129	38137242	-1
ENSG00000060982	0.688508	9.58457e-99	BCAT1	protein_coding	12	24810024	24949101	-1
ENSG00000061273	0.0355099	0.639471	HDAC7	protein_coding	12	47782722	47833132	-1
ENSG00000061455	0.511344	0.286809	PRDM6	protein_coding	5	123089241	123194266	1
ENSG00000061656	2.92987	0	SPAG4	protein_coding	20	35615829	35621094	1
ENSG00000061676	-0.422805	6.01739e-45	NCKAP1	protein_coding	2	182909115	183038858	-1
ENSG00000061794	-0.521483	1.03427e-21	MRPS35	protein_coding	12	27710822	27756295	1
ENSG00000061918	-3.32335	3.26456e-47	GUCY1B1	protein_coding	4	155758992	155807811	1
ENSG00000061936	-0.163031	0.0105911	SFSWAP	protein_coding	12	131711081	131799738	1
ENSG00000061938	0.13257	0.0130031	TNK2	protein_coding	3	195863364	195911945	-1
ENSG00000061987	-0.00930837	0.921388	MON2	protein_coding	12	62466817	62600476	1
ENSG00000062038	1.77129	0.0085694	CDH3	protein_coding	16	68636189	68727468	1
ENSG00000062194	0.0543975	0.388525	GPBP1	protein_coding	5	57173948	57264679	1
ENSG00000062282	-1.61287	1.06739e-37	DGAT2	protein_coding	11	75759512	75801535	1
ENSG00000062370	0.0946334	0.68994	ZNF112	protein_coding	19	44326555	44367217	-1
ENSG00000062485	-1.0798	2.47491e-193	CS	protein_coding	12	56271699	56300391	-1
ENSG00000062524	1.17579	0.071579	LTK	protein_coding	15	41503637	41513887	-1
ENSG00000062582	0.41733	0.0662949	MRPS24	protein_coding	7	43866558	43869893	-1
ENSG00000062598	-0.216614	5.14492e-05	ELMO2	protein_coding	20	46366050	46432985	-1
ENSG00000062650	-0.434897	5.4422e-20	WAPL	protein_coding	10	86435256	86521792	-1
ENSG00000062716	-0.71493	8.14536e-98	VMP1	protein_coding	17	59707192	59842255	1
ENSG00000062725	-0.285209	1.42847e-06	APPBP2	protein_coding	17	60443158	60526242	-1
ENSG00000062822	-1.20084	3.01189e-52	POLD1	protein_coding	19	50384204	50418018	1
ENSG00000063015	0.810369	0.149216	SEZ6	protein_coding	17	28954901	29006440	-1
ENSG00000063046	0.859231	6.00757e-269	EIF4B	protein_coding	12	53006282	53042215	1
ENSG00000063169	-0.725751	7.35771e-06	BICRA	protein_coding	19	47608196	47703277	1
ENSG00000063176	-0.356932	0.0012168	SPHK2	protein_coding	19	48619291	48630717	1
ENSG00000063177	0.173541	4.79847e-06	RPL18	protein_coding	19	48615328	48619184	-1
ENSG00000063180	0.0943105	0.758834	CA11	protein_coding	19	48637946	48646187	-1
ENSG00000063241	-0.786565	4.38632e-24	ISOC2	protein_coding	19	55452985	55462343	-1
ENSG00000063244	-0.487763	1.37191e-39	U2AF2	protein_coding	19	55654146	55674716	1
ENSG00000063245	0.509861	6.28269e-49	EPN1	protein_coding	19	55675226	55709858	1
ENSG00000063322	-0.590537	5.14162e-27	MED29	protein_coding	19	39391303	39400641	1
ENSG00000063438	-1.26188	6.1044e-73	AHRR	protein_coding	5	321714	438291	1
ENSG00000063587	0.465832	3.04941e-09	ZNF275	protein_coding	X	153334147	153360110	1
ENSG00000063601	-0.78364	4.75491e-11	MTMR1	protein_coding	X	150692971	150765108	1
ENSG00000063660	0.0782235	0.210334	GPC1	protein_coding	2	240435663	240468076	1
ENSG00000063761	-1.28086	2.44876e-07	ADCK1	protein_coding	14	77800109	77935014	1
ENSG00000063854	0.675069	8.233e-16	HAGH	protein_coding	16	1795620	1827157	-1
ENSG00000063978	-0.270674	5.54602e-11	RNF4	protein_coding	4	2462220	2625320	1
ENSG00000064012	-0.491081	3.99768e-09	CASP8	protein_coding	2	201233443	201361836	1
ENSG00000064042	0.301872	0.56873	LIMCH1	protein_coding	4	41359607	41700044	1
ENSG00000064102	1.32408	8.48009e-154	INTS13	protein_coding	12	26905181	26938326	-1
ENSG00000064115	-0.514733	1.53421e-25	TM7SF3	protein_coding	12	26971579	27014434	-1
ENSG00000064195	-0.736547	0.0110617	DLX3	protein_coding	17	49990005	49995224	-1
ENSG00000064199	-0.0590346	0.785186	SPA17	protein_coding	11	124673844	124697518	1
ENSG00000064201	1.45718	1.41944e-05	TSPAN32	protein_coding	11	2301997	2318204	1
ENSG00000064205	3.14362	0.00677633	CCN5	protein_coding	20	44714844	44728509	1
ENSG00000064225	0.563283	1.0619e-06	ST3GAL6	protein_coding	3	98732236	98821201	1
ENSG00000064270	1.47364	6.46859e-07	ATP2C2	protein_coding	16	84368527	84464187	1
ENSG00000064300	0.166499	0.643429	NGFR	protein_coding	17	49495293	49515008	1
ENSG00000064309	1.00235	1.50731e-13	CDON	protein_coding	11	125955796	126063335	-1
ENSG00000064313	-0.439032	3.2596e-17	TAF2	protein_coding	8	119730774	119832863	-1
ENSG00000064393	-0.0116435	0.783106	HIPK2	protein_coding	7	139561570	139777998	-1
ENSG00000064419	-0.428031	1.20264e-34	TNPO3	protein_coding	7	128954180	129055173	-1
ENSG00000064489	-0.0414246	0.943155	BORCS8-MEF2B	protein_coding	19	19145569	19192158	-1
ENSG00000064490	-0.0520642	0.607078	RFXANK	protein_coding	19	19192229	19201869	1
ENSG00000064545	-0.410364	1.90096e-05	TMEM161A	protein_coding	19	19119169	19138513	-1
ENSG00000064547	0.96504	2.94013e-13	LPAR2	protein_coding	19	19623655	19628930	-1
ENSG00000064601	0.177891	2.16514e-10	CTSA	protein_coding	20	45890144	45898949	1
ENSG00000064607	-0.30299	9.52494e-18	SUGP2	protein_coding	19	18990888	19034023	-1
ENSG00000064651	0.726567	6.91844e-24	SLC12A2	protein_coding	5	128083766	128189677	1
ENSG00000064652	-0.205433	0.0278021	SNX24	protein_coding	5	122843439	123029354	1
ENSG00000064666	-0.609374	5.75402e-23	CNN2	protein_coding	19	1026586	1039068	1
ENSG00000064687	-0.888632	5.73498e-14	ABCA7	protein_coding	19	1039997	1065572	1
ENSG00000064692	-0.55683	0.269224	SNCAIP	protein_coding	5	122311354	122464219	1
ENSG00000064703	-1.465	2.18929e-42	DDX20	protein_coding	1	111754832	111775602	1
ENSG00000064726	0.0675478	0.124485	BTBD1	protein_coding	15	83016423	83067252	-1
ENSG00000064763	-0.303843	9.74088e-06	FAR2	protein_coding	12	29149016	29341121	1
ENSG00000064787	0.130473	0.803271	BCAS1	protein_coding	20	53936777	54070594	-1
ENSG00000064835	0.622819	0.125759	POU1F1	protein_coding	3	87259404	87276584	-1
ENSG00000064886	-0.305106	0.0838535	CHI3L2	protein_coding	1	111200771	111243440	1
ENSG00000064932	0.400522	2.00896e-29	SBNO2	protein_coding	19	1107637	1174268	-1
ENSG00000064933	-0.669417	3.54035e-11	PMS1	protein_coding	2	189784085	189877629	1
ENSG00000064961	-0.18385	0.000347265	HMG20B	protein_coding	19	3572777	3579088	1
ENSG00000064989	-3.20993	0.0005019	CALCRL	protein_coding	2	187341964	187448460	-1
ENSG00000064995	-0.0429997	0.871486	TAF11	protein_coding	6	34877462	34889192	-1
ENSG00000064999	-0.244471	0.0160017	ANKS1A	protein_coding	6	34889255	35091406	1
ENSG00000065000	-0.295522	5.94123e-20	AP3D1	protein_coding	19	2100988	2164468	-1
ENSG00000065029	-0.0771863	0.545304	ZNF76	protein_coding	6	35258909	35295985	1
ENSG00000065054	0.0186405	0.962902	SLC9A3R2	protein_coding	16	2025356	2039026	1
ENSG00000065057	-1.69732	1.4157e-13	NTHL1	protein_coding	16	2039815	2047866	-1
ENSG00000065060	-1.26594	1.01614e-14	UHRF1BP1	protein_coding	6	34792083	34877514	1
ENSG00000065135	-0.0161291	0.799341	GNAI3	protein_coding	1	109548615	109600195	1
ENSG00000065150	-0.476712	1.23811e-50	IPO5	protein_coding	13	97953658	98024296	1
ENSG00000065154	-0.367187	2.68831e-16	OAT	protein_coding	10	124397303	124418976	-1
ENSG00000065183	-1.23619	9.32807e-85	WDR3	protein_coding	1	117929720	117966543	1
ENSG00000065243	-0.0124647	0.906905	PKN2	protein_coding	1	88684222	88836255	1
ENSG00000065268	-0.518504	1.26802e-09	WDR18	protein_coding	19	984332	998438	1
ENSG00000065308	-0.114125	0.00746888	TRAM2	protein_coding	6	52497408	52577060	-1
ENSG00000065320	0.505259	0.329664	NTN1	protein_coding	17	9021510	9244000	1
ENSG00000065328	-3.88941	9.70527e-111	MCM10	protein_coding	10	13161558	13211110	1
ENSG00000065357	0.0580829	0.593658	DGKA	protein_coding	12	55927319	55954027	1
ENSG00000065361	-0.332177	0.526769	ERBB3	protein_coding	12	56076799	56103505	1
ENSG00000065413	-1.56677	1.96484e-25	ANKRD44	protein_coding	2	196967017	197311173	-1
ENSG00000065427	-0.507293	8.98401e-45	KARS1	protein_coding	16	75627474	75648643	-1
ENSG00000065457	-1.70452	9.47064e-82	ADAT1	protein_coding	16	75596868	75623300	-1
ENSG00000065485	0.0446267	0.771274	PDIA5	protein_coding	3	123067025	123225227	1
ENSG00000065491	-0.444679	0.00163413	TBC1D22B	protein_coding	6	37257772	37332970	1
ENSG00000065518	0.572783	3.41334e-36	NDUFB4	protein_coding	3	120596328	120602507	1
ENSG00000065526	0.461833	2.11202e-33	SPEN	protein_coding	1	15836095	15940456	1
ENSG00000065534	-1.30995	1.6679e-232	MYLK	protein_coding	3	123610049	123884332	-1
ENSG00000065548	-0.397252	3.45566e-18	ZC3H15	protein_coding	2	186486253	186509361	1
ENSG00000065559	-0.0812468	0.382002	MAP2K4	protein_coding	17	12020829	12143830	1
ENSG00000065600	-0.925487	4.11715e-19	PACC1	protein_coding	1	212363928	212414901	-1
ENSG00000065613	-0.266028	9.71662e-08	SLK	protein_coding	10	103967140	104029233	1
ENSG00000065615	-0.604491	2.66532e-14	CYB5R4	protein_coding	6	83859656	83967423	1
ENSG00000065618	-0.0996137	0.798336	COL17A1	protein_coding	10	104031286	104085880	-1
ENSG00000065621	0.433961	0.0434594	GSTO2	protein_coding	10	104268873	104304950	1
ENSG00000065665	0.0459138	0.686542	SEC61A2	protein_coding	10	12129637	12169961	1
ENSG00000065802	0.37138	1.04614e-31	ASB1	protein_coding	2	238426742	238452250	1
ENSG00000065809	-0.173081	0.103451	FAM107B	protein_coding	10	14518557	14774897	-1
ENSG00000065833	-0.29311	0.374496	ME1	protein_coding	6	83210402	83431051	-1
ENSG00000065882	-0.351696	8.60242e-14	TBC1D1	protein_coding	4	37891084	38139175	1
ENSG00000065883	-0.148209	0.0113081	CDK13	protein_coding	7	39950121	40099580	1
ENSG00000065911	0.772007	2.50559e-82	MTHFD2	protein_coding	2	74186172	74217565	1
ENSG00000065923	0.283777	5.633e-10	SLC9A7	protein_coding	X	46599251	46759118	-1
ENSG00000065970	-0.383673	2.69882e-10	FOXJ2	protein_coding	12	8032716	8055517	1
ENSG00000065978	0.236391	5.18293e-21	YBX1	protein_coding	1	42682418	42703805	1
ENSG00000065989	1.38697	1.92534e-06	PDE4A	protein_coding	19	10416773	10469630	1
ENSG00000066027	0.452212	2.62175e-15	PPP2R5A	protein_coding	1	212285410	212361853	1
ENSG00000066032	0.0327138	0.847795	CTNNA2	protein_coding	2	79185231	80648861	1
ENSG00000066044	-0.574042	3.5691e-22	ELAVL1	protein_coding	19	7958573	8005659	-1
ENSG00000066056	1.74562	3.13937e-05	TIE1	protein_coding	1	43300982	43323108	1
ENSG00000066084	-0.299957	2.41389e-10	DIP2B	protein_coding	12	50504985	50748657	1
ENSG00000066117	-0.433535	8.99606e-18	SMARCD1	protein_coding	12	50085200	50100707	1
ENSG00000066135	-0.25045	0.0291365	KDM4A	protein_coding	1	43650149	43705518	1
ENSG00000066136	-0.156428	0.0552221	NFYC	protein_coding	1	40691648	40771603	1
ENSG00000066230	1.11784	9.88583e-16	SLC9A3	protein_coding	5	470456	524449	-1
ENSG00000066248	0.103857	0.786355	NGEF	protein_coding	2	232878701	233013256	-1
ENSG00000066279	-1.35632	6.19194e-95	ASPM	protein_coding	1	197084121	197146694	-1
ENSG00000066322	-0.371433	2.48446e-19	ELOVL1	protein_coding	1	43363398	43368074	-1
ENSG00000066379	-0.311507	0.209792	POLR1H	protein_coding	6	30058899	30064909	1
ENSG00000066382	-0.75897	4.35213e-06	MPPED2	protein_coding	11	30384493	30586872	-1
ENSG00000066405	1.4012	4.33557e-07	CLDN18	protein_coding	3	137998735	138033655	1
ENSG00000066422	-0.153891	0.0471297	ZBTB11	protein_coding	3	101648889	101677135	-1
ENSG00000066427	1.03894	1.9686e-43	ATXN3	protein_coding	14	92044496	92106621	-1
ENSG00000066455	0.309996	6.51585e-11	GOLGA5	protein_coding	14	92794305	92839947	1
ENSG00000066557	-0.912395	4.90807e-29	LRRC40	protein_coding	1	70144805	70205579	-1
ENSG00000066583	0.00127459	0.994607	ISOC1	protein_coding	5	129094749	129114028	1
ENSG00000066629	0.0949318	0.00285191	EML1	protein_coding	14	99737693	99942060	1
ENSG00000066651	-0.571161	1.65896e-07	TRMT11	protein_coding	6	125986479	126203817	1
ENSG00000066654	-0.464153	1.62967e-12	THUMPD1	protein_coding	16	20702816	20742084	-1
ENSG00000066697	1.26354	3.12885e-219	MSANTD3	protein_coding	9	100427143	100451734	1
ENSG00000066739	-0.317367	7.2956e-09	ATG2B	protein_coding	14	96279195	96363341	-1
ENSG00000066777	0.0535205	0.286014	ARFGEF1	protein_coding	8	67173511	67343781	-1
ENSG00000066827	0.0348377	0.878282	ZFAT	protein_coding	8	134477788	134713049	-1
ENSG00000066855	-0.890012	4.08809e-39	MTFR1	protein_coding	8	65644734	65771261	1
ENSG00000066923	0.1319	0.768403	STAG3	protein_coding	7	100177563	100221488	1
ENSG00000066926	-0.947753	1.31816e-22	FECH	protein_coding	18	57544377	57586732	-1
ENSG00000066933	0.887596	3.20731e-75	MYO9A	protein_coding	15	71822291	72118577	-1
ENSG00000067057	1.24351	0	PFKP	protein_coding	10	3066333	3137718	1
ENSG00000067064	-0.38473	3.81745e-06	IDI1	protein_coding	10	1039152	1049119	-1
ENSG00000067066	0.684481	3.8091e-50	SP100	protein_coding	2	230415942	230545606	1
ENSG00000067082	-0.217135	1.04955e-07	KLF6	protein_coding	10	3775996	3785281	-1
ENSG00000067113	0.575383	7.07601e-07	PLPP1	protein_coding	5	55424854	55534969	-1
ENSG00000067141	-0.46106	2.013e-12	NEO1	protein_coding	15	73051710	73305205	1
ENSG00000067167	-0.085123	0.0286953	TRAM1	protein_coding	8	70573218	70608416	-1
ENSG00000067177	-1.73398	2.58472e-47	PHKA1	protein_coding	X	72578814	72714319	-1
ENSG00000067182	-0.380947	8.55022e-14	TNFRSF1A	protein_coding	12	6328757	6342114	-1
ENSG00000067191	0.941528	5.44713e-28	CACNB1	protein_coding	17	39173453	39197703	-1
ENSG00000067208	-0.0373131	0.795423	EVI5	protein_coding	1	92508696	92792404	-1
ENSG00000067221	-1.57699	3.16157e-43	STOML1	protein_coding	15	73978926	73994622	-1
ENSG00000067225	0.72292	3.9666e-265	PKM	protein_coding	15	72199029	72231819	-1
ENSG00000067248	-1.29567	1.61939e-120	DHX29	protein_coding	5	55256055	55307694	-1
ENSG00000067334	-1.09629	2.6301e-53	DNTTIP2	protein_coding	1	93866284	93879918	-1
ENSG00000067365	0.233044	0.0274851	METTL22	protein_coding	16	8621683	8649654	1
ENSG00000067369	-0.446353	1.99188e-22	TP53BP1	protein_coding	15	43403061	43510728	-1
ENSG00000067445	0.673288	0.00033867	TRO	protein_coding	X	54920462	54931431	1
ENSG00000067533	-1.14785	4.06483e-38	RRP15	protein_coding	1	218285293	218337983	1
ENSG00000067560	0.268211	3.25105e-31	RHOA	protein_coding	3	49359139	49412998	-1
ENSG00000067596	-0.821402	7.43519e-58	DHX8	protein_coding	17	43483865	43610338	1
ENSG00000067601	0.0579486	0.89065	PMS2P4	transcribed_unprocessed_pseudogene	7	67139961	67302503	-1
ENSG00000067606	1.17942	0.00574139	PRKCZ	protein_coding	1	2050411	2185395	1
ENSG00000067704	-0.454292	4.30623e-40	IARS2	protein_coding	1	220094132	220148041	1
ENSG00000067715	-1.57235	1.19087e-22	SYT1	protein_coding	12	78863993	79452008	1
ENSG00000067798	-2.11991	1.2476e-124	NAV3	protein_coding	12	77324641	78213010	1
ENSG00000067829	0.416679	1.03404e-13	IDH3G	protein_coding	X	153785766	153794512	-1
ENSG00000067836	-0.0344578	0.875066	ROGDI	protein_coding	16	4796968	4802880	-1
ENSG00000067840	3.72043	0.00204674	PDZD4	protein_coding	X	153802166	153830565	-1
ENSG00000067842	7.48041	1.21526e-07	ATP2B3	protein_coding	X	153517642	153582939	1
ENSG00000067900	-0.0365505	0.518247	ROCK1	protein_coding	18	20946906	21111813	-1
ENSG00000067955	-0.864397	3.39117e-70	CBFB	protein_coding	16	67028984	67101058	1
ENSG00000067992	1.81585	1.08868e-66	PDK3	protein_coding	X	24465244	24550466	1
ENSG00000068001	-1.14128	7.154e-47	HYAL2	protein_coding	3	50317790	50322782	-1
ENSG00000068024	0.462839	4.99521e-12	HDAC4	protein_coding	2	239048168	239401654	-1
ENSG00000068028	1.0736	2.27723e-87	RASSF1	protein_coding	3	50329782	50340980	-1
ENSG00000068079	-0.959772	5.95381e-18	IFI35	protein_coding	17	43006740	43014456	1
ENSG00000068097	-0.495609	1.31996e-09	HEATR6	protein_coding	17	60041008	60078922	-1
ENSG00000068120	-0.579507	1.11212e-41	COASY	protein_coding	17	42561467	42566277	1
ENSG00000068137	-0.174009	0.0347182	PLEKHH3	protein_coding	17	42667914	42676994	-1
ENSG00000068305	0.377342	7.8604e-12	MEF2A	protein_coding	15	99565417	99716488	1
ENSG00000068308	0.527226	5.44633e-29	OTUD5	protein_coding	X	48922024	48958386	-1
ENSG00000068323	0.0412292	0.38859	TFE3	protein_coding	X	49028726	49043410	-1
ENSG00000068354	0.115054	0.194666	TBC1D25	protein_coding	X	48539714	48562609	1
ENSG00000068366	-0.224353	7.36579e-12	ACSL4	protein_coding	X	109624244	109733403	-1
ENSG00000068383	-0.41401	0.000140691	INPP5A	protein_coding	10	132537787	132783480	1
ENSG00000068394	-0.56872	8.0883e-13	GPKOW	protein_coding	X	49113407	49123735	-1
ENSG00000068400	-0.0240317	0.759642	GRIPAP1	protein_coding	X	48973720	49002264	-1
ENSG00000068438	0.492323	1.26644e-37	FTSJ1	protein_coding	X	48476021	48486364	1
ENSG00000068489	-0.868894	1.96182e-45	PRR11	protein_coding	17	59155732	59206709	1
ENSG00000068615	0.723296	0.103549	REEP1	protein_coding	2	86213993	86338083	-1
ENSG00000068650	0.825131	0.0477201	ATP11A	protein_coding	13	112690038	112887168	1
ENSG00000068654	-1.5938	1.00591e-194	POLR1A	protein_coding	2	86020216	86106155	-1
ENSG00000068697	0.0359983	0.337303	LAPTM4A	protein_coding	2	20032650	20051628	-1
ENSG00000068724	-0.636297	3.84563e-16	TTC7A	protein_coding	2	46915869	47076137	1
ENSG00000068745	0.254156	3.51565e-07	IP6K2	protein_coding	3	48688003	48740353	-1
ENSG00000068784	-0.753685	3.66163e-11	SRBD1	protein_coding	2	45388680	45612165	-1
ENSG00000068796	-0.368788	5.44578e-11	KIF2A	protein_coding	5	62306162	62391025	1
ENSG00000068878	-1.06121	3.58376e-116	PSME4	protein_coding	2	53864069	53970993	-1
ENSG00000068885	0.379414	2.04876e-06	IFT80	protein_coding	3	160256986	160399880	-1
ENSG00000068903	0.115577	0.142023	SIRT2	protein_coding	19	38878555	38899862	-1
ENSG00000068912	-0.20523	3.77466e-05	ERLEC1	protein_coding	2	53787009	53833038	1
ENSG00000068971	2.32202	0	PPP2R5B	protein_coding	11	64917553	64934475	1
ENSG00000068976	0.207462	0.697088	PYGM	protein_coding	11	64746389	64759974	-1
ENSG00000068985	0.0587219	0.906906	PAGE1	protein_coding	X	49687447	49695984	-1
ENSG00000069011	-0.988159	9.37215e-07	PITX1	protein_coding	5	135027734	135034813	-1
ENSG00000069020	-0.530931	6.27572e-11	MAST4	protein_coding	5	66596380	67169593	1
ENSG00000069188	-0.180938	0.736752	SDK2	protein_coding	17	73334384	73644445	-1
ENSG00000069248	-0.315283	1.77158e-06	NUP133	protein_coding	1	229440259	229508341	-1
ENSG00000069275	-0.816841	1.4014e-122	NUCKS1	protein_coding	1	205712822	205750182	-1
ENSG00000069329	0.244758	1.10462e-13	VPS35	protein_coding	16	46656132	46689518	-1
ENSG00000069345	-0.383693	3.2792e-14	DNAJA2	protein_coding	16	46955362	46973674	-1
ENSG00000069399	-0.331761	9.15974e-08	BCL3	protein_coding	19	44747705	44760044	1
ENSG00000069424	0.0635879	0.611398	KCNAB2	protein_coding	1	5990927	6101193	1
ENSG00000069431	-1.66725	4.41708e-42	ABCC9	protein_coding	12	21797389	21942543	-1
ENSG00000069493	2.07513	3.06334e-45	CLEC2D	protein_coding	12	9664969	9699553	1
ENSG00000069509	-0.168056	0.195657	FUNDC1	protein_coding	X	44523639	44542859	-1
ENSG00000069667	1.52429	2.11856e-183	RORA	protein_coding	15	60488284	61229302	-1
ENSG00000069696	1.3694	6.1666e-07	DRD4	protein_coding	11	637269	640706	1
ENSG00000069702	0.0522988	0.772801	TGFBR3	protein_coding	1	91680343	91906335	-1
ENSG00000069764	0.498102	0.32711	PLA2G10	protein_coding	16	14672548	14694308	-1
ENSG00000069812	1.17842	0.00322372	HES2	protein_coding	1	6412418	6424670	-1
ENSG00000069849	-0.820708	1.28988e-106	ATP1B3	protein_coding	3	141876124	141926549	1
ENSG00000069869	0.391788	2.11342e-22	NEDD4	protein_coding	15	55826922	55993660	-1
ENSG00000069943	0.00437164	0.978568	PIGB	protein_coding	15	55318960	55355648	1
ENSG00000069956	0.0683379	0.120261	MAPK6	protein_coding	15	51952106	52067375	1
ENSG00000069966	0.159195	0.00581121	GNB5	protein_coding	15	52115100	52191392	-1
ENSG00000069974	-0.186555	0.00280827	RAB27A	protein_coding	15	55202966	55319113	-1
ENSG00000069998	1.7894	9.22855e-275	HDHD5	protein_coding	22	17137511	17165287	-1
ENSG00000070010	-0.426994	1.38469e-21	UFD1	protein_coding	22	19449911	19479202	-1
ENSG00000070018	-0.452184	2.72455e-09	LRP6	protein_coding	12	12116025	12267044	-1
ENSG00000070031	1.30928	0.0339884	SCT	protein_coding	11	626309	627181	-1
ENSG00000070047	-0.412151	1.29029e-13	PHRF1	protein_coding	11	576470	612222	1
ENSG00000070061	-0.360891	1.14581e-12	ELP1	protein_coding	9	108866898	108934328	-1
ENSG00000070081	-0.136614	0.0261455	NUCB2	protein_coding	11	17208153	17349980	1
ENSG00000070087	0.646515	4.95953e-127	PFN2	protein_coding	3	149964904	150050788	-1
ENSG00000070159	-0.163689	0.013924	PTPN3	protein_coding	9	109375466	109498313	-1
ENSG00000070182	2.70994	1.95827e-05	SPTB	protein_coding	14	64746283	64879907	-1
ENSG00000070190	-0.26036	0.505652	DAPP1	protein_coding	4	99816827	99870190	1
ENSG00000070214	0.142072	0.00888751	SLC44A1	protein_coding	9	105244622	105439171	1
ENSG00000070269	0.452644	5.68525e-06	TMEM260	protein_coding	14	56488354	56650606	1
ENSG00000070366	0.474842	9.34098e-12	SMG6	protein_coding	17	2059839	2303785	-1
ENSG00000070367	0.0964814	0.0253551	EXOC5	protein_coding	14	57200507	57268905	-1
ENSG00000070371	-0.305524	0.00777986	CLTCL1	protein_coding	22	19179473	19291719	-1
ENSG00000070388	-0.0812832	0.889503	FGF22	protein_coding	19	639879	644373	1
ENSG00000070404	2.02901	2.73979e-66	FSTL3	protein_coding	19	676392	683392	1
ENSG00000070413	0.00453807	0.961825	DGCR2	protein_coding	22	19036282	19122454	-1
ENSG00000070423	0.432091	1.35807e-15	RNF126	protein_coding	19	647526	663233	-1
ENSG00000070444	1.26485	2.50721e-125	MNT	protein_coding	17	2384073	2401104	-1
ENSG00000070476	0.881518	1.42524e-33	ZXDC	protein_coding	3	126437601	126475891	-1
ENSG00000070495	1.37249	4.1672e-236	JMJD6	protein_coding	17	76712832	76726799	-1
ENSG00000070501	0.15308	0.236199	POLB	protein_coding	8	42338454	42371808	1
ENSG00000070540	0.226611	1.06655e-07	WIPI1	protein_coding	17	68420948	68457513	-1
ENSG00000070601	4.53472	6.33528e-07	FRMPD1	protein_coding	9	37650954	37746904	1
ENSG00000070610	-0.474268	4.41826e-19	GBA2	protein_coding	9	35736866	35749228	-1
ENSG00000070614	0.048309	0.259851	NDST1	protein_coding	5	150485818	150558211	1
ENSG00000070669	1.35887	1.55802e-14	ASNS	protein_coding	7	97851677	97872542	-1
ENSG00000070718	-1.08612	1.39076e-40	AP3M2	protein_coding	8	42152946	42171673	1
ENSG00000070729	-0.0856548	0.886356	CNGB1	protein_coding	16	57882340	57971128	-1
ENSG00000070756	0.384684	3.26365e-47	PABPC1	protein_coding	8	100685816	100722809	-1
ENSG00000070759	-0.0934028	0.788834	TESK2	protein_coding	1	45343883	45491163	-1
ENSG00000070761	-0.821469	5.00915e-16	CFAP20	protein_coding	16	58113592	58129381	-1
ENSG00000070770	-0.0372197	0.552084	CSNK2A2	protein_coding	16	58157907	58198106	-1
ENSG00000070778	0.224691	0.0018229	PTPN21	protein_coding	14	88465778	88555007	-1
ENSG00000070785	-1.30402	4.78897e-47	EIF2B3	protein_coding	1	44850522	44986722	-1
ENSG00000070808	0.547271	0.0240458	CAMK2A	protein_coding	5	150219491	150290093	-1
ENSG00000070814	-0.895247	7.36626e-85	TCOF1	protein_coding	5	150357629	150400308	1
ENSG00000070831	-0.0747372	0.074888	CDC42	protein_coding	1	22052627	22101360	1
ENSG00000070882	0.461734	2.00699e-19	OSBPL3	protein_coding	7	24796540	24981634	-1
ENSG00000070950	-1.09255	5.63731e-63	RAD18	protein_coding	3	8775402	8963773	-1
ENSG00000070961	0.18335	1.7337e-05	ATP2B1	protein_coding	12	89588049	89709300	-1
ENSG00000070985	0.421065	0.307519	TRPM5	protein_coding	11	2404515	2444514	-1
ENSG00000071051	0.0851545	0.378907	NCK2	protein_coding	2	105744912	105894274	1
ENSG00000071054	0.10805	0.00193949	MAP4K4	protein_coding	2	101696850	101894690	1
ENSG00000071073	0.32094	0.52195	MGAT4A	protein_coding	2	98619106	98731132	-1
ENSG00000071082	0.329799	1.62046e-33	RPL31	protein_coding	2	101002229	101024032	1
ENSG00000071127	-0.488428	3.42066e-63	WDR1	protein_coding	4	10068089	10116972	-1
ENSG00000071189	-0.0211746	0.799341	SNX13	protein_coding	7	17790761	17940501	-1
ENSG00000071205	0.204171	0.0554018	ARHGAP10	protein_coding	4	147732063	148072776	1
ENSG00000071242	0.707287	6.42858e-35	RPS6KA2	protein_coding	6	166409364	166906451	-1
ENSG00000071243	-0.642615	0.000133585	ING3	protein_coding	7	120950763	120977216	1
ENSG00000071246	1.1806	9.95419e-19	VASH1	protein_coding	14	76761468	76783015	1
ENSG00000071282	1.30668	2.78349e-31	LMCD1	protein_coding	3	8501807	8574668	1
ENSG00000071462	-0.237886	4.62297e-08	BUD23	protein_coding	7	73683025	73705161	1
ENSG00000071537	0.912786	3.54747e-209	SEL1L	protein_coding	14	81471547	81533853	-1
ENSG00000071539	-0.0605111	0.338569	TRIP13	protein_coding	5	892884	919357	1
ENSG00000071553	0.167564	0.00102894	ATP6AP1	protein_coding	X	154428633	154436516	1
ENSG00000071564	-0.0768851	0.198314	TCF3	protein_coding	19	1609291	1652615	-1
ENSG00000071575	1.0219	4.45526e-70	TRIB2	protein_coding	2	12716910	12742734	1
ENSG00000071626	-0.308549	9.84938e-14	DAZAP1	protein_coding	19	1407569	1435687	1
ENSG00000071655	-0.219502	0.000526263	MBD3	protein_coding	19	1573596	1592865	-1
ENSG00000071677	0.386122	0.394837	PRLH	protein_coding	2	237566574	237567175	1
ENSG00000071794	0.0871496	0.107702	HLTF	protein_coding	3	149030127	149086554	-1
ENSG00000071859	0.135433	0.00153271	FAM50A	protein_coding	X	154444141	154450654	1
ENSG00000071889	1.02642	2.07504e-85	FAM3A	protein_coding	X	154506159	154516242	-1
ENSG00000071894	-0.196653	0.000136701	CPSF1	protein_coding	8	144393229	144409335	-1
ENSG00000071909	-1.88219	0.000140454	MYO3B	protein_coding	2	170178145	170655171	1
ENSG00000071967	-0.0195314	0.768587	CYBRD1	protein_coding	2	171522247	171558129	1
ENSG00000071994	-0.863936	7.9536e-50	PDCD2	protein_coding	6	170575295	170584692	-1
ENSG00000072041	-0.560058	3.85083e-17	SLC6A15	protein_coding	12	84859491	84913629	-1
ENSG00000072042	0.404148	2.62771e-21	RDH11	protein_coding	14	67676800	67695793	-1
ENSG00000072062	-0.538543	6.2982e-28	PRKACA	protein_coding	19	14091688	14118084	-1
ENSG00000072071	0.431446	9.73171e-06	ADGRL1	protein_coding	19	14147743	14206187	-1
ENSG00000072080	-0.483822	0.301969	SPP2	protein_coding	2	234050679	234077134	1
ENSG00000072110	0.0120942	0.771957	ACTN1	protein_coding	14	68874128	68979440	-1
ENSG00000072121	-0.913953	2.03089e-60	ZFYVE26	protein_coding	14	67727374	67816590	-1
ENSG00000072133	-0.252866	0.041178	RPS6KA6	protein_coding	X	84058346	84206356	-1
ENSG00000072134	-0.179594	0.00212724	EPN2	protein_coding	17	19215615	19336715	1
ENSG00000072135	0.540901	5.26522e-20	PTPN18	protein_coding	2	130356045	130375405	1
ENSG00000072163	0.037683	0.9276	LIMS2	protein_coding	2	127638381	127681786	-1
ENSG00000072182	1.68355	0.000835626	ASIC4	protein_coding	2	219514170	219538772	1
ENSG00000072195	-0.0823935	0.0438689	SPEG	protein_coding	2	219434843	219493629	1
ENSG00000072201	-0.892142	0.000460647	LNX1	protein_coding	4	53459301	53701405	-1
ENSG00000072210	-1.96979	5.45839e-115	ALDH3A2	protein_coding	17	19648136	19685760	1
ENSG00000072274	0.0287839	0.366628	TFRC	protein_coding	3	196012511	196082153	-1
ENSG00000072310	1.58425	3.99326e-255	SREBF1	protein_coding	17	17810399	17837002	-1
ENSG00000072315	0.244489	0.612477	TRPC5	protein_coding	X	111768011	112082776	-1
ENSG00000072364	0.70237	4.81848e-92	AFF4	protein_coding	5	132875395	132963634	-1
ENSG00000072401	-0.284951	0.00109618	UBE2D1	protein_coding	10	58334979	58370751	1
ENSG00000072415	-0.780082	9.80509e-49	PALS1	protein_coding	14	67240713	67336061	1
ENSG00000072422	-0.809466	1.50137e-10	RHOBTB1	protein_coding	10	60869438	61001440	-1
ENSG00000072501	-1.25635	3.43539e-147	SMC1A	protein_coding	X	53374149	53422728	-1
ENSG00000072506	-1.15775	2.44853e-77	HSD17B10	protein_coding	X	53431258	53434370	-1
ENSG00000072518	-0.423318	3.47068e-07	MARK2	protein_coding	11	63838928	63911020	1
ENSG00000072571	-0.816048	1.52601e-37	HMMR	protein_coding	5	163460203	163491941	1
ENSG00000072657	-0.509234	0.275146	TRHDE	protein_coding	12	72087266	72670758	1
ENSG00000072682	2.19122	0	P4HA2	protein_coding	5	132190147	132295315	-1
ENSG00000072694	-0.0771785	0.857913	FCGR2B	protein_coding	1	161663143	161678654	1
ENSG00000072736	-0.864845	9.50655e-15	NFATC3	protein_coding	16	68084751	68229259	1
ENSG00000072756	-1.10697	3.08792e-26	TRNT1	protein_coding	3	3126933	3153435	1
ENSG00000072778	1.17752	0	ACADVL	protein_coding	17	7217125	7225266	1
ENSG00000072786	1.02618	1.72208e-168	STK10	protein_coding	5	172042079	172188224	-1
ENSG00000072803	-0.127524	0.0115701	FBXW11	protein_coding	5	171861549	172006873	-1
ENSG00000072818	3.02412	1.01506e-119	ACAP1	protein_coding	17	7336529	7351477	1
ENSG00000072832	-0.430255	1.45901e-18	CRMP1	protein_coding	4	5748084	5893086	-1
ENSG00000072840	-0.513795	5.42476e-46	EVC	protein_coding	4	5711201	5814305	1
ENSG00000072849	-0.48603	3.82281e-11	DERL2	protein_coding	17	5471254	5486811	-1
ENSG00000072858	-0.546161	0.295915	SIDT1	protein_coding	3	113532555	113629575	1
ENSG00000072864	-0.81672	8.78645e-20	NDE1	protein_coding	16	15643267	15734691	1
ENSG00000072952	-0.403741	0.427552	IRAG1	protein_coding	11	10573091	10693988	-1
ENSG00000072954	0.41952	0.0272245	TMEM38A	protein_coding	19	16661139	16690023	1
ENSG00000072958	-0.39361	3.56049e-27	AP1M1	protein_coding	19	16197854	16245906	1
ENSG00000073008	-1.01398	6.46445e-102	PVR	protein_coding	19	44643798	44666162	1
ENSG00000073050	-1.09664	2.22158e-58	XRCC1	protein_coding	19	43543311	43580473	-1
ENSG00000073060	0.930436	9.10824e-41	SCARB1	protein_coding	12	124776856	124882668	-1
ENSG00000073067	0.040239	0.924666	CYP2W1	protein_coding	7	983181	989640	1
ENSG00000073111	-1.98755	1.26616e-289	MCM2	protein_coding	3	127598410	127622436	1
ENSG00000073146	0.361471	0.486166	MOV10L1	protein_coding	22	50089879	50161690	1
ENSG00000073150	1.13774	0.000652999	PANX2	protein_coding	22	50170731	50180295	1
ENSG00000073169	-0.241276	0.0130575	SELENOO	protein_coding	22	50201011	50217616	1
ENSG00000073282	-0.0808562	0.876163	TP63	protein_coding	3	189631389	189897276	1
ENSG00000073331	-0.0304519	0.87392	ALPK1	protein_coding	4	112285509	112442621	1
ENSG00000073350	0.302823	0.540945	LLGL2	protein_coding	17	75525080	75575209	1
ENSG00000073417	0.163232	0.0019709	PDE8A	protein_coding	15	84980440	85139145	1
ENSG00000073464	-1.59381	1.04474e-50	CLCN4	protein_coding	X	10156975	10237660	1
ENSG00000073536	-0.354478	9.11897e-05	NLE1	protein_coding	17	35128730	35142304	-1
ENSG00000073578	-0.585385	6.69841e-53	SDHA	protein_coding	5	218303	257082	1
ENSG00000073584	-0.152019	0.364235	SMARCE1	protein_coding	17	40624962	40648654	-1
ENSG00000073598	0.180092	0.662783	FNDC8	protein_coding	17	35121615	35130732	1
ENSG00000073605	1.95349	4.18236e-134	GSDMB	protein_coding	17	39904595	39919854	-1
ENSG00000073614	0.0721088	0.16248	KDM5A	protein_coding	12	280057	389320	-1
ENSG00000073670	0.415445	0.292634	ADAM11	protein_coding	17	44758988	44781846	1
ENSG00000073711	0.269352	0.00021128	PPP2R3A	protein_coding	3	135965728	136147894	1
ENSG00000073712	0.734684	1.20505e-40	FERMT2	protein_coding	14	52857268	52952435	-1
ENSG00000073734	-0.261041	0.555923	ABCB11	protein_coding	2	168915498	169031324	-1
ENSG00000073737	-5.08992	1.59403e-06	DHRS9	protein_coding	2	169064789	169096167	1
ENSG00000073756	1.87831	4.24538e-62	PTGS2	protein_coding	1	186671791	186680922	-1
ENSG00000073792	0.714939	2.99098e-51	IGF2BP2	protein_coding	3	185643130	185825042	-1
ENSG00000073803	0.0461986	0.69423	MAP3K13	protein_coding	3	185282941	185489094	1
ENSG00000073905	0.459937	0.32059	VDAC1P1	processed_pseudogene	X	80929500	80930347	1
ENSG00000073910	-0.509164	0.000298222	FRY	protein_coding	13	31846713	32299125	1
ENSG00000073921	0.0474325	0.340116	PICALM	protein_coding	11	85957175	86069882	-1
ENSG00000073969	0.60787	4.13428e-39	NSF	protein_coding	17	46590669	46757464	1
ENSG00000074047	-0.78026	2.55391e-27	GLI2	protein_coding	2	120735623	120992653	1
ENSG00000074054	0.344075	2.48073e-15	CLASP1	protein_coding	2	121337776	121649476	-1
ENSG00000074071	-0.86305	2.39297e-29	MRPS34	protein_coding	16	1771890	1773150	-1
ENSG00000074181	1.18059	3.58758e-33	NOTCH3	protein_coding	19	15159038	15200995	-1
ENSG00000074201	-0.0352245	0.775584	CLNS1A	protein_coding	11	77514936	77637794	-1
ENSG00000074211	4.44913	1.14902e-12	PPP2R2C	protein_coding	4	6320578	6563600	-1
ENSG00000074266	-0.107203	0.392905	EED	protein_coding	11	86244753	86278813	1
ENSG00000074276	-0.313405	0.392725	CDHR2	protein_coding	5	176542511	176595974	1
ENSG00000074319	-0.255456	6.58493e-06	TSG101	protein_coding	11	18468336	18526951	-1
ENSG00000074356	-0.212167	0.00207393	NCBP3	protein_coding	17	3802158	3846246	-1
ENSG00000074370	0.369487	0.480057	ATP2A3	protein_coding	17	3923870	3964464	-1
ENSG00000074410	2.84264	0	CA12	protein_coding	15	63321378	63381846	-1
ENSG00000074416	-0.0945177	0.00133515	MGLL	protein_coding	3	127689062	128052190	-1
ENSG00000074527	-2.70338	3.37107e-25	NTN4	protein_coding	12	95657807	95791189	-1
ENSG00000074582	-0.941537	7.28402e-23	BCS1L	protein_coding	2	218658764	218663443	1
ENSG00000074590	0.17479	0.237826	NUAK1	protein_coding	12	106063345	106138954	-1
ENSG00000074603	-0.297782	2.4958e-08	DPP8	protein_coding	15	65442463	65517704	-1
ENSG00000074621	0.279486	0.0469082	SLC24A1	protein_coding	15	65611366	65660995	1
ENSG00000074657	0.400385	1.29792e-16	ZNF532	protein_coding	18	58862600	58986480	1
ENSG00000074660	1.43154	4.51119e-06	SCARF1	protein_coding	17	1633858	1645744	-1
ENSG00000074695	1.87105	0	LMAN1	protein_coding	18	59327823	59359265	-1
ENSG00000074696	-1.32812	5.17489e-192	HACD3	protein_coding	15	65530418	65578349	1
ENSG00000074706	2.53388	0.00149576	IPCEF1	protein_coding	6	154154496	154356803	-1
ENSG00000074755	-0.210877	3.26367e-06	ZZEF1	protein_coding	17	4004445	4143030	-1
ENSG00000074771	-0.376445	0.466154	NOX3	protein_coding	6	155395368	155455839	-1
ENSG00000074800	1.00498	0	ENO1	protein_coding	1	8861000	8879190	-1
ENSG00000074842	0.516444	3.81072e-47	MYDGF	protein_coding	19	4641374	4670362	-1
ENSG00000074855	0.467197	2.03047e-12	ANO8	protein_coding	19	17323223	17334855	-1
ENSG00000074935	0.631122	4.92453e-19	TUBE1	protein_coding	6	112070663	112087529	-1
ENSG00000074964	0.195583	0.00476468	ARHGEF10L	protein_coding	1	17539698	17697874	1
ENSG00000075043	1.38676	0.0474088	KCNQ2	protein_coding	20	63400208	63472677	-1
ENSG00000075073	0.627423	4.86836e-05	TACR2	protein_coding	10	69403903	69416918	-1
ENSG00000075089	-0.23475	0.0573776	ACTR6	protein_coding	12	100199122	100241865	1
ENSG00000075131	-1.00016	4.78469e-20	TIPIN	protein_coding	15	66336191	66386746	-1
ENSG00000075142	-0.322713	3.91898e-13	SRI	protein_coding	7	88205115	88226993	-1
ENSG00000075151	-0.474926	1.63944e-46	EIF4G3	protein_coding	1	20806292	21177285	-1
ENSG00000075188	-1.35348	2.69968e-49	NUP37	protein_coding	12	102073103	102120120	-1
ENSG00000075213	-1.37506	6.33889e-09	SEMA3A	protein_coding	7	83955777	84492724	-1
ENSG00000075218	-1.11768	1.51964e-56	GTSE1	protein_coding	22	46296870	46330810	1
ENSG00000075223	0.906139	6.04038e-80	SEMA3C	protein_coding	7	80742538	80922359	-1
ENSG00000075234	-0.885229	6.7242e-12	TTC38	protein_coding	22	46267961	46294008	1
ENSG00000075239	-0.802227	4.2312e-21	ACAT1	protein_coding	11	108116695	108147603	1
ENSG00000075240	-0.00607191	0.969323	GRAMD4	protein_coding	22	46576012	46679790	1
ENSG00000075275	-0.118208	0.0733327	CELSR1	protein_coding	22	46360834	46537620	-1
ENSG00000075290	1.75093	0.0339703	WNT8B	protein_coding	10	100463009	100483744	1
ENSG00000075292	0.243663	6.83383e-07	ZNF638	protein_coding	2	71276561	71435069	1
ENSG00000075303	-0.825106	4.89205e-19	SLC25A40	protein_coding	7	87833568	87876360	-1
ENSG00000075336	-0.101185	0.239804	TIMM21	protein_coding	18	74148523	74160531	1
ENSG00000075340	0.0119744	0.966628	ADD2	protein_coding	2	70607618	70768225	-1
ENSG00000075391	-0.193217	0.0209473	RASAL2	protein_coding	1	178094104	178484147	1
ENSG00000075399	-1.04402	2.41873e-30	VPS9D1	protein_coding	16	89707134	89720898	-1
ENSG00000075407	0.567001	4.36807e-08	ZNF37A	protein_coding	10	38094334	38150293	1
ENSG00000075413	-0.110373	0.0393841	MARK3	protein_coding	14	103385377	103503831	1
ENSG00000075415	-0.367098	4.55963e-28	SLC25A3	protein_coding	12	98593591	98606379	1
ENSG00000075420	0.849	7.52795e-92	FNDC3B	protein_coding	3	172039578	172401669	1
ENSG00000075426	0.935256	8.15695e-287	FOSL2	protein_coding	2	28392448	28417317	1
ENSG00000075539	-0.16694	0.000884435	FRYL	protein_coding	4	48497357	48780322	-1
ENSG00000075568	0.417884	1.43687e-24	TMEM131	protein_coding	2	97756333	97995948	-1
ENSG00000075618	1.21297	1.8893e-185	FSCN1	protein_coding	7	5592816	5606655	1
ENSG00000075624	-0.494014	5.46859e-96	ACTB	protein_coding	7	5526409	5563902	-1
ENSG00000075643	-1.4829	5.35675e-39	MOCOS	protein_coding	18	36187497	36272157	1
ENSG00000075651	-0.151873	0.174505	PLD1	protein_coding	3	171600404	171810950	-1
ENSG00000075702	-2.32504	4.52581e-140	WDR62	protein_coding	19	36054649	36105108	1
ENSG00000075711	0.295014	9.70121e-10	DLG1	protein_coding	3	197042560	197299330	-1
ENSG00000075785	-0.165686	5.70358e-09	RAB7A	protein_coding	3	128693669	128825942	1
ENSG00000075790	0.910701	7.18485e-191	BCAP29	protein_coding	7	107580246	107629170	1
ENSG00000075826	1.81497	1.68113e-23	SEC31B	protein_coding	10	100486646	100519864	-1
ENSG00000075856	-0.333365	1.58241e-11	SART3	protein_coding	12	108522214	108561400	-1
ENSG00000075884	0.0909374	0.879866	ARHGAP15	protein_coding	2	143091362	143768352	1
ENSG00000075886	0.429275	0.340499	TUBA3D	protein_coding	2	131476119	131482934	1
ENSG00000075914	0.235561	0.00271787	EXOSC7	protein_coding	3	44975241	45036066	1
ENSG00000075945	0.468844	5.18911e-08	KIFAP3	protein_coding	1	169921326	170085208	-1
ENSG00000075975	0.0346828	0.676799	MKRN2	protein_coding	3	12557057	12586208	1
ENSG00000076003	-2.36169	1.22678e-201	MCM6	protein_coding	2	135839626	135876443	-1
ENSG00000076043	0.26182	2.83987e-05	REXO2	protein_coding	11	114439435	114450279	1
ENSG00000076053	0.550824	9.25829e-07	RBM7	protein_coding	11	114400030	114414203	1
ENSG00000076067	-0.149992	0.137717	RBMS2	protein_coding	12	56521820	56596193	1
ENSG00000076108	0.103766	0.0144747	BAZ2A	protein_coding	12	56595596	56636816	-1
ENSG00000076201	-0.126973	0.019848	PTPN23	protein_coding	3	47381011	47413435	1
ENSG00000076242	-0.503899	9.63892e-16	MLH1	protein_coding	3	36993350	37050846	1
ENSG00000076248	-0.887462	2.35177e-25	UNG	protein_coding	12	109097597	109126725	1
ENSG00000076258	-0.113033	0.769948	FMO4	protein_coding	1	171314183	171342084	1
ENSG00000076321	-0.104702	0.490155	KLHL20	protein_coding	1	173714941	173786692	1
ENSG00000076344	0.632787	0.183925	RGS11	protein_coding	16	268301	275980	-1
ENSG00000076351	0.479243	0.321165	SLC46A1	protein_coding	17	28394642	28407197	-1
ENSG00000076356	-0.413033	1.79384e-05	PLXNA2	protein_coding	1	208022242	208244384	-1
ENSG00000076382	-1.19254	3.01093e-111	SPAG5	protein_coding	17	28577565	28599025	-1
ENSG00000076513	-0.056665	0.268642	ANKRD13A	protein_coding	12	109999186	110039763	1
ENSG00000076554	1.68884	1.97242e-179	TPD52	protein_coding	8	80034745	80231232	-1
ENSG00000076555	-0.607919	2.27481e-11	ACACB	protein_coding	12	109116587	109268226	1
ENSG00000076604	-0.74791	3.2812e-15	TRAF4	protein_coding	17	28744011	28750956	1
ENSG00000076641	2.30096	0	PAG1	protein_coding	8	80967810	81112068	-1
ENSG00000076650	-0.425134	0.00110126	GPATCH1	protein_coding	19	33080899	33130542	1
ENSG00000076685	-0.412103	2.92416e-07	NT5C2	protein_coding	10	103087185	103277605	-1
ENSG00000076706	-0.464067	2.95751e-37	MCAM	protein_coding	11	119308529	119321521	-1
ENSG00000076770	-2.05756	1.39214e-16	MBNL3	protein_coding	X	132369320	132489968	-1
ENSG00000076826	0.0516354	0.794126	CAMSAP3	protein_coding	19	7595863	7618304	1
ENSG00000076864	0.988935	0.0883031	RAP1GAP	protein_coding	1	21596221	21669357	-1
ENSG00000076924	-0.0156532	0.861157	XAB2	protein_coding	19	7619525	7629545	-1
ENSG00000076928	0.103451	0.0283748	ARHGEF1	protein_coding	19	41883173	41930150	1
ENSG00000076944	1.49733	0.000458117	STXBP2	protein_coding	19	7636772	7647873	1
ENSG00000076984	0.289471	2.40038e-05	MAP2K7	protein_coding	19	7903843	7914478	1
ENSG00000077044	0.0245985	0.821968	DGKD	protein_coding	2	233354494	233472104	1
ENSG00000077063	0.60045	2.35278e-13	CTTNBP2	protein_coding	7	117710651	117874139	-1
ENSG00000077092	1.37511	4.33149e-81	RARB	protein_coding	3	24687887	25597932	1
ENSG00000077097	-0.142551	0.00120027	TOP2B	protein_coding	3	25597978	25664909	-1
ENSG00000077147	-0.0186854	0.646178	TM9SF3	protein_coding	10	96518110	96587452	-1
ENSG00000077150	0.847217	2.13795e-79	NFKB2	protein_coding	10	102394110	102402524	1
ENSG00000077152	-2.60669	2.50557e-133	UBE2T	protein_coding	1	202331544	202341984	-1
ENSG00000077157	-0.17954	0.0476154	PPP1R12B	protein_coding	1	202348699	202592706	1
ENSG00000077232	-0.185521	5.58508e-08	DNAJC10	protein_coding	2	182716255	182794464	1
ENSG00000077235	-0.739106	6.66887e-44	GTF3C1	protein_coding	16	27459555	27549913	-1
ENSG00000077238	-0.228919	0.376967	IL4R	protein_coding	16	27313668	27364778	1
ENSG00000077254	-0.153953	0.00830051	USP33	protein_coding	1	77695987	77759852	-1
ENSG00000077264	-0.986462	1.76088e-05	PAK3	protein_coding	X	110944285	111227361	1
ENSG00000077274	0.65892	0.218749	CAPN6	protein_coding	X	111245099	111270483	-1
ENSG00000077279	0.255273	0.6001	DCX	protein_coding	X	111293779	111412429	-1
ENSG00000077312	-0.518181	1.8733e-13	SNRPA	protein_coding	19	40750637	40765389	1
ENSG00000077327	0.160371	0.778647	SPAG6	protein_coding	10	22345445	22454224	1
ENSG00000077348	-0.207999	0.0520411	EXOSC5	protein_coding	19	41386371	41397362	-1
ENSG00000077380	-0.462712	2.10931e-24	DYNC1I2	protein_coding	2	171687409	171750158	1
ENSG00000077420	0.911126	3.63354e-34	APBB1IP	protein_coding	10	26438341	26567803	1
ENSG00000077454	-0.451992	0.00318477	LRCH4	protein_coding	7	100574011	100586129	-1
ENSG00000077458	-0.056027	0.795423	FAM76B	protein_coding	11	95768953	95790409	-1
ENSG00000077463	-0.448211	7.89916e-09	SIRT6	protein_coding	19	4174109	4182566	-1
ENSG00000077514	-1.40806	6.90581e-37	POLD3	protein_coding	11	74493851	74669117	1
ENSG00000077522	1.06847	4.01044e-07	ACTN2	protein_coding	1	236664141	236764631	1
ENSG00000077549	0.117792	0.00162271	CAPZB	protein_coding	1	19338775	19485539	-1
ENSG00000077585	1.25668	2.2577e-49	GPR137B	protein_coding	1	236142505	236221865	1
ENSG00000077616	-0.0614377	0.805336	NAALAD2	protein_coding	11	90131515	90192894	1
ENSG00000077684	-0.179665	0.0756064	JADE1	protein_coding	4	128809700	128875224	1
ENSG00000077713	0.0105887	0.916256	SLC25A43	protein_coding	X	119399336	119454478	1
ENSG00000077721	-0.548833	1.50232e-28	UBE2A	protein_coding	X	119474802	119591083	1
ENSG00000077782	0.811893	1.74965e-175	FGFR1	protein_coding	8	38400215	38468834	-1
ENSG00000077935	0.24272	0.580963	SMC1B	protein_coding	22	45344063	45413619	-1
ENSG00000077942	1.40512	6.94697e-42	FBLN1	protein_coding	22	45502238	45601135	1
ENSG00000077984	-0.085069	0.810641	CST7	protein_coding	20	24949269	24959928	1
ENSG00000078018	0.302621	0.00113834	MAP2	protein_coding	2	209424047	209734118	1
ENSG00000078043	0.905128	2.04772e-48	PIAS2	protein_coding	18	46803218	46920160	-1
ENSG00000078053	-0.97167	4.29659e-37	AMPH	protein_coding	7	38383704	38631420	-1
ENSG00000078061	-0.219668	0.00192584	ARAF	protein_coding	X	47561205	47571908	1
ENSG00000078070	0.200566	0.0213891	MCCC1	protein_coding	3	183015218	183116075	-1
ENSG00000078098	0.307562	7.69098e-08	FAP	protein_coding	2	162170684	162245151	-1
ENSG00000078114	1.57321	1.67696e-09	NEBL	protein_coding	10	20779973	21293011	-1
ENSG00000078124	-0.74343	1.1592e-12	ACER3	protein_coding	11	76860859	77026797	1
ENSG00000078140	-0.433751	8.51985e-12	UBE2K	protein_coding	4	39698109	39782792	1
ENSG00000078142	0.983681	1.54919e-110	PIK3C3	protein_coding	18	41955234	42087830	1
ENSG00000078177	0.259652	0.0788873	N4BP2	protein_coding	4	40056850	40158252	1
ENSG00000078237	-1.22445	3.12379e-35	TIGAR	protein_coding	12	4307763	4360028	1
ENSG00000078246	-0.0412618	0.593317	TULP3	protein_coding	12	2877223	2941138	1
ENSG00000078269	-1.25	1.01288e-229	SYNJ2	protein_coding	6	157981863	158099176	1
ENSG00000078304	-0.372967	5.17372e-17	PPP2R5C	protein_coding	14	101761709	101927989	1
ENSG00000078319	-0.507496	0.000182107	PMS2P1	transcribed_unprocessed_pseudogene	7	100300020	100336307	-1
ENSG00000078369	0.279059	1.41662e-35	GNB1	protein_coding	1	1785285	1891117	-1
ENSG00000078401	2.57568	5.73053e-19	EDN1	protein_coding	6	12290361	12297194	1
ENSG00000078403	0.0218824	0.803271	MLLT10	protein_coding	10	21524646	21743630	1
ENSG00000078487	1.03935	6.82681e-11	ZCWPW1	protein_coding	7	100400826	100428992	-1
ENSG00000078549	3.95849	1.53995e-29	ADCYAP1R1	protein_coding	7	31052308	31111479	1
ENSG00000078579	-0.346335	0.465584	FGF20	protein_coding	8	16992181	17002345	-1
ENSG00000078618	-0.15653	5.82984e-06	NRDC	protein_coding	1	51789191	51878805	-1
ENSG00000078668	0.316693	1.14764e-12	VDAC3	protein_coding	8	42391624	42405937	1
ENSG00000078674	0.166203	3.98173e-05	PCM1	protein_coding	8	17922968	18029948	1
ENSG00000078687	-0.279819	0.053921	TNRC6C	protein_coding	17	77958703	78108822	1
ENSG00000078699	0.311739	1.95043e-08	CBFA2T2	protein_coding	20	33490075	33650036	1
ENSG00000078725	-0.159431	0.683716	BRINP1	protein_coding	9	119153458	119369435	-1
ENSG00000078747	0.406164	4.99683e-26	ITCH	protein_coding	20	34363235	34511773	1
ENSG00000078795	0.788955	0.0757707	PKD2L2	protein_coding	5	137887968	137942747	1
ENSG00000078804	1.40806	0	TP53INP2	protein_coding	20	34704339	34713439	1
ENSG00000078808	0.0578142	0.14015	SDF4	protein_coding	1	1216931	1232031	-1
ENSG00000078814	1.25208	4.03246e-10	MYH7B	protein_coding	20	34955810	35002437	1
ENSG00000078900	4.50798	8.496e-07	TP73	protein_coding	1	3652516	3736201	1
ENSG00000078902	-0.201278	1.32192e-05	TOLLIP	protein_coding	11	1274371	1309654	-1
ENSG00000078967	-0.298417	0.0771839	UBE2D4	protein_coding	7	43926436	43956136	1
ENSG00000079101	0.820721	0.0872645	CLUL1	protein_coding	18	596988	650334	1
ENSG00000079102	-2.06199	5.53697e-10	RUNX1T1	protein_coding	8	91954967	92103286	-1
ENSG00000079112	0.519293	0.297305	CDH17	protein_coding	8	94127162	94217303	-1
ENSG00000079134	0.0187741	0.877828	THOC1	protein_coding	18	214520	268050	-1
ENSG00000079150	-0.809544	2.02992e-08	FKBP7	protein_coding	2	178463664	178478600	-1
ENSG00000079156	-0.550713	4.65581e-17	OSBPL6	protein_coding	2	178194481	178402893	1
ENSG00000079215	-0.468645	1.72553e-07	SLC1A3	protein_coding	5	36596588	36688334	1
ENSG00000079246	-1.21136	0	XRCC5	protein_coding	2	216107464	216206303	1
ENSG00000079257	2.11843	3.24295e-79	LXN	protein_coding	3	158645822	158672648	-1
ENSG00000079263	-0.390684	0.385356	SP140	protein_coding	2	230203110	230313215	1
ENSG00000079277	0.0206897	0.883868	MKNK1	protein_coding	1	46557407	46616843	-1
ENSG00000079308	2.56774	0	TNS1	protein_coding	2	217799588	218033982	-1
ENSG00000079313	-0.0473841	0.582598	REXO1	protein_coding	19	1815248	1848483	-1
ENSG00000079332	-0.28326	2.53947e-14	SAR1A	protein_coding	10	70147289	70170523	-1
ENSG00000079335	-0.45356	0.0171708	CDC14A	protein_coding	1	100345001	100520277	1
ENSG00000079337	-0.54186	7.36198e-07	RAPGEF3	protein_coding	12	47734363	47771040	-1
ENSG00000079385	0.705588	0.11375	CEACAM1	protein_coding	19	42507304	42561234	-1
ENSG00000079387	-1.1031	1.29175e-39	SENP1	protein_coding	12	48042897	48106079	-1
ENSG00000079393	-0.0267433	0.959208	DUSP13	protein_coding	10	75094432	75109221	-1
ENSG00000079432	1.65301	0	CIC	protein_coding	19	42268537	42295797	1
ENSG00000079435	-0.992218	0.000128193	LIPE	protein_coding	19	42401514	42427388	-1
ENSG00000079459	-0.721613	4.05585e-50	FDFT1	protein_coding	8	11795573	11839304	1
ENSG00000079462	-0.625222	1.44842e-08	PAFAH1B3	protein_coding	19	42297033	42303546	-1
ENSG00000079482	-0.695076	8.4537e-07	OPHN1	protein_coding	X	67949349	68433913	-1
ENSG00000079616	-1.47777	7.30808e-86	KIF22	protein_coding	16	29790727	29805385	1
ENSG00000079691	-0.988559	3.68613e-18	CARMIL1	protein_coding	6	25279078	25620530	1
ENSG00000079739	1.01171	3.93223e-127	PGM1	protein_coding	1	63593411	63660245	1
ENSG00000079785	-0.694712	5.28114e-72	DDX1	protein_coding	2	15591178	15634346	1
ENSG00000079805	-0.193392	1.15772e-06	DNM2	protein_coding	19	10718055	10833488	1
ENSG00000079819	0.0220434	0.707983	EPB41L2	protein_coding	6	130839347	131063322	-1
ENSG00000079841	4.78399	2.95749e-22	RIMS1	protein_coding	6	71886550	72403150	1
ENSG00000079931	-0.0756637	0.32003	MOXD1	protein_coding	6	132296055	132401475	-1
ENSG00000079950	0.498901	1.73046e-18	STX7	protein_coding	6	132445867	132513198	-1
ENSG00000079974	1.11643	1.6674e-46	RABL2B	protein_coding	22	50767501	50783667	-1
ENSG00000079999	-0.211888	3.53382e-05	KEAP1	protein_coding	19	10486125	10503558	-1
ENSG00000080031	2.31608	1.63808e-202	PTPRH	protein_coding	19	55181247	55209506	-1
ENSG00000080166	1.49873	0.0104196	DCT	protein_coding	13	94436811	94479682	-1
ENSG00000080189	-0.169282	0.00213039	SLC35C2	protein_coding	20	46345980	46364458	-1
ENSG00000080200	2.17646	0	CRYBG3	protein_coding	3	97822011	97944984	1
ENSG00000080224	0.533723	0.107119	EPHA6	protein_coding	3	96814581	97761532	1
ENSG00000080298	0.107434	0.479467	RFX3	protein_coding	9	3218297	3526004	-1
ENSG00000080345	0.042565	0.549019	RIF1	protein_coding	2	151409883	151508013	1
ENSG00000080371	-0.0453641	0.627187	RAB21	protein_coding	12	71754863	71800286	1
ENSG00000080493	-1.3294	2.07653e-25	SLC4A4	protein_coding	4	71062667	71572087	1
ENSG00000080503	0.301171	7.8693e-12	SMARCA2	protein_coding	9	1980290	2193624	1
ENSG00000080546	0.554903	6.65097e-06	SESN1	protein_coding	6	108984309	109094846	-1
ENSG00000080561	-0.580011	0.269292	MID2	protein_coding	X	107825755	107931637	1
ENSG00000080573	3.89055	2.81868e-06	COL5A3	protein_coding	19	9959561	10010504	-1
ENSG00000080603	-0.12244	0.449925	SRCAP	protein_coding	16	30698209	30741409	1
ENSG00000080608	-1.1227	5.34792e-53	PUM3	protein_coding	9	2720469	2844095	-1
ENSG00000080618	1.06119	0.0435958	CPB2	protein_coding	13	46053186	46105033	-1
ENSG00000080644	-1.742	0.00463089	CHRNA3	protein_coding	15	78593052	78621295	-1
ENSG00000080709	-2.12343	1.74704e-06	KCNN2	protein_coding	5	114055926	114496500	1
ENSG00000080802	0.238436	0.000975971	CNOT4	protein_coding	7	135361795	135510127	-1
ENSG00000080815	-0.127528	0.0283129	PSEN1	protein_coding	14	73136418	73223691	1
ENSG00000080819	0.109277	0.0857375	CPOX	protein_coding	3	98579446	98593648	-1
ENSG00000080822	-0.097877	0.0447653	CLDND1	protein_coding	3	98497912	98523066	-1
ENSG00000080823	-1.12459	1.13779e-42	MOK	protein_coding	14	102224500	102305190	-1
ENSG00000080824	-1.11155	0	HSP90AA1	protein_coding	14	102080742	102139699	-1
ENSG00000080839	-1.8572	4.25646e-134	RBL1	protein_coding	20	36996349	37095997	-1
ENSG00000080845	0.142677	0.000881689	DLGAP4	protein_coding	20	36306336	36528637	1
ENSG00000080854	2.67313	6.46557e-139	IGSF9B	protein_coding	11	133896438	133956968	-1
ENSG00000080947	0.352895	0.0435958	CROCCP3	transcribed_unprocessed_pseudogene	1	16467436	16499257	-1
ENSG00000080986	-1.90577	2.07863e-102	NDC80	protein_coding	18	2571557	2616635	1
ENSG00000081014	-0.526236	1.0754e-17	AP4E1	protein_coding	15	50908672	51005895	1
ENSG00000081019	1.16907	4.32997e-47	RSBN1	protein_coding	1	113761832	113812476	-1
ENSG00000081026	-1.01114	4.55838e-16	MAGI3	protein_coding	1	113390515	113685923	1
ENSG00000081041	-0.625696	8.83864e-29	CXCL2	protein_coding	4	74097040	74099196	-1
ENSG00000081051	-0.0206023	0.969966	AFP	protein_coding	4	73431138	73456174	1
ENSG00000081052	1.62635	0.000519888	COL4A4	protein_coding	2	227002714	227164453	-1
ENSG00000081059	-0.742129	9.88238e-38	TCF7	protein_coding	5	134114681	134151865	1
ENSG00000081087	-0.04297	0.355703	OSTM1	protein_coding	6	108029245	108165854	-1
ENSG00000081138	-0.460462	0.105208	CDH7	protein_coding	18	65750252	65890337	1
ENSG00000081148	0.650647	0.223555	IMPG2	protein_coding	3	101222546	101320575	-1
ENSG00000081154	0.0968043	0.0152342	PCNP	protein_coding	3	101574180	101594465	1
ENSG00000081181	0.240071	0.456921	ARG2	protein_coding	14	67619920	67651708	1
ENSG00000081189	0.0339131	0.907291	MEF2C	protein_coding	5	88717117	88904257	-1
ENSG00000081277	2.67652	8.72626e-13	PKP1	protein_coding	1	201283452	201332993	1
ENSG00000081307	0.930986	4.11058e-60	UBA5	protein_coding	3	132654446	132679794	1
ENSG00000081320	-0.877836	3.43792e-32	STK17B	protein_coding	2	196133583	196176503	-1
ENSG00000081377	-0.847725	1.83236e-25	CDC14B	protein_coding	9	96490241	96619843	-1
ENSG00000081386	-0.384973	0.00520143	ZNF510	protein_coding	9	96754553	96778129	-1
ENSG00000081665	-0.399498	0.251122	ZNF506	protein_coding	19	19785839	19821751	-1
ENSG00000081692	-1.43167	2.10325e-13	JMJD4	protein_coding	1	227730425	227735411	-1
ENSG00000081721	-0.502257	3.69895e-08	DUSP12	protein_coding	1	161749758	161757238	1
ENSG00000081760	-0.176418	0.0345307	AACS	protein_coding	12	125065434	125143333	1
ENSG00000081791	-0.0418423	0.603437	DELE1	protein_coding	5	141923855	141942047	1
ENSG00000081803	-1.23148	2.53806e-15	CADPS2	protein_coding	7	122318411	122886759	-1
ENSG00000081818	-0.435273	0.260935	PCDHB4	protein_coding	5	141121818	141125623	1
ENSG00000081842	-0.279882	0.54787	PCDHA6	protein_coding	5	140827958	141012347	1
ENSG00000081853	-1.23028	3.75584e-07	PCDHGA2	protein_coding	5	141338760	141512975	1
ENSG00000081870	0.454823	3.76143e-13	HSPB11	protein_coding	1	53916574	53945699	-1
ENSG00000081913	0.304064	0.00441258	PHLPP1	protein_coding	18	62715541	62980433	1
ENSG00000081923	-0.304687	0.561785	ATP8B1	protein_coding	18	57646426	57803315	-1
ENSG00000081985	0.209203	0.701607	IL12RB2	protein_coding	1	67307364	67398724	1
ENSG00000082014	2.57183	0	SMARCD3	protein_coding	7	151238764	151277896	-1
ENSG00000082068	-0.261942	0.0099301	WDR70	protein_coding	5	37379285	37753435	1
ENSG00000082074	-0.0224506	0.958844	FYB1	protein_coding	5	39105252	39274528	-1
ENSG00000082126	-0.900617	1.83502e-11	MPP4	protein_coding	2	201644870	201698694	-1
ENSG00000082146	0.0906856	0.230483	STRADB	protein_coding	2	201387858	201480846	1
ENSG00000082153	-0.0141774	0.734212	BZW1	protein_coding	2	200810594	200827338	1
ENSG00000082196	-0.0780936	0.896919	C1QTNF3	protein_coding	5	34017858	34043213	-1
ENSG00000082212	-0.423728	6.92265e-14	ME2	protein_coding	18	50879080	50954257	1
ENSG00000082213	-0.602348	1.0585e-12	C5orf22	protein_coding	5	31532287	31555053	1
ENSG00000082258	-0.0957983	0.225683	CCNT2	protein_coding	2	134918235	134959342	1
ENSG00000082269	-0.633675	9.49367e-05	FAM135A	protein_coding	6	70412941	70561174	1
ENSG00000082293	-0.486531	0.337066	COL19A1	protein_coding	6	69866556	70212468	1
ENSG00000082397	0.813574	0.134806	EPB41L3	protein_coding	18	5392381	5630700	-1
ENSG00000082438	-1.46579	3.45041e-23	COBLL1	protein_coding	2	164653624	164843679	-1
ENSG00000082458	-0.998389	7.75555e-20	DLG3	protein_coding	X	70444835	70505490	1
ENSG00000082482	-0.46018	0.314601	KCNK2	protein_coding	1	215005775	215237090	1
ENSG00000082497	-0.494767	0.296151	SERTAD4	protein_coding	1	210232796	210246631	1
ENSG00000082512	0.991531	8.03666e-24	TRAF5	protein_coding	1	211326615	211374946	1
ENSG00000082515	-0.601327	8.34354e-11	MRPL22	protein_coding	5	154941073	154969411	1
ENSG00000082516	-1.13728	2.18506e-52	GEMIN5	protein_coding	5	154887411	154938211	-1
ENSG00000082556	0.0128803	0.981253	OPRK1	protein_coding	8	53225724	53251637	-1
ENSG00000082641	0.828535	9.52916e-276	NFE2L1	protein_coding	17	48048329	48061545	1
ENSG00000082684	6.24542	2.42554e-09	SEMA5B	protein_coding	3	122909082	123028605	-1
ENSG00000082701	0.17718	0.000126761	GSK3B	protein_coding	3	119821321	120094994	-1
ENSG00000082781	0.756198	1.34669e-107	ITGB5	protein_coding	3	124761948	124901418	-1
ENSG00000082805	-0.348484	5.22869e-14	ERC1	protein_coding	12	990509	1495933	1
ENSG00000082898	-1.00792	4.03127e-196	XPO1	protein_coding	2	61476032	61538741	-1
ENSG00000082929	0.684664	0.17847	LINC01587	lncRNA	4	5524569	5527801	1
ENSG00000082996	0.0248929	0.779401	RNF13	protein_coding	3	149812770	149962139	1
ENSG00000083067	-1.01604	0.0847	TRPM3	protein_coding	9	70529060	71446904	-1
ENSG00000083093	-1.38729	3.04131e-53	PALB2	protein_coding	16	23603160	23641321	-1
ENSG00000083097	0.0945078	0.575486	DOP1A	protein_coding	6	83067666	83171350	1
ENSG00000083099	-0.567708	1.9653e-19	LYRM2	protein_coding	6	89568144	89638749	-1
ENSG00000083123	0.0504586	0.771886	BCKDHB	protein_coding	6	80106647	80346270	1
ENSG00000083168	-0.300443	3.14459e-07	KAT6A	protein_coding	8	41929479	42051994	-1
ENSG00000083223	0.177573	0.00462029	TUT7	protein_coding	9	86287733	86354454	-1
ENSG00000083290	-0.939112	1.78205e-12	ULK2	protein_coding	17	19770829	19867936	-1
ENSG00000083312	-0.627485	1.13126e-61	TNPO1	protein_coding	5	72816312	72916733	1
ENSG00000083444	0.95831	4.88919e-241	PLOD1	protein_coding	1	11934205	11975538	1
ENSG00000083454	-0.639029	0.209792	P2RX5	protein_coding	17	3672199	3696240	-1
ENSG00000083457	-1.289	7.5432e-26	ITGAE	protein_coding	17	3714628	3801188	-1
ENSG00000083520	-0.431059	6.46584e-17	DIS3	protein_coding	13	72752169	72782096	-1
ENSG00000083535	-0.0103272	0.948335	PIBF1	protein_coding	13	72782133	73016461	1
ENSG00000083544	0.0916556	0.683917	TDRD3	protein_coding	13	60396457	60573878	1
ENSG00000083635	-1.19537	1.80105e-19	NUFIP1	protein_coding	13	44939249	44989471	-1
ENSG00000083642	-0.436292	3.53158e-06	PDS5B	protein_coding	13	32586452	32778019	1
ENSG00000083720	-1.28906	1.33653e-87	OXCT1	protein_coding	5	41730065	41870425	-1
ENSG00000083750	0.0646173	0.720248	RRAGB	protein_coding	X	55717749	55758774	1
ENSG00000083799	0.0166438	0.764514	CYLD	protein_coding	16	50742050	50801935	1
ENSG00000083807	-0.190228	0.425429	SLC27A5	protein_coding	19	58479512	58512413	-1
ENSG00000083812	0.335807	0.00527331	ZNF324	protein_coding	19	58467056	58475436	1
ENSG00000083814	-0.244435	0.605978	ZNF671	protein_coding	19	57719751	57727624	-1
ENSG00000083817	-0.542472	0.0572883	ZNF416	protein_coding	19	57571566	57578911	-1
ENSG00000083828	0.468148	0.0191061	ZNF586	protein_coding	19	57769655	57819939	1
ENSG00000083838	0.0806729	0.666226	ZNF446	protein_coding	19	58474017	58481230	1
ENSG00000083844	0.322089	7.49687e-06	ZNF264	protein_coding	19	57191500	57222846	1
ENSG00000083845	0.273998	1.2198e-21	RPS5	protein_coding	19	58386400	58394806	1
ENSG00000083857	-0.0969684	0.0581503	FAT1	protein_coding	4	186587794	186726722	-1
ENSG00000083896	0.143838	0.0120345	YTHDC1	protein_coding	4	68310387	68350090	-1
ENSG00000083937	-0.208716	0.000541964	CHMP2B	protein_coding	3	87227271	87255556	1
ENSG00000084070	0.517912	1.26955e-26	SMAP2	protein_coding	1	40344850	40423326	1
ENSG00000084072	-0.0865386	0.317805	PPIE	protein_coding	1	39692182	39763914	1
ENSG00000084073	-1.12344	1.50962e-121	ZMPSTE24	protein_coding	1	40258041	40294180	1
ENSG00000084090	-1.08629	6.23274e-155	STARD7	protein_coding	2	96184859	96208827	-1
ENSG00000084092	0.203945	0.0698042	NOA1	protein_coding	4	56963350	56977606	-1
ENSG00000084093	0.104348	0.155826	REST	protein_coding	4	56907876	56966808	1
ENSG00000084110	0.396223	0.360182	HAL	protein_coding	12	95972662	95996365	-1
ENSG00000084112	0.0868647	0.0368817	SSH1	protein_coding	12	108778191	108857590	-1
ENSG00000084207	0.00194314	0.980711	GSTP1	protein_coding	11	67583742	67586656	1
ENSG00000084234	0.645348	9.64974e-180	APLP2	protein_coding	11	130068147	130144811	1
ENSG00000084444	1.69842	2.48951e-158	FAM234B	protein_coding	12	13044381	13142521	1
ENSG00000084463	-0.756501	8.06315e-69	WBP11	protein_coding	12	14784582	14803486	-1
ENSG00000084623	-0.401998	8.56384e-43	EIF3I	protein_coding	1	32221077	32245397	1
ENSG00000084628	1.6131	0.0418174	NKAIN1	protein_coding	1	31179745	31239887	-1
ENSG00000084636	0.328461	7.40454e-19	COL16A1	protein_coding	1	31652263	31704319	-1
ENSG00000084652	-0.591828	7.84158e-40	TXLNA	protein_coding	1	32179675	32198285	1
ENSG00000084676	-0.215634	0.00387961	NCOA1	protein_coding	2	24491254	24770702	1
ENSG00000084693	0.314791	7.89357e-11	AGBL5	protein_coding	2	27042364	27070622	1
ENSG00000084710	-2.60991	5.921e-111	EFR3B	protein_coding	2	25042076	25159135	1
ENSG00000084731	-0.907936	4.97923e-156	KIF3C	protein_coding	2	25926598	25982749	-1
ENSG00000084733	-0.22324	1.67238e-12	RAB10	protein_coding	2	26034084	26137454	1
ENSG00000084734	0.266193	0.519158	GCKR	protein_coding	2	27496839	27523684	1
ENSG00000084754	-0.334441	1.93867e-30	HADHA	protein_coding	2	26190635	26244672	-1
ENSG00000084764	-0.0488505	0.626493	MAPRE3	protein_coding	2	26970637	27027219	1
ENSG00000084774	-1.59423	6.74562e-248	CAD	protein_coding	2	27217369	27243943	1
ENSG00000085063	0.461741	8.47674e-65	CD59	protein_coding	11	33703010	33736479	-1
ENSG00000085117	0.676264	1.66864e-103	CD82	protein_coding	11	44564427	44620358	1
ENSG00000085185	0.240944	0.00101831	BCORL1	protein_coding	X	129981107	130058071	1
ENSG00000085224	0.345543	2.32716e-11	ATRX	protein_coding	X	77504880	77786233	-1
ENSG00000085231	-0.273125	0.00897275	AK6	protein_coding	5	69350984	69370013	-1
ENSG00000085274	-0.0685821	0.645867	MYNN	protein_coding	3	169773396	169789716	1
ENSG00000085276	-1.99715	2.86851e-31	MECOM	protein_coding	3	169083499	169663775	-1
ENSG00000085365	0.817138	5.2157e-88	SCAMP1	protein_coding	5	78360611	78480739	1
ENSG00000085377	0.941701	1.46834e-56	PREP	protein_coding	6	105273218	105454062	-1
ENSG00000085382	0.681584	3.52679e-16	HACE1	protein_coding	6	104728094	104859919	-1
ENSG00000085415	-0.516597	7.57541e-14	SEH1L	protein_coding	18	12947133	12987536	1
ENSG00000085433	0.0776072	0.280195	WDR47	protein_coding	1	108970214	109042113	-1
ENSG00000085449	0.64089	4.23956e-59	WDFY1	protein_coding	2	223855716	223945357	-1
ENSG00000085465	0.0363497	0.94185	OVGP1	protein_coding	1	111414319	111427735	-1
ENSG00000085491	-0.161626	0.037211	SLC25A24	protein_coding	1	108134043	108200849	-1
ENSG00000085511	-0.224205	9.13375e-05	MAP3K4	protein_coding	6	160991727	161117385	1
ENSG00000085514	1.09038	0.000122132	PILRA	protein_coding	7	100367530	100400096	1
ENSG00000085552	6.22103	2.13918e-07	IGSF9	protein_coding	1	159927039	159945613	-1
ENSG00000085563	-0.0679537	0.891664	ABCB1	protein_coding	7	87503017	87713323	-1
ENSG00000085644	0.38801	0.00413361	ZNF213	protein_coding	16	3129777	3142804	1
ENSG00000085662	-0.675957	1.09272e-234	AKR1B1	protein_coding	7	134442356	134459284	-1
ENSG00000085719	0.218025	9.742e-10	CPNE3	protein_coding	8	86514435	86561498	1
ENSG00000085721	-0.500699	9.3829e-16	RRN3	protein_coding	16	15060033	15094311	-1
ENSG00000085733	-0.245091	2.63442e-20	CTTN	protein_coding	11	70398404	70436584	1
ENSG00000085741	4.31691	0.000422428	WNT11	protein_coding	11	76186325	76210736	-1
ENSG00000085760	-0.433047	6.29903e-14	MTIF2	protein_coding	2	55236595	55269347	-1
ENSG00000085788	1.157	5.56656e-171	DDHD2	protein_coding	8	38225218	38275558	1
ENSG00000085831	-0.37434	0.093516	TTC39A	protein_coding	1	51287258	51345116	-1
ENSG00000085832	0.156501	0.00119277	EPS15	protein_coding	1	51354263	51519266	-1
ENSG00000085840	-2.16723	3.43404e-63	ORC1	protein_coding	1	52372829	52404423	-1
ENSG00000085871	0.821367	0.087284	MGST2	protein_coding	4	139665768	139740745	1
ENSG00000085872	-0.646193	1.72254e-21	CHERP	protein_coding	19	16517894	16542437	-1
ENSG00000085978	-0.65385	4.74365e-21	ATG16L1	protein_coding	2	233210051	233295674	1
ENSG00000085982	-0.0230754	0.775584	USP40	protein_coding	2	233475520	233566782	-1
ENSG00000085998	-0.579706	1.84225e-49	POMGNT1	protein_coding	1	46188683	46220305	-1
ENSG00000085999	-2.57735	4.96623e-75	RAD54L	protein_coding	1	46246461	46278480	1
ENSG00000086015	-0.533793	3.35578e-45	MAST2	protein_coding	1	45786987	46036122	1
ENSG00000086061	-1.32417	1.55226e-274	DNAJA1	protein_coding	9	33025273	33039907	1
ENSG00000086062	0.897006	2.92093e-184	B4GALT1	protein_coding	9	33104082	33167356	-1
ENSG00000086065	0.202969	2.38301e-07	CHMP5	protein_coding	9	33264879	33282070	1
ENSG00000086102	-0.166398	0.00355894	NFX1	protein_coding	9	33290512	33371157	1
ENSG00000086159	0.354066	0.501561	AQP6	protein_coding	12	49967194	49977139	1
ENSG00000086189	-0.40285	2.10479e-09	DIMT1	protein_coding	5	62347284	62403943	-1
ENSG00000086200	-0.956467	3.00124e-43	IPO11	protein_coding	5	62403972	62628582	1
ENSG00000086232	-0.0886504	0.0354561	EIF2AK1	protein_coding	7	6022247	6059175	-1
ENSG00000086289	-0.296251	1.24633e-13	EPDR1	protein_coding	7	37920640	37951936	1
ENSG00000086475	-0.756136	1.32845e-28	SEPHS1	protein_coding	10	13317428	13348298	-1
ENSG00000086504	0.327016	4.84198e-06	MRPL28	protein_coding	16	366969	371289	-1
ENSG00000086544	0.518111	3.94508e-10	ITPKC	protein_coding	19	40717112	40740860	1
ENSG00000086570	0.466848	0.183686	FAT2	protein_coding	5	151504092	151591331	-1
ENSG00000086589	0.174445	0.00303207	RBM22	protein_coding	5	150690792	150701077	-1
ENSG00000086598	-0.378883	2.81211e-34	TMED2	protein_coding	12	123584533	123598582	1
ENSG00000086619	0.362739	0.00289551	ERO1B	protein_coding	1	236214681	236282019	-1
ENSG00000086666	-0.685616	1.10479e-31	ZFAND6	protein_coding	15	80059568	80138393	1
ENSG00000086696	-1.87534	0.0261012	HSD17B2	protein_coding	16	82035004	82098534	1
ENSG00000086712	-0.973911	2.09864e-24	TXLNG	protein_coding	X	16786432	16844519	1
ENSG00000086717	-0.18907	0.661834	PPEF1	protein_coding	X	18675909	18827921	1
ENSG00000086730	0.00908561	0.966607	LAT2	protein_coding	7	74199652	74229834	1
ENSG00000086758	-0.15764	1.84499e-09	HUWE1	protein_coding	X	53532096	53686728	-1
ENSG00000086827	-0.788887	3.0358e-13	ZW10	protein_coding	11	113733187	113773735	-1
ENSG00000086848	0.419975	0.00214657	ALG9	protein_coding	11	111782195	111871581	-1
ENSG00000086967	4.6131	0.00190292	MYBPC2	protein_coding	19	50432892	50466321	1
ENSG00000086991	0.447379	0.379819	NOX4	protein_coding	11	89324353	89498187	-1
ENSG00000087008	0.193976	0.0079593	ACOX3	protein_coding	4	8366282	8440723	-1
ENSG00000087053	-0.79864	3.43101e-28	MTMR2	protein_coding	11	95821766	95925315	-1
ENSG00000087074	0.70166	2.1671e-81	PPP1R15A	protein_coding	19	48872421	48876058	1
ENSG00000087076	0.567504	1.55178e-06	HSD17B14	protein_coding	19	48813018	48836510	-1
ENSG00000087077	-0.509682	2.509e-32	TRIP6	protein_coding	7	100867387	100873454	1
ENSG00000087085	2.61855	0.0119997	ACHE	protein_coding	7	100889994	100896974	-1
ENSG00000087086	0.311475	3.40571e-39	FTL	protein_coding	19	48965309	48966879	1
ENSG00000087087	-1.09409	8.77825e-100	SRRT	protein_coding	7	100875103	100888664	1
ENSG00000087088	-0.397325	7.87797e-10	BAX	protein_coding	19	48954815	48961798	1
ENSG00000087095	0.227993	0.00269828	NLK	protein_coding	17	28041737	28196381	1
ENSG00000087111	-0.634301	2.96986e-18	PIGS	protein_coding	17	28553383	28571794	-1
ENSG00000087116	0.586634	4.68202e-05	ADAMTS2	protein_coding	5	179110853	179345461	-1
ENSG00000087128	-0.370744	0.479242	TMPRSS11E	protein_coding	4	68447463	68497604	1
ENSG00000087152	-0.189018	0.000519962	ATXN7L3	protein_coding	17	44191805	44200113	-1
ENSG00000087157	-0.332399	9.37343e-08	PGS1	protein_coding	17	78378649	78425114	1
ENSG00000087191	-0.569934	1.26114e-51	PSMC5	protein_coding	17	63827152	63832026	1
ENSG00000087206	-0.336009	9.31641e-05	UIMC1	protein_coding	5	176905005	177022633	-1
ENSG00000087237	0.0948398	0.871774	CETP	protein_coding	16	56961923	56983845	1
ENSG00000087245	0.853208	0	MMP2	protein_coding	16	55389700	55506691	1
ENSG00000087253	0.971608	1.5993e-17	LPCAT2	protein_coding	16	55509072	55586666	1
ENSG00000087258	-0.319516	0.535424	GNAO1	protein_coding	16	56191390	56357444	1
ENSG00000087263	-1.75257	4.03534e-147	OGFOD1	protein_coding	16	56451521	56479104	1
ENSG00000087266	0.0770358	0.254091	SH3BP2	protein_coding	4	2793071	2841098	1
ENSG00000087269	-0.462503	2.39698e-16	NOP14	protein_coding	4	2937933	2963406	-1
ENSG00000087274	-0.085279	0.0122047	ADD1	protein_coding	4	2843844	2930076	1
ENSG00000087299	-1.58146	4.29991e-19	L2HGDH	protein_coding	14	50237563	50312229	-1
ENSG00000087301	-2.50942	1.93245e-11	TXNDC16	protein_coding	14	52430596	52552522	-1
ENSG00000087302	-0.743364	2.05609e-37	RTRAF	protein_coding	14	51989514	52010694	1
ENSG00000087303	-1.71468	1.73374e-33	NID2	protein_coding	14	52004809	52069059	-1
ENSG00000087338	0.124813	0.217071	GMCL1	protein_coding	2	69829660	69881384	1
ENSG00000087365	0.167232	1.35406e-08	SF3B2	protein_coding	11	66050729	66069308	1
ENSG00000087448	-0.0846513	0.359795	KLHL42	protein_coding	12	27780048	27803040	1
ENSG00000087460	0.943047	0	GNAS	protein_coding	20	58839718	58911192	1
ENSG00000087470	-0.598202	7.32586e-38	DNM1L	protein_coding	12	32679200	32745650	1
ENSG00000087494	-1.26248	0.000139143	PTHLH	protein_coding	12	27958084	27972733	-1
ENSG00000087502	-0.25383	1.4332e-05	ERGIC2	protein_coding	12	29337352	29381189	-1
ENSG00000087510	-1.10057	2.50569e-06	TFAP2C	protein_coding	20	56629306	56639283	1
ENSG00000087586	-1.70408	1.80742e-258	AURKA	protein_coding	20	56369389	56392337	-1
ENSG00000087589	3.49619	0.00354881	CASS4	protein_coding	20	56412112	56460387	1
ENSG00000087842	-1.01138	8.54483e-09	PIR	protein_coding	X	15384799	15493564	-1
ENSG00000087884	0.139732	0.665495	AAMDC	protein_coding	11	77821109	77918432	1
ENSG00000087903	1.42623	2.2264e-56	RFX2	protein_coding	19	5993164	6199572	-1
ENSG00000087995	-0.744724	3.18454e-13	METTL2A	protein_coding	17	62423875	62453385	1
ENSG00000088035	-1.50869	1.59228e-17	ALG6	protein_coding	1	63367575	63438553	1
ENSG00000088038	-0.197691	0.000556479	CNOT3	protein_coding	19	54137749	54155681	1
ENSG00000088053	0.320954	0.496831	GP6	protein_coding	19	55013705	55038264	-1
ENSG00000088179	-0.965617	7.80829e-18	PTPN4	protein_coding	2	119759922	119984899	1
ENSG00000088205	-0.106428	0.0374654	DDX18	protein_coding	2	117814691	117832377	1
ENSG00000088247	-0.44563	1.11543e-37	KHSRP	protein_coding	19	6413102	6424811	-1
ENSG00000088256	-0.178884	0.0168165	GNA11	protein_coding	19	3094362	3123999	1
ENSG00000088280	-0.852942	2.897e-16	ASAP3	protein_coding	1	23428563	23484568	-1
ENSG00000088298	-0.105676	0.0288188	EDEM2	protein_coding	20	35115364	35147336	-1
ENSG00000088305	-0.80046	1.67127e-05	DNMT3B	protein_coding	20	32762385	32809359	1
ENSG00000088325	-1.84028	0	TPX2	protein_coding	20	31739271	31801805	1
ENSG00000088340	1.84213	4.90094e-173	FER1L4	transcribed_unitary_pseudogene	20	35558737	35607562	-1
ENSG00000088356	-0.781499	3.55283e-23	PDRG1	protein_coding	20	31944337	31952046	-1
ENSG00000088367	0.587196	1.10633e-62	EPB41L1	protein_coding	20	36091504	36232799	1
ENSG00000088386	3.0043	0.00548173	SLC15A1	protein_coding	13	98683801	98752672	-1
ENSG00000088387	0.111827	0.22706	DOCK9	protein_coding	13	98793429	99086625	-1
ENSG00000088448	0.643416	6.35415e-24	ANKRD10	protein_coding	13	110878540	110915069	-1
ENSG00000088451	0.72547	1.04034e-11	TGDS	protein_coding	13	94574054	94596242	-1
ENSG00000088538	-0.377555	5.43934e-07	DOCK3	protein_coding	3	50674927	51384198	1
ENSG00000088543	1.09837	1.29643e-90	C3orf18	protein_coding	3	50558025	50571027	-1
ENSG00000088682	0.288936	5.40443e-05	COQ9	protein_coding	16	57447425	57461270	1
ENSG00000088727	-0.0868819	0.729555	KIF9	protein_coding	3	47227998	47283451	-1
ENSG00000088756	0.478991	0.00679558	ARHGAP28	protein_coding	18	6729716	6915716	1
ENSG00000088766	-0.0678086	0.635755	CRLS1	protein_coding	20	6006093	6040053	1
ENSG00000088808	0.395423	0.00134244	PPP1R13B	protein_coding	14	103733195	103847575	-1
ENSG00000088812	0.854375	5.34437e-58	ATRN	protein_coding	20	3471018	3651118	1
ENSG00000088826	1.14776	5.77887e-90	SMOX	protein_coding	20	4120980	4187747	1
ENSG00000088832	-0.297323	2.11533e-17	FKBP1A	protein_coding	20	1368977	1393164	-1
ENSG00000088833	0.0217494	0.79562	NSFL1C	protein_coding	20	1442162	1473842	-1
ENSG00000088854	1.12712	4.05829e-35	DNAAF9	protein_coding	20	3249306	3407669	-1
ENSG00000088876	0.44906	0.0011481	ZNF343	protein_coding	20	2481817	2524702	-1
ENSG00000088888	-0.465799	7.5031e-22	MAVS	protein_coding	20	3846799	3876123	1
ENSG00000088899	0.909511	1.38597e-17	LZTS3	protein_coding	20	3162617	3173549	-1
ENSG00000088926	-0.132236	0.713284	F11	protein_coding	4	186266189	186289681	1
ENSG00000088930	-0.452696	1.82054e-20	XRN2	protein_coding	20	21303331	21389825	1
ENSG00000088970	0.52749	0.000625829	KIZ	protein_coding	20	21125983	21246622	1
ENSG00000088986	-0.158647	2.12007e-05	DYNLL1	protein_coding	12	120469850	120498493	1
ENSG00000089006	-0.797796	4.9e-44	SNX5	protein_coding	20	17941597	17968980	-1
ENSG00000089009	-0.0836152	0.00334896	RPL6	protein_coding	12	112405189	112418838	-1
ENSG00000089022	-0.390632	5.70069e-08	MAPKAPK5	protein_coding	12	111842228	111902222	1
ENSG00000089041	1.0194	4.85076e-34	P2RX7	protein_coding	12	121132819	121188032	1
ENSG00000089048	-0.332634	0.00207343	ESF1	protein_coding	20	13714322	13784919	-1
ENSG00000089050	-0.22651	0.0105304	RBBP9	protein_coding	20	18486540	18497225	-1
ENSG00000089053	-0.5693	2.53777e-52	ANAPC5	protein_coding	12	121308245	121399896	-1
ENSG00000089057	-0.419446	3.4622e-07	SLC23A2	protein_coding	20	4852356	5010293	-1
ENSG00000089060	0.0771675	0.468193	SLC8B1	protein_coding	12	113298759	113359493	-1
ENSG00000089063	0.0399908	0.5688	TMEM230	protein_coding	20	5068232	5113103	-1
ENSG00000089091	0.500438	0.0118808	DZANK1	protein_coding	20	18383367	18467281	-1
ENSG00000089094	1.28666	5.91219e-147	KDM2B	protein_coding	12	121429096	121581023	-1
ENSG00000089101	-0.0227719	0.965197	CFAP61	protein_coding	20	20052514	20360703	1
ENSG00000089116	5.65967	8.74885e-08	LHX5	protein_coding	12	113462033	113472280	-1
ENSG00000089123	-0.410728	0.0900958	TASP1	protein_coding	20	13389392	13638932	-1
ENSG00000089154	-0.578511	1.56977e-58	GCN1	protein_coding	12	120127202	120194715	-1
ENSG00000089157	0.321883	3.96737e-41	RPLP0	protein_coding	12	120196699	120201235	-1
ENSG00000089159	0.37164	1.32556e-46	PXN	protein_coding	12	120210439	120265771	-1
ENSG00000089163	0.955092	0.00393054	SIRT4	protein_coding	12	120302316	120313249	1
ENSG00000089177	-0.527672	1.2492e-07	KIF16B	protein_coding	20	16272104	16573448	-1
ENSG00000089195	-0.968258	1.97117e-33	TRMT6	protein_coding	20	5937228	5950558	-1
ENSG00000089199	0.0343566	0.956574	CHGB	protein_coding	20	5911510	5925353	1
ENSG00000089220	0.584976	2.5033e-89	PEBP1	protein_coding	12	118136124	118145584	1
ENSG00000089225	5.77949	0.00011619	TBX5	protein_coding	12	114353911	114408442	-1
ENSG00000089234	-0.310954	6.30126e-05	BRAP	protein_coding	12	111642146	111685956	-1
ENSG00000089248	-0.105126	0.0399778	ERP29	protein_coding	12	112013348	112023449	1
ENSG00000089250	0.0119076	0.98228	NOS1	protein_coding	12	117208142	117452170	-1
ENSG00000089280	-1.0372	4.70229e-232	FUS	protein_coding	16	31180138	31191605	1
ENSG00000089289	0.707004	1.8981e-29	IGBP1	protein_coding	X	70133447	70166324	1
ENSG00000089327	0.215447	7.621e-13	FXYD5	protein_coding	19	35154730	35169881	1
ENSG00000089335	-0.21988	0.1005	ZNF302	protein_coding	19	34677639	34686397	1
ENSG00000089351	0.484749	9.7004e-21	GRAMD1A	protein_coding	19	34994784	35026471	1
ENSG00000089486	0.0782544	0.889308	CDIP1	protein_coding	16	4510669	4538828	-1
ENSG00000089505	-0.602422	0.0857375	CMTM1	protein_coding	16	66566393	66579137	1
ENSG00000089597	0.684429	3.59001e-192	GANAB	protein_coding	11	62624826	62646726	-1
ENSG00000089639	-0.0716663	0.473671	GMIP	protein_coding	19	19629476	19643657	-1
ENSG00000089682	-0.0655433	0.697977	RBM41	protein_coding	X	107061885	107118823	-1
ENSG00000089685	-1.43069	6.62341e-138	BIRC5	protein_coding	17	78214186	78225636	1
ENSG00000089692	1.27776	0.0223314	LAG3	protein_coding	12	6772512	6778455	1
ENSG00000089693	0.258469	3.67299e-14	MLF2	protein_coding	12	6747996	6767475	-1
ENSG00000089723	-0.518048	0.00291675	OTUB2	protein_coding	14	94026340	94048930	1
ENSG00000089737	-0.248415	1.71528e-14	DDX24	protein_coding	14	94048287	94081202	-1
ENSG00000089775	1.95784	5.22535e-196	ZBTB25	protein_coding	14	64449106	64505213	-1
ENSG00000089818	-0.835635	2.1663e-27	NECAP1	protein_coding	12	8076939	8097881	1
ENSG00000089820	1.68384	3.23662e-08	ARHGAP4	protein_coding	X	153907367	153934999	-1
ENSG00000089847	0.851335	1.0005e-05	ANKRD24	protein_coding	19	4182689	4224814	1
ENSG00000089876	1.07526	2.66535e-107	DHX32	protein_coding	10	125836337	125896436	-1
ENSG00000089902	1.11572	1.23555e-110	RCOR1	protein_coding	14	102592649	102730561	1
ENSG00000089916	0.953271	3.87758e-95	GPATCH2L	protein_coding	14	76151916	76254342	1
ENSG00000090006	0.806614	2.21579e-75	LTBP4	protein_coding	19	40592883	40629818	1
ENSG00000090013	0.759859	1.12589e-81	BLVRB	protein_coding	19	40447765	40465764	-1
ENSG00000090020	1.409	2.79827e-278	SLC9A1	protein_coding	1	27098809	27166981	-1
ENSG00000090054	-0.0928433	0.0705246	SPTLC1	protein_coding	9	92000087	92115413	-1
ENSG00000090060	0.152786	5.44825e-08	PAPOLA	protein_coding	14	96501433	96567116	1
ENSG00000090061	-0.139459	0.161883	CCNK	protein_coding	14	99481169	99535044	1
ENSG00000090097	0.0219149	0.758468	PCBP4	protein_coding	3	51957454	51974016	-1
ENSG00000090238	0.553016	8.06074e-08	YPEL3	protein_coding	16	30092314	30096915	-1
ENSG00000090263	-0.406069	2.79686e-08	MRPS33	protein_coding	7	141002610	141015228	-1
ENSG00000090266	-0.141348	0.0267886	NDUFB2	protein_coding	7	140690777	140722790	1
ENSG00000090273	-1.23516	9.51539e-217	NUDC	protein_coding	1	26900238	26946871	1
ENSG00000090316	-0.68221	1.07047e-43	MAEA	protein_coding	4	1289887	1340147	1
ENSG00000090339	3.35347	0	ICAM1	protein_coding	19	10271093	10286615	1
ENSG00000090372	-0.378094	8.00592e-11	STRN4	protein_coding	19	46719511	46746994	-1
ENSG00000090376	0.38501	0.442124	IRAK3	protein_coding	12	66189195	66254622	1
ENSG00000090432	-0.688209	3.90973e-22	MUL1	protein_coding	1	20499448	20508151	-1
ENSG00000090447	-0.501308	0.00573354	TFAP4	protein_coding	16	4257186	4273075	-1
ENSG00000090470	0.00367813	0.977274	PDCD7	protein_coding	15	65117379	65133808	-1
ENSG00000090487	-0.0183328	0.764474	SPG21	protein_coding	15	64963022	64990310	-1
ENSG00000090520	-0.878448	1.14047e-39	DNAJB11	protein_coding	3	186567403	186585800	1
ENSG00000090530	2.13474	1.04844e-271	P3H2	protein_coding	3	189956728	190122437	-1
ENSG00000090539	0.205458	0.554799	CHRD	protein_coding	3	184380054	184390736	1
ENSG00000090554	0.619069	0.238779	FLT3LG	protein_coding	19	49474207	49486231	1
ENSG00000090565	-0.0764397	0.514147	RAB11FIP3	protein_coding	16	425649	523011	1
ENSG00000090581	0.431153	2.66577e-08	GNPTG	protein_coding	16	1351931	1365737	1
ENSG00000090612	-0.280203	0.0222344	ZNF268	protein_coding	12	133181409	133214832	1
ENSG00000090615	0.187697	6.96365e-06	GOLGA3	protein_coding	12	132768902	132829143	-1
ENSG00000090621	0.0844023	0.027513	PABPC4	protein_coding	1	39560709	39576790	-1
ENSG00000090659	0.629595	0.213807	CD209	protein_coding	19	7739993	7747564	-1
ENSG00000090674	-0.581592	3.41025e-09	MCOLN1	protein_coding	19	7522624	7534009	1
ENSG00000090686	0.0958488	0.120804	USP48	protein_coding	1	21678298	21783606	-1
ENSG00000090776	1.45875	2.44546e-25	EFNB1	protein_coding	X	68829021	68842160	1
ENSG00000090857	0.794452	2.70037e-47	PDPR	protein_coding	16	70114332	70162537	1
ENSG00000090861	-0.264269	1.64058e-13	AARS1	protein_coding	16	70251983	70289707	-1
ENSG00000090863	0.918722	1.60981e-281	GLG1	protein_coding	16	74447427	74607144	-1
ENSG00000090889	-1.84958	2.08007e-157	KIF4A	protein_coding	X	70290104	70420886	1
ENSG00000090905	-0.802456	1.02173e-83	TNRC6A	protein_coding	16	24610209	24827632	1
ENSG00000090924	-0.0443549	0.559388	PLEKHG2	protein_coding	19	39412669	39428415	1
ENSG00000090971	-0.096497	0.358428	NAT14	protein_coding	19	55485188	55487568	1
ENSG00000090975	0.194698	0.00395487	PITPNM2	protein_coding	12	122983480	123151090	-1
ENSG00000090989	0.0791919	0.274484	EXOC1	protein_coding	4	55853648	55905086	1
ENSG00000091009	-0.311194	0.00479101	RBM27	protein_coding	5	146203605	146289223	1
ENSG00000091010	-0.184224	0.618068	POU4F3	protein_coding	5	146338839	146341728	1
ENSG00000091039	0.303667	2.83793e-08	OSBPL8	protein_coding	12	76351797	76559809	-1
ENSG00000091073	-0.145261	0.328186	DTX2	protein_coding	7	76461676	76505995	1
ENSG00000091106	0.393349	0.290672	NLRC4	protein_coding	2	32224453	32265732	-1
ENSG00000091127	0.785901	3.28062e-22	PUS7	protein_coding	7	105439661	105522271	-1
ENSG00000091128	0.465663	0.339189	LAMB4	protein_coding	7	108023548	108130361	-1
ENSG00000091129	0.0159014	0.962335	NRCAM	protein_coding	7	108147623	108456717	-1
ENSG00000091136	-0.92385	1.68516e-140	LAMB1	protein_coding	7	107923799	108003213	-1
ENSG00000091137	2.28633	6.91077e-24	SLC26A4	protein_coding	7	107660828	107717809	1
ENSG00000091138	-0.470299	0.150066	SLC26A3	protein_coding	7	107765467	107803225	-1
ENSG00000091140	-0.825694	1.43201e-62	DLD	protein_coding	7	107891162	107931730	1
ENSG00000091157	-0.8927	1.32148e-21	WDR7	protein_coding	18	56651343	57029811	1
ENSG00000091164	-0.202301	0.000625967	TXNL1	protein_coding	18	56597209	56651600	-1
ENSG00000091262	-0.0326721	0.910201	ABCC6	protein_coding	16	16149565	16223522	-1
ENSG00000091317	-0.930118	4.33115e-77	CMTM6	protein_coding	3	32481312	32502852	-1
ENSG00000091409	2.53015	8.86628e-14	ITGA6	protein_coding	2	172427354	172506459	1
ENSG00000091428	3.90857	5.71169e-19	RAPGEF4	protein_coding	2	172735274	173052893	1
ENSG00000091436	1.02433	0	MAP3K20	protein_coding	2	173075435	173268015	1
ENSG00000091483	-1.42411	7.73541e-133	FH	protein_coding	1	241497511	241519799	-1
ENSG00000091490	-0.847282	1.4529e-106	SEL1L3	protein_coding	4	25747433	25863760	-1
ENSG00000091513	3.29757	0.000595571	TF	protein_coding	3	133746040	133796641	1
ENSG00000091527	-0.0758916	0.0305168	CDV3	protein_coding	3	133573686	133590261	1
ENSG00000091536	2.51513	4.23587e-17	MYO15A	protein_coding	17	18108756	18179802	1
ENSG00000091542	0.915316	4.7023e-181	ALKBH5	protein_coding	17	18183078	18209954	1
ENSG00000091583	3.39395	7.55344e-101	APOH	protein_coding	17	66212033	66256525	-1
ENSG00000091592	0.413195	1.14811e-09	NLRP1	protein_coding	17	5499415	5619424	-1
ENSG00000091622	-0.657546	0.000310323	PITPNM3	protein_coding	17	6451263	6556555	-1
ENSG00000091640	-0.241425	5.13596e-05	SPAG7	protein_coding	17	4959226	4967817	-1
ENSG00000091651	-2.33791	4.3503e-123	ORC6	protein_coding	16	46689643	46698394	1
ENSG00000091656	-0.331078	0.00075925	ZFHX4	protein_coding	8	76681239	76867281	1
ENSG00000091732	-0.621502	3.30631e-21	ZC3HC1	protein_coding	7	130018287	130051451	-1
ENSG00000091831	1.10132	0.000179349	ESR1	protein_coding	6	151656691	152129619	1
ENSG00000091844	-0.479755	6.29193e-13	RGS17	protein_coding	6	153004459	153131282	-1
ENSG00000091879	-0.01948	0.971953	ANGPT2	protein_coding	8	6499632	6563409	-1
ENSG00000091947	-0.115739	0.184741	TMEM101	protein_coding	17	44011188	44023946	-1
ENSG00000091972	0.646662	0.106449	CD200	protein_coding	3	112332347	112362812	1
ENSG00000091986	0.884461	1.15642e-178	CCDC80	protein_coding	3	112596797	112649530	-1
ENSG00000092010	0.0239043	0.800887	PSME1	protein_coding	14	24136163	24138967	1
ENSG00000092020	-0.242634	0.0505769	PPP2R3C	protein_coding	14	35085467	35122517	-1
ENSG00000092036	0.00260772	0.990827	HAUS4	protein_coding	14	22946228	22957161	-1
ENSG00000092067	0.235036	0.623207	CEBPE	protein_coding	14	23117036	23120256	-1
ENSG00000092068	-0.895168	2.75783e-16	SLC7A8	protein_coding	14	23125295	23183674	-1
ENSG00000092094	-0.865254	2.25614e-08	OSGEP	protein_coding	14	20446401	20455089	-1
ENSG00000092096	0.903033	0.00434249	SLC22A17	protein_coding	14	23346314	23352912	-1
ENSG00000092098	-0.440713	0.000475701	RNF31	protein_coding	14	24146683	24160660	1
ENSG00000092108	-0.310877	0.000159359	SCFD1	protein_coding	14	30622291	30737694	1
ENSG00000092140	-0.629111	9.52777e-09	G2E3	protein_coding	14	30559158	30620064	1
ENSG00000092148	-0.520423	3.16743e-26	HECTD1	protein_coding	14	31100117	31207804	-1
ENSG00000092199	-0.252219	1.29677e-15	HNRNPC	protein_coding	14	21209136	21269494	-1
ENSG00000092200	-0.259257	0.594687	RPGRIP1	protein_coding	14	21280083	21351301	1
ENSG00000092201	-0.889586	1.06783e-88	SUPT16H	protein_coding	14	21351476	21384019	-1
ENSG00000092203	0.151713	0.0196778	TOX4	protein_coding	14	21476597	21499175	1
ENSG00000092208	-0.426347	0.0992259	GEMIN2	protein_coding	14	39114285	39136973	1
ENSG00000092295	0.781075	0.00837271	TGM1	protein_coding	14	24249114	24264432	-1
ENSG00000092330	0.0247891	0.806098	TINF2	protein_coding	14	24238286	24242663	-1
ENSG00000092345	-0.443798	0.262621	DAZL	protein_coding	3	16586792	16670306	-1
ENSG00000092421	-0.583594	0.0323665	SEMA6A	protein_coding	5	116443555	116574823	-1
ENSG00000092439	-0.0291521	0.650565	TRPM7	protein_coding	15	50552473	50686797	-1
ENSG00000092445	-1.04461	2.65968e-70	TYRO3	protein_coding	15	41557675	41583589	1
ENSG00000092470	-3.06066	7.65229e-143	WDR76	protein_coding	15	43826980	43868412	1
ENSG00000092529	1.50601	0.015554	CAPN3	protein_coding	15	42359498	42412949	1
ENSG00000092531	0.455925	1.55152e-13	SNAP23	protein_coding	15	42491233	42545356	1
ENSG00000092607	-0.177767	0.0888911	TBX15	protein_coding	1	118883046	118989556	-1
ENSG00000092621	0.42875	2.82288e-23	PHGDH	protein_coding	1	119648411	119744218	1
ENSG00000092758	0.0110661	0.982498	COL9A3	protein_coding	20	62816244	62841159	1
ENSG00000092820	0.598078	5.59815e-24	EZR	protein_coding	6	158765741	158819368	-1
ENSG00000092841	-0.170769	4.0391e-10	MYL6	protein_coding	12	56158346	56163496	1
ENSG00000092847	-0.143835	0.0202538	AGO1	protein_coding	1	35869808	35930532	1
ENSG00000092850	0.614153	0.232609	TEKT2	protein_coding	1	36084094	36088275	1
ENSG00000092853	-3.66659	2.77583e-130	CLSPN	protein_coding	1	35720218	35769978	-1
ENSG00000092871	-0.353526	8.3333e-06	RFFL	protein_coding	17	35005990	35089319	-1
ENSG00000092929	1.9033	3.57723e-19	UNC13D	protein_coding	17	75827225	75844785	-1
ENSG00000092931	-0.511262	2.33605e-08	MFSD11	protein_coding	17	76735865	76781449	1
ENSG00000092964	1.51376	0	DPYSL2	protein_coding	8	26514031	26658178	1
ENSG00000092969	-0.195279	0.058255	TGFB2	protein_coding	1	218345336	218444619	1
ENSG00000092978	-0.565332	2.45198e-08	GPATCH2	protein_coding	1	217426992	217631090	-1
ENSG00000093000	-1.1685	4.59082e-119	NUP50	protein_coding	22	45163925	45188017	1
ENSG00000093009	-3.01716	7.51041e-142	CDC45	protein_coding	22	19479457	19520612	1
ENSG00000093010	-0.344391	5.00374e-13	COMT	protein_coding	22	19941371	19969975	1
ENSG00000093072	2.45063	2.72374e-06	ADA2	protein_coding	22	17178790	17258235	-1
ENSG00000093100	1.36041	0.000557358		lncRNA	22	17787652	17811497	-1
ENSG00000093134	-1.23071	0.0157446	VNN3P	transcribed_unitary_pseudogene	6	132722784	132736935	-1
ENSG00000093144	-0.965988	7.02433e-69	ECHDC1	protein_coding	6	127288712	127343609	-1
ENSG00000093167	-0.611871	3.26656e-33	LRRFIP2	protein_coding	3	37052626	37183689	-1
ENSG00000093183	-0.348622	1.20805e-12	SEC22C	protein_coding	3	42547969	42601080	-1
ENSG00000093217	-0.358646	0.0139686	XYLB	protein_coding	3	38346760	38421348	1
ENSG00000094631	0.970473	2.00401e-54	HDAC6	protein_coding	X	48801377	48824982	1
ENSG00000094804	-2.45883	2.04471e-185	CDC6	protein_coding	17	40287879	40304657	1
ENSG00000094841	1.17064	6.84124e-34	UPRT	protein_coding	X	75156388	75304885	1
ENSG00000094880	-0.54787	2.73777e-15	CDC23	protein_coding	5	138187650	138213343	-1
ENSG00000094914	-0.588362	3.35416e-16	AAAS	protein_coding	12	53307456	53324864	-1
ENSG00000094916	-0.633203	5.44351e-56	CBX5	protein_coding	12	54230942	54280133	-1
ENSG00000094975	0.640562	1.13806e-21	SUCO	protein_coding	1	172532349	172611833	1
ENSG00000095002	-1.64411	1.32619e-105	MSH2	protein_coding	2	47403067	47663146	1
ENSG00000095015	-0.202526	0.244112	MAP3K1	protein_coding	5	56815549	56896152	1
ENSG00000095059	0.103514	0.122563	DHPS	protein_coding	19	12675717	12681880	-1
ENSG00000095066	0.385649	5.11104e-06	HOOK2	protein_coding	19	12763003	12872740	-1
ENSG00000095139	-0.243417	1.98416e-11	ARCN1	protein_coding	11	118572390	118603033	1
ENSG00000095203	1.10484	3.71043e-39	EPB41L4B	protein_coding	9	109171974	109321059	-1
ENSG00000095209	-1.55528	8.98051e-115	TMEM38B	protein_coding	9	105694541	105776629	1
ENSG00000095261	-0.713058	1.24242e-28	PSMD5	protein_coding	9	120815496	120842951	-1
ENSG00000095303	6.11499	2.86127e-54	PTGS1	protein_coding	9	122370530	122395703	1
ENSG00000095319	-0.661144	4.91976e-55	NUP188	protein_coding	9	128947699	129007096	1
ENSG00000095321	-0.332579	1.53108e-14	CRAT	protein_coding	9	129094142	129111189	-1
ENSG00000095370	-0.174977	0.696193	SH2D3C	protein_coding	9	127738317	127778710	-1
ENSG00000095380	-0.146377	0.0533604	NANS	protein_coding	9	98056732	98083077	1
ENSG00000095383	0.247934	1.77388e-06	TBC1D2	protein_coding	9	98199011	98255649	-1
ENSG00000095397	0.240108	0.12464	WHRN	protein_coding	9	114402080	114505473	-1
ENSG00000095464	0.994835	0.0318563	PDE6C	protein_coding	10	93612537	93666010	1
ENSG00000095485	-0.513618	5.66616e-12	CWF19L1	protein_coding	10	100232298	100267680	-1
ENSG00000095539	1.0263	3.59007e-07	SEMA4G	protein_coding	10	100969504	100985871	1
ENSG00000095564	0.989511	2.01787e-112	BTAF1	protein_coding	10	91923770	92031437	1
ENSG00000095574	-0.162308	0.13094	IKZF5	protein_coding	10	122990807	123008812	-1
ENSG00000095587	0.13077	0.796919	TLL2	protein_coding	10	96364608	96513926	-1
ENSG00000095596	2.55413	0.0141767	CYP26A1	protein_coding	10	93073475	93077885	1
ENSG00000095637	0.271892	0.0198953	SORBS1	protein_coding	10	95311771	95561414	-1
ENSG00000095713	0.336502	0.391764	CRTAC1	protein_coding	10	97865000	98030828	-1
ENSG00000095739	0.520641	0.318179	BAMBI	protein_coding	10	28677510	28682932	1
ENSG00000095752	-0.196693	0.0223186	IL11	protein_coding	19	55364382	55370463	-1
ENSG00000095787	-0.183092	5.27226e-06	WAC	protein_coding	10	28532493	28623112	1
ENSG00000095794	-0.570561	3.52754e-11	CREM	protein_coding	10	35126791	35212958	1
ENSG00000095906	-0.671971	2.02324e-12	NUBP2	protein_coding	16	1782932	1789186	1
ENSG00000095951	0.271447	0.000469275	HIVEP1	protein_coding	6	12008762	12164999	1
ENSG00000096060	-2.63951	7.58079e-25	FKBP5	protein_coding	6	35573585	35728583	-1
ENSG00000096063	-0.565361	5.12913e-23	SRPK1	protein_coding	6	35832966	35921342	-1
ENSG00000096070	0.714973	7.67672e-21	BRPF3	protein_coding	6	36196744	36232790	1
ENSG00000096080	-0.545634	7.94658e-08	MRPS18A	protein_coding	6	43671202	43687791	-1
ENSG00000096092	-0.139842	0.094201	TMEM14A	protein_coding	6	52671113	52686588	1
ENSG00000096093	0.293357	1.38859e-07	EFHC1	protein_coding	6	52362123	52529886	1
ENSG00000096384	-0.452182	1.25022e-130	HSP90AB1	protein_coding	6	44246166	44253888	1
ENSG00000096401	-0.363973	7.83308e-11	CDC5L	protein_coding	6	44387706	44450425	1
ENSG00000096433	0.803021	2.21097e-205	ITPR3	protein_coding	6	33620365	33696574	1
ENSG00000096654	-0.807742	0.000118617	ZNF184	protein_coding	6	27450743	27473118	-1
ENSG00000096696	1.48864	0.00894302	DSP	protein_coding	6	7541617	7586714	1
ENSG00000096717	-0.808713	4.56156e-22	SIRT1	protein_coding	10	67884656	67918390	1
ENSG00000096746	0.0534051	0.309203	HNRNPH3	protein_coding	10	68331174	68343193	1
ENSG00000096872	-0.754089	5.72368e-08	IFT74	protein_coding	9	26947039	27066134	1
ENSG00000096968	-0.763617	3.76336e-16	JAK2	protein_coding	9	4984390	5129948	1
ENSG00000096996	0.11355	0.799341	IL12RB1	protein_coding	19	18058995	18098944	-1
ENSG00000097007	1.43382	0	ABL1	protein_coding	9	130713016	130887675	1
ENSG00000097021	-0.572121	2.84248e-28	ACOT7	protein_coding	1	6264269	6393767	-1
ENSG00000097033	0.0876106	0.13483	SH3GLB1	protein_coding	1	86704570	86748184	1
ENSG00000097046	-1.4799	2.01997e-29	CDC7	protein_coding	1	91500851	91525764	1
ENSG00000097096	0.342209	0.252936	SYDE2	protein_coding	1	85156889	85201724	-1
ENSG00000099139	2.56622	6.22937e-50	PCSK5	protein_coding	9	75890644	76362975	1
ENSG00000099194	2.34275	0	SCD	protein_coding	10	100347233	100364826	1
ENSG00000099203	0.0640504	0.755525	TMED1	protein_coding	19	10832067	10836318	-1
ENSG00000099204	-0.205879	0.0023021	ABLIM1	protein_coding	10	114431112	114768061	-1
ENSG00000099219	0.662661	1.69073e-20	ERMP1	protein_coding	9	5749832	5879537	-1
ENSG00000099246	-0.0820631	0.0893992	RAB18	protein_coding	10	27504174	27543207	1
ENSG00000099250	-1.22681	0	NRP1	protein_coding	10	33177492	33336262	-1
ENSG00000099251	-0.448498	0.361096	HSD17B7P2	transcribed_unprocessed_pseudogene	10	38356380	38378505	1
ENSG00000099256	-1.05713	1.19429e-18	PRTFDC1	protein_coding	10	24848614	24952606	-1
ENSG00000099260	-1.72803	6.19935e-158	PALMD	protein_coding	1	99646113	99694541	1
ENSG00000099282	0.790291	0.140909	TSPAN15	protein_coding	10	69451465	69507666	1
ENSG00000099284	0.109402	0.848183	MACROH2A2	protein_coding	10	70052544	70112282	1
ENSG00000099290	-0.350115	3.33012e-15	WASHC2A	protein_coding	10	50067888	50133509	1
ENSG00000099308	-0.146666	0.0840596	MAST3	protein_coding	19	18097778	18151692	1
ENSG00000099326	1.42384	1.36406e-110	MZF1	protein_coding	19	58561931	58573575	-1
ENSG00000099330	1.14081	1.0033e-42	OCEL1	protein_coding	19	17226213	17229219	1
ENSG00000099331	0.866225	8.5581e-187	MYO9B	protein_coding	19	17075777	17214537	1
ENSG00000099337	0.235488	0.113155	KCNK6	protein_coding	19	38319845	38332076	1
ENSG00000099338	0.358716	0.338934	CATSPERG	protein_coding	19	38335775	38370943	1
ENSG00000099341	0.427574	1.27823e-51	PSMD8	protein_coding	19	38374563	38383850	1
ENSG00000099364	0.163562	0.0188815	FBXL19	protein_coding	16	30923055	30948783	1
ENSG00000099365	0.436487	9.11897e-05	STX1B	protein_coding	16	30989256	31010638	-1
ENSG00000099377	1.13786	2.60671e-30	HSD3B7	protein_coding	16	30985207	30989147	1
ENSG00000099381	-0.00610797	0.944264	SETD1A	protein_coding	16	30957754	30984664	1
ENSG00000099385	0.191905	0.0555466	BCL7C	protein_coding	16	30833626	30894302	-1
ENSG00000099617	0.180188	0.662625	EFNA2	protein_coding	19	1285873	1301431	1
ENSG00000099622	0.0615108	0.152503	CIRBP	protein_coding	19	1259384	1274880	1
ENSG00000099624	-0.505592	1.21534e-20	ATP5F1D	protein_coding	19	1241746	1244825	1
ENSG00000099625	0.116774	0.31532	CBARP	protein_coding	19	1228287	1238027	-1
ENSG00000099769	0.415373	0.423126	IGFALS	protein_coding	16	1790413	1794971	-1
ENSG00000099783	-1.05571	8.90335e-187	HNRNPM	protein_coding	19	8444767	8489114	1
ENSG00000099785	-0.60431	2.80193e-09	MARCHF2	protein_coding	19	8413270	8439017	1
ENSG00000099795	-0.277124	2.24203e-05	NDUFB7	protein_coding	19	14566078	14572066	-1
ENSG00000099797	-0.247854	6.63637e-07	TECR	protein_coding	19	14517085	14565980	1
ENSG00000099800	-0.909693	9.1927e-25	TIMM13	protein_coding	19	2425625	2427586	-1
ENSG00000099804	0.0934732	0.124805	CDC34	protein_coding	19	531760	542092	1
ENSG00000099812	0.179681	0.69733	MISP	protein_coding	19	751112	764318	1
ENSG00000099814	-0.265721	3.04478e-06	CEP170B	protein_coding	14	104865268	104896747	1
ENSG00000099817	-0.367825	1.23705e-22	POLR2E	protein_coding	19	1086574	1095380	-1
ENSG00000099821	0.214565	8.80574e-07	POLRMT	protein_coding	19	617221	633537	-1
ENSG00000099822	0.883495	2.99669e-72	HCN2	protein_coding	19	589881	617159	1
ENSG00000099834	1.70199	3.96273e-08	CDHR5	protein_coding	11	616577	626078	-1
ENSG00000099840	2.03997	6.58523e-10	IZUMO4	protein_coding	19	2096429	2099593	1
ENSG00000099849	-0.734016	2.76378e-08	RASSF7	protein_coding	11	560404	564025	1
ENSG00000099860	2.65682	0	GADD45B	protein_coding	19	2476122	2478259	1
ENSG00000099864	0.120293	0.802169	PALM	protein_coding	19	708935	748329	1
ENSG00000099866	1.01197	0.00139436	MADCAM1	protein_coding	19	489176	505343	1
ENSG00000099869	0.29317	0.341963	IGF2-AS	lncRNA	11	2140501	2148666	1
ENSG00000099875	-0.240081	2.54931e-09	MKNK2	protein_coding	19	2037465	2051244	-1
ENSG00000099889	1.69076	9.8931e-18	ARVCF	protein_coding	22	19969896	20016823	-1
ENSG00000099899	-1.13043	1.14879e-47	TRMT2A	protein_coding	22	20111875	20117392	-1
ENSG00000099901	-2.09367	6.26315e-298	RANBP1	protein_coding	22	20115938	20127355	1
ENSG00000099904	0.178888	0.00298996	ZDHHC8	protein_coding	22	20129456	20148007	1
ENSG00000099910	-0.256426	0.0149046	KLHL22	protein_coding	22	20441519	20495844	-1
ENSG00000099917	0.686493	3.93314e-81	MED15	protein_coding	22	20495913	20587632	1
ENSG00000099937	-0.902565	1.11992e-07	SERPIND1	protein_coding	22	20774113	20787720	1
ENSG00000099940	-0.314748	5.32486e-06	SNAP29	protein_coding	22	20859007	20891214	1
ENSG00000099942	0.626308	3.21762e-75	CRKL	protein_coding	22	20917407	20953747	1
ENSG00000099949	-0.771586	4.44147e-11	LZTR1	protein_coding	22	20982269	20999032	1
ENSG00000099953	-0.0720272	0.905055	MMP11	protein_coding	22	23768226	23784316	1
ENSG00000099956	-0.0595383	0.450561	SMARCB1	protein_coding	22	23786931	23838009	1
ENSG00000099957	-1.25839	6.93376e-25	P2RX6	protein_coding	22	21009808	21028013	1
ENSG00000099960	-1.17269	0.00858332	SLC7A4	protein_coding	22	21028718	21032840	-1
ENSG00000099968	-0.418469	1.11062e-17	BCL2L13	protein_coding	22	17628855	17730855	1
ENSG00000099974	0.988376	0.000161355	DDTL	protein_coding	22	23966888	23972556	1
ENSG00000099977	0.725596	1.8841e-12	DDT	protein_coding	22	23971365	23979828	-1
ENSG00000099984	0.32331	0.474106	GSTT2	protein_coding	22	23980058	23983915	1
ENSG00000099985	0.380159	0.468494	OSM	protein_coding	22	30262829	30266851	-1
ENSG00000099991	1.32644	1.53885e-200	CABIN1	protein_coding	22	24011192	24178628	1
ENSG00000099992	0.29929	0.000650924	TBC1D10A	protein_coding	22	30291990	30326947	-1
ENSG00000099994	1.72234	0.0118529	SUSD2	protein_coding	22	24181487	24189106	1
ENSG00000099995	-0.298279	9.57859e-17	SF3A1	protein_coding	22	30331988	30356919	-1
ENSG00000099998	-0.259918	0.612328	GGT5	protein_coding	22	24219654	24245108	-1
ENSG00000099999	0.651769	1.56395e-23	RNF215	protein_coding	22	30368811	30421771	-1
ENSG00000100003	0.838727	1.04096e-114	SEC14L2	protein_coding	22	30396941	30425303	1
ENSG00000100012	0.302565	0.333957	SEC14L3	protein_coding	22	30447959	30472017	-1
ENSG00000100014	-0.830201	1.74798e-28	SPECC1L	protein_coding	22	24270817	24417739	1
ENSG00000100023	-0.260617	0.00074728	PPIL2	protein_coding	22	21666000	21700015	1
ENSG00000100024	0.962268	5.78413e-07	UPB1	protein_coding	22	24494107	24528390	1
ENSG00000100027	4.18048	1.95505e-12	YPEL1	protein_coding	22	21697536	21735794	-1
ENSG00000100028	-0.881068	2.90942e-49	SNRPD3	protein_coding	22	24555958	24582052	1
ENSG00000100029	0.196529	8.39862e-07	PES1	protein_coding	22	30576625	30607083	-1
ENSG00000100030	0.103711	0.00179095	MAPK1	protein_coding	22	21759657	21867680	-1
ENSG00000100031	1.01803	8.77522e-60	GGT1	protein_coding	22	24594811	24629005	1
ENSG00000100034	-0.519162	3.0245e-27	PPM1F	protein_coding	22	21919425	21952848	-1
ENSG00000100036	0.622316	7.18676e-22	SLC35E4	protein_coding	22	30635781	30669016	1
ENSG00000100038	-0.821831	0.0854502	TOP3B	protein_coding	22	21957025	21982813	-1
ENSG00000100053	1.1783	0.0447697	CRYBB3	protein_coding	22	25199858	25207359	1
ENSG00000100055	0.872747	2.48471e-12	CYTH4	protein_coding	22	37282027	37315341	1
ENSG00000100056	-0.500125	2.30837e-09	ESS2	protein_coding	22	19130279	19144684	-1
ENSG00000100058	1.97639	3.80748e-176	CRYBB2P1	transcribed_unprocessed_pseudogene	22	25448080	25520856	1
ENSG00000100060	0.00514968	0.994723	MFNG	protein_coding	22	37469063	37486393	-1
ENSG00000100065	-1.48525	1.87556e-87	CARD10	protein_coding	22	37490362	37519542	-1
ENSG00000100068	1.21432	1.83259e-24	LRP5L	transcribed_unprocessed_pseudogene	22	25351418	25405377	-1
ENSG00000100075	-0.00410052	0.954616	SLC25A1	protein_coding	22	19175581	19178739	-1
ENSG00000100077	0.899672	8.19594e-62	GRK3	protein_coding	22	25564675	25729294	1
ENSG00000100078	4.36173	0.000399315	PLA2G3	protein_coding	22	31134807	31140508	-1
ENSG00000100079	-0.103887	0.854809	LGALS2	protein_coding	22	37570248	37582616	-1
ENSG00000100083	-0.0602939	0.31248	GGA1	protein_coding	22	37608725	37633564	1
ENSG00000100084	-0.849244	7.80725e-11	HIRA	protein_coding	22	19330698	19447450	-1
ENSG00000100092	0.640483	0.00333186	SH3BP1	protein_coding	22	37634654	37656117	1
ENSG00000100097	0.961138	1.24182e-299	LGALS1	protein_coding	22	37675636	37679802	1
ENSG00000100099	0.200008	0.000500372	HPS4	protein_coding	22	26443107	26483931	-1
ENSG00000100100	0.846563	3.76061e-05	PIK3IP1	protein_coding	22	31281594	31292534	-1
ENSG00000100104	-0.203664	0.0801626	SRRD	protein_coding	22	26483877	26494658	1
ENSG00000100105	0.417508	0.000136175	PATZ1	protein_coding	22	31325804	31346346	-1
ENSG00000100106	-0.104193	0.00797453	TRIOBP	protein_coding	22	37697048	37776556	1
ENSG00000100109	-0.167391	0.0141723	TFIP11	protein_coding	22	26491225	26512505	-1
ENSG00000100116	-0.355574	0.0347989	GCAT	protein_coding	22	37807905	37817176	1
ENSG00000100122	0.134459	0.796566	CRYBB1	protein_coding	22	26599278	26618027	-1
ENSG00000100124	-0.729092	1.44078e-21	ANKRD54	protein_coding	22	37830855	37849327	-1
ENSG00000100129	0.247165	1.25391e-09	EIF3L	protein_coding	22	37848868	37889407	1
ENSG00000100138	-0.0919896	0.0769864	SNU13	protein_coding	22	41673933	41690504	-1
ENSG00000100139	-0.889511	3.35987e-74	MICALL1	protein_coding	22	37905657	37942822	1
ENSG00000100142	-0.705795	1.02902e-20	POLR2F	protein_coding	22	37952607	38041915	1
ENSG00000100147	-2.58499	8.69096e-32	CCDC134	protein_coding	22	41800679	41832164	1
ENSG00000100150	-0.181282	0.298647	DEPDC5	protein_coding	22	31753867	31908033	1
ENSG00000100151	-0.568075	3.60889e-08	PICK1	protein_coding	22	38056311	38075701	1
ENSG00000100154	-0.0763799	0.489435	TTC28	protein_coding	22	27978014	28679840	-1
ENSG00000100156	1.82031	0.0223326	SLC16A8	protein_coding	22	38078134	38084184	-1
ENSG00000100162	-2.89143	1.64098e-75	CENPM	protein_coding	22	41938737	41947152	-1
ENSG00000100167	0.230475	0.526914	SEPTIN3	protein_coding	22	41969443	41998221	1
ENSG00000100196	0.248582	6.50289e-05	KDELR3	protein_coding	22	38468078	38483447	1
ENSG00000100197	0.863306	0.0564831	CYP2D6	protein_coding	22	42126499	42130865	-1
ENSG00000100201	0.769844	3.9636e-227	DDX17	protein_coding	22	38483438	38507660	-1
ENSG00000100206	-0.589945	0.224179	DMC1	protein_coding	22	38518948	38570204	-1
ENSG00000100207	-0.270629	7.11844e-07	TCF20	protein_coding	22	42160013	42343616	-1
ENSG00000100209	-0.165262	0.254532	HSCB	protein_coding	22	28742039	28757515	1
ENSG00000100211	-0.705802	6.58493e-06	CBY1	protein_coding	22	38656636	38673854	1
ENSG00000100216	-0.913311	1.20129e-60	TOMM22	protein_coding	22	38681957	38685421	1
ENSG00000100218	0.00409275	0.99584	RSPH14	protein_coding	22	23059415	23145021	-1
ENSG00000100219	0.205951	2.21612e-05	XBP1	protein_coding	22	28794555	28800597	-1
ENSG00000100220	-0.951026	8.66257e-91	RTCB	protein_coding	22	32387582	32412248	-1
ENSG00000100221	0.644953	4.23316e-61	JOSD1	protein_coding	22	38685543	38701556	-1
ENSG00000100225	-0.044931	0.391186	FBXO7	protein_coding	22	32474676	32498829	1
ENSG00000100226	0.198597	0.000167567	GTPBP1	protein_coding	22	38705742	38738299	1
ENSG00000100227	-0.270101	1.33673e-06	POLDIP3	protein_coding	22	42583721	42614962	-1
ENSG00000100228	-0.773839	4.5727e-10	RAB36	protein_coding	22	23145366	23165663	1
ENSG00000100234	3.844	3.466e-09	TIMP3	protein_coding	22	32801705	32863041	1
ENSG00000100239	-0.0747656	0.20284	PPP6R2	protein_coding	22	50343304	50445090	1
ENSG00000100241	0.0256075	0.606322	SBF1	protein_coding	22	50443219	50483923	-1
ENSG00000100242	0.572991	9.11993e-52	SUN2	protein_coding	22	38733290	38794143	-1
[truncated: 22,503 more rows]

## Sheet: U87 Up
ensembl_gene_id	log2FoldChange	FDR	external_gene_name	gene_biotype	chromosome_name	start_position	end_position	strand
ENSG00000001084	0.703054	1.37044e-43	GCLC	protein_coding	6	53497341	53616970	-1
ENSG00000001617	2.49693	0.00086128	SEMA3F	protein_coding	3	50155045	50189075	1
ENSG00000001626	1.32649	0.00616727	CFTR	protein_coding	7	117287120	117715971	1
ENSG00000002586	0.952019	5.89948e-129	CD99	protein_coding	X	2691187	2741309	1
ENSG00000002726	6.31079	1.69611e-05	AOC1	protein_coding	7	150824627	150861504	1
ENSG00000003987	0.71403	5.02481e-05	MTMR7	protein_coding	8	17296794	17413528	-1
ENSG00000004455	1.57413	0	AK2	protein_coding	1	33007986	33080996	-1
ENSG00000004838	1.17119	2.35831e-08	ZMYND10	protein_coding	3	50341110	50345732	-1
ENSG00000005381	2.40204	0.000132849	MPO	protein_coding	17	58269855	58280935	-1
ENSG00000005448	0.865266	1.64401e-79	WDR54	protein_coding	2	74421678	74425755	1
ENSG00000005812	0.866741	1.60822e-44	FBXL3	protein_coding	13	76992598	77027195	-1
ENSG00000005961	1.87978	0.00106935	ITGA2B	protein_coding	17	44372180	44389649	-1
ENSG00000006283	2.23436	8.12393e-11	CACNA1G	protein_coding	17	50560715	50627474	1
ENSG00000006459	2.19804	1.87153e-85	KDM7A	protein_coding	7	140084746	140176983	-1
ENSG00000006740	2.80013	1.011e-13	ARHGAP44	protein_coding	17	12789498	12991643	1
ENSG00000007062	3.24357	1.78637e-06	PROM1	protein_coding	4	15963076	16084378	-1
ENSG00000007402	2.37814	3.86124e-18	CACNA2D2	protein_coding	3	50362613	50504244	-1
ENSG00000008056	0.78779	0.0281258	SYN1	protein_coding	X	47571901	47619857	-1
ENSG00000008083	2.05093	4.43092e-253	JARID2	protein_coding	6	15246069	15522042	1
ENSG00000008086	0.793611	7.94319e-23	CDKL5	protein_coding	X	18425583	18653629	1
ENSG00000008441	1.93186	0	NFIX	protein_coding	19	12995475	13098796	1
ENSG00000008517	3.31454	3.60756e-43	IL32	protein_coding	16	3065297	3082192	1
ENSG00000008710	1.5287	1.16915e-257	PKD1	protein_coding	16	2088708	2135898	-1
ENSG00000009694	0.835336	4.41213e-06	TENM1	protein_coding	X	124375903	125204312	-1
ENSG00000010219	0.817702	1.17123e-17	DYRK4	protein_coding	12	4562208	4615302	1
ENSG00000010310	1.58059	2.08872e-24	GIPR	protein_coding	19	45668221	45683722	1
ENSG00000010322	0.731075	2.15463e-67	NISCH	protein_coding	3	52455118	52493068	1
ENSG00000010404	0.839097	4.49122e-196	IDS	protein_coding	X	149476988	149521096	-1
ENSG00000010810	0.758009	7.48024e-86	FYN	protein_coding	6	111660332	111873452	-1
ENSG00000010818	1.40513	2.55035e-189	HIVEP2	protein_coding	6	142751469	142956698	-1
ENSG00000011028	0.9964	2.13947e-229	MRC2	protein_coding	17	62627670	62693597	1
ENSG00000011143	0.700405	2.14847e-08	MKS1	protein_coding	17	58205441	58219605	-1
ENSG00000011347	6.66976	0	SYT7	protein_coding	11	61513714	61581148	-1
ENSG00000011422	0.831608	3.6827e-201	PLAUR	protein_coding	19	43646095	43670547	-1
ENSG00000011465	1.37202	8.83021e-18	DCN	protein_coding	12	91140484	91183217	-1
ENSG00000011478	1.27453	3.97023e-142	QPCTL	protein_coding	19	45692403	45703989	1
ENSG00000012171	0.862621	3.1694e-19	SEMA3B	protein_coding	3	50267558	50277546	1
ENSG00000012822	1.65413	0	CALCOCO1	protein_coding	12	53708517	53727745	-1
ENSG00000013441	1.31291	3.15233e-184	CLK1	protein_coding	2	200853009	200864691	-1
ENSG00000013588	2.54965	0	GPRC5A	protein_coding	12	12891559	12917937	1
ENSG00000013725	3.61919	5.06899e-137	CD6	protein_coding	11	60971680	61020377	1
ENSG00000014257	1.03372	8.46512e-23	ACP3	protein_coding	3	132317369	132368298	1
ENSG00000014824	0.739963	1.90731e-104	SLC30A9	protein_coding	4	41990502	42090461	1
ENSG00000014914	1.02414	3.31677e-37	MTMR11	protein_coding	1	149928651	149936879	-1
ENSG00000015285	0.980963	0.00713987	WAS	protein_coding	X	48676596	48691431	1
ENSG00000017260	1.18518	3.30311e-284	ATP2C1	protein_coding	3	130850595	131016712	1
ENSG00000017483	3.55881	1.44545e-32	SLC38A5	protein_coding	X	48458537	48470260	-1
ENSG00000018189	0.941655	6.43674e-47	RUFY3	protein_coding	4	70704204	70808619	1
ENSG00000018280	1.96351	1.04295e-09	SLC11A1	protein_coding	2	218382029	218396894	1
ENSG00000018625	0.884384	5.4599e-22	ATP1A2	protein_coding	1	160115759	160143591	1
ENSG00000019549	1.1753	3.69079e-277	SNAI2	protein_coding	8	48917598	48921740	-1
ENSG00000020181	1.61348	6.86307e-15	ADGRA2	protein_coding	8	37784191	37844896	1
ENSG00000020577	1.14422	1.18829e-157	SAMD4A	protein_coding	14	54566117	54793315	1
ENSG00000021762	1.69387	4.64599e-155	OSBPL5	protein_coding	11	3087107	3166739	-1
ENSG00000022556	1.71943	0.00839022	NLRP2	protein_coding	19	54953130	55001142	1
ENSG00000023171	1.04547	2.54478e-23	GRAMD1B	protein_coding	11	123358428	123627774	1
ENSG00000023445	1.15969	6.11726e-24	BIRC3	protein_coding	11	102317450	102339403	1
ENSG00000023516	0.675174	2.69261e-65	AKAP11	protein_coding	13	42272152	42323261	1
ENSG00000023608	1.74918	0	SNAPC1	protein_coding	14	61762420	61796428	1
ENSG00000024422	1.25081	0	EHD2	protein_coding	19	47713422	47743134	1
ENSG00000025039	1.25165	5.72256e-110	RRAGD	protein_coding	6	89364616	89412273	-1
ENSG00000025708	0.827429	3.37303e-06	TYMP	protein_coding	22	50525752	50530032	-1
ENSG00000026025	0.730159	3.65978e-212	VIM	protein_coding	10	17228241	17237593	1
ENSG00000026297	1.04232	1.19848e-22	RNASET2	protein_coding	6	166922113	166957191	-1
ENSG00000027847	1.04187	2.86451e-67	B4GALT7	protein_coding	5	177600132	177610330	1
ENSG00000028137	1.45129	0	TNFRSF1B	protein_coding	1	12166991	12209228	1
ENSG00000030419	0.774914	4.2535e-09	IKZF2	protein_coding	2	212999691	213152427	-1
ENSG00000033122	0.844129	0.0227533	LRRC7	protein_coding	1	69567922	70151945	1
ENSG00000033178	0.672205	2.00201e-45	UBA6	protein_coding	4	67612652	67701155	-1
ENSG00000034510	1.1383	0	TMSB10	protein_coding	2	84905656	84906671	1
ENSG00000034677	0.720228	1.66417e-35	RNF19A	protein_coding	8	100257060	100336218	-1
ENSG00000034693	0.877612	2.80057e-42	PEX3	protein_coding	6	143450805	143490616	1
ENSG00000035115	1.03835	1.28405e-42	SH3YL1	protein_coding	2	217730	266398	-1
ENSG00000036448	0.992909	0.0228336	MYOM2	protein_coding	8	2045046	2165552	1
ENSG00000036530	1.68951	4.07789e-06	CYP46A1	protein_coding	14	99684298	99727301	1
ENSG00000037280	4.81077	1.13709e-09	FLT4	protein_coding	5	180601506	180649624	-1
ENSG00000037637	1.29265	2.43791e-86	FBXO42	protein_coding	1	16246840	16352480	-1
ENSG00000037757	0.806341	2.00691e-13	MRI1	protein_coding	19	13764522	13774282	1
ENSG00000038382	0.886415	5.77152e-255	TRIO	protein_coding	5	14143342	14532128	1
ENSG00000039139	0.707121	8.00186e-06	DNAH5	protein_coding	5	13690328	14011818	-1
ENSG00000039560	0.96149	0	RAI14	protein_coding	5	34656328	34832612	1
ENSG00000040608	3.94381	1.89969e-06	RTN4R	protein_coding	22	20241415	20283246	-1
ENSG00000041880	0.79776	1.39262e-50	PARP3	protein_coding	3	51942345	51948867	1
ENSG00000042832	1.95105	7.7617e-08	TG	protein_coding	8	132866958	133134903	1
ENSG00000042980	2.02101	2.34097e-36	ADAM28	protein_coding	8	24294069	24359014	1
ENSG00000043355	0.600053	1.18256e-05	ZIC2	protein_coding	13	99981784	99986765	1
ENSG00000043514	0.843822	5.42981e-36	TRIT1	protein_coding	1	39838110	39883511	-1
ENSG00000044090	0.717338	9.12881e-37	CUL7	protein_coding	6	43037617	43053943	-1
ENSG00000044524	4.8428	9.45288e-56	EPHA3	protein_coding	3	89107621	89482134	1
ENSG00000044574	0.917261	0	HSPA5	protein_coding	9	125234853	125241382	-1
ENSG00000046651	1.13897	1.43387e-60	OFD1	protein_coding	X	13734743	13777955	1
ENSG00000046653	1.90487	7.54969e-08	GPM6B	protein_coding	X	13770939	13938638	-1
ENSG00000047457	2.4555	1.46522e-06	CP	protein_coding	3	149162410	149221829	-1
ENSG00000047579	1.64936	0.039422	DTNBP1	protein_coding	6	15522807	15663058	-1
ENSG00000048028	1.47004	1.98261e-21	USP28	protein_coding	11	113797874	113875572	-1
ENSG00000048052	1.07512	2.94213e-103	HDAC9	protein_coding	7	18086949	19002416	1
ENSG00000048462	1.56681	0.0234534	TNFRSF17	protein_coding	16	11965210	11968068	1
ENSG00000048471	0.753551	7.85037e-59	SNX29	protein_coding	16	11976734	12574287	1
ENSG00000048828	0.601896	1.95324e-99	FAM120A	protein_coding	9	93451685	93566112	1
ENSG00000049192	1.60169	4.46573e-98	ADAMTS6	protein_coding	5	65148738	65481920	-1
ENSG00000049759	1.1959	2.58372e-278	NEDD4L	protein_coding	18	58044226	58401540	1
ENSG00000049768	1.40955	0.0292216	FOXP3	protein_coding	X	49250438	49270477	-1
ENSG00000049769	1.0742	4.05754e-11	PPP1R3F	protein_coding	X	49269793	49301461	1
ENSG00000050628	1.01018	0.00418156	PTGER3	protein_coding	1	70852353	71047816	-1
ENSG00000050730	0.996276	1.00305e-11	TNIP3	protein_coding	4	121131408	121227466	-1
ENSG00000051108	0.685822	4.41639e-41	HERPUD1	protein_coding	16	56932142	56944864	1
ENSG00000051523	0.708115	9.22892e-79	CYBA	protein_coding	16	88643275	88651083	-1
ENSG00000052795	0.844606	2.79525e-49	FNIP2	protein_coding	4	158769026	158908050	1
ENSG00000053254	1.96596	0	FOXN3	protein_coding	14	89124871	89619149	-1
ENSG00000053371	2.05412	0	AKR7A2	protein_coding	1	19303965	19312144	-1
ENSG00000053918	1.9339	0.0246236	KCNQ1	protein_coding	11	2444684	2849105	1
ENSG00000054148	1.72875	0	PHPT1	protein_coding	9	136848724	136851027	1
ENSG00000054277	1.16965	1.19379e-08	OPN3	protein_coding	1	241590102	241677376	-1
ENSG00000054356	1.61004	0	PTPRN	protein_coding	2	219289623	219309648	-1
ENSG00000054611	1.13231	1.00615e-100	TBC1D22A	protein_coding	22	46762617	47175699	1
ENSG00000054690	2.05985	8.78187e-48	PLEKHH1	protein_coding	14	67533290	67589612	1
ENSG00000054938	2.27388	0.0043201	CHRDL2	protein_coding	11	74696429	74731426	-1
ENSG00000054965	0.759648	2.25417e-50	FAM168A	protein_coding	11	73400487	73598189	-1
ENSG00000054967	1.53491	3.21042e-60	RELT	protein_coding	11	73376399	73397474	1
ENSG00000055118	10.4724	2.66403e-47	KCNH2	protein_coding	7	150944961	150978321	-1
ENSG00000055609	1.09514	3.49216e-194	KMT2C	protein_coding	7	152134922	152436644	-1
ENSG00000055957	11.9953	2.80746e-19	ITIH1	protein_coding	3	52777595	52792068	1
ENSG00000057657	1.30175	1.25648e-78	PRDM1	protein_coding	6	105993463	106109939	1
ENSG00000057935	0.694841	3.36849e-26	MTA3	protein_coding	2	42494569	42756947	1
ENSG00000058063	0.654736	1.24282e-43	ATP11B	protein_coding	3	182793503	182921629	1
ENSG00000058262	1.16035	0	SEC61A1	protein_coding	3	128051641	128071705	1
ENSG00000058404	4.30476	6.45164e-23	CAMK2B	protein_coding	7	44210019	44334577	-1
ENSG00000059122	0.729337	4.79548e-49	FLYWCH1	protein_coding	16	2911931	2951208	1
ENSG00000059573	1.02545	1.06282e-141	ALDH18A1	protein_coding	10	95605941	95656711	-1
ENSG00000059804	2.61746	0	SLC2A3	protein_coding	12	7919230	7936187	-1
ENSG00000059915	1.0164	0.00391174	PSD	protein_coding	10	102402617	102421539	-1
ENSG00000060069	0.813377	1.77688e-42	CTDP1	protein_coding	18	79679803	79754503	1
ENSG00000060491	0.811593	5.53139e-95	OGFR	protein_coding	20	62804835	62814000	1
ENSG00000060558	4.733	2.02589e-07	GNA15	protein_coding	19	3136033	3163749	1
ENSG00000060656	1.67313	4.12744e-122	PTPRU	protein_coding	1	29236516	29326813	1
ENSG00000060718	2.76437	9.16295e-25	COL11A1	protein_coding	1	102876467	103108872	-1
ENSG00000060982	0.688508	9.58457e-99	BCAT1	protein_coding	12	24810024	24949101	-1
ENSG00000061656	2.92987	0	SPAG4	protein_coding	20	35615829	35621094	1
ENSG00000062038	1.77129	0.0085694	CDH3	protein_coding	16	68636189	68727468	1
ENSG00000063046	0.859231	6.00757e-269	EIF4B	protein_coding	12	53006282	53042215	1
ENSG00000063854	0.675069	8.233e-16	HAGH	protein_coding	16	1795620	1827157	-1
ENSG00000064102	1.32408	8.48009e-154	INTS13	protein_coding	12	26905181	26938326	-1
ENSG00000064201	1.45718	1.41944e-05	TSPAN32	protein_coding	11	2301997	2318204	1
ENSG00000064205	3.14362	0.00677633	CCN5	protein_coding	20	44714844	44728509	1
ENSG00000064270	1.47364	6.46859e-07	ATP2C2	protein_coding	16	84368527	84464187	1
ENSG00000064309	1.00235	1.50731e-13	CDON	protein_coding	11	125955796	126063335	-1
ENSG00000064547	0.96504	2.94013e-13	LPAR2	protein_coding	19	19623655	19628930	-1
ENSG00000064651	0.726567	6.91844e-24	SLC12A2	protein_coding	5	128083766	128189677	1
ENSG00000065911	0.772007	2.50559e-82	MTHFD2	protein_coding	2	74186172	74217565	1
ENSG00000065989	1.38697	1.92534e-06	PDE4A	protein_coding	19	10416773	10469630	1
ENSG00000066056	1.74562	3.13937e-05	TIE1	protein_coding	1	43300982	43323108	1
ENSG00000066230	1.11784	9.88583e-16	SLC9A3	protein_coding	5	470456	524449	-1
ENSG00000066405	1.4012	4.33557e-07	CLDN18	protein_coding	3	137998735	138033655	1
ENSG00000066427	1.03894	1.9686e-43	ATXN3	protein_coding	14	92044496	92106621	-1
ENSG00000066697	1.26354	3.12885e-219	MSANTD3	protein_coding	9	100427143	100451734	1
ENSG00000066933	0.887596	3.20731e-75	MYO9A	protein_coding	15	71822291	72118577	-1
ENSG00000067057	1.24351	0	PFKP	protein_coding	10	3066333	3137718	1
ENSG00000067066	0.684481	3.8091e-50	SP100	protein_coding	2	230415942	230545606	1
ENSG00000067191	0.941528	5.44713e-28	CACNB1	protein_coding	17	39173453	39197703	-1
ENSG00000067225	0.72292	3.9666e-265	PKM	protein_coding	15	72199029	72231819	-1
ENSG00000067445	0.673288	0.00033867	TRO	protein_coding	X	54920462	54931431	1
ENSG00000067606	1.17942	0.00574139	PRKCZ	protein_coding	1	2050411	2185395	1
ENSG00000067840	3.72043	0.00204674	PDZD4	protein_coding	X	153802166	153830565	-1
ENSG00000067842	7.48041	1.21526e-07	ATP2B3	protein_coding	X	153517642	153582939	1
ENSG00000067992	1.81585	1.08868e-66	PDK3	protein_coding	X	24465244	24550466	1
ENSG00000068028	1.0736	2.27723e-87	RASSF1	protein_coding	3	50329782	50340980	-1
ENSG00000068650	0.825131	0.0477201	ATP11A	protein_coding	13	112690038	112887168	1
ENSG00000068971	2.32202	0	PPP2R5B	protein_coding	11	64917553	64934475	1
ENSG00000069493	2.07513	3.06334e-45	CLEC2D	protein_coding	12	9664969	9699553	1
ENSG00000069667	1.52429	2.11856e-183	RORA	protein_coding	15	60488284	61229302	-1
ENSG00000069696	1.3694	6.1666e-07	DRD4	protein_coding	11	637269	640706	1
ENSG00000069812	1.17842	0.00322372	HES2	protein_coding	1	6412418	6424670	-1
ENSG00000069998	1.7894	9.22855e-275	HDHD5	protein_coding	22	17137511	17165287	-1
ENSG00000070031	1.30928	0.0339884	SCT	protein_coding	11	626309	627181	-1
ENSG00000070087	0.646515	4.95953e-127	PFN2	protein_coding	3	149964904	150050788	-1
ENSG00000070182	2.70994	1.95827e-05	SPTB	protein_coding	14	64746283	64879907	-1
ENSG00000070404	2.02901	2.73979e-66	FSTL3	protein_coding	19	676392	683392	1
ENSG00000070444	1.26485	2.50721e-125	MNT	protein_coding	17	2384073	2401104	-1
ENSG00000070476	0.881518	1.42524e-33	ZXDC	protein_coding	3	126437601	126475891	-1
ENSG00000070495	1.37249	4.16482e-236	JMJD6	protein_coding	17	76712832	76726799	-1
ENSG00000070601	4.53472	6.33528e-07	FRMPD1	protein_coding	9	37650954	37746904	1
ENSG00000070669	1.35887	1.55802e-14	ASNS	protein_coding	7	97851677	97872542	-1
ENSG00000071242	0.707287	6.42858e-35	RPS6KA2	protein_coding	6	166409364	166906451	-1
ENSG00000071246	1.1806	9.95419e-19	VASH1	protein_coding	14	76761468	76783015	1
ENSG00000071282	1.30668	2.78349e-31	LMCD1	protein_coding	3	8501807	8574668	1
ENSG00000071537	0.912786	3.54747e-209	SEL1L	protein_coding	14	81471547	81533853	-1
ENSG00000071575	1.0219	4.45526e-70	TRIB2	protein_coding	2	12716910	12742734	1
ENSG00000071889	1.02642	2.07504e-85	FAM3A	protein_coding	X	154506159	154516242	-1
ENSG00000072182	1.68355	0.000835626	ASIC4	protein_coding	2	219514170	219538772	1
ENSG00000072310	1.58425	3.99326e-255	SREBF1	protein_coding	17	17810399	17837002	-1
ENSG00000072364	0.70237	4.81848e-92	AFF4	protein_coding	5	132875395	132963634	-1
ENSG00000072682	2.19122	0	P4HA2	protein_coding	5	132190147	132295315	-1
ENSG00000072778	1.17752	0	ACADVL	protein_coding	17	7217125	7225266	1
ENSG00000072786	1.02618	1.72208e-168	STK10	protein_coding	5	172042079	172188224	-1
ENSG00000072818	3.02412	1.01506e-119	ACAP1	protein_coding	17	7336529	7351477	1
ENSG00000073060	0.930436	9.10824e-41	SCARB1	protein_coding	12	124776856	124882668	-1
ENSG00000073150	1.13774	0.000652999	PANX2	protein_coding	22	50170731	50180295	1
ENSG00000073605	1.95349	4.18236e-134	GSDMB	protein_coding	17	39904595	39919854	-1
ENSG00000073712	0.734684	1.20505e-40	FERMT2	protein_coding	14	52857268	52952435	-1
ENSG00000073756	1.87831	4.24538e-62	PTGS2	protein_coding	1	186671791	186680922	-1
ENSG00000073792	0.714939	2.99098e-51	IGF2BP2	protein_coding	3	185643130	185825042	-1
ENSG00000073969	0.60787	4.13428e-39	NSF	protein_coding	17	46590669	46757464	1
ENSG00000074181	1.18059	3.58758e-33	NOTCH3	protein_coding	19	15159038	15200995	-1
ENSG00000074211	4.44913	1.14902e-12	PPP2R2C	protein_coding	4	6320578	6563600	-1
ENSG00000074410	2.84264	0	CA12	protein_coding	15	63321378	63381846	-1
ENSG00000074660	1.43154	4.51119e-06	SCARF1	protein_coding	17	1633858	1645744	-1
ENSG00000074695	1.87105	0	LMAN1	protein_coding	18	59327823	59359265	-1
ENSG00000074706	2.53388	0.00149576	IPCEF1	protein_coding	6	154154496	154356803	-1
ENSG00000074800	1.00498	0	ENO1	protein_coding	1	8861000	8879190	-1
ENSG00000074935	0.631122	4.92453e-19	TUBE1	protein_coding	6	112070663	112087529	-1
ENSG00000075043	1.38676	0.0474088	KCNQ2	protein_coding	20	63400208	63472677	-1
ENSG00000075073	0.627423	4.86836e-05	TACR2	protein_coding	10	69403903	69416918	-1
ENSG00000075223	0.906139	6.04038e-80	SEMA3C	protein_coding	7	80742538	80922359	-1
ENSG00000075290	1.75093	0.0339703	WNT8B	protein_coding	10	100463009	100483744	1
ENSG00000075420	0.849	7.52795e-92	FNDC3B	protein_coding	3	172039578	172401669	1
ENSG00000075426	0.935256	8.15695e-287	FOSL2	protein_coding	2	28392448	28417317	1
ENSG00000075618	1.21297	1.8893e-185	FSCN1	protein_coding	7	5592816	5606655	1
ENSG00000075790	0.910701	7.18485e-191	BCAP29	protein_coding	7	107580246	107629170	1
ENSG00000075826	1.81497	1.68113e-23	SEC31B	protein_coding	10	100486646	100519864	-1
ENSG00000076554	1.68884	1.97242e-179	TPD52	protein_coding	8	80034745	80231232	-1
ENSG00000076641	2.30096	0	PAG1	protein_coding	8	80967810	81112068	-1
ENSG00000076944	1.49733	0.000458117	STXBP2	protein_coding	19	7636772	7647873	1
ENSG00000077063	0.60045	2.35278e-13	CTTNBP2	protein_coding	7	117710651	117874139	-1
ENSG00000077092	1.37511	4.33149e-81	RARB	protein_coding	3	24687887	25597932	1
ENSG00000077150	0.847217	2.13795e-79	NFKB2	protein_coding	10	102394110	102402524	1
ENSG00000077420	0.911126	3.63354e-34	APBB1IP	protein_coding	10	26438341	26567803	1
ENSG00000077522	1.06847	4.01044e-07	ACTN2	protein_coding	1	236664141	236764631	1
ENSG00000077585	1.25668	2.2577e-49	GPR137B	protein_coding	1	236142505	236221865	1
ENSG00000077782	0.811893	1.74965e-175	FGFR1	protein_coding	8	38400215	38468834	-1
ENSG00000077942	1.40512	6.94697e-42	FBLN1	protein_coding	22	45502238	45601135	1
ENSG00000078043	0.905128	2.04772e-48	PIAS2	protein_coding	18	46803218	46920160	-1
ENSG00000078114	1.57321	1.67696e-09	NEBL	protein_coding	10	20779973	21293011	-1
ENSG00000078142	0.983681	1.54919e-110	PIK3C3	protein_coding	18	41955234	42087830	1
ENSG00000078401	2.57568	5.73053e-19	EDN1	protein_coding	6	12290361	12297194	1
ENSG00000078487	1.03935	6.82681e-11	ZCWPW1	protein_coding	7	100400826	100428992	-1
ENSG00000078549	3.95849	1.53995e-29	ADCYAP1R1	protein_coding	7	31052308	31111479	1
ENSG00000078804	1.40806	0	TP53INP2	protein_coding	20	34704339	34713439	1
ENSG00000078814	1.25208	4.03246e-10	MYH7B	protein_coding	20	34955810	35002437	1
ENSG00000078900	4.50798	8.496e-07	TP73	protein_coding	1	3652516	3736201	1
ENSG00000079257	2.11843	3.24295e-79	LXN	protein_coding	3	158645822	158672648	-1
ENSG00000079308	2.56774	0	TNS1	protein_coding	2	217799588	218033982	-1
ENSG00000079432	1.65301	0	CIC	protein_coding	19	42268537	42295797	1
ENSG00000079739	1.01171	3.93223e-127	PGM1	protein_coding	1	63593411	63660245	1
ENSG00000079841	4.78399	2.95749e-22	RIMS1	protein_coding	6	71886550	72403150	1
ENSG00000079974	1.11643	1.6674e-46	RABL2B	protein_coding	22	50767501	50783667	-1
ENSG00000080031	2.31608	1.63808e-202	PTPRH	protein_coding	19	55181247	55209506	-1
ENSG00000080166	1.49873	0.0104196	DCT	protein_coding	13	94436811	94479682	-1
ENSG00000080200	2.17646	0	CRYBG3	protein_coding	3	97822011	97944984	1
ENSG00000080573	3.89055	2.81868e-06	COL5A3	protein_coding	19	9959561	10010504	-1
ENSG00000080618	1.06119	0.0435958	CPB2	protein_coding	13	46053186	46105033	-1
ENSG00000080854	2.67313	6.46557e-139	IGSF9B	protein_coding	11	133896438	133956968	-1
ENSG00000081019	1.16907	4.32997e-47	RSBN1	protein_coding	1	113761832	113812476	-1
ENSG00000081052	1.62635	0.000519888	COL4A4	protein_coding	2	227002714	227164453	-1
ENSG00000081277	2.67652	8.72626e-13	PKP1	protein_coding	1	201283452	201332993	1
ENSG00000081307	0.930986	4.11058e-60	UBA5	protein_coding	3	132654446	132679794	1
ENSG00000082014	2.57183	0	SMARCD3	protein_coding	7	151238764	151277896	-1
ENSG00000082512	0.991531	8.03666e-24	TRAF5	protein_coding	1	211326615	211374946	1
ENSG00000082641	0.828535	9.52916e-276	NFE2L1	protein_coding	17	48048329	48061545	1
ENSG00000082684	6.24542	2.42554e-09	SEMA5B	protein_coding	3	122909082	123028605	-1
ENSG00000082781	0.756198	1.34669e-107	ITGB5	protein_coding	3	124761948	124901418	-1
ENSG00000083444	0.95831	4.88919e-241	PLOD1	protein_coding	1	11934205	11975538	1
ENSG00000084234	0.645348	9.64974e-180	APLP2	protein_coding	11	130068147	130144811	1
ENSG00000084444	1.69842	2.48951e-158	FAM234B	protein_coding	12	13044381	13142521	1
ENSG00000084628	1.6131	0.0418174	NKAIN1	protein_coding	1	31179745	31239887	-1
ENSG00000085117	0.676264	1.66864e-103	CD82	protein_coding	11	44564427	44620358	1
ENSG00000085365	0.817138	5.2157e-88	SCAMP1	protein_coding	5	78360611	78480739	1
ENSG00000085377	0.941701	1.46834e-56	PREP	protein_coding	6	105273218	105454062	-1
ENSG00000085382	0.681584	3.52679e-16	HACE1	protein_coding	6	104728094	104859919	-1
ENSG00000085449	0.64089	4.23956e-59	WDFY1	protein_coding	2	223855716	223945357	-1
ENSG00000085514	1.09038	0.000122132	PILRA	protein_coding	7	100367530	100400096	1
ENSG00000085552	6.22103	2.13918e-07	IGSF9	protein_coding	1	159927039	159945613	-1
ENSG00000085741	4.31691	0.000422428	WNT11	protein_coding	11	76186325	76210736	-1
ENSG00000085788	1.157	5.56656e-171	DDHD2	protein_coding	8	38225218	38275558	1
ENSG00000086062	0.897006	2.92093e-184	B4GALT1	protein_coding	9	33104082	33167356	-1
ENSG00000086967	4.6131	0.00190292	MYBPC2	protein_coding	19	50432892	50466321	1
ENSG00000087074	0.70166	2.1671e-81	PPP1R15A	protein_coding	19	48872421	48876058	1
ENSG00000087085	2.61855	0.0119997	ACHE	protein_coding	7	100889994	100896974	-1
ENSG00000087116	0.586634	4.68202e-05	ADAMTS2	protein_coding	5	179110853	179345461	-1
ENSG00000087245	0.853208	0	MMP2	protein_coding	16	55389700	55506691	1
ENSG00000087253	0.971608	1.5993e-17	LPCAT2	protein_coding	16	55509072	55586666	1
ENSG00000087460	0.943047	0	GNAS	protein_coding	20	58839718	58911192	1
ENSG00000087589	3.49619	0.00354881	CASS4	protein_coding	20	56412112	56460387	1
ENSG00000087903	1.42623	2.2264e-56	RFX2	protein_coding	19	5993164	6199572	-1
ENSG00000088340	1.84213	4.90094e-173	FER1L4	transcribed_unitary_pseudogene	20	35558737	35607562	-1
ENSG00000088367	0.587196	1.10633e-62	EPB41L1	protein_coding	20	36091504	36232799	1
ENSG00000088386	3.0043	0.00548173	SLC15A1	protein_coding	13	98683801	98752672	-1
ENSG00000088448	0.643416	6.35415e-24	ANKRD10	protein_coding	13	110878540	110915069	-1
ENSG00000088451	0.72547	1.04034e-11	TGDS	protein_coding	13	94574054	94596242	-1
ENSG00000088543	1.09837	1.29643e-90	C3orf18	protein_coding	3	50558025	50571027	-1
ENSG00000088812	0.854375	5.34437e-58	ATRN	protein_coding	20	3471018	3651118	1
ENSG00000088826	1.14776	5.77887e-90	SMOX	protein_coding	20	4120980	4187747	1
ENSG00000088854	1.12712	4.05829e-35	DNAAF9	protein_coding	20	3249306	3407669	-1
ENSG00000088899	0.909511	1.38597e-17	LZTS3	protein_coding	20	3162617	3173549	-1
ENSG00000089041	1.0194	4.85076e-34	P2RX7	protein_coding	12	121132819	121188032	1
ENSG00000089094	1.28666	5.91219e-147	KDM2B	protein_coding	12	121429096	121581023	-1
ENSG00000089116	5.65967	8.74885e-08	LHX5	protein_coding	12	113462033	113472280	-1
ENSG00000089163	0.955092	0.00393054	SIRT4	protein_coding	12	120302316	120313249	1
ENSG00000089220	0.584976	2.5033e-89	PEBP1	protein_coding	12	118136124	118145584	1
ENSG00000089225	5.77949	0.00011619	TBX5	protein_coding	12	114353911	114408442	-1
ENSG00000089289	0.707004	1.8981e-29	IGBP1	protein_coding	X	70133447	70166324	1
ENSG00000089597	0.684429	3.59001e-192	GANAB	protein_coding	11	62624826	62646726	-1
ENSG00000089692	1.27776	0.0223314	LAG3	protein_coding	12	6772512	6778455	1
ENSG00000089775	1.95784	5.22535e-196	ZBTB25	protein_coding	14	64449106	64505213	-1
ENSG00000089820	1.68384	3.23662e-08	ARHGAP4	protein_coding	X	153907367	153934999	-1
ENSG00000089847	0.851335	1.0005e-05	ANKRD24	protein_coding	19	4182689	4224814	1
ENSG00000089876	1.07526	2.66535e-107	DHX32	protein_coding	10	125836337	125896436	-1
ENSG00000089902	1.11572	1.23555e-110	RCOR1	protein_coding	14	102592649	102730561	1
ENSG00000089916	0.953271	3.87758e-95	GPATCH2L	protein_coding	14	76151916	76254342	1
ENSG00000090006	0.806614	2.21579e-75	LTBP4	protein_coding	19	40592883	40629818	1
ENSG00000090013	0.759859	1.12589e-81	BLVRB	protein_coding	19	40447765	40465764	-1
ENSG00000090020	1.409	2.79827e-278	SLC9A1	protein_coding	1	27098809	27166981	-1
ENSG00000090339	3.35347	0	ICAM1	protein_coding	19	10271093	10286615	1
ENSG00000090530	2.13474	1.04844e-271	P3H2	protein_coding	3	189956728	190122437	-1
ENSG00000090776	1.45875	2.44546e-25	EFNB1	protein_coding	X	68829021	68842160	1
ENSG00000090857	0.794452	2.70037e-47	PDPR	protein_coding	16	70114332	70162537	1
ENSG00000090863	0.918722	1.60981e-281	GLG1	protein_coding	16	74447427	74607144	-1
ENSG00000091127	0.785901	3.28062e-22	PUS7	protein_coding	7	105439661	105522271	-1
ENSG00000091137	2.28633	6.91077e-24	SLC26A4	protein_coding	7	107660828	107717809	1
ENSG00000091409	2.53015	8.86628e-14	ITGA6	protein_coding	2	172427354	172506459	1
ENSG00000091428	3.90857	5.71169e-19	RAPGEF4	protein_coding	2	172735274	173052893	1
ENSG00000091436	1.02433	0	MAP3K20	protein_coding	2	173075435	173268015	1
ENSG00000091513	3.29757	0.000595571	TF	protein_coding	3	133746040	133796641	1
ENSG00000091536	2.51513	4.23587e-17	MYO15A	protein_coding	17	18108756	18179802	1
ENSG00000091542	0.915316	4.7023e-181	ALKBH5	protein_coding	17	18183078	18209954	1
ENSG00000091583	3.39395	7.55344e-101	APOH	protein_coding	17	66212033	66256525	-1
ENSG00000091831	1.10132	0.000179349	ESR1	protein_coding	6	151656691	152129619	1
ENSG00000091986	0.884461	1.15642e-178	CCDC80	protein_coding	3	112596797	112649530	-1
ENSG00000092096	0.903033	0.00434249	SLC22A17	protein_coding	14	23346314	23352912	-1
ENSG00000092295	0.781075	0.00837271	TGM1	protein_coding	14	24249114	24264432	-1
ENSG00000092529	1.50601	0.015554	CAPN3	protein_coding	15	42359498	42412949	1
ENSG00000092820	0.598078	5.59815e-24	EZR	protein_coding	6	158765741	158819368	-1
ENSG00000092929	1.9033	3.57723e-19	UNC13D	protein_coding	17	75827225	75844785	-1
ENSG00000092964	1.51376	0	DPYSL2	protein_coding	8	26514031	26658178	1
ENSG00000093072	2.45063	2.72374e-06	ADA2	protein_coding	22	17178790	17258235	-1
ENSG00000093100	1.36041	0.000557358		lncRNA	22	17787652	17811497	-1
ENSG00000094631	0.970473	2.00401e-54	HDAC6	protein_coding	X	48801377	48824982	1
ENSG00000094841	1.17064	6.84124e-34	UPRT	protein_coding	X	75156388	75304885	1
ENSG00000094975	0.640562	1.13806e-21	SUCO	protein_coding	1	172532349	172611833	1
ENSG00000095203	1.10484	3.71043e-39	EPB41L4B	protein_coding	9	109171974	109321059	-1
ENSG00000095303	6.11499	2.86127e-54	PTGS1	protein_coding	9	122370530	122395703	1
ENSG00000095464	0.994835	0.0318563	PDE6C	protein_coding	10	93612537	93666010	1
ENSG00000095539	1.0263	3.59007e-07	SEMA4G	protein_coding	10	100969504	100985871	1
ENSG00000095564	0.989511	2.01787e-112	BTAF1	protein_coding	10	91923770	92031437	1
ENSG00000095596	2.55413	0.0141767	CYP26A1	protein_coding	10	93073475	93077885	1
ENSG00000096070	0.714973	7.67672e-21	BRPF3	protein_coding	6	36196744	36232790	1
ENSG00000096433	0.803021	2.21097e-205	ITPR3	protein_coding	6	33620365	33696574	1
ENSG00000096696	1.48864	0.00894302	DSP	protein_coding	6	7541617	7586714	1
ENSG00000097007	1.43382	0	ABL1	protein_coding	9	130713016	130887675	1
ENSG00000099139	2.56622	6.22937e-50	PCSK5	protein_coding	9	75890644	76362975	1
ENSG00000099194	2.34275	0	SCD	protein_coding	10	100347233	100364826	1
ENSG00000099219	0.662661	1.69073e-20	ERMP1	protein_coding	9	5749832	5879537	-1
ENSG00000099326	1.42384	1.36406e-110	MZF1	protein_coding	19	58561931	58573575	-1
ENSG00000099330	1.14081	1.0033e-42	OCEL1	protein_coding	19	17226213	17229219	1
ENSG00000099331	0.866225	8.5581e-187	MYO9B	protein_coding	19	17075777	17214537	1
ENSG00000099377	1.13786	2.60671e-30	HSD3B7	protein_coding	16	30985207	30989147	1
ENSG00000099822	0.883495	2.99669e-72	HCN2	protein_coding	19	589881	617159	1
ENSG00000099834	1.70199	3.96273e-08	CDHR5	protein_coding	11	616577	626078	-1
ENSG00000099840	2.03997	6.58523e-10	IZUMO4	protein_coding	19	2096429	2099593	1
ENSG00000099860	2.65682	0	GADD45B	protein_coding	19	2476122	2478259	1
ENSG00000099866	1.01197	0.00139436	MADCAM1	protein_coding	19	489176	505343	1
ENSG00000099889	1.69076	9.8931e-18	ARVCF	protein_coding	22	19969896	20016823	-1
ENSG00000099917	0.686493	3.93314e-81	MED15	protein_coding	22	20495913	20587632	1
ENSG00000099942	0.626308	3.21762e-75	CRKL	protein_coding	22	20917407	20953747	1
ENSG00000099974	0.988376	0.000161355	DDTL	protein_coding	22	23966888	23972556	1
ENSG00000099977	0.725596	1.8841e-12	DDT	protein_coding	22	23971365	23979828	-1
ENSG00000099991	1.32644	1.53885e-200	CABIN1	protein_coding	22	24011192	24178628	1
ENSG00000099994	1.72234	0.0118529	SUSD2	protein_coding	22	24181487	24189106	1
ENSG00000099999	0.651769	1.56395e-23	RNF215	protein_coding	22	30368811	30421771	-1
ENSG00000100003	0.838727	1.04096e-114	SEC14L2	protein_coding	22	30396941	30425303	1
ENSG00000100024	0.962268	5.78413e-07	UPB1	protein_coding	22	24494107	24528390	1
ENSG00000100027	4.18048	1.95505e-12	YPEL1	protein_coding	22	21697536	21735794	-1
ENSG00000100031	1.01803	8.77522e-60	GGT1	protein_coding	22	24594811	24629005	1
ENSG00000100036	0.622316	7.18676e-22	SLC35E4	protein_coding	22	30635781	30669016	1
ENSG00000100053	1.1783	0.0447697	CRYBB3	protein_coding	22	25199858	25207359	1
ENSG00000100055	0.872747	2.48471e-12	CYTH4	protein_coding	22	37282027	37315341	1
ENSG00000100058	1.97639	3.80748e-176	CRYBB2P1	transcribed_unprocessed_pseudogene	22	25448080	25520856	1
ENSG00000100068	1.21432	1.83259e-24	LRP5L	transcribed_unprocessed_pseudogene	22	25351418	25405377	-1
ENSG00000100077	0.899672	8.19594e-62	GRK3	protein_coding	22	25564675	25729294	1
ENSG00000100078	4.36173	0.000399315	PLA2G3	protein_coding	22	31134807	31140508	-1
ENSG00000100092	0.640483	0.00333186	SH3BP1	protein_coding	22	37634654	37656117	1
ENSG00000100097	0.961138	1.24182e-299	LGALS1	protein_coding	22	37675636	37679802	1
ENSG00000100100	0.846563	3.76061e-05	PIK3IP1	protein_coding	22	31281594	31292534	-1
ENSG00000100156	1.82031	0.0223326	SLC16A8	protein_coding	22	38078134	38084184	-1
ENSG00000100201	0.769844	3.9636e-227	DDX17	protein_coding	22	38483438	38507660	-1
ENSG00000100221	0.644953	4.23316e-61	JOSD1	protein_coding	22	38685543	38701556	-1
ENSG00000100234	3.844	3.466e-09	TIMP3	protein_coding	22	32801705	32863041	1
ENSG00000100266	0.963209	2.50185e-106	PACSIN2	protein_coding	22	42835412	43015149	-1
ENSG00000100292	0.621802	5.60371e-246	HMOX1	protein_coding	22	35380361	35394214	1
ENSG00000100307	0.710035	1.40263e-20	CBX7	protein_coding	22	39120167	39152680	-1
ENSG00000100311	8.04782	8.24077e-09	PDGFB	protein_coding	22	39223359	39244982	-1
ENSG00000100346	6.5005	7.34456e-06	CACNA1I	protein_coding	22	39570753	39689735	1
ENSG00000100351	1.04948	0.0187187	GRAP2	protein_coding	22	39901084	39973721	1
ENSG00000100385	1.52496	0.000849186	IL2RB	protein_coding	22	37118666	37175118	-1
ENSG00000100416	0.755349	2.84005e-48	TRMU	protein_coding	22	46330875	46357340	1
ENSG00000100441	1.14789	1.44449e-79	KHNYN	protein_coding	14	24429286	24441843	1
ENSG00000100504	2.51445	1.22162e-212	PYGL	protein_coding	14	50857891	50944483	-1
ENSG00000100505	2.2656	6.61535e-108	TRIM9	protein_coding	14	50975262	51096061	-1
ENSG00000100604	2.4067	0.00906384	CHGA	protein_coding	14	92923150	92935285	1
ENSG00000100626	0.78279	0.00604101	GALNT16	protein_coding	14	69259277	69357033	1
ENSG00000100647	1.10275	3.64598e-65	SUSD6	protein_coding	14	69611596	69715144	1
ENSG00000100650	0.73851	2.86976e-100	SRSF5	protein_coding	14	69726900	69772005	1
ENSG00000100678	2.30444	0.000141139	SLC8A3	protein_coding	14	70044215	70189070	-1
ENSG00000100739	2.46897	0	BDKRB1	protein_coding	14	96256210	96268967	1
ENSG00000100767	0.626607	0.00143633	PAPLN	protein_coding	14	73237497	73274640	1
ENSG00000100836	0.589805	2.1903e-17	PABPN1	protein_coding	14	23321457	23326163	1
ENSG00000100852	0.615291	6.33005e-28	ARHGAP5	protein_coding	14	32076114	32159728	1
ENSG00000100906	0.822253	9.50804e-105	NFKBIA	protein_coding	14	35401079	35404749	-1
ENSG00000100908	0.823645	7.65323e-10	EMC9	protein_coding	14	24138959	24141591	-1
ENSG00000100918	1.04388	8.36838e-05	REC8	protein_coding	14	24171853	24180257	1
ENSG00000100968	2.66565	5.87027e-119	NFATC4	protein_coding	14	24365673	24379604	1
ENSG00000100979	0.66615	1.3883e-111	PLTP	protein_coding	20	45898621	45912155	-1
ENSG00000101040	1.45575	0	ZMYND8	protein_coding	20	47209214	47356889	-1
ENSG00000101049	1.54125	1.22826e-06	SGK2	protein_coding	20	43558968	43588237	1
ENSG00000101134	2.22307	8.02851e-08	DOK5	protein_coding	20	54475593	54651169	1
ENSG00000101144	3.29002	4.04276e-13	BMP7	protein_coding	20	57168753	57266641	-1
ENSG00000101187	0.905724	3.46011e-19	SLCO4A1	protein_coding	20	62642503	62685785	1
ENSG00000101188	1.88531	0.000225619	NTSR1	protein_coding	20	62708836	62762771	1
ENSG00000101189	1.07025	8.44099e-140	MRGBP	protein_coding	20	62796473	62801729	1
ENSG00000101197	4.79807	0.00124424	BIRC7	protein_coding	20	63235883	63240495	1
ENSG00000101203	2.2083	8.49966e-07	COL20A1	protein_coding	20	63293186	63334851	1
ENSG00000101204	4.2548	0.000509121	CHRNA4	protein_coding	20	63343223	63378401	-1
ENSG00000101210	5.68236	2.08739e-48	EEF1A2	protein_coding	20	63488013	63499239	-1
ENSG00000101213	2.36107	6.43572e-12	PTK6	protein_coding	20	63528001	63537376	-1
ENSG00000101236	1.02975	1.05415e-124	RNF24	protein_coding	20	3927309	4015558	-1
ENSG00000101336	2.6602	0.00192397	HCK	protein_coding	20	32052197	32101856	1
ENSG00000101400	1.75158	0	SNTA1	protein_coding	20	33407957	33443763	-1
ENSG00000101460	1.36913	2.72906e-103	MAP1LC3A	protein_coding	20	34546854	34560345	1
ENSG00000101463	2.54137	0	SYNDIG1	protein_coding	20	24469629	24666616	1
ENSG00000101489	3.35937	7.12559e-07	CELF4	protein_coding	18	37243040	37565827	-1
ENSG00000101577	0.650297	1.95726e-40	LPIN2	protein_coding	18	2885296	3013144	-1
ENSG00000101638	1.04685	8.66051e-98	ST8SIA5	protein_coding	18	46667821	46759257	-1
ENSG00000101654	1.37987	2.20646e-258	RNMT	protein_coding	18	13726660	13764556	1
ENSG00000101665	0.765305	2.71281e-32	SMAD7	protein_coding	18	48919853	48950965	-1
ENSG00000101745	1.25333	1.56823e-110	ANKRD12	protein_coding	18	9136228	9285985	1
ENSG00000101746	4.52385	2.01039e-16	NOL4	protein_coding	18	33851100	34224952	-1
ENSG00000101751	1.13204	5.9292e-72	POLI	protein_coding	18	54269517	54321266	1
ENSG00000101782	1.67041	0	RIOK3	protein_coding	18	23453287	23486603	1
ENSG00000101846	1.00144	2.38484e-15	STS	protein_coding	X	7147237	7804358	1
ENSG00000101856	0.742138	1.32963e-119	PGRMC1	protein_coding	X	119236245	119244466	1
ENSG00000101958	2.94779	0.000245219	GLRA2	protein_coding	X	14529298	14731812	1
ENSG00000101986	1.22199	3.65161e-43	ABCD1	protein_coding	X	153724856	153744755	1
ENSG00000102003	1.89643	4.75883e-20	SYP	protein_coding	X	49187815	49200218	-1
ENSG00000102057	0.669171	7.38644e-06	KCND1	protein_coding	X	48961378	48971844	-1
ENSG00000102096	1.07244	6.99859e-36	PIM2	protein_coding	X	48913182	48919024	-1
ENSG00000102119	0.830672	3.26633e-75	EMD	protein_coding	X	154379273	154381574	1
ENSG00000102144	1.98988	0	PGK1	protein_coding	X	77910739	78129295	1
ENSG00000102145	0.858082	0.0457842	GATA1	protein_coding	X	48786540	48794311	1
ENSG00000102172	1.2969	0	SMS	protein_coding	X	21940709	21994837	1
ENSG00000102230	1.26952	5.85036e-11	PCYT1B	protein_coding	X	24558087	24672677	-1
ENSG00000102265	1.63523	0	TIMP1	protein_coding	X	47582408	47586789	1
ENSG00000102312	1.01974	3.38606e-124	PORCN	protein_coding	X	48508959	48520814	1
ENSG00000102316	0.678268	4.09542e-86	MAGED2	protein_coding	X	54807599	54816015	1
ENSG00000102349	1.37603	7.13619e-12	KLF8	protein_coding	X	56232356	56291531	1
ENSG00000102445	0.988339	1.86222e-08	RUBCNL	protein_coding	13	46334681	46438190	-1
ENSG00000102466	1.32008	1.31717e-22	FGF14	protein_coding	13	101710804	102402457	-1
ENSG00000102524	3.96733	0	TNFSF13B	protein_coding	13	108251240	108308484	1
ENSG00000102606	0.698662	3.48556e-50	ARHGEF7	protein_coding	13	111114559	111305737	1
ENSG00000102780	0.590848	8.20085e-18	DGKH	protein_coding	13	42040036	42256578	1
ENSG00000102786	0.821469	1.36363e-37	INTS6	protein_coding	13	51354077	51454264	-1
ENSG00000102796	1.18719	6.18101e-05	DHRS12	protein_coding	13	51767993	51804163	-1
ENSG00000102802	2.34858	0.0193561	MEDAG	protein_coding	13	30906271	30925572	1
ENSG00000102805	1.18058	1.06412e-20	CLN5	protein_coding	13	76990660	77019143	1
ENSG00000102871	0.643292	5.49086e-22	TRADD	protein_coding	16	67154185	67159909	-1
ENSG00000102878	1.73409	9.33888e-61	HSF4	protein_coding	16	67164681	67169945	1
ENSG00000102984	0.60199	0.0272246	ZNF821	protein_coding	16	71859680	71895336	-1
ENSG00000103034	0.719001	1.24533e-16	NDRG4	protein_coding	16	58462846	58513628	1
ENSG00000103056	0.90433	0.00301684	SMPD3	protein_coding	16	68358327	68448508	-1
ENSG00000103067	2.39749	4.38099e-11	ESRP2	protein_coding	16	68229033	68238102	-1
ENSG00000103089	4.10507	0.000175341	FA2H	protein_coding	16	74712955	74774831	-1
ENSG00000103111	0.604574	1.42606e-51	MON1B	protein_coding	16	77190835	77202398	1
ENSG00000103145	2.76171	7.42641e-296	HCFC1R1	protein_coding	16	3022625	3024286	-1
ENSG00000103154	3.15787	3.18376e-87	NECAB2	protein_coding	16	83968244	84002776	1
ENSG00000103160	0.899257	2.2264e-56	HSDL1	protein_coding	16	84122141	84145192	-1
ENSG00000103175	5.63359	0.000148617	WFDC1	protein_coding	16	84294846	84329844	1
ENSG00000103184	5.0002	2.50434e-08	SEC14L5	protein_coding	16	4958330	5019157	1
ENSG00000103196	0.919514	0.00693791	CRISPLD2	protein_coding	16	84819985	84920768	1
ENSG00000103222	0.797796	6.63577e-82	ABCC1	protein_coding	16	15949138	16143257	1
ENSG00000103227	1.10653	2.46005e-08	LMF1	protein_coding	16	853634	981318	-1
ENSG00000103257	1.92623	0	SLC7A5	protein_coding	16	87830023	87869507	-1
ENSG00000103313	1.79818	1.08692e-05	MEFV	protein_coding	16	3242027	3256633	-1
ENSG00000103365	0.948863	2.93967e-103	GGA2	protein_coding	16	23463542	23521995	-1
ENSG00000103404	1.17303	2.39733e-91	USP31	protein_coding	16	23061406	23149452	-1
ENSG00000103507	1.00876	1.49059e-141	BCKDK	protein_coding	16	31106107	31112791	1
ENSG00000103510	0.771721	2.51126e-23	KAT8	protein_coding	16	31114489	31131393	1
ENSG00000104044	1.08826	0.0121198	OCA2	protein_coding	15	27754875	28099315	-1
ENSG00000104154	1.70176	3.70713e-41	SLC30A4	protein_coding	15	45479606	45522755	-1
ENSG00000104164	0.703835	7.72202e-68	BLOC1S6	protein_coding	15	45587214	45615945	1
ENSG00000104267	2.24857	3.81393e-33	CA2	protein_coding	8	85463968	85481493	1
ENSG00000104313	1.37835	3.12311e-34	EYA1	protein_coding	8	71197433	71592025	-1
ENSG00000104321	1.03143	0.00638017	TRPA1	protein_coding	8	72019917	72075584	-1
ENSG00000104324	0.87238	5.89274e-26	CPQ	protein_coding	8	96645242	97149654	1
ENSG00000104331	1.30457	0	BPNT2	protein_coding	8	56957931	56993867	-1
ENSG00000104369	0.626629	1.79876e-12	JPH1	protein_coding	8	74234700	74321540	-1
ENSG00000104415	2.75167	2.06434e-64	CCN4	protein_coding	8	133191039	133231690	1
ENSG00000104419	5.12015	0	NDRG1	protein_coding	8	133237175	133302022	-1
ENSG00000104549	0.664433	1.58434e-25	SQLE	protein_coding	8	124998497	125022283	1
ENSG00000104635	1.80827	0	SLC39A14	protein_coding	8	22367278	22434129	1
ENSG00000104679	0.7561	9.45186e-33	R3HCC1	protein_coding	8	23270120	23296279	1
ENSG00000104722	2.57754	8.55193e-36	NEFM	protein_coding	8	24913758	24919098	1
ENSG00000104728	0.64885	0.010834	ARHGEF10	protein_coding	8	1823926	1958641	1
ENSG00000104756	0.807637	1.72411e-53	KCTD9	protein_coding	8	25427847	25458476	-1
ENSG00000104765	2.64763	0	BNIP3L	protein_coding	8	26383054	26505636	1
ENSG00000104774	0.774834	6.63851e-48	MAN2B1	protein_coding	19	12646511	12666742	-1
ENSG00000104805	0.614408	4.1146e-64	NUCB1	protein_coding	19	48900312	48923372	1
ENSG00000104812	1.95513	0	GYS1	protein_coding	19	48968130	48993310	-1
ENSG00000104823	0.931197	1.11687e-48	ECH1	protein_coding	19	38815422	38831841	-1
ENSG00000104856	0.938728	1.21581e-50	RELB	protein_coding	19	45001461	45038192	1
ENSG00000104863	0.837041	1.70584e-07	LIN7B	protein_coding	19	49114324	49118460	1
ENSG00000104870	0.747478	2.33448e-13	FCGRT	protein_coding	19	49506816	49526428	1
ENSG00000104881	1.5902	1.90864e-49	PPP1R13L	protein_coding	19	45379638	45406349	-1
ENSG00000104885	0.648485	1.68381e-52	DOT1L	protein_coding	19	2163933	2232578	1
ENSG00000104892	3.28857	0.0122916	KLC3	protein_coding	19	45333434	45351520	1
ENSG00000104936	0.769333	6.36398e-41	DMPK	protein_coding	19	45769709	45782552	-1
ENSG00000104938	5.81566	8.37175e-05	CLEC4M	protein_coding	19	7763210	7769605	1
ENSG00000104953	2.82369	6.15973e-32	TLE6	protein_coding	19	2977538	2995179	1
ENSG00000104960	0.696855	5.56766e-48	PTOV1	protein_coding	19	49850735	49860744	1
ENSG00000104972	3.14465	0.00416797	LILRB1	protein_coding	19	54617158	54638022	1
ENSG00000104974	5.53879	0.000193668	LILRA1	protein_coding	19	54593582	54602381	1
ENSG00000105048	1.51083	0	TNNT1	protein_coding	19	55132698	55149206	-1
ENSG00000105137	1.02396	9.61404e-112	SYDE1	protein_coding	19	15107401	15114985	1
ENSG00000105146	0.63085	0.0363973	AURKC	protein_coding	19	57231009	57235548	1
ENSG00000105202	0.829674	3.80865e-87	FBL	protein_coding	19	39834458	39846379	-1
ENSG00000105204	1.03002	1.31833e-35	DYRK1B	protein_coding	19	39825350	39834201	-1
ENSG00000105219	1.26224	0.0057523	CCNP	protein_coding	19	40222208	40226697	-1
ENSG00000105220	0.85675	4.65279e-253	GPI	protein_coding	19	34359480	34402413	1
ENSG00000105223	0.688624	1.5862e-110	PLD3	protein_coding	19	40348456	40389472	1
ENSG00000105227	0.583859	1.59803e-06	PRX	protein_coding	19	40393766	40414793	-1
ENSG00000105245	0.818575	6.28697e-44	NUMBL	protein_coding	19	40665905	40690972	-1
ENSG00000105270	0.925788	6.9457e-108	CLIP3	protein_coding	19	36014660	36033343	-1
ENSG00000105289	2.07772	0.000262797	TJP3	protein_coding	19	3708362	3750813	1
ENSG00000105290	1.03583	5.12207e-67	APLP1	protein_coding	19	35867899	35879792	1
ENSG00000105329	0.647811	1.41333e-74	TGFB1	protein_coding	19	41301587	41353922	-1
ENSG00000105339	0.636806	9.21835e-15	DENND3	protein_coding	8	141117278	141195808	1
ENSG00000105357	3.45804	0.000277708	MYH14	protein_coding	19	50188186	50310542	1
ENSG00000105373	1.03591	1.72205e-103	NOP53	protein_coding	19	47745546	47757058	1
ENSG00000105374	1.3511	0.0313858	NKG7	protein_coding	19	51371606	51372701	-1
ENSG00000105376	4.65083	0	ICAM5	protein_coding	19	10289952	10296778	1
ENSG00000105404	0.644967	2.82722e-17	RABAC1	protein_coding	19	41956681	41959321	-1
ENSG00000105419	0.80992	1.71998e-63	MEIS3	protein_coding	19	47403124	47419527	-1
ENSG00000105426	0.747978	3.08409e-07	PTPRS	protein_coding	19	5158495	5340812	-1
ENSG00000105429	0.853715	9.21722e-102	MEGF8	protein_coding	19	42325609	42378769	1
ENSG00000105464	2.31551	0.000705915	GRIN2D	protein_coding	19	48393668	48444931	1
ENSG00000105479	2.90419	4.35397e-12	ODAD1	protein_coding	19	48296457	48321971	-1
ENSG00000105492	5.75886	1.86532e-06	SIGLEC6	protein_coding	19	51517819	51531856	-1
ENSG00000105497	2.46596	0	ZNF175	protein_coding	19	51571283	51592510	1
ENSG00000105519	1.15615	5.21967e-22	CAPS	protein_coding	19	5912339	5916211	1
ENSG00000105552	0.651268	2.68486e-12	BCAT2	protein_coding	19	48795062	48811029	-1
ENSG00000105559	0.819019	3.00819e-09	PLEKHA4	protein_coding	19	48837097	48868617	-1
ENSG00000105613	0.759504	1.70719e-14	MAST1	protein_coding	19	12833951	12874952	1
ENSG00000105639	2.48062	1.0537e-06	JAK3	protein_coding	19	17824780	17848071	-1
ENSG00000105642	1.26403	0.00057885	KCNN1	protein_coding	19	17951293	18000085	1
ENSG00000105643	1.47517	8.56182e-110	ARRDC2	protein_coding	19	18001132	18014102	1
ENSG00000105649	0.681686	1.35763e-05	RAB3A	protein_coding	19	18196784	18204042	-1
ENSG00000105650	3.12495	2.66677e-39	PDE4C	protein_coding	19	18207965	18248200	-1
ENSG00000105655	2.37685	4.2084e-77	ISYNA1	protein_coding	19	18434388	18438167	-1
ENSG00000105656	1.01569	4.19406e-70	ELL	protein_coding	19	18442663	18522116	-1
ENSG00000105662	0.735413	7.30222e-16	CRTC1	protein_coding	19	18683678	18782333	1
ENSG00000105696	1.64487	0.00371912	TMEM59L	protein_coding	19	18607430	18621039	1
ENSG00000105701	1.08038	0	FKBP8	protein_coding	19	18531751	18544077	-1
ENSG00000105722	1.36867	0	ERF	protein_coding	19	42247569	42255128	-1
ENSG00000105738	0.78797	6.89747e-69	SIPA1L3	protein_coding	19	37907208	38208369	1
ENSG00000105767	0.776163	0.00683697	CADM4	protein_coding	19	43622368	43639850	-1
ENSG00000105784	1.29762	3.15797e-12	RUNDC3B	protein_coding	7	87627548	87832296	1
ENSG00000105928	1.1823	7.04653e-223	GSDME	protein_coding	7	24698355	24757940	-1
ENSG00000105974	1.22852	0	CAV1	protein_coding	7	116524994	116561179	1
ENSG00000105982	0.694701	0.000275125	RNF32	protein_coding	7	156640281	156677130	1
ENSG00000106004	1.26451	5.26661e-11	HOXA5	protein_coding	7	27141052	27143681	-1
ENSG00000106006	1.99754	0.000579772	HOXA6	protein_coding	7	27145396	27150603	-1
ENSG00000106034	0.622701	2.93514e-14	CPED1	protein_coding	7	120988697	121297442	1
ENSG00000106086	1.56229	2.01604e-164	PLEKHA8	protein_coding	7	30027404	30130483	1
ENSG00000106105	0.667042	1.90666e-104	GARS1	protein_coding	7	30580533	30634033	1
ENSG00000106128	2.71893	0.0186576	GHRHR	protein_coding	7	30938669	30993254	1
ENSG00000106327	2.61993	0.0152554	TFR2	protein_coding	7	100620416	100642779	-1
ENSG00000106330	0.739182	9.50655e-15	MOSPD3	protein_coding	7	100612102	100615384	1
ENSG00000106348	0.674469	6.45829e-50	IMPDH1	protein_coding	7	128392277	128410252	-1
ENSG00000106366	2.16008	0	SERPINE1	protein_coding	7	101127104	101139247	1
ENSG00000106392	0.92558	9.40064e-41	C1GALT1	protein_coding	7	7156934	7248616	1
ENSG00000106479	1.10621	5.03765e-42	ZNF862	protein_coding	7	149838375	149867479	1
ENSG00000106484	2.62137	6.99575e-238	MEST	protein_coding	7	130486171	130506465	1
ENSG00000106537	0.845467	4.79165e-80	TSPAN13	protein_coding	7	16753755	16784536	1
ENSG00000106565	6.07277	4.87645e-07	TMEM176B	protein_coding	7	150791285	150801360	-1
ENSG00000106638	0.944118	1.28009e-70	TBL2	protein_coding	7	73567537	73578791	-1
ENSG00000106682	0.830612	9.19174e-233	EIF4H	protein_coding	7	74174231	74197122	1
ENSG00000106701	0.617742	1.45084e-11	FSD1L	protein_coding	9	105447796	105552433	1
ENSG00000106733	0.789541	6.04917e-24	NMRK1	protein_coding	9	75060573	75088217	-1
ENSG00000107077	1.58643	3.43646e-62	KDM4C	protein_coding	9	6720863	7175648	1
ENSG00000107099	1.51146	5.35042e-15	DOCK8	protein_coding	9	214854	465259	1
ENSG00000107104	1.24441	3.58164e-87	KANK1	protein_coding	9	470291	746105	1
ENSG00000107140	0.664102	7.08584e-31	TESK1	protein_coding	9	35605262	35610041	1
ENSG00000107147	2.48423	0.00177177	KCNT1	protein_coding	9	135702185	135795508	1
ENSG00000107159	3.67173	0	CA9	protein_coding	9	35673928	35681159	1
ENSG00000107331	0.999473	1.98094e-101	ABCA2	protein_coding	9	137007234	137028915	-1
ENSG00000107338	1.0685	4.83657e-67	SHB	protein_coding	9	37915898	38069227	-1
ENSG00000107438	0.580796	2.1678e-53	PDLIM1	protein_coding	10	95237572	95291012	-1
ENSG00000107551	1.81052	1.44385e-173	RASSF4	protein_coding	10	44959407	44995891	1
ENSG00000107611	1.57398	6.65209e-16	CUBN	protein_coding	10	16823966	17129811	-1
ENSG00000107625	1.17062	3.18244e-132	DDX50	protein_coding	10	68901286	68946847	1
ENSG00000107679	0.845662	1.14092e-73	PLEKHA1	protein_coding	10	122374696	122432354	1
ENSG00000107731	1.51593	5.45203e-190	UNC5B	protein_coding	10	71212570	71302864	1
ENSG00000107736	1.85241	5.7974e-13	CDH23	protein_coding	10	71396920	71815947	1
ENSG00000107742	1.34767	0.011493	SPOCK2	protein_coding	10	72059034	72089032	-1
ENSG00000107816	1.27973	1.52986e-296	LZTS2	protein_coding	10	100996618	101007836	1
ENSG00000107819	1.53988	0	SFXN3	protein_coding	10	101031234	101041241	1
ENSG00000107897	1.25244	1.54651e-155	ACBD5	protein_coding	10	27168135	27243046	-1
ENSG00000107902	0.852306	1.18792e-09	LHPP	protein_coding	10	124461823	124617888	1
ENSG00000107954	0.890204	0.0249231	NEURL1	protein_coding	10	103493705	103592546	1
ENSG00000107957	1.23499	1.35983e-197	SH3PXD2A	protein_coding	10	103594027	103855584	-1
ENSG00000107968	2.21985	2.30896e-160	MAP3K8	protein_coding	10	30434021	30461833	1
ENSG00000108039	1.11462	1.30644e-147	XPNPEP1	protein_coding	10	109864766	109923553	-1
ENSG00000108239	0.963611	5.43583e-35	TBC1D12	protein_coding	10	94402541	94536332	1
ENSG00000108352	0.720453	7.03211e-11	RAPGEFL1	protein_coding	17	40177010	40195656	1
ENSG00000108389	2.11769	0	MTMR4	protein_coding	17	58489529	58517905	-1
ENSG00000108406	0.777319	4.87893e-70	DHX40	protein_coding	17	59565558	59608345	1
ENSG00000108515	1.46787	3.54823e-31	ENO3	protein_coding	17	4948092	4957131	1
ENSG00000108556	1.6646	0.0200089	CHRNE	protein_coding	17	4897771	4934438	-1
ENSG00000108785	1.60625	7.43606e-06	HSD17B1P1	unprocessed_pseudogene	17	42546764	42548706	1
ENSG00000108786	1.19017	7.70919e-06	HSD17B1	protein_coding	17	42552922	42555214	1
ENSG00000108797	1.05068	1.92678e-106	CNTNAP1	protein_coding	17	42682531	42699993	1
ENSG00000108813	1.06619	0.00781226	DLX4	protein_coding	17	49968970	49974959	1
ENSG00000108840	0.713104	2.19341e-34	HDAC5	protein_coding	17	44076746	44123702	-1
ENSG00000108848	0.708107	7.57058e-77	LUC7L3	protein_coding	17	50719565	50756219	1
ENSG00000108852	1.67448	5.63591e-250	MPP2	protein_coding	17	43875357	43909711	-1
ENSG00000108932	3.16029	0	SLC16A6	protein_coding	17	68267026	68291267	-1
ENSG00000108950	1.665	0.00159486	FAM20A	protein_coding	17	68535113	68601367	-1
ENSG00000109046	2.30515	0	WSB1	protein_coding	17	27294076	27315926	1
ENSG00000109099	0.596096	2.60364e-35	PMP22	protein_coding	17	15229773	15272292	-1
ENSG00000109103	1.65106	9.64117e-236	UNC119	protein_coding	17	28546708	28552631	-1
ENSG00000109107	3.14787	0	ALDOC	protein_coding	17	28573115	28576948	-1
ENSG00000109184	0.712317	5.76253e-28	DCUN1D4	protein_coding	4	51843000	51916837	1
ENSG00000109255	3.62796	1.3995e-14	NMU	protein_coding	4	55595229	55636698	-1
ENSG00000109323	1.06973	1.76864e-54	MANBA	protein_coding	4	102630770	102760994	-1
ENSG00000109390	0.693405	7.42949e-16	NDUFC1	protein_coding	4	139266880	139302551	-1
ENSG00000109458	1.05204	1.27926e-16	GAB1	protein_coding	4	143336762	143474568	1
ENSG00000109519	0.755434	1.03012e-58	GRPEL1	protein_coding	4	7058895	7068064	-1
ENSG00000109667	1.34859	0.0363577	SLC2A9	protein_coding	4	9771153	10054936	-1
ENSG00000109736	0.828762	3.32459e-88	MFSD10	protein_coding	4	2930561	2934834	-1
ENSG00000109762	1.12429	9.38215e-34	SNX25	protein_coding	4	185204237	185370185	1
ENSG00000109771	1.77812	3.35048e-17	LRP2BP	protein_coding	4	185363872	185395924	-1
ENSG00000109846	1.56517	5.60941e-06	CRYAB	protein_coding	11	111908564	111923722	-1
ENSG00000109881	0.590486	1.36056e-18	CCDC34	protein_coding	11	27330827	27363234	-1
ENSG00000109927	1.58274	0.0311485	TECTA	protein_coding	11	121101243	121191490	1
ENSG00000109991	1.58002	0.0045616	P2RX3	protein_coding	11	57338352	57372396	1
ENSG00000110011	0.935533	4.04032e-18	DNAJC4	protein_coding	11	64230278	64234286	1
ENSG00000110013	0.603688	4.25608e-07	SIAE	protein_coding	11	124633113	124695707	-1
ENSG00000110042	1.49761	0.000273029	DTX4	protein_coding	11	59171430	59208588	1
ENSG00000110057	0.808936	3.75216e-32	UNC93B1	protein_coding	11	67991100	68004982	-1
ENSG00000110076	1.43509	9.94198e-243	NRXN2	protein_coding	11	64606174	64723197	-1
ENSG00000110218	1.39623	2.81614e-104	PANX1	protein_coding	11	94128841	94181968	1
ENSG00000110237	0.767868	1.76869e-24	ARHGEF17	protein_coding	11	73308276	73369388	1
ENSG00000110244	7.08939	4.82477e-100	APOA4	protein_coding	11	116820700	116823304	-1
ENSG00000110245	1.40341	0.0317492	APOC3	protein_coding	11	116829706	116833072	1
ENSG00000110315	1.21064	8.89465e-109	RNF141	protein_coding	11	10511673	10541230	-1
ENSG00000110328	1.88195	8.82703e-289	GALNT18	protein_coding	11	11270877	11622005	-1
ENSG00000110422	0.88291	7.13109e-55	HIPK3	protein_coding	11	33256672	33357023	1
ENSG00000110514	1.07541	2.60652e-161	MADD	protein_coding	11	47269161	47330031	1
ENSG00000110693	0.887951	0.00262003	SOX6	protein_coding	11	15966449	16739591	-1
ENSG00000110852	3.79138	0	CLEC2B	protein_coding	12	9852369	9869386	-1
ENSG00000110881	1.16629	1.36241e-22	ASIC1	protein_coding	12	50057548	50083611	1
ENSG00000111012	1.42363	5.15181e-13	CYP27B1	protein_coding	12	57762334	57768986	-1
ENSG00000111254	0.589738	0.00504291	AKAP3	protein_coding	12	4615508	4649051	-1
ENSG00000111266	1.31389	4.322e-141	DUSP16	protein_coding	12	12473282	12562863	-1
ENSG00000111276	1.55507	3.85823e-224	CDKN1B	protein_coding	12	12685498	12722369	1
ENSG00000111404	1.78812	0.0316953	RERGL	protein_coding	12	18080869	18320107	-1
ENSG00000111450	0.853435	8.80363e-77	STX2	protein_coding	12	130789600	130839266	-1
ENSG00000111490	2.42304	2.09215e-07	TBC1D30	protein_coding	12	64759484	64881033	1
ENSG00000111640	1.46415	0	GAPDH	protein_coding	12	6534512	6538374	1
ENSG00000111644	1.50078	0.00226357	ACRBP	protein_coding	12	6638075	6647433	-1
ENSG00000111653	0.681942	1.87367e-13	ING4	protein_coding	12	6650301	6663142	-1
ENSG00000111669	1.35355	0	TPI1	protein_coding	12	6867119	6870948	1
ENSG00000111674	2.6918	0	ENO2	protein_coding	12	6913745	6923698	1
ENSG00000111679	1.15002	0.03691	PTPN6	protein_coding	12	6946468	6961316	1
ENSG00000111788	1.34822	1.04731e-48		unprocessed_pseudogene	12	9277235	9313241	1
ENSG00000111860	1.19191	1.78578e-35	CEP85L	protein_coding	6	118460772	118710075	-1
ENSG00000111981	0.873531	9.27769e-07	ULBP1	protein_coding	6	149963943	149973715	1
ENSG00000112033	0.74423	1.95376e-38	PPARD	protein_coding	6	35342558	35428191	1
ENSG00000112144	1.12047	2.51737e-25	CILK1	protein_coding	6	53001279	53061824	-1
ENSG00000112195	1.88574	0.0319717	TREML2	protein_coding	6	41189749	41201149	-1
ENSG00000112276	0.685142	1.51982e-25	BVES	protein_coding	6	105096822	105137157	-1
ENSG00000112305	1.28751	1.19848e-22	SMAP1	protein_coding	6	70667776	70862011	1
ENSG00000112379	2.47168	3.29613e-295	ARFGEF3	protein_coding	6	138161939	138344663	1
ENSG00000112406	0.690176	6.04087e-09	HECA	protein_coding	6	139135080	139180802	1
ENSG00000112511	0.838733	3.4412e-63	PHF1	protein_coding	6	33410399	33416453	1
ENSG00000112541	1.18375	1.82742e-09	PDE10A	protein_coding	6	165327287	165988117	-1
ENSG00000112715	1.93406	0	VEGFA	protein_coding	6	43770184	43786487	1
ENSG00000112763	1.0649	2.7785e-67	BTN2A1	protein_coding	6	26457904	26476621	1
ENSG00000112773	1.3173	1.08541e-91	TENT5A	protein_coding	6	81491439	81752774	-1
ENSG00000112902	1.29687	2.12343e-137	SEMA5A	protein_coding	5	9035033	9546075	-1
ENSG00000112941	1.22275	4.32287e-122	TENT4A	protein_coding	5	6713432	6757044	1
ENSG00000113083	4.98333	0	LOX	protein_coding	5	122063195	122078413	-1
ENSG00000113108	2.16791	5.33537e-149	APBB3	protein_coding	5	140558268	140564781	-1
ENSG00000113231	0.700699	8.4365e-06	PDE8B	protein_coding	5	77210449	77428256	1
ENSG00000113240	0.688154	1.8266e-15	CLK4	protein_coding	5	178602664	178630615	-1
ENSG00000113269	1.05069	2.01249e-29	RNF130	protein_coding	5	179911651	180072113	-1
ENSG00000113296	0.680235	0.000439893	THBS4	protein_coding	5	79991311	80083287	1
ENSG00000113369	2.21098	0	ARRDC3	protein_coding	5	91368631	91383317	-1
ENSG00000113389	3.95751	2.73874e-54	NPR3	protein_coding	5	32689070	32791724	1
ENSG00000113391	1.1689	3.35851e-108	FAM172A	protein_coding	5	93617725	94111699	-1
ENSG00000113430	5.47128	6.68563e-06	IRX4	protein_coding	5	1877413	1887236	-1
ENSG00000113448	2.51997	0	PDE4D	protein_coding	5	58969038	60522120	-1
ENSG00000113504	2.71955	6.79849e-10	SLC12A7	protein_coding	5	1050384	1112063	-1
ENSG00000113532	0.622433	0.0195093	ST8SIA4	protein_coding	5	100806933	100903282	-1
ENSG00000113580	1.32045	9.70692e-292	NR3C1	protein_coding	5	143277931	143435512	-1
ENSG00000113615	1.50817	0	SEC24A	protein_coding	5	134648785	134727909	1
ENSG00000113739	1.81196	0	STC2	protein_coding	5	173314723	173328447	-1
ENSG00000113916	1.4716	9.0551e-222	BCL6	protein_coding	3	187721377	187745725	-1
ENSG00000113966	0.645171	4.73322e-14	ARL6	protein_coding	3	97764521	97801229	1
ENSG00000113971	1.32401	1.82587e-42	NPHP3	protein_coding	3	132680609	132722432	-1
ENSG00000114023	2.86243	0	FAM162A	protein_coding	3	122384161	122412334	1
ENSG00000114120	1.88364	0	SLC25A36	protein_coding	3	140941830	140980995	1
ENSG00000114127	0.733468	1.36334e-39	XRN1	protein_coding	3	142306607	142448062	-1
ENSG00000114209	0.876636	1.84318e-71	PDCD10	protein_coding	3	167683298	167734939	-1
ENSG00000114251	1.27801	0	WNT5A	protein_coding	3	55465715	55490539	-1
ENSG00000114268	2.2252	0	PFKFB4	protein_coding	3	48517684	48562015	-1
ENSG00000114270	1.76013	0	COL7A1	protein_coding	3	48564073	48595329	-1
ENSG00000114315	2.7942	2.84718e-09	HES1	protein_coding	3	194136148	194138732	1
ENSG00000114378	0.658956	0.0334108	HYAL1	protein_coding	3	50299890	50312381	-1
ENSG00000114388	1.01286	4.64898e-37	NPRL2	protein_coding	3	50347330	50350826	-1
ENSG00000114423	1.23982	3.44063e-95	CBLB	protein_coding	3	105655461	105869552	-1
ENSG00000114450	0.743332	1.16256e-37	GNB4	protein_coding	3	179396088	179451476	-1
ENSG00000114473	1.40201	6.076e-189	IQCG	protein_coding	3	197889077	197960142	-1
ENSG00000114480	2.40458	0	GBE1	protein_coding	3	81489703	81761645	-1
ENSG00000114626	0.689301	2.87291e-26	ABTB1	protein_coding	3	127672935	127680926	1
ENSG00000114638	4.92375	5.65749e-05	UPK1B	protein_coding	3	119173517	119205143	1
ENSG00000114646	1.8312	0.0107961	CSPG5	protein_coding	3	47562238	47580792	-1
ENSG00000114670	0.734955	2.26853e-07	NEK11	protein_coding	3	131026850	131350465	1
ENSG00000114735	1.00445	1.3629e-72	HEMK1	protein_coding	3	50569152	50596168	1
ENSG00000114739	0.679425	9.62411e-08	ACVR2B	protein_coding	3	38453890	38493142	1
ENSG00000114779	0.750047	7.20954e-33	ABHD14B	protein_coding	3	51968510	51983409	-1
ENSG00000114841	0.842173	3.91327e-08	DNAH1	protein_coding	3	52316319	52400492	1
ENSG00000114854	1.60704	0.0250217	TNNC1	protein_coding	3	52451100	52454041	-1
ENSG00000114859	2.13562	1.11849e-111	CLCN2	protein_coding	3	184346185	184361650	-1
ENSG00000114923	0.649799	2.87988e-12	SLC4A3	protein_coding	2	219627394	219641980	1
ENSG00000115008	4.62269	0	IL1A	protein_coding	2	112773925	112784493	-1
ENSG00000115009	4.16238	0	CCL20	protein_coding	2	227805739	227817564	1
ENSG00000115073	0.946318	6.64763e-108	ACTR1B	protein_coding	2	97655939	97664044	-1
ENSG00000115085	3.19748	0.000817403	ZAP70	protein_coding	2	97713576	97739862	1
ENSG00000115107	0.946088	4.23919e-208	STEAP3	protein_coding	2	119223831	119265652	1
ENSG00000115255	0.643665	0.000281425	REEP6	protein_coding	19	1491166	1497927	1
ENSG00000115257	1.45173	4.3999e-09	PCSK4	protein_coding	19	1481428	1490752	-1
ENSG00000115295	0.728101	1.56548e-35	CLIP4	protein_coding	2	29097705	29199777	1
ENSG00000115306	1.07546	0	SPTBN1	protein_coding	2	54456317	54671446	1
ENSG00000115318	2.50494	0	LOXL3	protein_coding	2	74532258	74555690	-1
ENSG00000115414	1.38092	0	FN1	protein_coding	2	215360440	215436073	-1
ENSG00000115461	2.54109	0.0204998	IGFBP5	protein_coding	2	216672105	216695549	-1
ENSG00000115523	4.00713	0.000273267	GNLY	protein_coding	2	85685175	85698852	1
ENSG00000115525	1.59107	7.20938e-08	ST3GAL5	protein_coding	2	85837120	85905199	-1
ENSG00000115548	1.86165	0	KDM3A	protein_coding	2	86440647	86492716	1
ENSG00000115556	1.03951	1.41395e-32	PLCD4	protein_coding	2	218607855	218637184	1
ENSG00000115652	0.8389	6.43198e-56	UXS1	protein_coding	2	106093308	106194301	-1
ENSG00000115657	1.73315	5.27249e-34	ABCB6	protein_coding	2	219209772	219218994	-1
ENSG00000115705	2.45394	0.00401423	TPO	protein_coding	2	1374066	1543711	1
ENSG00000115738	2.16232	2.0065e-114	ID2	protein_coding	2	8678845	8684461	1
ENSG00000116014	4.19413	0.00410789	KISS1R	protein_coding	19	917287	921005	1
ENSG00000116017	1.62783	7.6286e-158	ARID3A	protein_coding	19	925781	975939	1
ENSG00000116176	5.18089	1.70229e-13	TPSG1	protein_coding	16	1221651	1225268	-1
ENSG00000116183	1.3348	2.68788e-23	PAPPA2	protein_coding	1	176463171	176845601	1
ENSG00000116209	0.640024	4.00463e-81	TMEM59	protein_coding	1	54026681	54053504	-1
ENSG00000116212	0.590725	3.20771e-29	LRRC42	protein_coding	1	53946085	53968168	1
ENSG00000116254	5.31661	6.83939e-17	CHD5	protein_coding	1	6101787	6180321	-1
ENSG00000116260	1.5838	0	QSOX1	protein_coding	1	180154869	180204030	1
ENSG00000116285	4.60363	0	ERRFI1	protein_coding	1	8004404	8026309	-1
ENSG00000116337	1.47372	0	AMPD2	protein_coding	1	109616104	109632051	1
ENSG00000116396	1.44175	1.2602e-178	KCNC4	protein_coding	1	110210314	110283100	1
ENSG00000116525	0.727547	1.69848e-16	TRIM62	protein_coding	1	33145399	33182059	-1
ENSG00000116574	1.21497	0.0308346	RHOU	protein_coding	1	228735479	228746664	1
ENSG00000116641	1.07	2.5796e-151	DOCK7	protein_coding	1	62454298	62688386	-1
ENSG00000116661	1.6947	1.19468e-11	FBXO2	protein_coding	1	11637018	11655785	-1
ENSG00000116667	1.11001	9.91657e-57	C1orf21	protein_coding	1	184387029	184629019	1
ENSG00000116685	0.654573	3.22624e-36	KIAA2013	protein_coding	1	11919591	11926428	-1
ENSG00000116703	1.54628	0.0462223	PDC	protein_coding	1	186443566	186461114	-1
ENSG00000116741	2.71181	5.8702e-82	RGS2	protein_coding	1	192809039	192812275	1
ENSG00000116809	0.925401	6.28999e-69	ZBTB17	protein_coding	1	15941869	15976132	-1
ENSG00000116833	4.20147	3.53931e-60	NR5A2	protein_coding	1	200027614	200177420	1
ENSG00000116977	0.692816	1.17518e-50	LGALS8	protein_coding	1	236518000	236552981	1
ENSG00000116984	0.779538	7.67996e-67	MTR	protein_coding	1	236795260	236921278	1
ENSG00000116990	4.23098	1.98755e-11	MYCL	protein_coding	1	39895426	39902256	-1
ENSG00000117000	1.05404	1.1425e-73	RLF	protein_coding	1	40161387	40240921	1
ENSG00000117013	1.35489	0.0455042	KCNQ4	protein_coding	1	40783787	40840452	1
ENSG00000117016	2.033	0	RIMS3	protein_coding	1	40620680	40665682	-1
ENSG00000117036	1.25647	1.52264e-137	ETV3	protein_coding	1	157121191	157138474	-1
ENSG00000117122	1.14848	1.09203e-36	MFAP2	protein_coding	1	16974502	16980632	-1
ENSG00000117139	0.618282	3.11461e-39	KDM5B	protein_coding	1	202724495	202808487	-1
ENSG00000117143	1.41014	1.97551e-205	UAP1	protein_coding	1	162561722	162601240	1
ENSG00000117266	4.95451	1.75163e-22	CDK18	protein_coding	1	205504596	205532793	1
ENSG00000117305	1.27313	3.52361e-122	HMGCL	protein_coding	1	23801885	23838620	-1
ENSG00000117394	4.0437	0	SLC2A1	protein_coding	1	42925353	42958893	-1
ENSG00000117407	1.93011	1.68951e-39	ARTN	protein_coding	1	43933320	43937240	1
ENSG00000117480	1.32577	0.0166055	FAAH	protein_coding	1	46394317	46413848	1
ENSG00000117501	3.55901	0.000161087	MROH9	protein_coding	1	170935526	171064765	1
ENSG00000117525	4.3337	0	F3	protein_coding	1	94529173	94541759	-1
ENSG00000117616	0.860939	1.12363e-88	RSRP1	protein_coding	1	25242249	25338213	-1
ENSG00000117620	0.671786	1.62377e-19	SLC35A3	protein_coding	1	99969351	100035634	1
ENSG00000117834	1.13375	3.59586e-05	SLC5A9	protein_coding	1	48222685	48248644	1
ENSG00000117868	1.05427	8.43429e-306	ESYT2	protein_coding	7	158730995	158830253	-1
ENSG00000118094	3.04891	0.0003608	TREH	protein_coding	11	118657316	118679690	-1
ENSG00000118156	0.98547	1.15827e-09	ZNF541	protein_coding	19	47520690	47573148	-1
ENSG00000118257	0.878093	0	NRP2	protein_coding	2	205681990	205798133	1
ENSG00000118263	1.30834	5.47079e-189	KLF7	protein_coding	2	207074137	207167267	-1
ENSG00000118298	0.893417	0.00892119	CA14	protein_coding	1	150257251	150265078	1
ENSG00000118473	2.11973	9.39801e-150	SGIP1	protein_coding	1	66533267	66751139	1
ENSG00000118495	1.59471	1.56493e-193	PLAGL1	protein_coding	6	143940300	144064599	-1
ENSG00000118503	2.65193	0	TNFAIP3	protein_coding	6	137867214	137883314	1
ENSG00000118514	3.09396	0.0011282	ALDH8A1	protein_coding	6	134917393	134950115	-1
ENSG00000118520	2.54482	0.00179658	ARG1	protein_coding	6	131470832	131584332	1
ENSG00000118523	0.829955	4.40384e-17	CCN2	protein_coding	6	131948176	131951372	-1
ENSG00000118689	1.14183	3.04373e-97	FOXO3	protein_coding	6	108559835	108684774	1
ENSG00000118733	6.84722	1.96363e-06	OLFM3	protein_coding	1	101802560	101996926	-1
ENSG00000118804	1.47478	7.07616e-14	STBD1	protein_coding	4	76306733	76311130	1
ENSG00000118816	0.826573	2.65983e-108	CCNI	protein_coding	4	77047155	77076309	-1
ENSG00000118849	2.26903	8.34003e-09	RARRES1	protein_coding	3	158696892	158732489	-1
ENSG00000118898	3.49354	3.04675e-23	PPL	protein_coding	16	4882507	4960741	-1
ENSG00000118971	2.86266	3.26387e-07	CCND2	protein_coding	12	4269771	4305353	1
ENSG00000118985	1.55081	0	ELL2	protein_coding	5	95885098	95961851	-1
ENSG00000119138	1.01138	4.65697e-40	KLF9	protein_coding	9	70384604	70414657	-1
ENSG00000119408	0.586201	1.92483e-22	NEK6	protein_coding	9	124257606	124353307	1
ENSG00000119508	2.72441	2.75688e-149	NR4A3	protein_coding	9	99821855	99866891	1
ENSG00000119514	0.712822	2.40995e-48	GALNT12	protein_coding	9	98807670	98850081	1
ENSG00000119522	0.801509	2.01214e-40	DENND1A	protein_coding	9	123379654	123930152	-1
ENSG00000119535	4.36126	0.000402406	CSF3R	protein_coding	1	36466043	36483278	-1
ENSG00000119547	0.638846	3.32787e-06	ONECUT2	protein_coding	18	57435374	57491298	1
ENSG00000119630	1.80336	1.91267e-49	PGF	protein_coding	14	74941834	74955626	-1
ENSG00000119636	0.707739	4.00259e-10	BBOF1	protein_coding	14	74019349	74082863	1
ENSG00000119684	0.93042	1.25193e-37	MLH3	protein_coding	14	75013769	75051532	-1
ENSG00000119715	1.37344	0.000456714	ESRRB	protein_coding	14	76310712	76501837	1
ENSG00000119771	1.23806	2.46337e-134	KLHL29	protein_coding	2	23385179	23708611	1
ENSG00000119801	0.598774	4.36932e-43	YPEL5	protein_coding	2	30146941	30160533	1
ENSG00000119938	2.74327	0	PPP1R3C	protein_coding	10	91628442	91633071	-1
ENSG00000119943	0.739396	1.47239e-09	PYROXD2	protein_coding	10	98383565	98415182	-1
ENSG00000119950	2.85694	0	MXI1	protein_coding	10	110207605	110287365	1
ENSG00000120049	1.92945	4.94623e-21	KCNIP2	protein_coding	10	101825974	101843920	-1
ENSG00000120129	1.13942	0	DUSP1	protein_coding	5	172768096	172771195	-1
ENSG00000120156	0.622734	8.95533e-07	TEK	protein_coding	9	27109141	27230174	1
ENSG00000120254	0.582499	6.51631e-36	MTHFD1L	protein_coding	6	150865679	151101887	1
ENSG00000120262	1.63873	7.52057e-08	CCDC170	protein_coding	6	151494017	151621193	1
ENSG00000120278	3.39742	1.13111e-05	PLEKHG1	protein_coding	6	150599883	150843665	1
ENSG00000120457	3.21112	0.000728045	KCNJ5	protein_coding	11	128891356	128921163	1
ENSG00000120458	0.81295	1.50777e-12	MSANTD2	protein_coding	11	124766498	124800706	-1
ENSG00000120645	4.44084	0.000288427	IQSEC3	protein_coding	12	66767	178455	1
ENSG00000120664	2.36359	9.79009e-11	SPART-AS1	lncRNA	13	36346431	36369601	1
ENSG00000120693	2.11713	8.97432e-151	SMAD9	protein_coding	13	36844831	36920765	-1
ENSG00000120708	1.42825	0	TGFBI	protein_coding	5	136028988	136063818	1
ENSG00000120727	1.11597	4.71298e-119	PAIP2	protein_coding	5	139341587	139369720	1
ENSG00000120738	1.27509	4.76987e-36	EGR1	protein_coding	5	138465479	138469303	1
ENSG00000120860	0.660237	7.68372e-25	WASHC3	protein_coding	12	102012840	102062149	-1
ENSG00000120868	0.869389	3.8155e-23	APAF1	protein_coding	12	98645290	98735433	1
ENSG00000120913	1.07095	1.39783e-37	PDLIM2	protein_coding	8	22578279	22598025	1
ENSG00000120925	0.763617	1.62124e-27	RNF170	protein_coding	8	42849637	42897290	-1
ENSG00000121270	1.81535	0.000432544	ABCC11	protein_coding	16	48165773	48247568	-1
ENSG00000121297	0.800976	9.52574e-43	TSHZ3	protein_coding	19	31149979	31349436	-1
ENSG00000121318	1.91156	0.0036746	TAS2R10	protein_coding	12	10825219	10826358	-1
ENSG00000121454	0.700443	0.00917521	LHX4	protein_coding	1	180230264	180278984	1
ENSG00000121741	1.05881	9.02966e-80	ZMYM2	protein_coding	13	19958677	20091829	1
ENSG00000121769	1.74552	2.20921e-17	FABP3	protein_coding	1	31365253	31376850	-1
ENSG00000121775	1.10788	5.82464e-41	TMEM39B	protein_coding	1	32072031	32102866	1
ENSG00000121964	0.673543	1.5847e-08	GTDC1	protein_coding	2	143938068	144332568	-1
ENSG00000122133	1.31263	0.049484	PAEP	protein_coding	9	135561756	135566955	1
ENSG00000122136	3.2899	0.0122798	OBP2A	protein_coding	9	135546126	135549969	1
ENSG00000122257	0.610545	4.73115e-31	RBBP6	protein_coding	16	24537693	24572863	1
ENSG00000122375	1.65524	0.0199132	OPN4	protein_coding	10	86654518	86666460	1
ENSG00000122432	1.20807	0.032272	SPATA1	protein_coding	1	84506300	84567379	1
ENSG00000122481	0.640076	0.0216704	RWDD3	protein_coding	1	95234210	95247225	1
ENSG00000122557	0.756753	2.0453e-29	HERPUD2	protein_coding	7	35632659	35697459	-1
ENSG00000122574	2.97944	0.00604991	WIPF3	protein_coding	7	29806486	29917061	1
ENSG00000122641	2.30042	4.20614e-75	INHBA	protein_coding	7	41667168	41705834	-1
ENSG00000122642	0.70266	1.25004e-88	FKBP9	protein_coding	7	32957404	33006930	1
ENSG00000122691	1.20796	2.0331e-34	TWIST1	protein_coding	7	19020991	19117636	-1
ENSG00000122707	0.95091	4.78879e-42	RECK	protein_coding	9	36036913	36124455	1
ENSG00000122756	3.03794	0.000414914	CNTFR	protein_coding	9	34551432	34590140	-1
ENSG00000122824	2.11943	0.00164602	NUDT10	protein_coding	X	51332231	51337525	1
ENSG00000122859	4.63142	0.00176714	NEUROG3	protein_coding	10	69571698	69573422	-1
ENSG00000122870	0.640785	2.02111e-25	BICC1	protein_coding	10	58512872	58831435	1
ENSG00000122877	4.68813	0	EGR2	protein_coding	10	62811996	62819167	-1
ENSG00000122884	2.62095	0	P4HA1	protein_coding	10	73007217	73096974	-1
ENSG00000123095	2.51791	0	BHLHE41	protein_coding	12	26120030	26125037	-1
ENSG00000123096	1.04382	6.15036e-14	SSPN	protein_coding	12	26121991	26299290	1
ENSG00000123131	0.645286	1.21555e-43	PRDX4	protein_coding	X	23664262	23686397	1
ENSG00000123191	0.63619	0.000689613	ATP7B	protein_coding	13	51930436	52012125	-1
ENSG00000123240	1.00305	3.36281e-243	OPTN	protein_coding	10	13099449	13138308	1
ENSG00000123243	5.88986	6.99982e-05	ITIH5	protein_coding	10	7559270	7666998	-1
ENSG00000123268	0.649388	2.20459e-16	ATF1	protein_coding	12	50763710	50821162	1
ENSG00000123338	0.790909	0.0494559	NCKAP1L	protein_coding	12	54497752	54548243	1
ENSG00000123342	2.72218	0	MMP19	protein_coding	12	55835433	55842966	-1
ENSG00000123358	0.707635	5.22694e-11	NR4A1	protein_coding	12	52022832	52059507	1
ENSG00000123384	1.57804	0	LRP1	protein_coding	12	57128483	57213361	1
ENSG00000123427	2.59798	0	EEF1AKMT3	protein_coding	12	57771492	57782541	1
ENSG00000123453	4.26621	7.48209e-24	SARDH	protein_coding	9	133663560	133739955	-1
ENSG00000123454	8.02962	8.29904e-09	DBH	protein_coding	9	133636363	133659329	1
ENSG00000123689	3.00075	2.65548e-110	G0S2	protein_coding	1	209675412	209676390	1
ENSG00000123810	1.17742	2.68267e-11	B9D2	protein_coding	19	41354417	41364165	-1
ENSG00000123989	0.655637	4.29913e-65	CHPF	protein_coding	2	219538954	219543809	-1
ENSG00000123992	0.811839	2.62153e-76	DNPEP	protein_coding	2	219372043	219400022	-1
ENSG00000123999	3.66184	2.32816e-21	INHA	protein_coding	2	219569162	219575711	1
ENSG00000124006	1.56686	1.09902e-96	OBSL1	protein_coding	2	219550728	219571859	-1
ENSG00000124102	4.44682	0	PI3	protein_coding	20	45174902	45176544	1
ENSG00000124107	1.93889	0.0132109	SLPI	protein_coding	20	45252239	45254564	-1
ENSG00000124116	3.28275	5.13931e-115	WFDC3	protein_coding	20	45747944	45791932	-1
ENSG00000124134	2.85735	6.15595e-25	KCNS1	protein_coding	20	45091214	45101127	-1
ENSG00000124140	1.28908	0.00017454	SLC12A5	protein_coding	20	46021690	46060150	1
ENSG00000124143	3.26532	2.37536e-24	ARHGAP40	protein_coding	20	38601809	38651035	1
ENSG00000124145	0.994298	1.63776e-273	SDC4	protein_coding	20	45325288	45348424	-1
ENSG00000124224	0.737242	4.70011e-41	PPP4R1L	transcribed_unprocessed_pseudogene	20	58228940	58309494	-1
ENSG00000124227	1.7532	0.0360239	ANKRD60	protein_coding	20	58216126	58228653	-1
ENSG00000124251	0.728706	0.0177134	TP53TG5	protein_coding	20	45372557	45407889	-1
ENSG00000124374	0.938605	3.03847e-06	PAIP2B	protein_coding	2	71182738	71227103	-1
ENSG00000124467	3.44123	0.00034151	PSG8	protein_coding	19	42752686	42855691	-1
ENSG00000124493	4.21641	0.00384704	GRM4	protein_coding	6	34018643	34155622	-1
ENSG00000124535	0.800913	1.62621e-29	WRNIP1	protein_coding	6	2765393	2786952	1
ENSG00000124587	0.97393	2.88471e-14	PEX6	protein_coding	6	42963865	42979181	-1
ENSG00000124593	1.27726	0.000220782		protein_coding	6	41780349	41790141	1
ENSG00000124602	2.45864	0.00133604	UNC5CL	protein_coding	6	41026895	41039221	-1
ENSG00000124731	3.40783	0	TREM1	protein_coding	6	41267926	41286682	-1
ENSG00000124733	0.677593	1.09596e-30	MEA1	protein_coding	6	43011143	43016868	-1
ENSG00000124743	1.62343	7.56586e-06	KLHL31	protein_coding	6	53647916	53665756	-1
ENSG00000124772	4.40911	7.68789e-17	CPNE5	protein_coding	6	36740775	36839444	-1
ENSG00000124785	4.02301	0	NRN1	protein_coding	6	5997999	6007605	-1
ENSG00000124788	0.841604	5.79276e-24	ATXN1	protein_coding	6	16299112	16761491	-1
ENSG00000124831	1.51742	0	LRRFIP1	protein_coding	2	237627587	237813682	1
ENSG00000124839	1.71493	0.00335551	RAB17	protein_coding	2	237574322	237601614	-1
ENSG00000124920	1.63974	1.30556e-22	MYRF	protein_coding	11	61752636	61788518	1
ENSG00000125089	3.15003	0.00670157	SH3TC1	protein_coding	4	8182072	8241803	1
ENSG00000125144	3.49367	3.56479e-05	MT1G	protein_coding	16	56666730	56668065	-1
ENSG00000125148	0.697906	2.12838e-222	MT2A	protein_coding	16	56608584	56609497	1
ENSG00000125170	0.970753	6.23739e-19	DOK4	protein_coding	16	57471922	57487327	-1
ENSG00000125249	0.872638	1.15402e-74	RAP2A	protein_coding	13	97434169	97469128	1
ENSG00000125354	2.1486	1.85896e-05	SEPTIN6	protein_coding	X	119615724	119693370	-1
ENSG00000125355	1.00937	6.63269e-15	TMEM255A	protein_coding	X	120258650	120311556	-1
ENSG00000125430	1.34941	1.05853e-89	HS3ST3B1	protein_coding	17	14301081	14349404	1
ENSG00000125462	3.54277	0.000200829	MIR9-1HG	lncRNA	1	156404250	156456763	-1
ENSG00000125508	4.40672	1.67778e-15	SRMS	protein_coding	20	63538489	63547749	-1
ENSG00000125510	1.43548	1.01538e-17	OPRL1	protein_coding	20	64080082	64100643	1
ENSG00000125531	1.37307	0.0235357	FNDC11	protein_coding	20	63547891	63556695	1
ENSG00000125534	0.63352	3.27513e-37	PPDPF	protein_coding	20	63520765	63522206	1
ENSG00000125551	2.98555	0.00893083	PLGLB2	protein_coding	2	87748087	87759476	1
ENSG00000125571	1.21625	0.0434442	IL37	protein_coding	2	112911165	112918882	1
ENSG00000125618	1.214	3.64422e-61	PAX8	protein_coding	2	113215997	113278921	-1
ENSG00000125629	2.9377	0	INSIG2	protein_coding	2	118088452	118110997	1
ENSG00000125637	1.43403	1.94456e-48	PSD4	protein_coding	2	113157325	113209396	1
ENSG00000125648	1.10279	9.71769e-05	SLC25A23	protein_coding	19	6436079	6465203	-1
ENSG00000125650	1.11599	3.2908e-12	PSPN	protein_coding	19	6375148	6379058	-1
ENSG00000125675	1.75126	5.24085e-30	GRIA3	protein_coding	X	123184153	123490915	1
ENSG00000125730	1.24049	0	C3	protein_coding	19	6677704	6730562	-1
ENSG00000125735	2.60597	3.17669e-299	TNFSF14	protein_coding	19	6661253	6670588	-1
ENSG00000125744	1.25427	8.89828e-80	RTN2	protein_coding	19	45485294	45497055	-1
ENSG00000125812	1.31928	2.41979e-81	GZF1	protein_coding	20	23362182	23373062	1
ENSG00000125826	0.617995	6.56995e-20	RBCK1	protein_coding	20	407498	432139	1
ENSG00000125834	1.76506	1.1117e-240	STK35	protein_coding	20	2101827	2177038	1
ENSG00000125875	1.11423	9.7666e-98	TBC1D20	protein_coding	20	423596	462566	-1
ENSG00000125910	6.25095	2.08459e-05	S1PR4	protein_coding	19	3172346	3180332	1
ENSG00000125966	1.21886	1.41973e-20	MMP24	protein_coding	20	35226690	35276998	1
ENSG00000126001	0.643469	1.20358e-92	CEP250	protein_coding	20	35455164	35519280	1
ENSG00000126005	0.951596	2.30321e-57	MMP24OS	protein_coding	20	35201745	35278131	-1
ENSG00000126012	0.883505	3.52814e-179	KDM5C	protein_coding	X	53176283	53225422	-1
ENSG00000126218	1.30588	0.00191318	F10	protein_coding	13	113122799	113149529	1
ENSG00000126231	1.35628	0.00138162	PROZ	protein_coding	13	113158648	113172386	1
ENSG00000126351	0.586955	7.15354e-15	THRA	protein_coding	17	40058290	40093867	1
ENSG00000126353	1.67182	3.38603e-09	CCR7	protein_coding	17	40553769	40565472	-1
ENSG00000126458	0.970808	1.43494e-142	RRAS	protein_coding	19	49635292	49640143	-1
ENSG00000126460	1.07281	0.0012415	PRRG2	protein_coding	19	49580646	49591004	1
ENSG00000126562	1.89111	2.52508e-06	WNK4	protein_coding	17	42780610	42797066	1
ENSG00000126583	1.66366	0.00536421	PRKCG	protein_coding	19	53879190	53907652	1
ENSG00000126603	0.590429	0.00015814	GLIS2	protein_coding	16	4314761	4339597	1
ENSG00000126775	0.740485	2.64313e-37	ATG14	protein_coding	14	55366391	55411830	-1
ENSG00000126804	1.99007	0	ZBTB1	protein_coding	14	64503712	64533690	1
ENSG00000126882	1.32639	4.51286e-05	FAM78A	protein_coding	9	131258076	131276510	-1
ENSG00000127152	3.63418	2.73475e-32	BCL11B	protein_coding	14	99169287	99272197	-1
ENSG00000127241	2.50493	5.37585e-30	MASP1	protein_coding	3	187217282	187291980	-1
ENSG00000127249	1.18518	0.0497833	ATP13A4	protein_coding	3	193398967	193593111	-1
ENSG00000127252	0.587391	0.000238641	PLAAT1	protein_coding	3	193241128	193277738	1
ENSG00000127329	0.667561	0.0429785	PTPRB	protein_coding	12	70515870	70637440	-1
ENSG00000127362	2.08824	0.0124532	TAS2R3	protein_coding	7	141764097	141765197	1
ENSG00000127364	3.25182	1.98551e-08	TAS2R4	protein_coding	7	141776674	141781691	1
ENSG00000127366	3.49265	1.55267e-15	TAS2R5	protein_coding	7	141790217	141791367	1
ENSG00000127526	1.69273	0	SLC35E1	protein_coding	19	16549831	16572415	-1
ENSG00000127663	1.02463	1.10805e-100	KDM4B	protein_coding	19	4969113	5153598	1
ENSG00000127666	0.643761	1.61552e-20	TICAM1	protein_coding	19	4815932	4831712	-1
ENSG00000127824	0.834178	3.98864e-180	TUBA4A	protein_coding	2	219249710	219277902	-1
ENSG00000127863	1.69191	2.33504e-69	TNFRSF19	protein_coding	13	23570370	23676104	1
ENSG00000127957	0.583372	3.81797e-05	PMS2P3	transcribed_unprocessed_pseudogene	7	75507747	75528148	-1
ENSG00000127995	0.714788	5.97001e-15	CASD1	protein_coding	7	94509219	94557019	1
ENSG00000128016	0.603374	6.25328e-17	ZFP36	protein_coding	19	39406847	39409412	1
ENSG00000128039	2.53444	0	SRD5A3	protein_coding	4	55346213	55373100	1
ENSG00000128050	1.04973	0	PAICS	protein_coding	4	56435741	56464578	1
ENSG00000128203	0.686506	0.000126669	ASPHD2	protein_coding	22	26429260	26445015	1
ENSG00000128272	0.682358	1.26556e-164	ATF4	protein_coding	22	39519695	39522683	1
ENSG00000128285	2.12334	1.0777e-07	MCHR1	protein_coding	22	40679273	40682812	1
ENSG00000128294	0.85428	1.20043e-42	TPST2	protein_coding	22	26521996	26596717	-1
ENSG00000128298	1.61368	0.0122873	BAIAP2L2	protein_coding	22	38084652	38111015	-1
ENSG00000128342	1.00021	0	LIF	protein_coding	22	30240453	30246759	-1
ENSG00000128422	5.08595	2.78722e-17	KRT17	protein_coding	17	41619442	41624842	-1
ENSG00000128510	4.14454	0	CPA4	protein_coding	7	130293134	130324180	1
ENSG00000128563	1.03103	2.24286e-69	PRKRIP1	protein_coding	7	102363872	102426676	1
ENSG00000128607	0.603377	1.0572e-65	KLHDC10	protein_coding	7	130070534	130135705	1
ENSG00000128610	1.19645	2.7088e-06	FEZF1	protein_coding	7	122301303	122310691	-1
ENSG00000128641	0.879661	2.37751e-132	MYO1B	protein_coding	2	191245185	191425389	1
ENSG00000128655	1.03118	0.00389163	PDE11A	protein_coding	2	177623244	178108339	-1
ENSG00000128683	0.624626	3.01998e-07	GAD1	protein_coding	2	170813213	170861151	1
ENSG00000128710	0.608036	1.71688e-07	HOXD10	protein_coding	2	176108790	176119937	1
ENSG00000128881	0.728216	1.85344e-29	TTBK2	protein_coding	15	42738730	42920809	-1
ENSG00000128923	1.13656	1.02235e-91	MINDY2	protein_coding	15	58771192	58861900	1
ENSG00000129152	5.32435	0.000355452	MYOD1	protein_coding	11	17719571	17722136	1
ENSG00000129158	1.22043	1.30056e-23	SERGEF	protein_coding	11	17788048	18013047	-1
ENSG00000129159	1.17808	0.034678	KCNC1	protein_coding	11	17734774	17856804	1
ENSG00000129295	1.42661	2.38199e-30	DNAAF11	protein_coding	8	132570416	132675592	-1
ENSG00000129354	4.12063	0.000741972	AP1M2	protein_coding	19	10572671	10587315	-1
ENSG00000129355	0.852657	9.52481e-29	CDKN2D	protein_coding	19	10566460	10569059	-1
ENSG00000129450	1.52569	6.0705e-14	SIGLEC9	protein_coding	19	51124906	51136651	1
ENSG00000129473	1.2305	6.75112e-109	BCL2L2	protein_coding	14	23298790	23311751	1
ENSG00000129521	8.22938	1.12588e-15	EGLN3	protein_coding	14	33924227	34462774	-1
ENSG00000129646	1.7063	3.31431e-18	QRICH2	protein_coding	17	76274049	76308276	-1
ENSG00000129667	0.990519	6.51488e-64	RHBDF2	protein_coding	17	76470891	76501790	-1
ENSG00000129673	3.66958	1.67009e-18	AANAT	protein_coding	17	76453351	76470117	1
ENSG00000129675	0.828006	6.32816e-68	ARHGEF6	protein_coding	X	136665547	136780932	-1
ENSG00000129757	3.18833	0.0034035	CDKN1C	protein_coding	11	2883213	2885775	-1
ENSG00000129946	1.59757	1.37811e-09	SHC2	protein_coding	19	416589	461033	-1
ENSG00000129988	2.09788	1.73349e-05	LBP	protein_coding	20	38346482	38377013	1
ENSG00000129990	0.888117	0.00427098	SYT5	protein_coding	19	55171196	55180289	-1
ENSG00000130024	0.962061	1.46889e-59	PHF10	protein_coding	6	169703902	169725566	-1
ENSG00000130045	2.55224	1.16218e-09	NXNL2	protein_coding	9	88534033	88584274	1
ENSG00000130066	0.76101	2.20059e-103	SAT1	protein_coding	X	23783173	23786210	1
ENSG00000130158	1.26185	2.90962e-112	DOCK6	protein_coding	19	11199295	11262524	-1
ENSG00000130203	2.20874	1.28932e-10	APOE	protein_coding	19	44905791	44909393	1
ENSG00000130224	1.3192	9.0628e-45	LRCH2	protein_coding	X	115110616	115234096	-1
ENSG00000130226	8.67961	2.84275e-10	DPP6	protein_coding	7	153887097	154894285	1
ENSG00000130270	0.795241	3.03971e-10	ATP8B3	protein_coding	19	1782075	1812276	-1
ENSG00000130287	2.39441	0.0094324	NCAN	protein_coding	19	19211958	19252233	1
ENSG00000130304	1.84218	6.38189e-257	SLC27A1	protein_coding	19	17468769	17506168	1
ENSG00000130363	1.35113	8.82876e-86	RSPH3	protein_coding	6	158972871	159000202	-1
ENSG00000130475	1.24198	0.00567482	FCHO1	protein_coding	19	17747718	17788568	1
ENSG00000130477	1.34561	0.000779733	UNC13A	protein_coding	19	17601336	17688365	-1
ENSG00000130508	2.0831	2.93817e-17	PXDN	protein_coding	2	1631887	1744852	-1
ENSG00000130590	0.94209	2.34681e-07	SAMD10	protein_coding	20	63974116	63980008	-1
ENSG00000130592	3.00833	1.96484e-09	LSP1	protein_coding	11	1850904	1892267	1
ENSG00000130595	4.26402	9.34072e-05	TNNT3	protein_coding	11	1919703	1938706	1
ENSG00000130600	7.01904	9.76731e-07	H19	lncRNA	11	1995166	2001470	-1
ENSG00000130635	1.76985	0	COL5A1	protein_coding	9	134641803	134844843	1
ENSG00000130649	1.03946	8.83042e-05	CYP2E1	protein_coding	10	133520406	133561220	1
ENSG00000130653	1.00737	3.94865e-12	PNPLA7	protein_coding	9	137459952	137550402	-1
ENSG00000130684	1.8459	1.67853e-30	ZNF337	protein_coding	20	25673195	25696853	-1
ENSG00000130701	2.45723	0.00394126	RBBP8NL	protein_coding	20	62410237	62427539	-1
ENSG00000130720	3.61479	5.78147e-111	FIBCD1	protein_coding	9	130902438	130939286	-1
ENSG00000130731	1.27997	1.68094e-88	METTL26	protein_coding	16	634427	636366	-1
ENSG00000130770	0.627408	2.29865e-41	ATP5IF1	protein_coding	1	28236109	28246906	1
ENSG00000130775	0.592982	2.68933e-26	THEMIS2	protein_coding	1	27872543	27886685	1
ENSG00000130783	2.78929	4.86064e-13	CCDC62	protein_coding	12	122774526	122827528	1
ENSG00000130810	2.28749	9.10372e-77	PPAN	protein_coding	19	10106362	10112012	1
ENSG00000130812	3.40987	1.60102e-12	ANGPTL6	protein_coding	19	10092338	10102678	-1
ENSG00000130813	1.06891	1.63646e-41	SHFL	protein_coding	19	10086122	10093252	1
ENSG00000130821	3.01897	0	SLC6A8	protein_coding	X	153687926	153696588	1
ENSG00000130822	2.92631	3.23079e-38	PNCK	protein_coding	X	153669733	153689010	-1
ENSG00000130827	1.40059	0	PLXNA3	protein_coding	X	154458281	154477779	1
ENSG00000130829	2.26046	0.000107886	DUSP9	protein_coding	X	153642492	153651326	1
ENSG00000130997	1.49279	5.2531e-09	POLN	protein_coding	4	2071918	2242121	-1
ENSG00000131016	0.686248	1.52821e-159	AKAP12	protein_coding	6	151239967	151358559	1
ENSG00000131018	0.668502	2.59505e-67	SYNE1	protein_coding	6	152121687	152637801	-1
ENSG00000131037	1.31316	1.41576e-39	EPS8L1	protein_coding	19	55072020	55087923	1
ENSG00000131042	5.64249	0.000139143	LILRB2	protein_coding	19	54273812	54281184	-1
ENSG00000131094	1.75837	8.23504e-27	C1QL1	protein_coding	17	44959693	44968303	-1
ENSG00000131096	1.50867	2.41731e-06	PYY	protein_coding	17	43952733	44004469	-1
ENSG00000131149	1.2216	1.16427e-56	GSE1	protein_coding	16	85169525	85676204	1
ENSG00000131242	4.46185	1.54719e-35	RAB11FIP4	protein_coding	17	31391675	31538211	1
ENSG00000131370	0.729982	6.8575e-22	SH3BP5	protein_coding	3	15254353	15341368	-1
ENSG00000131389	2.22579	0	SLC6A6	protein_coding	3	14402576	14489349	1
ENSG00000131435	1.51143	0.00675303	PDLIM4	protein_coding	5	132257696	132273454	1
ENSG00000131471	1.75401	5.30525e-20	AOC3	protein_coding	17	42851184	42858130	1
ENSG00000131480	0.944164	3.7958e-10	AOC2	protein_coding	17	42844580	42850707	1
ENSG00000131652	1.08739	8.86596e-16	THOC6	protein_coding	16	3024027	3027755	1
ENSG00000131669	1.84706	0	NINJ1	protein_coding	9	93121496	93134251	-1
ENSG00000131697	1.47687	6.97463e-57	NPHP4	protein_coding	1	5862811	5992473	-1
ENSG00000131759	1.23806	2.34495e-97	RARA	protein_coding	17	40309180	40357643	1
ENSG00000131773	2.64304	2.8381e-233	KHDRBS3	protein_coding	8	135457456	135656722	1
ENSG00000131778	1.49018	0	CHD1L	protein_coding	1	147242654	147295765	1
ENSG00000131781	1.46595	1.31482e-18	FMO5	protein_coding	1	147175351	147243050	-1
ENSG00000131791	0.841406	2.20658e-75	PRKAB2	protein_coding	1	147155106	147172550	-1
ENSG00000131873	1.61131	0	CHSY1	protein_coding	15	101175727	101252048	-1
ENSG00000131969	2.33943	0.000100554	ABHD12B	protein_coding	14	50872053	50904970	1
ENSG00000132185	1.82943	5.76656e-88	FCRLA	protein_coding	1	161706972	161714352	1
ENSG00000132259	2.02961	4.25635e-05	CNGA4	protein_coding	11	6234765	6244479	1
ENSG00000132326	1.41047	4.40475e-50	PER2	protein_coding	2	238244044	238290102	-1
ENSG00000132424	0.86591	1.04836e-101	PNISR	protein_coding	6	99397629	99425331	-1
ENSG00000132432	1.49267	6.60154e-293	SEC61G	protein_coding	7	54752250	54759974	-1
ENSG00000132463	0.925054	2.60229e-88	GRSF1	protein_coding	4	70815783	70839897	-1
ENSG00000132470	1.57914	1.78648e-10	ITGB4	protein_coding	17	75721328	75757818	1
ENSG00000132510	1.1803	1.53038e-101	KDM6B	protein_coding	17	7834217	7854796	1
ENSG00000132535	1.31892	9.76036e-183	DLG4	protein_coding	17	7187187	7219841	-1
ENSG00000132613	0.594113	6.31416e-14	MTSS2	protein_coding	16	70661204	70686053	-1
ENSG00000132681	1.44218	0.0114582	ATP1A4	protein_coding	1	160151586	160186980	1
ENSG00000132792	0.711428	1.31987e-70	CTNNBL1	protein_coding	20	37693955	37872129	1
ENSG00000132837	0.717796	7.41675e-08	DMGDH	protein_coding	5	78997564	79236038	-1
ENSG00000132879	0.62792	2.11197e-18	FBXO44	protein_coding	1	11654375	11663327	1
ENSG00000132970	0.877067	3.40503e-56	WASF3	protein_coding	13	26557683	26688948	1
ENSG00000133019	1.08433	0.00255962	CHRM3	protein_coding	1	239386565	239915452	1
ENSG00000133056	1.21405	2.10572e-15	PIK3C2B	protein_coding	1	204422628	204494805	-1
ENSG00000133103	0.586983	2.03283e-21	COG6	protein_coding	13	39655627	39791665	1
ENSG00000133112	0.803996	3.36107e-298	TPT1	protein_coding	13	45333471	45341284	-1
ENSG00000133135	0.602413	1.51492e-13	RNF128	protein_coding	X	106693794	106797016	1
ENSG00000133138	1.04253	3.48111e-75	TBC1D8B	protein_coding	X	106802673	106876150	1
ENSG00000133243	0.731524	2.55423e-53	BTBD2	protein_coding	19	1985438	2034881	-1
ENSG00000133246	3.36181	0.00245499	PRAM1	protein_coding	19	8490056	8502640	-1
ENSG00000133256	2.15355	0.0262353	PDE6B	protein_coding	4	625573	670782	1
ENSG00000133424	0.945561	1.59968e-55	LARGE1	protein_coding	22	33162226	33922841	-1
ENSG00000133466	1.25769	1.43627e-22	C1QTNF6	protein_coding	22	37180166	37199385	-1
ENSG00000133477	4.70634	0.000117896	FAM83F	protein_coding	22	39994954	40043534	1
ENSG00000133606	0.714618	3.26557e-96	MKRN1	protein_coding	7	140453033	140479536	-1
ENSG00000133619	0.932331	8.78866e-21	KRBA1	protein_coding	7	149714781	149734575	1
ENSG00000133639	2.69988	0	BTG1	protein_coding	12	92140278	92145846	-1
ENSG00000133805	2.72544	0	AMPD3	protein_coding	11	10308313	10507579	1
ENSG00000133874	2.60578	8.67772e-50	RNF122	protein_coding	8	33547754	33567128	-1
ENSG00000134013	1.86903	0	LOXL2	protein_coding	8	23296897	23425328	-1
ENSG00000134030	0.640535	1.70307e-44	CTIF	protein_coding	18	48539031	48863217	1
ENSG00000134107	2.10281	0	BHLHE40	protein_coding	3	4979437	4985323	1
ENSG00000134109	0.851176	1.65234e-141	EDEM1	protein_coding	3	5187646	5219958	1
ENSG00000134121	1.09346	8.18328e-35	CHL1	protein_coding	3	196763	409417	1
ENSG00000134138	0.769897	2.47201e-44	MEIS2	protein_coding	15	36889204	37101299	-1
ENSG00000134245	2.20685	3.55367e-47	WNT2B	protein_coding	1	112466541	112530165	1
ENSG00000134250	0.712088	1.07064e-132	NOTCH2	protein_coding	1	119911553	120100779	-1
ENSG00000134258	5.97155	5.26253e-05	VTCN1	protein_coding	1	117143587	117210960	-1
ENSG00000134259	2.98372	5.35675e-39	NGF	protein_coding	1	115285904	115338770	-1
ENSG00000134297	1.20405	3.97894e-13	PLEKHA8P1	transcribed_processed_pseudogene	12	45139782	45216047	-1
ENSG00000134333	1.38552	0	LDHA	protein_coding	11	18394560	18408425	1
ENSG00000134369	0.676423	1.38099e-88	NAV1	protein_coding	1	201539127	201826969	1
ENSG00000134461	0.593971	1.29573e-05	ANKRD16	protein_coding	10	5861616	5889906	-1
ENSG00000134532	0.740952	1.16225e-12	SOX5	protein_coding	12	23529504	24562544	-1
ENSG00000134571	2.24335	0.0237249	MYBPC3	protein_coding	11	47331406	47352702	-1
ENSG00000134590	1.22108	1.36428e-204	RTL8C	protein_coding	X	135032355	135033546	1
ENSG00000134594	2.3221	3.13976e-33	RAB33A	protein_coding	X	130171962	130184870	1
ENSG00000134627	2.03801	0.000105046	PIWIL4	protein_coding	11	94543840	94621421	1
ENSG00000134686	0.945646	2.96071e-263	PHC2	protein_coding	1	33323623	33431095	-1
ENSG00000134769	1.04339	2.80548e-153	DTNA	protein_coding	18	34493291	34891844	1
ENSG00000134851	0.934685	6.8911e-103	TMEM165	protein_coding	4	55395957	55453397	1
ENSG00000134853	1.07698	0.000204945	PDGFRA	protein_coding	4	54229280	54298245	1
ENSG00000134909	1.24939	2.28064e-54	ARHGAP32	protein_coding	11	128965060	129279324	-1
ENSG00000134954	2.30864	0	ETS1	protein_coding	11	128458761	128587558	-1
ENSG00000134986	1.08985	4.47383e-21	NREP	protein_coding	5	111662621	111997464	-1
ENSG00000135049	1.12847	6.35287e-82	AGTPBP1	protein_coding	9	85546539	85742029	-1
ENSG00000135070	0.754781	1.64585e-39	ISCA1	protein_coding	9	86264546	86283102	-1
ENSG00000135077	1.30739	0.0187067	HAVCR2	protein_coding	5	157085422	157142869	-1
ENSG00000135100	4.32363	0.000405429	HNF1A	protein_coding	12	120978543	121002512	1
ENSG00000135111	2.2213	0	TBX3	protein_coding	12	114670255	114684175	-1
ENSG00000135164	1.28592	3.90581e-152	DMTF1	protein_coding	7	87152409	87196337	1
ENSG00000135205	0.849304	0.000846226	CCDC146	protein_coding	7	77122434	77329533	1
ENSG00000135220	1.34833	0.048565	UGT2A3	protein_coding	4	68928463	68951804	-1
ENSG00000135241	1.01773	3.12316e-113	PNPLA8	protein_coding	7	108470417	108569666	-1
ENSG00000135245	6.50157	0	HILPDA	protein_coding	7	128455849	128458418	1
ENSG00000135298	1.25939	0.00916796	ADGRB3	protein_coding	6	68635282	69390571	1
ENSG00000135299	0.748913	7.84158e-06	ANKRD6	protein_coding	6	89433152	89633834	1
ENSG00000135318	0.763055	2.58372e-278	NT5E	protein_coding	6	85449584	85495791	1
ENSG00000135362	1.98053	2.87887e-90	PRR5L	protein_coding	11	36296288	36465204	1
ENSG00000135365	1.5215	7.85392e-272	PHF21A	protein_coding	11	45929319	46121454	-1
ENSG00000135406	2.26982	9.14769e-10	PRPH	protein_coding	12	49293252	49298686	1
ENSG00000135407	0.595301	0.00594302	AVIL	protein_coding	12	57797376	57818734	-1
ENSG00000135439	1.15367	8.71917e-05	AGAP2	protein_coding	12	57723761	57742157	-1
ENSG00000135502	1.37188	0.0016287	SLC26A10	transcribed_unitary_pseudogene	12	57619527	57626151	1
ENSG00000135506	0.705196	3.5069e-65	OS9	protein_coding	12	57693841	57728342	1
ENSG00000135519	1.40728	0.0225436	KCNH3	protein_coding	12	49539030	49558337	1
ENSG00000135631	0.715401	1.46917e-124	RAB11FIP5	protein_coding	2	73073382	73156721	-1
ENSG00000135686	0.62983	4.02303e-32	KLHL36	protein_coding	16	84648511	84667686	1
ENSG00000135722	0.93342	6.66329e-12	FBXL8	protein_coding	16	67159932	67164570	1
ENSG00000135736	0.619833	4.02152e-11	CCDC102A	protein_coding	16	57512181	57536571	-1
ENSG00000135766	2.24829	0	EGLN1	protein_coding	1	231363751	231422287	-1
ENSG00000135821	2.99035	0	GLUL	protein_coding	1	182378098	182392206	-1
ENSG00000135835	1.36397	2.53788e-05	KIAA1614	protein_coding	1	180912897	180951614	1
ENSG00000135837	1.03986	1.303e-63	CEP350	protein_coding	1	179954773	180114875	1
ENSG00000135913	1.11048	4.00452e-37	USP37	protein_coding	2	218450251	218568351	-1
ENSG00000135924	1.33351	2.04535e-296	DNAJB2	protein_coding	2	219279342	219286898	1
ENSG00000135925	7.88885	1.76125e-08	WNT10A	protein_coding	2	218880852	218899581	1
ENSG00000135929	0.765766	0.0071182	CYP27A1	protein_coding	2	218781749	218815293	1
ENSG00000135976	0.599438	9.9528e-07	ANKRD36	protein_coding	2	97113153	97264521	1
ENSG00000136010	1.0546	1.40857e-47	ALDH1L2	protein_coding	12	105019784	105107643	-1
ENSG00000136052	1.92977	8.5477e-171	SLC41A2	protein_coding	12	104801801	104958744	-1
ENSG00000136068	0.772771	1.16511e-234	FLNB	protein_coding	3	58008398	58172251	1
ENSG00000136141	0.952561	2.03335e-64	LRCH1	protein_coding	13	46553168	46753040	1
ENSG00000136244	3.40712	0	IL6	protein_coding	7	22725884	22732002	1
ENSG00000136274	1.27664	1.41284e-43	NACAD	protein_coding	7	45080437	45088969	-1
ENSG00000136383	1.65718	1.38847e-07	ALPK3	protein_coding	15	84817356	84873479	1
ENSG00000136425	2.17523	4.06449e-08	CIB2	protein_coding	15	78104606	78131535	-1
ENSG00000136688	2.84585	8.74103e-18	IL36G	protein_coding	2	112973203	112985658	1
ENSG00000136689	2.2551	7.35805e-126	IL1RN	protein_coding	2	113099315	113134016	1
ENSG00000136694	3.28857	0.0122916	IL36A	protein_coding	2	113005459	113008044	1
ENSG00000136695	1.07039	1.26666e-95	IL36RN	protein_coding	2	113058638	113065382	1
ENSG00000136696	2.45076	0	IL36B	protein_coding	2	113022089	113052867	-1
ENSG00000136697	1.72657	0.00176225	IL1F10	protein_coding	2	113067970	113075843	1
ENSG00000136824	0.88525	8.10893e-103	SMC2	protein_coding	9	104094260	104141419	1
ENSG00000136842	2.03518	7.33139e-29	TMOD1	protein_coding	9	97501180	97601743	1
ENSG00000136848	1.86852	9.21412e-159	DAB2IP	protein_coding	9	121567057	121785530	1
ENSG00000136928	1.0299	0.00973862	GABBR2	protein_coding	9	98288109	98708935	-1
ENSG00000136935	0.802283	4.76758e-41	GOLGA1	protein_coding	9	124878275	124948492	-1
ENSG00000137033	0.734951	4.83725e-16	IL33	protein_coding	9	6215786	6257983	1
ENSG00000137075	0.900734	1.30146e-36	RNF38	protein_coding	9	36336396	36487548	-1
ENSG00000137076	0.687943	5.56889e-182	TLN1	protein_coding	9	35696948	35732195	-1
ENSG00000137101	1.41519	6.50944e-14	CD72	protein_coding	9	35609982	35646810	-1
ENSG00000137145	0.858398	3.42442e-44	DENND4C	protein_coding	9	19230435	19374281	1
ENSG00000137166	0.738217	1.08496e-28	FOXP4	protein_coding	6	41546381	41602384	1
ENSG00000137171	1.16927	1.4871e-33	KLC4	protein_coding	6	43040777	43075095	1
ENSG00000137203	0.845199	1.72809e-11	TFAP2A	protein_coding	6	10393186	10419659	-1
ENSG00000137285	1.71767	3.33185e-05	TUBB2B	protein_coding	6	3223324	3231730	-1
ENSG00000137331	2.24118	0	IER3	protein_coding	6	30743199	30744548	-1
ENSG00000137392	5.82136	7.85002e-05	CLPS	protein_coding	6	35794982	35797344	-1
ENSG00000137393	3.07874	8.89287e-57	RNF144B	protein_coding	6	18387350	18468870	1
ENSG00000137441	3.63919	2.55279e-07	FGFBP2	protein_coding	4	15960245	15969309	-1
ENSG00000137462	3.10046	1.63632e-56	TLR2	protein_coding	4	153684070	153706260	1
ENSG00000137463	1.2421	2.32378e-12	MGARP	protein_coding	4	139266165	139280225	-1
ENSG00000137474	2.47644	1.41455e-06	MYO7A	protein_coding	11	77128246	77215241	1
ENSG00000137496	0.839025	2.66779e-12	IL18BP	protein_coding	11	71998613	72007315	1
ENSG00000137497	0.697097	2.46825e-77	NUMA1	protein_coding	11	72002864	72080693	-1
ENSG00000137501	2.69123	0	SYTL2	protein_coding	11	85694224	85811159	-1
ENSG00000137507	4.18303	3.43459e-189	LRRC32	protein_coding	11	76657524	76670747	-1
ENSG00000137571	3.44098	6.40389e-05	SLCO5A1	protein_coding	8	69667046	69834978	-1
ENSG00000137642	5.00614	4.12188e-05	SORL1	protein_coding	11	121452314	121633763	1
ENSG00000137673	2.07974	1.40229e-05	MMP7	protein_coding	11	102520508	102530750	-1
ENSG00000137817	0.758968	3.20313e-37	PARP6	protein_coding	15	72241181	72272999	-1
ENSG00000137834	0.845422	1.18737e-18	SMAD6	protein_coding	15	66702236	66782849	1
ENSG00000137857	1.4707	3.61948e-13	DUOX1	protein_coding	15	45129933	45165576	1
ENSG00000137877	2.62298	1.93225e-10	SPTBN5	protein_coding	15	41848146	41894053	-1
ENSG00000137968	0.847568	4.68576e-07	SLC44A5	protein_coding	1	75202129	75611114	-1
ENSG00000138131	1.67704	0.00114673	LOXL4	protein_coding	10	98247690	98268194	-1
ENSG00000138152	1.38222	1.43821e-06	BTBD16	protein_coding	10	122271296	122338159	1
ENSG00000138166	0.867639	4.68622e-69	DUSP5	protein_coding	10	110497907	110511533	1
ENSG00000138316	3.42708	6.5996e-68	ADAMTS14	protein_coding	10	70672506	70762441	1
ENSG00000138380	0.584098	1.02484e-06	CARF	protein_coding	2	202912214	202988263	1
ENSG00000138400	0.95028	0.0387303	MDH1B	protein_coding	2	206737763	206765328	-1
ENSG00000138439	3.09607	7.77234e-293	FAM117B	protein_coding	2	202634969	202769757	1
ENSG00000138448	0.614198	1.53915e-64	ITGAV	protein_coding	2	186590010	186680901	1
ENSG00000138617	0.972639	7.03836e-21	PARP16	protein_coding	15	65234460	65300618	-1
ENSG00000138640	2.38542	1.63229e-276	FAM13A	protein_coding	4	88725955	89111398	-1
ENSG00000138650	1.15626	3.53317e-06	PCDH10	protein_coding	4	133149294	133208606	1
ENSG00000138685	2.52598	0	FGF2	protein_coding	4	122826708	122898236	1
ENSG00000138764	2.6497	3.43974e-289	CCNG2	protein_coding	4	77157207	77433388	1
ENSG00000138823	1.50191	0.0101199	MTTP	protein_coding	4	99564081	99623997	1
ENSG00000138829	1.35484	1.0376e-199	FBN2	protein_coding	5	128257909	128659185	-1
ENSG00000138834	0.872077	1.01833e-47	MAPK8IP3	protein_coding	16	1706166	1770351	1
ENSG00000138964	2.6097	0.015445	PARVG	protein_coding	22	44172956	44219533	1
ENSG00000139044	1.79272	0.00901224	B4GALNT3	protein_coding	12	459939	563509	1
ENSG00000139112	1.01271	1.11638e-135	GABARAPL1	protein_coding	12	10212458	10223128	1
ENSG00000139182	0.61878	1.21301e-20	CLSTN3	protein_coding	12	7129698	7158945	1
ENSG00000139190	0.705956	3.97119e-21	VAMP1	protein_coding	12	6462237	6470677	-1
ENSG00000139194	0.8246	3.91466e-07	RBP5	protein_coding	12	7115736	7128889	-1
ENSG00000139209	2.45866	0.00392723	SLC38A4	protein_coding	12	46764761	46832408	-1
ENSG00000139318	1.42087	1.33753e-301	DUSP6	protein_coding	12	89347235	89352501	-1
ENSG00000139364	2.42977	3.22092e-15	TMEM132B	protein_coding	12	125186386	125662377	1
ENSG00000139370	1.25548	2.22955e-129	SLC15A4	protein_coding	12	128793194	128823958	-1
ENSG00000139433	0.759071	1.88412e-65	GLTP	protein_coding	12	109850945	109880541	-1
ENSG00000139496	0.793072	7.07146e-83	NUP58	protein_coding	13	25301524	25365390	1
ENSG00000139572	2.88726	3.85708e-187	GPR84	protein_coding	12	54362445	54364487	-1
ENSG00000139668	0.891922	2.11369e-49	WDFY2	protein_coding	13	51584455	51767709	1
ENSG00000139832	1.52351	8.81338e-99	RAB20	protein_coding	13	110523066	110561722	-1
ENSG00000139835	0.638398	0.0216589	GRTP1	protein_coding	13	113324163	113364148	-1
ENSG00000139899	0.87494	0.0163106	CBLN3	protein_coding	14	24426545	24430954	-1
ENSG00000139908	0.718331	0.046504	TSSK4	protein_coding	14	24205696	24208362	1
ENSG00000139915	1.63541	3.06026e-31	MDGA2	protein_coding	14	46839629	47675605	-1
ENSG00000139926	0.729957	1.22518e-43	FRMD6	protein_coding	14	51489100	51730727	1
ENSG00000139990	0.722205	9.01899e-50	DCAF5	protein_coding	14	69050881	69153150	-1
ENSG00000140009	3.33937	3.12225e-73	ESR2	protein_coding	14	64084232	64338112	-1
ENSG00000140057	1.85857	5.26185e-23	AK7	protein_coding	14	96392128	96489427	1
ENSG00000140093	1.27846	2.09159e-10	SERPINA10	protein_coding	14	94280460	94293268	-1
ENSG00000140254	2.00564	0.000174348	DUOXA1	protein_coding	15	45117366	45129938	-1
ENSG00000140263	0.710741	2.81839e-40	SORD	protein_coding	15	45023147	45077185	1
ENSG00000140264	0.631263	1.74667e-93	SERF2	protein_coding	15	43777087	43804427	1
ENSG00000140274	2.4902	0.0183807	DUOXA2	protein_coding	15	45114326	45118421	1
ENSG00000140279	4.99928	2.46601e-22	DUOX2	protein_coding	15	45092650	45114172	-1
ENSG00000140386	1.02384	9.04254e-27	SCAPER	protein_coding	15	76347904	76905444	-1
ENSG00000140398	1.27631	7.01419e-14	NEIL1	protein_coding	15	75346955	75357115	1
ENSG00000140443	0.942579	1.5038e-47	IGF1R	protein_coding	15	98648539	98964530	1
ENSG00000140450	1.60531	2.03254e-146	ARRDC4	protein_coding	15	97960703	97973833	1
ENSG00000140459	1.8994	0.000539652	CYP11A1	protein_coding	15	74337759	74367646	-1
ENSG00000140479	1.71867	2.34015e-08	PCSK6	protein_coding	15	101289784	101525202	-1
ENSG00000140506	2.60531	0.0156069	LMAN1L	protein_coding	15	74812716	74825757	1
ENSG00000140538	1.8424	3.12148e-11	NTRK3	protein_coding	15	87859751	88256791	-1
ENSG00000140545	0.927892	2.28523e-95	MFGE8	protein_coding	15	88898683	88913468	-1
ENSG00000140548	0.851493	5.03168e-34	ZNF710	protein_coding	15	90001324	90082206	1
ENSG00000140563	1.64983	0	MCTP2	protein_coding	15	94231538	94483952	1
ENSG00000140675	1.11262	0.0420753	SLC5A2	protein_coding	16	31483002	31490860	1
ENSG00000140678	1.2286	1.21621e-59	ITGAX	protein_coding	16	31355134	31382999	1
ENSG00000140691	0.95589	1.18714e-16	ARMC5	protein_coding	16	31458080	31467166	1
ENSG00000140795	4.27478	3.00461e-22	MYLK3	protein_coding	16	46702282	46790407	-1
ENSG00000140839	1.63532	0.000233041	CLEC18B	protein_coding	16	74408631	74421478	-1
ENSG00000140873	1.20217	5.86054e-111	ADAMTS18	protein_coding	16	77247813	77435034	-1
ENSG00000140939	0.979364	6.51321e-53	NOL3	protein_coding	16	67170154	67175735	1
ENSG00000140941	0.992411	1.34318e-170	MAP1LC3B	protein_coding	16	87383953	87404779	1
ENSG00000140945	0.745751	2.3709e-135	CDH13	protein_coding	16	82626965	83800640	1
ENSG00000141012	0.995601	2.0441e-121	GALNS	protein_coding	16	88813734	88856970	-1
ENSG00000141068	0.923059	1.1132e-06	KSR1	protein_coding	17	27456448	27626438	1
ENSG00000141258	1.01552	5.03099e-81	SGSM2	protein_coding	17	2337498	2381058	1
ENSG00000141279	0.911421	1.02611e-143	NPEPPS	protein_coding	17	47522942	47624665	1
ENSG00000141294	0.600756	0.0151906	LRRC46	protein_coding	17	47831634	47837719	1
ENSG00000141337	1.15994	3.602e-27	ARSG	protein_coding	17	68259182	68422731	1
ENSG00000141384	0.620484	4.20767e-08	TAF4B	protein_coding	18	26226445	26391685	1
ENSG00000141431	1.6255	0.000133751	ASXL3	protein_coding	18	33578219	33751195	1
ENSG00000141446	1.05203	4.257e-49	ESCO1	protein_coding	18	21529284	21600884	-1
ENSG00000141505	1.21043	1.80296e-05	ASGR1	protein_coding	17	7173431	7179564	-1
ENSG00000141526	1.82378	0	SLC16A3	protein_coding	17	82217934	82261129	1
ENSG00000141543	0.744429	1.18335e-59	EIF4A3	protein_coding	17	80134369	80147151	-1
ENSG00000141562	0.607086	3.47574e-26	NARF	protein_coding	17	82458180	82490537	1
ENSG00000141564	0.802863	1.20034e-91	RPTOR	protein_coding	17	80544819	80966371	1
ENSG00000141570	1.02096	2.04788e-10	CBX8	protein_coding	17	79792132	79801683	-1
ENSG00000141574	1.08986	0.043389	SECTM1	protein_coding	17	82321024	82334074	-1
ENSG00000141580	1.57159	0	WDR45B	protein_coding	17	82614562	82648553	-1
ENSG00000141664	1.23637	1.85222e-122	ZCCHC2	protein_coding	18	62523025	62587709	1
ENSG00000141665	1.87548	4.02205e-12	FBXO15	protein_coding	18	74073353	74147843	-1
ENSG00000141668	2.02512	1.49177e-05	CBLN2	protein_coding	18	72536680	72638521	-1
ENSG00000141750	3.87447	3.74673e-38	STAC2	protein_coding	17	39210541	39225945	-1
ENSG00000141756	0.744819	3.49216e-194	FKBP10	protein_coding	17	41812680	41823213	1
ENSG00000141854	1.61505	1.02556e-11	MISP3	protein_coding	19	14072536	14075062	1
ENSG00000141858	0.594521	2.12871e-17	SAMD1	protein_coding	19	14087851	14091036	-1
ENSG00000141959	1.63823	0	PFKL	protein_coding	21	44300051	44327376	1
ENSG00000141985	1.01666	1.06824e-161	SH3GL1	protein_coding	19	4360370	4400547	-1
ENSG00000142046	1.78212	4.21472e-37	TMEM91	protein_coding	19	41350911	41384083	1
ENSG00000142149	4.43207	0.00264369	HUNK	protein_coding	21	31873020	32044633	1
ENSG00000142156	2.098	0	COL6A1	protein_coding	21	45981770	46005050	1
ENSG00000142173	1.92468	0	COL6A2	protein_coding	21	46098112	46132848	1
ENSG00000142178	1.49606	4.16132e-20	SIK1	protein_coding	21	43414483	43427131	-1
ENSG00000142185	4.06733	6.66402e-59	TRPM2	protein_coding	21	44350163	44443081	1
ENSG00000142235	1.12089	0.000308785	LMTK3	protein_coding	19	48485271	48513935	-1
ENSG00000142252	0.719691	6.52473e-13	GEMIN7	protein_coding	19	45079195	45091518	1
ENSG00000142273	1.25815	0.0302275	CBLC	protein_coding	19	44777869	44800652	1
ENSG00000142319	2.00975	0.00150558	SLC6A3	protein_coding	5	1392794	1445440	-1
ENSG00000142347	0.655266	0.00670681	MYO1F	protein_coding	19	8520778	8577577	-1
ENSG00000142408	0.815303	1.34083e-35	CACNG8	protein_coding	19	53962937	53990215	1
ENSG00000142449	1.11566	0.0324294	FBN3	protein_coding	19	8065402	8149592	-1
ENSG00000142549	1.452	0.000598626	IGLON5	protein_coding	19	51311644	51330891	1
ENSG00000142552	0.879871	1.09956e-06	RCN3	protein_coding	19	49528003	49546962	1
ENSG00000142583	4.72918	8.59691e-33	SLC2A5	protein_coding	1	9035106	9088478	-1
ENSG00000142599	0.610179	1.23083e-34	RERE	protein_coding	1	8352397	8848921	-1
ENSG00000142611	3.78773	5.29425e-08	PRDM16	protein_coding	1	3069168	3438621	1
ENSG00000142661	1.03672	3.45139e-09	MYOM3	protein_coding	1	24056035	24112135	-1
ENSG00000142687	0.644964	6.72794e-56	KIAA0319L	protein_coding	1	35393883	35557950	-1
ENSG00000142694	1.24793	5.71055e-26	EVA1B	protein_coding	1	36322030	36324154	-1
ENSG00000142765	2.42577	4.64941e-14	SYTL1	protein_coding	1	27342020	27353937	1
ENSG00000142798	2.37381	0	HSPG2	protein_coding	1	21822244	21937310	-1
ENSG00000142910	2.72566	0.0185816	TINAGL1	protein_coding	1	31576485	31587686	1
ENSG00000142949	5.25362	1.97354e-66	PTPRF	protein_coding	1	43525187	43623666	1
ENSG00000142959	3.50515	4.02581e-25	BEST4	protein_coding	1	44783585	44788170	-1
ENSG00000143248	1.46203	1.71212e-25	RGS5	protein_coding	1	163111121	163321791	-1
ENSG00000143318	1.11851	0.00816446	CASQ1	protein_coding	1	160190575	160201886	1
ENSG00000143320	3.05567	0	CRABP2	protein_coding	1	156699606	156705816	-1
ENSG00000143322	0.942929	2.98376e-124	ABL2	protein_coding	1	179099330	179229684	-1
ENSG00000143333	2.75372	1.84836e-05	RGS16	protein_coding	1	182598623	182604389	-1
ENSG00000143355	2.64959	3.11075e-10	LHX9	protein_coding	1	197911902	197935478	1
ENSG00000143365	0.837588	0.016943	RORC	protein_coding	1	151806071	151831845	-1
ENSG00000143382	1.35256	2.03053e-07	ADAMTSL4	protein_coding	1	150549369	150560937	1
ENSG00000143384	1.69932	0	MCL1	protein_coding	1	150560895	150579738	-1
ENSG00000143409	0.808069	5.96941e-22	MINDY1	protein_coding	1	150996549	151008376	-1
ENSG00000143412	0.891146	6.25478e-09	ANXA9	protein_coding	1	150982249	150995634	1
ENSG00000143499	0.741764	5.31236e-47	SMYD2	protein_coding	1	214281102	214337131	1
ENSG00000143514	1.35321	0	TP53BP2	protein_coding	1	223779893	223845954	-1
ENSG00000143545	0.8243	3.38214e-128	RAB13	protein_coding	1	153981617	153986358	-1
ENSG00000143552	1.19032	0.0452526	NUP210L	protein_coding	1	153992685	154155116	-1
ENSG00000143554	1.99493	5.48862e-112	SLC27A3	protein_coding	1	153774354	153780157	1
ENSG00000143590	3.69029	1.02673e-64	EFNA3	protein_coding	1	155078837	155087538	1
ENSG00000143603	2.60274	1.31259e-110	KCNN3	protein_coding	1	154697455	154870281	-1
ENSG00000143774	1.00039	1.24907e-192	GUK1	protein_coding	1	228139962	228148984	1
ENSG00000143797	0.748119	6.59895e-53	MBOAT2	protein_coding	2	8852690	9003709	-1
ENSG00000143847	3.39702	0	PPFIA4	protein_coding	1	203026491	203078740	1
ENSG00000143850	1.00402	1.01924e-24	PLEKHA6	protein_coding	1	204218853	204377665	-1
ENSG00000143870	0.80264	1.56786e-161	PDIA6	protein_coding	2	10783391	10837977	-1
ENSG00000143878	1.32972	4.96724e-234	RHOB	protein_coding	2	20447074	20449440	1
ENSG00000143995	0.922408	5.47469e-12	MEIS1	protein_coding	2	66433452	66573869	1
ENSG00000144026	0.947547	9.16637e-43	ZNF514	protein_coding	2	95122087	95165668	-1
ENSG00000144031	1.41067	0.000583966	ANKRD53	protein_coding	2	70978380	70985499	1
ENSG00000144134	0.670036	2.67039e-07	RABL2A	protein_coding	2	113627229	113643396	1
ENSG00000144152	2.4293	1.0675e-08	FBLN7	protein_coding	2	112138385	112188218	1
ENSG00000144199	0.751949	0.015575	FAHD2B	protein_coding	2	97083583	97094882	-1
ENSG00000144320	0.984189	9.24442e-115	LNPK	protein_coding	2	175923882	176002839	-1
ENSG00000144445	0.765538	1.96587e-17	KANSL1L	protein_coding	2	210021421	210171409	-1
ENSG00000144452	1.18097	0.00625586	ABCA12	protein_coding	2	214931542	215138626	-1
ENSG00000144460	3.21488	0.000702075	NYAP2	protein_coding	2	225399710	225729887	1
ENSG00000144476	3.93361	1.98881e-09	ACKR3	protein_coding	2	236567787	236582354	1
ENSG00000144550	1.17718	0.0348354	CPNE9	protein_coding	3	9703826	9729908	1
ENSG00000144560	1.08137	3.28276e-72	VGLL4	protein_coding	3	11556069	11771350	-1
ENSG00000144567	1.09325	8.19065e-224	RETREG2	protein_coding	2	219176225	219185475	1
ENSG00000144579	0.924861	1.36931e-73	CTDSP1	protein_coding	2	218398256	218405941	1
ENSG00000144589	0.739392	2.19303e-23	STK11IP	protein_coding	2	219597857	219616451	1
ENSG00000144596	1.63321	0.0147124	GRIP2	protein_coding	3	14489107	14556075	-1
ENSG00000144597	0.881004	8.19322e-62	EAF1	protein_coding	3	15427598	15450635	1
ENSG00000144642	1.11427	1.54124e-14	RBMS3	protein_coding	3	28574791	30010391	1
ENSG00000144655	2.00203	2.62461e-217	CSRNP1	protein_coding	3	39141855	39154562	-1
ENSG00000144671	0.862459	0.0116399	SLC22A14	protein_coding	3	38282294	38318575	1
ENSG00000144711	0.649738	1.6999e-35	IQSEC1	protein_coding	3	12897043	13283281	-1
ENSG00000144724	0.58076	1.51554e-26	PTPRG	protein_coding	3	61561569	62297609	1
ENSG00000144747	0.633382	1.53591e-37	TMF1	protein_coding	3	69019827	69052339	-1
ENSG00000144749	2.44312	0	LRIG1	protein_coding	3	66378797	66501263	-1
ENSG00000144791	1.52631	0	LIMD1	protein_coding	3	45555394	45686341	1
ENSG00000144802	1.07388	3.46525e-181	NFKBIZ	protein_coding	3	101827991	101861022	1
ENSG00000144857	2.39155	4.37252e-55	BOC	protein_coding	3	113211003	113287459	1
ENSG00000144891	1.01225	1.61263e-09	AGTR1	protein_coding	3	148697784	148743008	1
ENSG00000144935	1.06503	1.3668e-63	TRPC1	protein_coding	3	142724034	142807888	1
ENSG00000145014	0.678893	5.09705e-36	TMEM44	protein_coding	3	194587673	194633689	-1
ENSG00000145040	2.23868	1.09205e-211	UCN2	protein_coding	3	48561718	48563781	-1
ENSG00000145107	1.30701	3.02877e-19	TM4SF19	protein_coding	3	196319342	196338503	-1
ENSG00000145113	3.75108	1.82157e-10	MUC4	protein_coding	3	195746765	195811973	-1
ENSG00000145358	1.02015	1.83555e-16	DDIT4L	protein_coding	4	100185870	100190782	-1
ENSG00000145428	1.13509	3.51194e-19	RNF175	protein_coding	4	153710160	153760024	-1
ENSG00000145491	2.30589	5.00033e-15	ROPN1L	protein_coding	5	10441524	10472029	1
ENSG00000145506	6.80559	2.22605e-06	NKD2	protein_coding	5	1008802	1038943	1
ENSG00000145536	1.79738	1.24571e-65	ADAMTS16	protein_coding	5	5140330	5320304	1
ENSG00000145555	0.998206	1.55378e-238	MYO10	protein_coding	5	16661907	16936288	-1
ENSG00000145623	1.68427	0	OSMR	protein_coding	5	38845858	38945596	1
ENSG00000145687	1.33478	3.40971e-39	SSBP2	protein_coding	5	81412804	81751797	-1
ENSG00000145708	0.775868	2.68258e-05	CRHBP	protein_coding	5	76953045	76981158	1
ENSG00000145730	1.43107	0	PAM	protein_coding	5	102753981	103029730	1
ENSG00000145779	1.34787	2.55902e-52	TNFAIP8	protein_coding	5	119268692	119399688	1
ENSG00000145780	0.724422	7.6088e-36	FEM1C	protein_coding	5	115520908	115544775	-1
ENSG00000145901	0.905105	5.87793e-226	TNIP1	protein_coding	5	151029945	151093577	-1
ENSG00000145920	4.09867	0.00518862	CPLX2	protein_coding	5	175796310	175884021	1
ENSG00000145934	2.79193	1.0651e-55	TENM2	protein_coding	5	166979029	168264157	1
ENSG00000146005	0.778833	0.00920354	PSD2	protein_coding	5	139795808	139844466	1
ENSG00000146021	0.954065	1.3421e-30	KLHL3	protein_coding	5	137617500	137736089	-1
ENSG00000146054	2.98939	1.89697e-13	TRIM7	protein_coding	5	181193924	181205293	-1
ENSG00000146067	1.14754	4.03045e-83	FAM193B	protein_coding	5	177519789	177554586	-1
ENSG00000146094	4.21532	0	DOK3	protein_coding	5	177501904	177511274	-1
ENSG00000146205	1.42135	6.25868e-07	ANO7	protein_coding	2	241188509	241225976	1
ENSG00000146242	1.16455	2.11527e-218	TPBG	protein_coding	6	82363206	82367420	1
ENSG00000146278	1.41409	8.39819e-270	PNRC1	protein_coding	6	89080751	89085160	1
ENSG00000146373	1.56658	1.23629e-87	RNF217	protein_coding	6	124962437	125092633	1
ENSG00000146411	2.39887	7.25485e-06	SLC2A12	protein_coding	6	133987581	134052624	-1
ENSG00000146425	0.665472	2.92682e-44	DYNLT1	protein_coding	6	158636474	158644743	-1
ENSG00000146426	0.612775	0.00577353	TIAM2	protein_coding	6	154832697	155257723	1
ENSG00000146555	3.96099	0.00570943	SDK1	protein_coding	7	3301252	4269000	1
ENSG00000146587	1.0402	7.37058e-41	RBAK	protein_coding	7	5045821	5069487	1
ENSG00000146648	1.04685	0	EGFR	protein_coding	7	55019017	55211628	1
ENSG00000146674	7.13157	0	IGFBP3	protein_coding	7	45912245	45921874	-1
ENSG00000146678	3.23218	6.69527e-154	IGFBP1	protein_coding	7	45888360	45893660	1
ENSG00000146700	1.296	0.00200539	SSC4D	protein_coding	7	76389334	76409697	-1
ENSG00000146966	2.28825	1.8553e-24	DENND2A	protein_coding	7	140518420	140673993	-1
ENSG00000147003	2.1454	0.0001907	CLTRN	protein_coding	X	15627318	15675012	-1
ENSG00000147027	0.988382	1.1207e-49	TMEM47	protein_coding	X	34627075	34657285	-1
ENSG00000147036	1.67296	1.81603e-94	LANCL3	protein_coding	X	37571569	37684463	1
ENSG00000147044	1.05433	9.40123e-98	CASK	protein_coding	X	41514934	41923554	-1
ENSG00000147100	1.14021	7.46691e-134	SLC16A2	protein_coding	X	74421493	74533917	1
ENSG00000147121	0.580462	1.15474e-08	KRBOX4	protein_coding	X	46447292	46497422	1
ENSG00000147130	0.674602	1.78887e-37	ZMYM3	protein_coding	X	71239624	71255146	-1
ENSG00000147162	1.14879	0	OGT	protein_coding	X	71533087	71575892	1
ENSG00000147168	4.783	0.00134484	IL2RG	protein_coding	X	71107404	71112108	-1
ENSG00000147174	1.46604	3.37434e-12	GCNA	protein_coding	X	71578437	71613583	1
ENSG00000147394	0.950977	1.33558e-07	ZNF185	protein_coding	X	152898067	152973481	1
ENSG00000147403	0.709824	2.61357e-191	RPL10	protein_coding	X	154389955	154409168	1
ENSG00000147421	0.646312	3.74345e-13	HMBOX1	protein_coding	8	28890395	29064764	1
ENSG00000147437	2.39654	6.20896e-44	GNRH1	protein_coding	8	25419258	25424654	-1
ENSG00000147454	0.665745	2.35045e-98	SLC25A37	protein_coding	8	23528956	23575463	1
ENSG00000147676	1.86367	0.0380305	MAL2	protein_coding	8	119165034	119245673	1
ENSG00000147689	2.23392	0.000656982	FAM83A	protein_coding	8	123178960	123210079	1
ENSG00000147852	2.41068	0	VLDLR	protein_coding	9	2621182	2660056	1
ENSG00000147872	2.09128	1.60001e-06	PLIN2	protein_coding	9	19108375	19149290	-1
ENSG00000147874	0.963944	1.04768e-133	HAUS6	protein_coding	9	19053141	19102904	-1
ENSG00000147996	0.618198	6.69349e-11	CBWD5	protein_coding	9	65668805	65734041	1
ENSG00000148082	1.67608	0	SHC3	protein_coding	9	89005771	89178818	-1
ENSG00000148408	7.73213	5.04936e-56	CACNA1B	protein_coding	9	137877782	138124624	1
ENSG00000148426	0.654617	0.000464069	PROSER2	protein_coding	10	11823339	11872277	1
ENSG00000148444	0.582018	3.41366e-07	COMMD3	protein_coding	10	22316386	22320306	1
ENSG00000148541	3.03249	1.50851e-60	FAM13C	protein_coding	10	59246130	59363181	-1
ENSG00000148655	1.0599	1.28331e-19	LRMDA	protein_coding	10	75431624	76560168	1
ENSG00000148677	4.22852	6.14829e-113	ANKRD1	protein_coding	10	90912096	90921087	-1
ENSG00000148700	1.29939	4.6066e-237	ADD3	protein_coding	10	109996368	110135565	1
ENSG00000148848	0.792381	3.26506e-86	ADAM12	protein_coding	10	126012381	126388477	-1
ENSG00000148926	3.30527	0	ADM	protein_coding	11	10305073	10307397	1
ENSG00000149054	0.742314	3.73148e-10	ZNF215	protein_coding	11	6926404	7001004	1
ENSG00000149115	1.07896	1.19391e-275	TNKS1BP1	protein_coding	11	57299638	57324952	-1
ENSG00000149131	4.99819	2.01392e-39	SERPING1	protein_coding	11	57597387	57619171	1
ENSG00000149294	1.66486	1.02126e-115	NCAM1	protein_coding	11	112961247	113278436	1
ENSG00000149489	1.39151	4.73433e-30	ROM1	protein_coding	11	62611722	62615116	1
ENSG00000149499	0.769432	3.07246e-62	EML3	protein_coding	11	62602218	62612775	-1
ENSG00000149506	4.33473	0	ZP1	protein_coding	11	60867542	60875693	1
ENSG00000149527	5.32943	1.00075e-26	PLCH2	protein_coding	1	2425980	2505532	1
ENSG00000149577	1.10949	1.71069e-38	SIDT2	protein_coding	11	117178736	117197445	1
ENSG00000149591	1.42051	1.7435e-31	TAGLN	protein_coding	11	117199370	117207464	1
ENSG00000149596	1.83045	5.59721e-25	JPH2	protein_coding	20	44106590	44187188	-1
ENSG00000149633	2.01071	2.10665e-31	KIAA1755	protein_coding	20	38210503	38260772	-1
ENSG00000149634	0.656584	0.0194584	SPATA25	protein_coding	20	45886491	45887622	-1
ENSG00000149651	3.80916	6.74355e-07	SPINT4	protein_coding	20	45722347	45725830	1
ENSG00000149743	0.958186	2.36761e-48	TRPT1	protein_coding	11	64223799	64226254	-1
ENSG00000149761	0.625171	2.41582e-27	NUDT22	protein_coding	11	64225941	64230686	1
ENSG00000149781	1.36516	9.0813e-80	FERMT3	protein_coding	11	64205926	64223896	1
ENSG00000149922	0.859354	0.00037636	TBX6	protein_coding	16	30085793	30091924	-1
ENSG00000149925	1.6404	0	ALDOA	protein_coding	16	30064164	30070457	1
ENSG00000149927	1.19374	0.0178734	DOC2A	protein_coding	16	30005514	30023270	-1
ENSG00000150281	1.37009	8.30274e-07	CTF1	protein_coding	16	30896614	30903547	1
ENSG00000150337	1.74888	0.0339895	FCGR1A	protein_coding	1	149782671	149791675	1
ENSG00000150510	1.88679	2.44457e-33	FAM124A	protein_coding	13	51222334	51284239	1
ENSG00000150593	0.880286	3.25692e-35	PDCD4	protein_coding	10	110871795	110900006	1
ENSG00000150628	1.13231	0.000346831	SPATA4	protein_coding	4	176184579	176195585	-1
ENSG00000150760	0.739523	1.19986e-76	DOCK1	protein_coding	10	126905409	127452517	1
ENSG00000150967	0.911741	1.47101e-12	ABCB9	protein_coding	12	122920951	122981649	-1
ENSG00000150995	2.15971	0	ITPR1	protein_coding	3	4493345	4847506	1
ENSG00000151006	3.66162	0	PRSS53	protein_coding	16	31083437	31089628	-1
ENSG00000151014	0.695107	0.000802542	NOCT	protein_coding	4	139015781	139045939	1
ENSG00000151023	2.04257	6.12953e-26	ENKUR	protein_coding	10	24981979	25062279	-1
ENSG00000151025	2.50371	1.37496e-26	GPR158	protein_coding	10	25174802	25602229	1
ENSG00000151065	0.760149	1.95068e-20	DCP1B	protein_coding	12	1946053	2004535	-1
ENSG00000151092	1.9752	0	NGLY1	protein_coding	3	25718944	25790039	-1
ENSG00000151135	0.661311	3.38484e-38	TMEM263	protein_coding	12	106955719	106978778	1
ENSG00000151136	0.633482	9.4437e-16	BTBD11	protein_coding	12	107318421	107659642	1
ENSG00000151151	1.83529	3.84488e-216	IPMK	protein_coding	10	58191517	58267894	-1
ENSG00000151229	2.12072	1.15189e-239	SLC2A13	protein_coding	12	39755025	40106089	-1
ENSG00000151239	0.687739	1.21833e-107	TWF1	protein_coding	12	43793723	43806328	-1
ENSG00000151474	0.833004	3.92355e-46	FRMD4A	protein_coding	10	13643706	14462142	-1
ENSG00000151612	0.989292	1.31818e-21	ZNF827	protein_coding	4	145757627	145938823	-1
ENSG00000151640	3.67417	0	DPYSL4	protein_coding	10	132186948	132205759	1
ENSG00000151650	5.71213	2.24541e-06	VENTX	protein_coding	10	133237855	133241928	1
ENSG00000151693	0.617595	4.88325e-27	ASAP2	protein_coding	2	9206765	9405683	1
ENSG00000151748	1.02115	8.19093e-42	SAV1	protein_coding	14	50632058	50668306	-1
ENSG00000151779	0.873604	8.02179e-120	NBAS	protein_coding	2	15166916	15561340	-1
ENSG00000151834	1.2661	1.01005e-53	GABRA2	protein_coding	4	46243548	46475230	-1
ENSG00000151883	1.87075	4.49195e-164	PARP8	protein_coding	5	50665899	50846519	1
ENSG00000151914	0.768961	6.60762e-39	DST	protein_coding	6	56457987	56954830	-1
ENSG00000151948	0.83071	0.0471839	GLT1D1	protein_coding	12	128853427	128984968	1
ENSG00000151967	0.719805	0.0253676	SCHIP1	protein_coding	3	159839861	159897360	1
ENSG00000152049	3.49171	1.19917e-86	KCNE4	protein_coding	2	223052190	223198399	1
ENSG00000152128	1.38591	0.0474084	TMEM163	protein_coding	2	134455759	134719000	-1
ENSG00000152217	1.88251	1.83749e-207	SETBP1	protein_coding	18	44680173	45068510	1
ENSG00000152256	2.13808	0	PDK1	protein_coding	2	172555373	172608669	1
ENSG00000152284	1.44972	0.00128673	TCF7L1	protein_coding	2	85133392	85310387	1
ENSG00000152292	0.768948	0.0483974	SH2D6	protein_coding	2	85418714	85437029	1
ENSG00000152315	3.49173	3.78727e-05	KCNK13	protein_coding	14	90061994	90185853	1
ENSG00000152377	1.07422	1.60396e-278	SPOCK1	protein_coding	5	136975298	137598379	-1
ENSG00000152409	0.594575	5.00189e-15	JMY	protein_coding	5	79236131	79327211	1
ENSG00000152413	1.51087	1.92145e-118	HOMER1	protein_coding	5	79372636	79514134	-1
ENSG00000152503	0.773806	8.44361e-14	TRIM36	protein_coding	5	115124762	115180546	-1
ENSG00000152582	1.03754	1.02579e-12	SPEF2	protein_coding	5	35617844	35814611	1
ENSG00000152763	0.603	0.000152795	DNAI4	protein_coding	1	66812885	66924856	-1
ENSG00000152822	1.97846	0.000227955	GRM1	protein_coding	6	146027646	146437601	1
ENSG00000152952	3.09276	0	PLOD2	protein_coding	3	146069440	146163653	-1
ENSG00000153012	1.0952	0.0142604	LGI2	protein_coding	4	24998847	25030946	-1
ENSG00000153071	0.947385	7.19803e-138	DAB2	protein_coding	5	39371675	39462300	-1
ENSG00000153303	3.59902	9.42711e-25	FRMD1	protein_coding	6	168053095	168101511	-1
ENSG00000153317	0.755316	1.34413e-92	ASAP1	protein_coding	8	130052104	130443674	-1
ENSG00000153487	1.06036	4.09848e-42	ING1	protein_coding	13	110712736	110723339	1
ENSG00000153531	3.64479	0	ADPRHL1	protein_coding	13	113399611	113453488	-1
ENSG00000153774	1.11619	2.43742e-56	CFDP1	protein_coding	16	75293698	75433503	-1
ENSG00000153789	4.0467	0.000915522	CIBAR2	protein_coding	16	85098358	85112472	-1
ENSG00000153815	1.04215	1.39706e-102	CMIP	protein_coding	16	81444808	81711762	1
ENSG00000153820	4.31848	9.11462e-05	SPHKAP	protein_coding	2	227979955	228181687	-1
ENSG00000153902	1.27159	0.000102688	LGI4	protein_coding	19	35124513	35142451	-1
ENSG00000153944	0.933341	4.02771e-85	MSI2	protein_coding	17	57255851	57684689	1
ENSG00000154099	2.31769	2.46874e-06	DNAAF1	protein_coding	16	84145287	84178767	1
ENSG00000154102	2.12974	0.002752	C16orf74	protein_coding	16	85690084	85751129	-1
ENSG00000154229	1.21935	0	PRKCA	protein_coding	17	66302613	66810743	1
ENSG00000154252	2.11103	0.00565324	GAL3ST2	protein_coding	2	241776822	241804287	1
ENSG00000154263	2.16625	0.000103693	ABCA10	protein_coding	17	69147214	69244846	-1
ENSG00000154310	1.05999	5.14111e-32	TNIK	protein_coding	3	171058414	171460408	-1
ENSG00000154319	0.713304	8.61316e-79	FAM167A	protein_coding	8	11421476	11475908	-1
ENSG00000154342	3.93647	0.00598597	WNT3A	protein_coding	1	228006998	228061271	1
ENSG00000154358	1.8192	0.000172011	OBSCN	protein_coding	1	228208044	228378876	1
ENSG00000154359	0.662772	1.80573e-20	LONRF1	protein_coding	8	12721906	12756073	-1
ENSG00000154429	1.85718	1.5878e-145	CCSAP	protein_coding	1	229321011	229343294	-1
ENSG00000154493	1.96704	3.36098e-214	C10orf90	protein_coding	10	126424997	126798708	-1
ENSG00000154710	0.668144	1.2306e-06	RABGEF1	protein_coding	7	66682164	66811464	1
ENSG00000154721	3.3033	0	JAM2	protein_coding	21	25639258	25717562	1
ENSG00000154734	1.266	0	ADAMTS1	protein_coding	21	26835755	26845409	-1
ENSG00000155090	0.747209	1.2104e-97	KLF10	protein_coding	8	102648784	102655725	-1
ENSG00000155111	1.45918	3.57291e-177	CDK19	protein_coding	6	110609978	110815958	-1
ENSG00000155189	1.40726	5.95698e-216	AGPAT5	protein_coding	8	6708642	6761503	1
ENSG00000155229	0.868298	9.65038e-83	MMS19	protein_coding	10	97458324	97498794	-1
ENSG00000155265	1.04576	1.02164e-49	GOLGA7B	protein_coding	10	97849843	97871580	1
ENSG00000155313	0.616831	1.20191e-24	USP25	protein_coding	21	15729982	15880064	1
ENSG00000155324	1.37856	0.000730921	GRAMD2B	protein_coding	5	126360132	126496494	1
ENSG00000155367	1.47706	2.87097e-24	PPM1J	protein_coding	1	112709994	112715332	-1
ENSG00000155380	0.982831	5.455e-116	SLC16A1	protein_coding	1	112911847	112957593	-1
ENSG00000155508	1.81565	0	CNOT8	protein_coding	5	154857553	154876792	1
ENSG00000155511	3.55652	0.00016573	GRIA1	protein_coding	5	153489615	153813869	1
ENSG00000155629	5.9359	9.41077e-28	PIK3AP1	protein_coding	10	96593315	96720514	-1
ENSG00000155659	7.01634	1.02484e-06	VSIG4	protein_coding	X	66021738	66040125	-1
ENSG00000155760	2.10228	4.23747e-91	FZD7	protein_coding	2	202033855	202038441	1
ENSG00000155875	2.2917	0.00216414	SAXO1	protein_coding	9	18858906	19049358	-1
ENSG00000155876	2.05527	0	RRAGA	protein_coding	9	19049427	19051025	1
ENSG00000155886	0.669431	1.23555e-16	SLC24A2	protein_coding	9	19507452	19789037	-1
ENSG00000155893	1.0358	1.06171e-18	PXYLP1	protein_coding	3	141228726	141367753	1
ENSG00000155897	2.1461	0	ADCY8	protein_coding	8	130780301	131040909	-1
ENSG00000155961	0.845194	2.14332e-22	RAB39B	protein_coding	X	155258235	155264491	-1
ENSG00000155970	0.794157	1.45204e-13	MICU3	protein_coding	8	17027238	17122642	1
ENSG00000155980	0.642382	5.54999e-44	KIF5A	protein_coding	12	57546026	57586633	1
ENSG00000156030	1.27869	8.13986e-141	MIDEAS	protein_coding	14	73715122	73790285	-1
ENSG00000156042	0.835498	8.29285e-06	CFAP70	protein_coding	10	73253762	73358864	-1
ENSG00000156265	1.2571	5.77168e-17	MAP3K7CL	protein_coding	21	29077471	29175889	1
ENSG00000156273	1.01164	2.35053e-68	BACH1	protein_coding	21	29194071	29630751	1
ENSG00000156414	3.7514	6.64473e-33	TDRD9	protein_coding	14	103928456	104052667	1
ENSG00000156453	4.18493	5.09548e-39	PCDH1	protein_coding	5	141853090	141879246	-1
ENSG00000156535	0.73523	3.06485e-94	CD109	protein_coding	6	73695785	73828316	1
ENSG00000156650	1.17544	1.06964e-87	KAT6B	protein_coding	10	74824927	75032624	1
ENSG00000156671	1.15653	1.11183e-200	SAMD8	protein_coding	10	75099586	75182123	1
ENSG00000156711	1.12089	0.000178952	MAPK13	protein_coding	6	36127809	36144524	1
ENSG00000156959	0.75007	5.16616e-10	LHFPL4	protein_coding	3	9498361	9553822	-1
ENSG00000157017	1.77979	2.591e-06	GHRL	protein_coding	3	10285666	10292947	-1
ENSG00000157107	1.14271	8.70815e-58	FCHO2	protein_coding	5	72956041	73090522	1
ENSG00000157119	3.14831	0.00669936	KLHL40	protein_coding	3	42685537	42692544	1
ENSG00000157216	0.776377	9.76126e-40	SSBP3	protein_coding	1	54225433	54413479	-1
ENSG00000157483	0.868436	9.49197e-148	MYO1E	protein_coding	15	59132434	59372871	-1
ENSG00000157510	2.1631	1.35785e-80	AFAP1L1	protein_coding	5	149271859	149343637	1
ENSG00000157514	3.14795	0	TSC22D3	protein_coding	X	107713221	107777342	-1
ENSG00000157557	1.29559	0	ETS2	protein_coding	21	38805183	38824955	1
ENSG00000157782	2.89495	9.50009e-197	CABP1	protein_coding	12	120640626	120667324	1
ENSG00000157827	1.0569	3.46713e-161	FMNL2	protein_coding	2	152335174	152649826	1
ENSG00000157856	1.56947	0.00809687	DRC1	protein_coding	2	26401920	26456711	1
ENSG00000157985	1.36267	2.1118e-275	AGAP1	protein_coding	2	235494043	236131793	1
ENSG00000157992	1.2771	1.95599e-05	KRTCAP3	protein_coding	2	27442366	27446481	1
ENSG00000158008	1.26247	6.62464e-05	EXTL1	protein_coding	1	26019884	26036464	1
ENSG00000158023	3.45199	0	CFAP251	protein_coding	12	121918592	122003927	1
ENSG00000158186	0.732441	1.12587e-42	MRAS	protein_coding	3	138347648	138405534	1
ENSG00000158220	1.51882	4.23658e-06	ESYT3	protein_coding	3	138434586	138481686	1
ENSG00000158270	1.96217	0.0230778	COLEC12	protein_coding	18	316737	500722	-1
ENSG00000158352	0.716078	1.03645e-13	SHROOM4	protein_coding	X	50586796	50814302	-1
ENSG00000158373	2.4206	8.47799e-34	H2BC5	protein_coding	6	26158122	26171349	1
ENSG00000158406	1.24935	4.68314e-05	H4C8	protein_coding	6	26277609	26285638	-1
ENSG00000158473	2.39881	6.20931e-05	CD1D	protein_coding	1	158178030	158186427	1
ENSG00000158482	1.18625	0.0398049	SNX29P1	unprocessed_pseudogene	16	21376648	21386064	1
ENSG00000158636	0.62652	6.28039e-13	EMSY	protein_coding	11	76444923	76553031	1
ENSG00000158714	4.42992	3.29218e-11	SLAMF8	protein_coding	1	159826811	159837492	1
ENSG00000158747	1.15045	1.89017e-29	NBL1	protein_coding	1	19596979	19658456	1
ENSG00000158813	0.928488	0.0423421	EDA	protein_coding	X	69616067	70039472	1
ENSG00000158815	2.20529	9.01654e-08	FGF17	protein_coding	8	22042398	22048809	1
ENSG00000158825	1.03633	3.96184e-08	CDA	protein_coding	1	20589086	20618903	1
ENSG00000158828	0.680848	5.62661e-34	PINK1	protein_coding	1	20633458	20651511	1
ENSG00000158856	2.19714	0.0145757	DMTN	protein_coding	8	22048995	22082527	1
ENSG00000159167	1.20459	0	STC1	protein_coding	8	23841929	23854806	-1
ENSG00000159173	4.2813	0.000104438	TNNI1	protein_coding	1	201403768	201429866	-1
ENSG00000159200	3.92874	0	RCAN1	protein_coding	21	34513142	34615113	-1
ENSG00000159208	1.35373	5.99338e-36	CIART	protein_coding	1	150282543	150287093	1
ENSG00000159216	1.3887	0	RUNX1	protein_coding	21	34787801	36004667	-1
ENSG00000159217	3.01117	1.97146e-08	IGF2BP1	protein_coding	17	48997385	49056145	1
ENSG00000159256	0.634256	1.55687e-30	MORC3	protein_coding	21	36320189	36386148	1
ENSG00000159261	2.94343	8.57254e-08	CLDN14	protein_coding	21	36460621	36576569	-1
ENSG00000159335	0.712838	2.62107e-103	PTMS	protein_coding	12	6765516	6770952	1
ENSG00000159337	5.4196	4.88589e-20	PLA2G4D	protein_coding	15	42067009	42094562	-1
ENSG00000159374	0.888732	0.0449059	M1AP	protein_coding	2	74557883	74648338	-1
ENSG00000159399	3.07589	0	HK2	protein_coding	2	74834127	74893359	1
ENSG00000159403	0.698384	3.24016e-51	C1R	protein_coding	12	7080214	7092540	-1
ENSG00000159588	1.21463	1.53751e-07	CCDC17	protein_coding	1	45620044	45624057	-1
ENSG00000159713	2.25788	9.29635e-06	TPPP3	protein_coding	16	67389809	67393518	-1
ENSG00000159784	0.923041	0.0435315	FAM131B	protein_coding	7	143353400	143362770	-1
ENSG00000159860	3.33714	1.60116e-05	TCAF2P1	transcribed_unprocessed_pseudogene	7	143800732	143817973	1
ENSG00000159884	0.610213	0.000222228	CCDC107	protein_coding	9	35658290	35661511	1
ENSG00000160111	4.72772	9.02831e-25	CPAMD8	protein_coding	19	16892951	17026815	-1
ENSG00000160117	0.818478	0.00509255	ANKLE1	protein_coding	19	17281645	17287646	1
ENSG00000160145	1.0558	3.31178e-21	KALRN	protein_coding	3	124033369	124726325	1
ENSG00000160179	3.59747	0.00284183	ABCG1	protein_coding	21	42199689	42297244	1
ENSG00000160180	3.11064	0.00413361	TFF3	protein_coding	21	42311667	42315409	-1
ENSG00000160181	4.12671	8.47468e-06	TFF2	protein_coding	21	42346357	42350997	-1
ENSG00000160209	0.690866	5.87027e-119	PDXK	protein_coding	21	43719094	43762307	1
ENSG00000160213	0.687588	1.80913e-228	CSTB	protein_coding	21	43772511	43776330	-1
ENSG00000160219	0.881001	4.45778e-09	GAB3	protein_coding	X	154675249	154751583	-1
ENSG00000160223	1.25007	1.64938e-05	ICOSLG	protein_coding	21	44215382	44241446	-1
ENSG00000160224	3.29676	0.0122047	AIRE	protein_coding	21	44285838	44298648	1
ENSG00000160226	1.31337	4.8871e-33	CFAP410	protein_coding	21	44328944	44339402	-1
ENSG00000160233	0.928488	0.0423421	LRRC3	protein_coding	21	44455510	44462196	1
ENSG00000160271	2.14173	3.12304e-54	RALGDS	protein_coding	9	133097720	133149334	-1
ENSG00000160282	1.13962	2.17326e-05	FTCD	protein_coding	21	46136160	46155579	-1
ENSG00000160285	0.933822	1.34053e-157	LSS	protein_coding	21	46188141	46228824	-1
ENSG00000160310	0.831044	6.65717e-78	PRMT2	protein_coding	21	46635595	46665124	1
ENSG00000160323	1.18905	2.78721e-17	ADAMTS13	protein_coding	9	133414358	133459402	1
ENSG00000160325	0.583523	0.000805394	CACFD1	protein_coding	9	133459965	133470848	1
ENSG00000160336	2.02012	9.54032e-06	ZNF761	protein_coding	19	53431984	53461862	1
ENSG00000160345	0.590482	0.000108725	PIERCE1	protein_coding	9	135495181	135501734	-1
ENSG00000160349	1.31792	0.0195953	LCN1	protein_coding	9	135521438	135526540	1
ENSG00000160360	0.929989	5.96431e-48	GPSM1	protein_coding	9	136327476	136359605	1
ENSG00000160445	0.989423	3.04026e-92	ZER1	protein_coding	9	128729786	128772414	-1
ENSG00000160469	0.755925	6.24817e-25	BRSK1	protein_coding	19	55282072	55312562	1
ENSG00000160584	0.695462	1.10413e-23	SIK3	protein_coding	11	116843402	117098437	-1
ENSG00000160781	2.08022	1.03858e-22	PAQR6	protein_coding	1	156243320	156248117	-1
ENSG00000160801	1.90255	8.91486e-05	PTH1R	protein_coding	3	46877721	46903799	1
ENSG00000160838	1.93998	2.42817e-07	LRRC71	protein_coding	1	156920632	156933094	1
ENSG00000160862	1.53211	0.000241808	AZGP1	protein_coding	7	99966720	99976042	-1
ENSG00000160886	1.81102	0.000278671	LY6K	protein_coding	8	142700111	142705127	1
ENSG00000160951	1.4765	0.000267284	PTGER1	protein_coding	19	14472466	14475354	-1
ENSG00000160972	1.3664	2.26267e-88	PPP1R16A	protein_coding	8	144477969	144502121	1
ENSG00000160973	3.77371	1.02775e-18	FOXH1	protein_coding	8	144473412	144475849	-1
ENSG00000160999	1.67234	9.24375e-57	SH2B2	protein_coding	7	102285091	102321711	1
ENSG00000161021	0.784601	2.2429e-48	MAML1	protein_coding	5	179732822	179777283	1
ENSG00000161091	0.835009	2.88687e-84	MFSD12	protein_coding	19	3538261	3574290	-1
ENSG00000161243	0.702927	7.79212e-18	FBXO27	protein_coding	19	38990714	39032785	-1
ENSG00000161267	4.45853	2.96746e-43	BDH1	protein_coding	3	197509783	197573323	-1
ENSG00000161328	0.866736	0.00868541	LRRC56	protein_coding	11	537527	554912	1
ENSG00000161551	0.827839	2.15809e-05	ZNF577	protein_coding	19	51804816	51890950	-1
ENSG00000161638	0.898336	0	ITGA5	protein_coding	12	54395261	54419266	-1
ENSG00000161642	1.14662	1.07411e-76	ZNF385A	protein_coding	12	54369133	54391298	-1
ENSG00000161647	0.74222	1.44567e-11	MPP3	protein_coding	17	43800799	43833170	-1
ENSG00000161653	0.772912	7.87963e-31	NAGS	protein_coding	17	44004622	44009068	1
ENSG00000161677	0.742362	6.26117e-31	JOSD2	protein_coding	19	50505998	50511220	-1
ENSG00000161681	1.26552	3.03938e-88	SHANK1	protein_coding	19	50659255	50719802	-1
ENSG00000161921	1.48572	0.0323032	CXCL16	protein_coding	17	4733533	4739928	-1
ENSG00000161940	1.89537	0.000287699	BCL6B	protein_coding	17	7023050	7030290	1
ENSG00000162105	0.964218	0.00227718	SHANK2	protein_coding	11	70467854	71252577	-1
ENSG00000162148	1.5133	0.000126276	PPP1R32	protein_coding	11	61481120	61490931	1
ENSG00000162188	1.03778	0.0222008	GNG3	protein_coding	11	62707676	62709201	1
ENSG00000162241	1.94537	5.27266e-48	SLC25A45	protein_coding	11	65375192	65383701	-1
ENSG00000162267	6.17741	4.88743e-09	ITIH3	protein_coding	3	52794768	52809009	1
ENSG00000162373	6.46536	5.22391e-14	BEND5	protein_coding	1	48727519	48776969	-1
ENSG00000162409	0.778627	1.51623e-32	PRKAA2	protein_coding	1	56645314	56715335	1
ENSG00000162415	3.04313	0	ZSWIM5	protein_coding	1	45016399	45306209	-1
ENSG00000162426	2.01707	2.07379e-77	SLC45A1	protein_coding	1	8318114	8344167	1
ENSG00000162433	2.07874	0	AK4	protein_coding	1	65147549	65232145	1
ENSG00000162434	0.664136	1.56573e-134	JAK1	protein_coding	1	64833223	65067754	-1
ENSG00000162461	1.85529	1.2469e-07	SLC25A34	protein_coding	1	15736258	15741392	1
ENSG00000162482	2.27024	2.70228e-19	AKR7A3	protein_coding	1	19282573	19288770	-1
ENSG00000162494	1.25485	0.030287	LRRC38	protein_coding	1	13474973	13514003	-1
ENSG00000162496	0.903323	3.89265e-80	DHRS3	protein_coding	1	12567910	12618210	-1
ENSG00000162510	7.91435	1.44318e-08	MATN1	protein_coding	1	30711277	30723585	-1
ENSG00000162511	4.67447	2.60409e-33	LAPTM5	protein_coding	1	30732469	30757774	-1
ENSG00000162512	1.84569	4.83388e-10	SDC3	protein_coding	1	30869466	30908758	-1
ENSG00000162545	1.12802	7.34141e-132	CAMK2N1	protein_coding	1	20482391	20486210	-1
ENSG00000162591	1.33859	0.000963118	MEGF6	protein_coding	1	3487951	3611508	-1
ENSG00000162711	1.56533	1.1195e-115	NLRP3	protein_coding	1	247416156	247449108	1
ENSG00000162723	5.8995	8.86418e-31	SLAMF9	protein_coding	1	159951492	159954237	-1
ENSG00000162729	1.10539	2.0689e-117	IGSF8	protein_coding	1	160091340	160098943	-1
ENSG00000162733	0.837583	1.24412e-137	DDR2	protein_coding	1	162631373	162787405	1
ENSG00000162734	1.05291	0	PEA15	protein_coding	1	160205380	160215376	1
ENSG00000162736	0.607884	4.2453e-66	NCSTN	protein_coding	1	160343294	160358952	1
ENSG00000162755	2.1576	0.0260391	KLHDC9	protein_coding	1	161098361	161100346	1
ENSG00000162772	1.82822	0	ATF3	protein_coding	1	212565334	212620777	1
ENSG00000162869	0.666812	2.46038e-20	PPP1R21	protein_coding	2	48440598	48515391	1
ENSG00000162882	1.94869	0.034468	HAAO	protein_coding	2	42767089	42792593	-1
ENSG00000162892	3.16153	4.45152e-140	IL24	protein_coding	1	206897443	206904139	1
ENSG00000162923	0.739989	8.18781e-132	WDR26	protein_coding	1	224385146	224437033	-1
ENSG00000162931	1.14765	2.76955e-05	TRIM17	protein_coding	1	228407935	228416861	-1
ENSG00000162981	1.49318	1.14503e-31	LRATD1	protein_coding	2	14632700	14650814	1
ENSG00000162989	2.64471	1.10356e-07	KCNJ3	protein_coding	2	154697855	154858354	1
ENSG00000163001	0.650089	2.34215e-39	CFAP36	protein_coding	2	55519604	55545079	1
ENSG00000163013	1.32261	2.11401e-50	FBXO41	protein_coding	2	73254682	73284478	-1
ENSG00000163016	4.61827	0.0018607	ALMS1P1	transcribed_unprocessed_pseudogene	2	73641083	73697509	1
ENSG00000163121	2.54453	1.00882e-07	NEURL3	protein_coding	2	96497646	96508109	-1
ENSG00000163131	0.836131	2.13742e-172	CTSS	protein_coding	1	150730079	150765957	-1
ENSG00000163141	1.54536	0.000209278	BNIPL	protein_coding	1	151036321	151047720	1
ENSG00000163235	1.42056	0	TGFA	protein_coding	2	70447284	70554193	-1
ENSG00000163286	4.3898	0.00301681	ALPG	protein_coding	2	232406844	232410714	1
ENSG00000163293	1.22177	5.41398e-11	NIPAL1	protein_coding	4	47914142	48040173	1
ENSG00000163328	3.27367	0	GPR155	protein_coding	2	174431571	174487094	-1
ENSG00000163354	2.58719	0.000121225	DCST2	protein_coding	1	155018520	155033781	-1
ENSG00000163412	1.2283	0.00300353	EIF4E3	protein_coding	3	71675414	71754773	-1
ENSG00000163421	2.33995	0.0214179	PROK2	protein_coding	3	71771655	71785206	-1
ENSG00000163435	3.69259	1.40716e-15	ELF3	protein_coding	1	202007945	202017183	1
ENSG00000163440	4.19729	0.00406188	PDCL2	protein_coding	4	55556519	55592245	-1
ENSG00000163453	0.759631	3.4441e-33	IGFBP7	protein_coding	4	57030773	57110385	-1
ENSG00000163466	0.616416	7.45036e-113	ARPC2	protein_coding	2	218217141	218254356	1
ENSG00000163512	0.919256	1.69635e-56	AZI2	protein_coding	3	28315003	28349050	-1
ENSG00000163516	1.50208	4.37388e-223	ANKZF1	protein_coding	2	219229783	219236679	1
ENSG00000163517	0.585997	5.76334e-05	HDAC11	protein_coding	3	13479724	13506424	1
ENSG00000163520	1.72295	2.05298e-29	FBLN2	protein_coding	3	13549125	13638422	1
ENSG00000163531	0.661635	7.69031e-99	NFASC	protein_coding	1	204828651	205022822	1
ENSG00000163602	1.45722	1.25414e-173	RYBP	protein_coding	3	72371825	72446621	-1
ENSG00000163611	1.02839	1.02464e-36	SPICE1	protein_coding	3	113442718	113515187	-1
ENSG00000163632	1.21914	0.0229266	C3orf49	protein_coding	3	63819299	63848636	1
ENSG00000163637	0.76163	8.99082e-50	PRICKLE2	protein_coding	3	64092236	64445476	-1
ENSG00000163638	2.34878	1.18902e-51	ADAMTS9	protein_coding	3	64515654	64688000	-1
ENSG00000163689	0.668402	1.49046e-06	CFAP20DC	protein_coding	3	58717365	59050084	-1
ENSG00000163697	0.750578	1.56697e-42	APBB2	protein_coding	4	40810027	41216714	-1
ENSG00000163701	1.89995	3.22129e-06	IL17RE	protein_coding	3	9902612	9916402	1
ENSG00000163703	1.14544	1.96736e-67	CRELD1	protein_coding	3	9933793	9945413	1
ENSG00000163710	0.897784	1.30905e-28	PCOLCE2	protein_coding	3	142815922	142889206	-1
ENSG00000163736	1.87447	0.0112085	PPBP	protein_coding	4	73986439	73988190	-1
ENSG00000163755	0.713502	2.12475e-76	HPS3	protein_coding	3	149129638	149173732	1
ENSG00000163794	0.944088	2.68953e-05	UCN	protein_coding	2	27307400	27308445	-1
ENSG00000163806	1.52765	6.30318e-05	SPDYA	protein_coding	2	28782517	28850611	1
ENSG00000163814	1.27536	5.01409e-40	CDCP1	protein_coding	3	45082277	45146422	-1
ENSG00000163815	1.50648	0.0220188	CLEC3B	protein_coding	3	45001548	45036071	1
ENSG00000163872	1.65802	0	YEATS2	protein_coding	3	183697797	183812624	1
ENSG00000163874	0.685621	4.08513e-71	ZC3H12A	protein_coding	1	37474580	37484377	1
ENSG00000163875	0.586955	2.13515e-29	MEAF6	protein_coding	1	37489993	37514766	-1
ENSG00000163882	1.25067	2.88369e-121	POLR2H	protein_coding	3	184361710	184368596	1
ENSG00000163900	0.947971	1.49982e-43	TMEM41A	protein_coding	3	185476496	185499057	-1
ENSG00000163975	0.590412	0.00035289	MELTF	protein_coding	3	196980590	197029835	-1
ENSG00000164010	0.96014	5.37916e-17	ERMAP	protein_coding	1	42817122	42844991	1
ENSG00000164037	1.08474	0.0253429	SLC9B1	protein_coding	4	102885048	103019719	-1
ENSG00000164040	1.55703	7.83196e-213	PGRMC2	protein_coding	4	128269237	128288829	-1
ENSG00000164048	0.66308	5.87137e-08	ZNF589	protein_coding	3	48241100	48299253	1
ENSG00000164056	3.46286	3.67386e-45	SPRY1	protein_coding	4	123396795	123403760	1
ENSG00000164061	1.20179	6.52979e-12	BSN	protein_coding	3	49554477	49671549	1
ENSG00000164096	1.75902	0	C4orf3	protein_coding	4	119296419	119304445	-1
ENSG00000164105	1.66533	3.25073e-83	SAP30	protein_coding	4	173369969	173377532	1
ENSG00000164111	0.839749	1.66618e-280	ANXA5	protein_coding	4	121667946	121696995	-1
ENSG00000164124	0.880043	1.2363e-08	TMEM144	protein_coding	4	158201604	158255416	1
ENSG00000164142	0.683109	0.00368976	FHIP1A	protein_coding	4	151409176	151670503	1
ENSG00000164164	0.915926	1.39801e-57	OTUD4	protein_coding	4	145110838	145180589	-1
ENSG00000164187	0.787929	1.99821e-36	LMBRD2	protein_coding	5	36098407	36151887	-1
ENSG00000164197	0.694287	0.000105955	RNF180	protein_coding	5	64165843	64372869	1
ENSG00000164211	1.37763	1.45941e-87	STARD4	protein_coding	5	111496033	111512590	-1
ENSG00000164253	0.60258	3.07166e-31	WDR41	protein_coding	5	77425970	77620611	-1
ENSG00000164266	1.58478	8.91895e-06	SPINK1	protein_coding	5	147824572	147831671	-1
ENSG00000164270	4.39842	0.0029616	HTR4	protein_coding	5	148451032	148677235	-1
ENSG00000164362	2.47883	1.68847e-62	TERT	protein_coding	5	1253147	1295068	-1
ENSG00000164400	1.63922	2.88634e-71	CSF2	protein_coding	5	132073789	132076170	1
ENSG00000164404	1.66863	1.67094e-05	GDF9	protein_coding	5	132861181	132866884	-1
ENSG00000164442	1.8665	0	CITED2	protein_coding	6	139371807	139374648	-1
ENSG00000164484	1.63822	3.59022e-19	TMEM200A	protein_coding	6	130366017	130443067	1
ENSG00000164488	1.54545	0.0276812	DACT2	protein_coding	6	168292830	168319777	-1
ENSG00000164619	1.04047	2.08607e-24	BMPER	protein_coding	7	33904308	34156427	1
ENSG00000164631	0.981313	6.40502e-51	ZNF12	protein_coding	7	6688433	6706947	-1
ENSG00000164638	3.3967	1.73351e-110	SLC29A4	protein_coding	7	5274369	5306912	1
ENSG00000164674	2.1204	0	SYTL3	protein_coding	6	158650014	158764876	1
ENSG00000164707	1.60327	9.43608e-12	SLC13A4	protein_coding	7	135681231	135729258	-1
ENSG00000164830	0.964729	7.08484e-81	OXR1	protein_coding	8	106270144	106752694	1
ENSG00000164845	0.717386	0.00132611	FAM86FP	transcribed_unprocessed_pseudogene	12	8232512	8242948	-1
ENSG00000164849	4.35696	1.51507e-64	GPR146	protein_coding	7	1044546	1059261	1
ENSG00000164932	1.07796	0.00801318	CTHRC1	protein_coding	8	103371538	103382989	1
ENSG00000164935	1.92537	0.0140868	DCSTAMP	protein_coding	8	104339087	104356689	1
ENSG00000164970	1.8972	0	FAM219A	protein_coding	9	34398184	34458570	-1
ENSG00000164972	2.54779	2.35312e-12	C9orf24	protein_coding	9	34379019	34397828	-1
ENSG00000164975	1.47103	6.98283e-151	SNAPC3	protein_coding	9	15422734	15465953	1
ENSG00000165023	3.13056	4.20872e-17	DIRAS2	protein_coding	9	90609832	90642862	-1
ENSG00000165029	0.743025	5.05014e-137	ABCA1	protein_coding	9	104781006	104928155	-1
ENSG00000165030	1.86045	2.27787e-216	NFIL3	protein_coding	9	91409045	91423832	-1
ENSG00000165125	1.2153	0.0436351	TRPV6	protein_coding	7	142871208	142885745	-1
ENSG00000165164	1.79561	0.00260356	CFAP47	protein_coding	X	35919734	36385317	1
ENSG00000165169	1.1122	1.13213e-162	DYNLT3	protein_coding	X	37836757	37847571	-1
ENSG00000165185	1.14857	2.80579e-19	KIAA1958	protein_coding	9	112486827	112669397	1
ENSG00000165195	1.24108	1.15258e-70	PIGA	protein_coding	X	15319452	15335554	-1
ENSG00000165202	2.14249	0.00166387	OR1Q1	protein_coding	9	122614738	122615682	1
ENSG00000165238	3.1338	6.54723e-07	WNK2	protein_coding	9	93184122	93320572	1
ENSG00000165240	1.20623	2.2894e-63	ATP7A	protein_coding	X	77910690	78050395	1
ENSG00000165288	0.74472	5.98151e-25	BRWD3	protein_coding	X	80669503	80809877	-1
ENSG00000165359	1.16955	1.28854e-44	INTS6L	protein_coding	X	135520659	135582510	1
ENSG00000165379	1.20495	3.1745e-10	LRFN5	protein_coding	14	41606876	41904549	1
ENSG00000165507	4.65379	0	DEPP1	protein_coding	10	44970981	44978809	-1
ENSG00000165511	1.73555	6.14715e-16	ZNF22-AS1	lncRNA	10	44997698	45000888	-1
ENSG00000165512	1.37168	4.35819e-55	ZNF22	protein_coding	10	45000923	45005326	1
ENSG00000165548	6.14819	1.36706e-19	TMEM63C	protein_coding	14	77116568	77259495	1
ENSG00000165555	1.33837	3.17713e-06	NOXRED1	protein_coding	14	77394021	77423523	-1
ENSG00000165617	2.38225	2.81555e-183	DACT1	protein_coding	14	58633967	58648321	1
ENSG00000165655	1.14859	1.37742e-144	ZNF503	protein_coding	10	75397830	75401764	-1
ENSG00000165695	0.864256	0.00488225	AK8	protein_coding	9	132725578	132878777	-1
ENSG00000165698	0.964345	1.06947e-16	SPACA9	protein_coding	9	132878027	132890201	1
ENSG00000165731	1.60153	0.0155795	RET	protein_coding	10	43077064	43130351	1
ENSG00000165752	0.684662	7.11802e-17	STK32C	protein_coding	10	132207492	132331847	-1
ENSG00000165805	2.96879	0.00175962	C12orf50	protein_coding	12	87980035	88034037	-1
ENSG00000165807	1.32579	0.00963335	PPP1R36	protein_coding	14	64549920	64589381	1
ENSG00000165923	0.769592	0.00100396	AGBL2	protein_coding	11	47659591	47715389	-1
ENSG00000165953	3.66411	3.80292e-08	SERPINA12	protein_coding	14	94487274	94517844	-1
ENSG00000165959	1.47955	3.16302e-45	CLMN	protein_coding	14	95181940	95319908	-1
ENSG00000166016	1.11515	2.94326e-94	ABTB2	protein_coding	11	34150987	34358010	-1
ENSG00000166033	0.842042	5.20107e-226	HTRA1	protein_coding	10	122458551	122514907	1
ENSG00000166046	1.98824	4.29269e-52	TCP11L2	protein_coding	12	106301929	106347003	1
ENSG00000166073	1.15404	4.1348e-142	GPR176	protein_coding	15	39799008	39920266	-1
ENSG00000166123	1.90338	0	GPT2	protein_coding	16	46884362	46931289	1
ENSG00000166126	0.905951	0.0481726	AMN	protein_coding	14	102922663	102933596	1
ENSG00000166128	0.643302	1.1835e-51	RAB8B	protein_coding	15	63189560	63267776	1
ENSG00000166130	1.32709	4.90172e-82	IKBIP	protein_coding	12	98613405	98645113	-1
ENSG00000166136	0.631724	5.18485e-10	NDUFB8	protein_coding	10	100523740	100530000	-1
ENSG00000166165	1.78982	7.16335e-39	CKB	protein_coding	14	103519667	103522833	-1
ENSG00000166171	1.12949	6.59725e-62	DPCD	protein_coding	10	101570560	101609662	1
ENSG00000166262	0.620788	0.00236901	FAM227B	protein_coding	15	49326962	49620929	-1
ENSG00000166295	0.754567	2.69272e-43	ANAPC16	protein_coding	10	72216000	72235860	1
ENSG00000166321	1.04079	1.56691e-14	NUDT13	protein_coding	10	73110375	73131828	1
ENSG00000166340	0.910465	4.6122e-223	TPP1	protein_coding	11	6612768	6619448	-1
ENSG00000166341	0.65815	0.00517292	DCHS1	protein_coding	11	6621330	6655809	-1
ENSG00000166343	1.64465	3.26344e-09	MSS51	protein_coding	10	73423579	73433561	-1
ENSG00000166402	1.08661	8.59572e-20	TUB	protein_coding	11	8019244	8106243	1
ENSG00000166407	2.04765	3.55567e-08	LMO1	protein_coding	11	8224309	8268716	-1
ENSG00000166432	0.745879	0.00201958	ZMAT1	protein_coding	X	101882288	101932031	-1
ENSG00000166446	0.888073	8.17296e-37	CDYL2	protein_coding	16	80597907	80804598	-1
ENSG00000166473	1.05771	0.00733656	PKD1L2	protein_coding	16	81100875	81220370	-1
ENSG00000166482	0.889643	2.62586e-12	MFAP4	protein_coding	17	19383442	19387190	-1
ENSG00000166484	1.23636	3.42453e-127	MAPK7	protein_coding	17	19377721	19383544	1
ENSG00000166501	8.20153	4.08081e-12	PRKCB	protein_coding	16	23835983	24220611	1
ENSG00000166532	0.626964	4.77587e-18	RIMKLB	protein_coding	12	8681600	8783095	1
ENSG00000166575	0.933744	1.07455e-15	TMEM135	protein_coding	11	87037844	87328824	1
ENSG00000166598	1.09193	0	HSP90B1	protein_coding	12	103930107	103953931	1
ENSG00000166670	3.77466	1.88867e-58	MMP10	protein_coding	11	102770502	102780628	-1
ENSG00000166689	2.21134	0.000180079	PLEKHA7	protein_coding	11	16777297	17014415	-1
ENSG00000166707	1.84411	0.000411503	ZCCHC18	protein_coding	X	104112131	104115842	1
ENSG00000166716	0.707172	1.99953e-42	ZNF592	protein_coding	15	84748592	84806445	1
ENSG00000166763	2.43737	0.00123751	STRCP1	transcribed_unprocessed_pseudogene	15	43699441	43718260	-1
ENSG00000166793	1.7032	8.6026e-15	YPEL4	protein_coding	11	57645087	57649944	-1
ENSG00000166816	1.66697	6.85807e-16	LDHD	protein_coding	16	75111860	75116780	-1
ENSG00000166819	2.19121	2.28629e-11	PLIN1	protein_coding	15	89664367	89679427	-1
ENSG00000166821	0.709684	7.56647e-16	PEX11A	protein_coding	15	89677764	89690783	-1
ENSG00000166825	5.42865	2.66797e-71	ANPEP	protein_coding	15	89784895	89815401	-1
ENSG00000166863	1.54545	0.0276812	TAC3	protein_coding	12	57010000	57028883	-1
ENSG00000166886	1.36564	3.83833e-190	NAB2	protein_coding	12	57089043	57095476	1
ENSG00000166897	2.31376	0.000388253	ELFN2	protein_coding	22	37367960	37427479	-1
ENSG00000166924	3.11636	6.08781e-188	NYAP1	protein_coding	7	100483927	100494802	1
ENSG00000166925	0.727095	5.96486e-65	TSC22D4	protein_coding	7	100463359	100479232	-1
ENSG00000166984	1.54097	0.027718	TCP10L2	transcribed_unprocessed_pseudogene	6	167146383	167196905	1
ENSG00000167004	0.896002	6.83819e-255	PDIA3	protein_coding	15	43746394	43773279	1
ENSG00000167011	2.54321	3.48116e-47	NAT16	protein_coding	7	101170496	101180293	-1
ENSG00000167034	0.866466	9.56957e-31	NKX3-1	protein_coding	8	23678697	23682938	-1
ENSG00000167077	1.19696	7.11943e-06	MEI1	protein_coding	22	41699503	41799456	1
ENSG00000167100	1.54146	2.44441e-107	SAMD14	protein_coding	17	50110040	50130160	-1
ENSG00000167103	1.49475	2.16683e-42	PIP5KL1	protein_coding	9	127920881	127930785	-1
ENSG00000167105	0.994016	3.68057e-06	TMEM92	protein_coding	17	50271406	50281485	1
ENSG00000167123	1.18255	7.3697e-224	CERCAM	protein_coding	9	128411751	128437351	1
ENSG00000167136	1.07374	6.39681e-15	ENDOG	protein_coding	9	128818500	128822676	1
ENSG00000167178	3.17767	0.000210025	ISLR2	protein_coding	15	74100311	74138540	1
ENSG00000167207	2.0756	2.63088e-13	NOD2	protein_coding	16	50693588	50733077	1
ENSG00000167208	3.13769	1.62705e-15	SNX20	protein_coding	16	50666300	50681353	-1
ENSG00000167210	0.859189	0.0456919	LOXHD1	protein_coding	18	46476972	46657220	-1
ENSG00000167280	0.835816	4.14653e-29	ENGASE	protein_coding	17	79074824	79088599	1
ENSG00000167281	2.24743	7.17916e-09	RBFOX3	protein_coding	17	79089345	79611051	-1
ENSG00000167363	1.28625	3.58216e-05	FN3K	protein_coding	17	82735615	82751196	1
ENSG00000167371	1.18847	9.23856e-19	PRRT2	protein_coding	16	29811382	29815892	1
ENSG00000167377	0.781407	2.44894e-05	ZNF23	protein_coding	16	71447597	71463095	-1
ENSG00000167397	2.06026	4.05967e-296	VKORC1	protein_coding	16	31090842	31095980	-1
ENSG00000167414	3.83332	4.22487e-05	GNG8	protein_coding	19	46633953	46636541	-1
ENSG00000167419	8.1742	9.0178e-63	LPO	protein_coding	17	58218548	58268518	1
ENSG00000167483	1.22008	0.0298105	NIBAN3	protein_coding	19	17523301	17553839	1
ENSG00000167525	0.583206	0.00456304	PROCA1	protein_coding	17	28703197	28711888	-1
ENSG00000167535	0.844822	1.04218e-34	CACNB3	protein_coding	12	48813794	48828941	1
ENSG00000167536	3.84358	9.75871e-114	DHRS13	protein_coding	17	28897781	28903079	-1
ENSG00000167615	0.661027	1.01909e-84	LENG8	protein_coding	19	54448887	54462016	1
ENSG00000167619	3.67113	1.51904e-18	TMEM145	protein_coding	19	42313309	42325064	1
ENSG00000167646	0.6519	0.000269216	DNAAF3	protein_coding	19	55158661	55166722	-1
ENSG00000167654	0.906174	0.0432902	ATCAY	protein_coding	19	3879864	3928082	1
ENSG00000167671	0.913281	1.99736e-157	UBXN6	protein_coding	19	4444999	4457794	-1
ENSG00000167676	1.64518	1.77823e-05	PLIN4	protein_coding	19	4502192	4518486	-1
ENSG00000167693	5.38577	5.92197e-25	NXN	protein_coding	17	799310	979776	-1
ENSG00000167695	1.18671	1.09734e-93	TLCD3A	protein_coding	17	732412	742968	1
ENSG00000167701	1.56135	1.3287e-05	GPT	protein_coding	8	144502973	144507174	1
ENSG00000167711	2.26041	0.000649244	SERPINF2	protein_coding	17	1742836	1755265	1
ENSG00000167723	1.01336	9.70715e-06	TRPV3	protein_coding	17	3510502	3557812	-1
ENSG00000167733	0.742902	4.08885e-08	HSD11B1L	protein_coding	19	5680604	5688523	1
ENSG00000167740	0.600857	3.22762e-10	CYB5D2	protein_coding	17	4143168	4187310	1
ENSG00000167751	4.97607	1.03176e-24	KLK2	protein_coding	19	50861568	50880567	1
ENSG00000167771	4.57192	6.94998e-12	RCOR2	protein_coding	11	63911230	63917164	-1
ENSG00000167772	5.83675	0	ANGPTL4	protein_coding	19	8363289	8374370	1
ENSG00000167779	1.21513	0	IGFBP6	protein_coding	12	53097436	53102345	1
ENSG00000167780	2.81623	0.000199586	SOAT2	protein_coding	12	53103486	53124535	1
ENSG00000167785	0.744715	5.16004e-18	ZNF558	protein_coding	19	8806170	8832314	-1
ENSG00000167800	2.46749	0.0160103	TBX10	protein_coding	11	67631303	67639763	-1
ENSG00000167851	8.58527	5.09099e-10	CD300A	protein_coding	17	74466399	74484794	1
ENSG00000167874	1.38928	0.000408533	TMEM88	protein_coding	17	7855066	7856099	1
ENSG00000167968	0.78778	0.0383596	DNASE1L2	protein_coding	16	2235816	2238711	1
ENSG00000167971	3.77716	8.28016e-12	CASKIN1	protein_coding	16	2177180	2196605	-1
ENSG00000167977	0.677217	1.85179e-31	KCTD5	protein_coding	16	2682523	2709030	1
ENSG00000167995	0.667052	3.15767e-08	BEST1	protein_coding	11	61950063	61965515	1
ENSG00000167996	1.2321	3.03328e-184	FTH1	protein_coding	11	61959718	61967634	-1
ENSG00000168000	0.827162	5.02545e-10	BSCL2	protein_coding	11	62689289	62709845	-1
ENSG00000168056	1.05948	0	LTBP3	protein_coding	11	65538559	65558930	-1
ENSG00000168070	1.55881	0.0275946	MAJIN	protein_coding	11	64937517	64972108	-1
ENSG00000168137	0.740918	3.99533e-100	SETD5	protein_coding	3	9397615	9479240	1
ENSG00000168148	1.58995	0.00657424	H3-4	protein_coding	1	228424845	228425360	-1
ENSG00000168159	1.68857	0	RNF187	protein_coding	1	228487382	228499899	1
ENSG00000168172	0.802885	1.71321e-57	HOOK3	protein_coding	8	42896946	43030535	1
ENSG00000168209	2.23647	0	DDIT4	protein_coding	10	72273919	72276036	1
ENSG00000168214	1.0151	3.73381e-230	RBPJ	protein_coding	4	26163455	26435131	1
ENSG00000168216	0.600689	4.38013e-11	LMBRD1	protein_coding	6	69672757	69867236	-1
ENSG00000168300	1.08827	1.28972e-69	PCMTD1	protein_coding	8	51817575	51899186	-1
ENSG00000168334	1.88596	0.000131568	XIRP1	protein_coding	3	39183210	39192596	-1
ENSG00000168348	2.2763	0.0126453	INSM2	protein_coding	14	35534164	35537054	1
ENSG00000168398	2.24668	0	BDKRB2	protein_coding	14	96204679	96244166	1
ENSG00000168447	4.45329	0.00246739	SCNN1B	protein_coding	16	23278231	23381294	1
ENSG00000168453	3.65638	2.33607e-66	HR	protein_coding	8	22114419	22133384	-1
ENSG00000168477	0.677644	5.15279e-26	TNXB	protein_coding	6	32041153	32115334	-1
ENSG00000168481	3.8675	0.00686867	LGI3	protein_coding	8	22146830	22157084	-1
ENSG00000168487	1.21218	3.70733e-91	BMP1	protein_coding	8	22165140	22212326	1
ENSG00000168490	1.36222	1.18233e-09	PHYHIP	protein_coding	8	22219703	22232101	-1
ENSG00000168491	0.597552	0.0461137	CCDC110	protein_coding	4	185445182	185471752	-1
ENSG00000168495	0.607478	3.96421e-25	POLR3D	protein_coding	8	22245133	22254601	1
ENSG00000168528	1.40886	1.88142e-36	SERINC2	protein_coding	1	31409565	31434680	1
ENSG00000168542	1.74884	0.00424586	COL3A1	protein_coding	2	188974373	189012746	1
ENSG00000168546	4.64282	0.00169569	GFRA2	protein_coding	8	21690398	21812357	-1
ENSG00000168556	0.600458	5.45119e-06	ING2	protein_coding	4	183505058	183512429	1
ENSG00000168589	0.91889	0.0456378	DYNLRB2	protein_coding	16	80540734	80550811	1
ENSG00000168621	2.12135	0	GDNF	protein_coding	5	37812677	37840041	-1
ENSG00000168634	4.06423	1.85473e-31	WFDC13	protein_coding	20	45702038	45708817	1
ENSG00000168675	2.74988	1.39286e-10	LDLRAD4	protein_coding	18	13217498	13652755	1
ENSG00000168769	1.47582	1.65925e-51	TET2	protein_coding	4	105145875	105279816	1
ENSG00000168779	0.948644	1.72865e-62	SHOX2	protein_coding	3	158095905	158106420	-1
ENSG00000168785	2.29654	0	TSPAN5	protein_coding	4	98470367	98658611	-1
ENSG00000168884	0.590116	2.26365e-34	TNIP2	protein_coding	4	2741648	2756342	-1
ENSG00000168925	1.82618	0.003129	CTRB1	protein_coding	16	75218988	75226338	1
ENSG00000168928	1.83395	0.00663748	CTRB2	protein_coding	16	75204103	75207161	-1
ENSG00000168939	2.88936	6.79452e-232	SPRY3	protein_coding	X	155612572	155782459	1
ENSG00000168952	1.00712	1.00464e-14	STXBP6	protein_coding	14	24809454	25050147	-1
ENSG00000168995	2.61029	4.91187e-06	SIGLEC7	protein_coding	19	51142299	51153526	1
ENSG00000169031	1.96143	1.60405e-06	COL4A3	protein_coding	2	227164624	227314792	1
ENSG00000169032	1.16301	2.19256e-230	MAP2K1	protein_coding	15	66386837	66491656	1
ENSG00000169057	0.696457	4.72571e-54	MECP2	protein_coding	X	154021573	154137103	-1
ENSG00000169062	1.30868	6.95385e-214	UPF3A	protein_coding	13	114281601	114305817	1
ENSG00000169180	0.613059	7.12614e-83	XPO6	protein_coding	16	28097976	28211965	-1
ENSG00000169224	3.66077	4.02856e-09	GCSAML	protein_coding	1	247507058	247577690	1
ENSG00000169239	1.55972	2.94753e-37	CA5B	protein_coding	X	15688830	15788411	1
ENSG00000169242	2.77972	6.57271e-05	EFNA1	protein_coding	1	155127876	155134899	1
ENSG00000169429	2.24754	0	CXCL8	protein_coding	4	73740519	73743716	1
ENSG00000169436	1.02931	0.00331165	COL22A1	protein_coding	8	138588235	138914041	-1
ENSG00000169439	1.49652	8.92674e-119	SDC2	protein_coding	8	96493813	96611790	1
ENSG00000169499	0.920907	9.06989e-96	PLEKHA2	protein_coding	8	38901235	38973912	1
ENSG00000169504	0.615872	1.78754e-98	CLIC4	protein_coding	1	24745382	24844321	1
ENSG00000169554	1.14445	4.32659e-198	ZEB2	protein_coding	2	144364364	144521057	-1
ENSG00000169635	1.52458	2.26857e-74	HIC2	protein_coding	22	21417371	21451463	1
ENSG00000169660	0.594652	0.000262937	HEXD	protein_coding	17	82418318	82442645	1
ENSG00000169688	2.66	7.02739e-06	MT1B	protein_coding	16	56651886	56653204	1
ENSG00000169715	1.18867	1.65605e-86	MT1E	protein_coding	16	56625475	56627112	1
ENSG00000169750	0.833346	1.66013e-06	RAC3	protein_coding	17	82031678	82034204	1
ENSG00000169756	2.7606	0	LIMS1	protein_coding	2	108533671	108687246	1
ENSG00000169764	0.809469	6.99942e-85	UGP2	protein_coding	2	63840952	63891562	1
ENSG00000169860	2.76457	3.0506e-187	P2RY1	protein_coding	3	152835131	152841439	1
ENSG00000169891	1.5557	0.000249597	REPS2	protein_coding	X	16946658	17153272	1
ENSG00000169896	1.32429	0.00728895	ITGAM	protein_coding	16	31259967	31332892	1
ENSG00000169903	4.10953	0.000811778	TM4SF4	protein_coding	3	149474697	149503394	1
ENSG00000169908	1.34743	0	TM4SF1	protein_coding	3	149369022	149377692	-1
ENSG00000169962	1.51836	1.48305e-07	TAS1R3	protein_coding	1	1331280	1335314	1
ENSG00000169967	0.788407	9.25526e-55	MAP3K2	protein_coding	2	127298668	127388465	-1
ENSG00000169991	1.73585	2.19935e-108	IFFO2	protein_coding	1	18904280	18956676	-1
ENSG00000169992	0.747024	1.31881e-86	NLGN2	protein_coding	17	7404874	7419860	1
ENSG00000170049	0.605444	0.0130545	KCNAB3	protein_coding	17	7921859	7929856	-1
ENSG00000170054	2.27097	6.62191e-05	SERPINA9	protein_coding	14	94462717	94479689	-1
ENSG00000170074	4.36917	1.92057e-06	FAM153A	protein_coding	5	177707981	177784435	-1
ENSG00000170075	3.90805	1.6395e-09	GPR37L1	protein_coding	1	202122886	202133592	1
ENSG00000170092	1.02011	0.00526886	SPDYE5	protein_coding	7	75492320	75504316	1
ENSG00000170122	1.90794	7.86832e-10	FOXD4	protein_coding	9	116231	118417	-1
ENSG00000170153	4.23992	3.70647e-14	RNF150	protein_coding	4	140859807	141212877	-1
ENSG00000170162	2.4928	3.65976e-09	VGLL2	protein_coding	6	117265558	117273565	1
ENSG00000170214	1.16555	1.68989e-05	ADRA1B	protein_coding	5	159865080	159973012	1
ENSG00000170231	1.61263	0.0285826	FABP6	protein_coding	5	160187367	160238735	1
[truncated: 2,243 more rows]

## Sheet: U87 Down
ensembl_gene_id	log2FoldChange	FDR	external_gene_name	gene_biotype	chromosome_name	start_position	end_position	strand
ENSG00000000460	-1.53052	8.67382e-19	C1orf112	protein_coding	1	169662007	169854080	1
ENSG00000001167	-0.612725	1.54221e-10	NFYA	protein_coding	6	41072974	41102403	1
ENSG00000001460	-0.643988	2.83391e-07	STPG1	protein_coding	1	24356999	24416934	-1
ENSG00000001497	-1.03269	1.33823e-57	LAS1L	protein_coding	X	65438549	65534810	-1
ENSG00000002549	-1.46781	8.3087e-137	LAP3	protein_coding	4	17577198	17607972	1
ENSG00000002746	-1.72869	1.03144e-60	HECW1	protein_coding	7	43112629	43566001	1
ENSG00000002822	-0.882796	3.52137e-27	MAD1L1	protein_coding	7	1815793	2233243	-1
ENSG00000003096	-2.35085	6.66344e-44	KLHL13	protein_coding	X	117897813	118117340	-1
ENSG00000003137	-0.674929	3.84626e-11	CYP26B1	protein_coding	2	72129238	72147862	-1
ENSG00000003249	-1.19856	1.254e-13	DBNDD1	protein_coding	16	90004871	90019890	-1
ENSG00000003400	-0.960385	1.22926e-08	CASP10	protein_coding	2	201182872	201229428	1
ENSG00000003436	-0.666359	1.57095e-52	TFPI	protein_coding	2	187464230	187565760	-1
ENSG00000004142	-0.809171	9.10251e-74	POLDIP2	protein_coding	17	28346633	28357527	-1
ENSG00000004766	-0.685154	1.09362e-15	VPS50	protein_coding	7	93232340	93361123	1
ENSG00000004779	-0.661028	4.28695e-24	NDUFAB1	protein_coding	16	23581014	23596316	-1
ENSG00000004799	-2.68572	6.20147e-10	PDK4	protein_coding	7	95583499	95596516	-1
ENSG00000004864	-1.08588	3.12976e-43	SLC25A13	protein_coding	7	96120220	96322147	-1
ENSG00000004866	-0.589167	2.88712e-07	ST7	protein_coding	7	116953238	117230176	1
ENSG00000004961	-0.790498	4.1402e-29	HCCS	protein_coding	X	11111301	11123086	1
ENSG00000005007	-0.784312	1.38175e-80	UPF1	protein_coding	19	18831959	18868230	1
ENSG00000005022	-1.05781	3.13969e-194	SLC25A5	protein_coding	X	119468422	119471396	1
ENSG00000005059	-0.775806	1.17401e-10	MCUB	protein_coding	4	109560209	109688719	1
ENSG00000005100	-1.37228	7.09509e-89	DHX33	protein_coding	17	5440917	5468982	-1
ENSG00000005108	-0.77226	0.0430675	THSD7A	protein_coding	7	11370365	11832198	-1
ENSG00000005156	-0.933843	5.82209e-27	LIG3	protein_coding	17	34980512	35009743	1
ENSG00000005175	-1.03969	1.01252e-43	RPAP3	protein_coding	12	47661249	47706030	-1
ENSG00000005187	-1.50314	0.0014739	ACSM3	protein_coding	16	20610243	20797581	1
ENSG00000005189	-1.26056	3.84654e-28	REXO5	protein_coding	16	20806429	20849665	1
ENSG00000005194	-1.38285	1.92681e-93	CIAPIN1	protein_coding	16	57428187	57447420	-1
ENSG00000005249	-1.04321	2.29743e-12	PRKAR2B	protein_coding	7	107044705	107161811	1
ENSG00000005436	-0.965076	7.47867e-17	GCFC2	protein_coding	2	75652000	75710985	-1
ENSG00000005469	-1.69611	3.39e-72	CROT	protein_coding	7	87345664	87399794	1
ENSG00000005801	-0.996267	1.10463e-12	ZNF195	protein_coding	11	3339261	3379222	-1
ENSG00000005882	-0.632068	1.28623e-09	PDK2	protein_coding	17	50094737	50112152	1
ENSG00000006007	-0.912726	6.88324e-61	GDE1	protein_coding	16	19501693	19522123	-1
ENSG00000006042	-0.805076	1.27929e-19	TMEM98	protein_coding	17	32927910	32945106	1
ENSG00000006062	-0.58154	5.06353e-06	MAP3K14	protein_coding	17	45263119	45317029	-1
ENSG00000006377	-1.26773	0.00551716	DLX6	protein_coding	7	97005553	97011040	1
ENSG00000006468	-2.01875	2.08055e-291	ETV1	protein_coding	7	13891229	13991425	-1
ENSG00000006607	-0.878709	1.10679e-33	FARP2	protein_coding	2	241356285	241494841	1
ENSG00000006625	-2.60931	6.94584e-33	GGCT	protein_coding	7	30496621	30504841	-1
ENSG00000006634	-1.7628	2.23848e-70	DBF4	protein_coding	7	87876216	87909553	1
ENSG00000006652	-0.650995	2.96978e-34	IFRD1	protein_coding	7	112422887	112481017	1
ENSG00000006695	-0.596929	1.87762e-10	COX10	protein_coding	17	14069490	14231736	1
ENSG00000006704	-0.621451	3.08931e-15	GTF2IRD1	protein_coding	7	74453790	74602605	1
ENSG00000006744	-1.8394	1.04928e-253	ELAC2	protein_coding	17	12991612	13018065	-1
ENSG00000006747	-3.62957	0.00769361	SCIN	protein_coding	7	12570577	12660182	1
ENSG00000007372	-2.33124	2.14078e-32	PAX6	protein_coding	11	31784779	31817961	-1
ENSG00000007376	-1.12039	1.31511e-30	RPUSD1	protein_coding	16	784974	788397	-1
ENSG00000007541	-0.754479	2.35395e-11	PIGQ	protein_coding	16	566995	584109	1
ENSG00000007968	-4.34755	3.02987e-24	E2F2	protein_coding	1	23506438	23531233	-1
ENSG00000008130	-0.811539	6.719e-44	NADK	protein_coding	1	1751232	1780457	-1
ENSG00000008283	-1.93421	8.02146e-85	CYB561	protein_coding	17	63432304	63446354	-1
ENSG00000008311	-1.90422	2.25258e-26	AASS	protein_coding	7	122064583	122144308	-1
ENSG00000008324	-0.782515	4.60503e-10	SS18L2	protein_coding	3	42581840	42596934	1
ENSG00000008394	-1.62909	0	MGST1	protein_coding	12	16347142	16609259	1
ENSG00000008405	-1.08843	9.14814e-23	CRY1	protein_coding	12	106991364	107093549	-1
ENSG00000009780	-0.830284	3.77122e-10	FAM76A	protein_coding	1	27725961	27763116	1
ENSG00000009830	-0.973572	1.50595e-30	POMT2	protein_coding	14	77274956	77320883	-1
ENSG00000009954	-0.934142	7.29224e-155	BAZ1B	protein_coding	7	73440406	73522293	-1
ENSG00000010072	-1.3265	5.84933e-24	SPRTN	protein_coding	1	231337104	231355023	1
ENSG00000010165	-0.898711	3.39873e-29	METTL13	protein_coding	1	171781660	171814023	1
ENSG00000010278	-0.770265	7.20023e-67	CD9	protein_coding	12	6199715	6238271	1
ENSG00000010292	-0.750493	2.6653e-86	NCAPD2	protein_coding	12	6493356	6531955	1
ENSG00000010295	-0.767273	2.87075e-37	IFFO1	protein_coding	12	6538961	6556073	-1
ENSG00000010438	-0.873291	2.50688e-14	PRSS3	protein_coding	9	33750679	33799231	1
ENSG00000010539	-0.753001	2.54214e-05	ZNF200	protein_coding	16	3222325	3236221	-1
ENSG00000011009	-0.619349	7.19004e-29	LYPLA2	protein_coding	1	23791145	23795539	1
ENSG00000011198	-0.724863	6.25802e-23	ABHD5	protein_coding	3	43690108	43734371	1
ENSG00000011260	-1.01888	8.02261e-58	UTP18	protein_coding	17	51260546	51297936	1
ENSG00000011295	-0.629779	4.39544e-21	TTC19	protein_coding	17	15999784	16045015	1
ENSG00000011332	-1.36186	7.45824e-19	DPF1	protein_coding	19	38211006	38229714	-1
ENSG00000011376	-0.924951	3.5683e-49	LARS2	protein_coding	3	45388561	45554726	1
ENSG00000011426	-1.91547	0	ANLN	protein_coding	7	36389821	36453791	1
ENSG00000011485	-0.718413	2.78914e-29	PPP5C	protein_coding	19	46347087	46392981	1
ENSG00000012048	-2.51652	2.33741e-240	BRCA1	protein_coding	17	43044295	43170245	-1
ENSG00000012124	-1.97463	4.49667e-19	CD22	protein_coding	19	35319261	35347361	1
ENSG00000012174	-0.804865	2.0948e-46	MBTPS2	protein_coding	X	21839617	21885423	1
ENSG00000012660	-1.36883	5.76287e-123	ELOVL5	protein_coding	6	53267398	53349179	-1
ENSG00000012963	-1.80027	2.44477e-122	UBR7	protein_coding	14	93207241	93229215	1
ENSG00000013016	-0.624968	1.82167e-15	EHD3	protein_coding	2	31234152	31269451	1
ENSG00000013364	-0.794838	1.23168e-119	MVP	protein_coding	16	29820394	29848039	1
ENSG00000013503	-1.10829	7.02494e-09	POLR3B	protein_coding	12	106357748	106510198	1
ENSG00000013523	-1.16241	1.0675e-27	ANGEL1	protein_coding	14	76786009	76826246	-1
ENSG00000013573	-1.37516	1.3097e-76	DDX11	protein_coding	12	31073860	31104799	1
ENSG00000013619	-0.662008	2.13627e-09	MAMLD1	protein_coding	X	150361422	150514178	1
ENSG00000013810	-1.83292	2.09254e-243	TACC3	protein_coding	4	1712858	1745171	1
ENSG00000014138	-2.54184	2.56947e-181	POLA2	protein_coding	11	65261920	65305589	1
ENSG00000016082	-1.42623	0.00150953	ISL1	protein_coding	5	51383448	51394730	1
ENSG00000018510	-1.04726	2.57614e-82	AGPS	protein_coding	2	177392746	177567024	1
ENSG00000018699	-0.714285	1.04894e-14	TTC27	protein_coding	2	32628032	32821051	1
ENSG00000019186	-6.71842	2.96398e-06	CYP24A1	protein_coding	20	54153446	54173986	-1
ENSG00000019505	-1.479	3.00869e-07	SYT13	protein_coding	11	45240302	45286341	-1
ENSG00000019991	-1.55179	2.17745e-44	HGF	protein_coding	7	81699010	81770438	-1
ENSG00000020426	-0.592077	6.1618e-11	MNAT1	protein_coding	14	60734742	60969965	1
ENSG00000020922	-0.617527	6.09992e-12	MRE11	protein_coding	11	94415570	94493885	-1
ENSG00000021574	-1.09806	2.14967e-34	SPAST	protein_coding	2	32063556	32157637	1
ENSG00000022567	-1.17855	0.00997565	SLC45A4	protein_coding	8	141207166	141308305	-1
ENSG00000023228	-0.920438	5.2412e-99	NDUFS1	protein_coding	2	206114817	206159509	-1
ENSG00000023330	-0.955548	8.18129e-103	ALAS1	protein_coding	3	52198086	52214327	1
ENSG00000023572	-0.925259	6.34437e-13	GLRX2	protein_coding	1	193090866	193106114	-1
ENSG00000023697	-0.605309	1.65617e-18	DERA	protein_coding	12	15911302	16037381	1
ENSG00000023734	-0.961458	2.83694e-145	STRAP	protein_coding	12	15882387	15903478	1
ENSG00000023839	-1.50713	4.50009e-07	ABCC2	protein_coding	10	99782640	99852594	1
ENSG00000023909	-1.20921	2.56497e-97	GCLM	protein_coding	1	93885199	93909456	-1
ENSG00000024526	-1.19029	2.49628e-80	DEPDC1	protein_coding	1	68474152	68497221	-1
ENSG00000025156	-0.873448	2.12044e-24	HSF2	protein_coding	6	122399551	122433119	1
ENSG00000025770	-1.30268	1.07188e-82	NCAPH2	protein_coding	22	50508224	50524780	1
ENSG00000026036	-0.930877	1.12763e-05	RTEL1-TNFRSF6B	protein_coding	20	63659300	63698684	1
ENSG00000026103	-1.48169	4.91957e-44	FAS	protein_coding	10	88953813	89029605	1
ENSG00000026950	-0.99587	2.56668e-09	BTN3A1	protein_coding	6	26402237	26415208	1
ENSG00000027001	-1.11585	1.09159e-21	MIPEP	protein_coding	13	23730189	23889400	-1
ENSG00000028116	-1.07061	1.62628e-19	VRK2	protein_coding	2	57907629	58159920	1
ENSG00000029153	-1.64028	1.71623e-177	ARNTL2	protein_coding	12	27332836	27425289	1
ENSG00000029534	-0.920535	0.0132994	ANK1	protein_coding	8	41653220	41896762	-1
ENSG00000029993	-1.44356	3.20265e-59	HMGB3	protein_coding	X	150980509	150990771	1
ENSG00000030066	-0.930865	5.83508e-52	NUP160	protein_coding	11	47778087	47848555	-1
ENSG00000030110	-1.11081	2.11355e-15	BAK1	protein_coding	6	33572547	33580293	-1
ENSG00000031691	-1.43436	1.87097e-36	CENPQ	protein_coding	6	49463370	49493107	1
ENSG00000032389	-0.773106	4.57205e-20	EIPR1	protein_coding	2	3188925	3377830	-1
ENSG00000033011	-1.08931	8.56457e-14	ALG1	protein_coding	16	5033702	5087379	1
ENSG00000033050	-1.21712	1.7274e-57	ABCF2	protein_coding	7	151211484	151227205	-1
ENSG00000033170	-0.758045	2.81099e-46	FUT8	protein_coding	14	65410592	65744121	1
ENSG00000033867	-1.4639	5.24902e-180	SLC4A7	protein_coding	3	27372721	27484420	-1
ENSG00000034152	-0.855677	2.07098e-68	MAP2K3	protein_coding	17	21284672	21315232	1
ENSG00000035141	-0.660525	2.76627e-25	FAM136A	protein_coding	2	70295975	70302090	-1
ENSG00000035403	-0.908156	2.37376e-199	VCL	protein_coding	10	73995193	74121363	1
ENSG00000035499	-1.69649	4.5688e-44	DEPDC1B	protein_coding	5	60596912	60700190	-1
ENSG00000036549	-0.776825	1.22358e-32	ZZZ3	protein_coding	1	77562416	77683419	-1
ENSG00000037241	-0.612329	3.4075e-20	RPL26L1	protein_coding	5	172958729	172969771	1
ENSG00000037965	-0.599381	0.00896214	HOXC8	protein_coding	12	54008985	54012769	1
ENSG00000038210	-0.65679	2.91812e-16	PI4K2B	protein_coding	4	25160663	25279204	1
ENSG00000038274	-0.869355	1.11687e-48	MAT2B	protein_coding	5	163503114	163519558	1
ENSG00000038427	-1.46309	0	VCAN	protein_coding	5	83471618	83582303	1
ENSG00000038532	-0.807253	8.55084e-34	CLEC16A	protein_coding	16	10944539	11182186	1
ENSG00000039123	-0.770218	2.51183e-54	MTREX	protein_coding	5	55307989	55425579	1
ENSG00000039650	-1.17997	1.36939e-39	PNKP	protein_coding	19	49859882	49878351	-1
ENSG00000040199	-0.837231	7.3708e-28	PHLPP2	protein_coding	16	71637835	71724701	-1
ENSG00000040275	-1.99618	9.66023e-153	SPDL1	protein_coding	5	169583636	169604778	1
ENSG00000040341	-0.631504	2.12607e-17	STAU2	protein_coding	8	73420369	73747708	-1
ENSG00000041353	-1.45114	1.87116e-260	RAB27B	protein_coding	18	54717860	54895516	1
ENSG00000041357	-1.04784	2.62982e-131	PSMA4	protein_coding	15	78540405	78552417	1
ENSG00000041802	-1.21559	2.01085e-90	LSG1	protein_coding	3	194640791	194672463	-1
ENSG00000041982	-0.711574	3.30724e-190	TNC	protein_coding	9	115019575	115118257	-1
ENSG00000042753	-0.710961	3.82379e-55	AP2S1	protein_coding	19	46838136	46850846	-1
ENSG00000043093	-0.589707	1.03479e-16	DCUN1D1	protein_coding	3	182938074	182985953	-1
ENSG00000044459	-0.674918	8.82963e-07	CNTLN	protein_coding	9	17134982	17503923	1
ENSG00000047230	-1.14152	1.84013e-20	CTPS2	protein_coding	X	16587999	16712936	-1
ENSG00000047249	-0.623701	4.08375e-39	ATP6V1H	protein_coding	8	53715543	53843558	-1
ENSG00000047315	-0.825293	3.3701e-69	POLR2B	protein_coding	4	56977722	57031158	1
ENSG00000047365	-3.38544	2.57721e-13	ARAP2	protein_coding	4	35948221	36244514	-1
ENSG00000047621	-0.910258	5.34973e-24	C12orf4	protein_coding	12	4487735	4538508	-1
ENSG00000047634	-0.993119	3.70499e-41	SCML1	protein_coding	X	17737449	17754988	1
ENSG00000048140	-0.816148	1.14076e-50	TSPAN17	protein_coding	5	176647387	176659054	1
ENSG00000048162	-1.70763	5.43528e-44	NOP16	protein_coding	5	176383946	176388927	-1
ENSG00000048342	-1.27262	7.07558e-66	CC2D2A	protein_coding	4	15469865	15601552	1
ENSG00000048540	-1.33585	0.0333562	LMO3	protein_coding	12	16548372	16610594	-1
ENSG00000048544	-1.04861	3.70141e-39	MRPS10	protein_coding	6	42206807	42217861	-1
ENSG00000048991	-0.730811	1.58843e-44	R3HDM1	protein_coding	2	135531455	135725270	1
ENSG00000049130	-2.8587	2.26042e-60	KITLG	protein_coding	12	88492793	88580851	-1
ENSG00000049167	-0.944601	1.37286e-16	ERCC8	protein_coding	5	60866454	60945073	-1
ENSG00000049246	-1.30269	6.85433e-27	PER3	protein_coding	1	7784291	7845177	1
ENSG00000049249	-1.19082	1.15139e-10	TNFRSF9	protein_coding	1	7915871	7943165	-1
ENSG00000049883	-0.631192	1.83197e-15	PTCD2	protein_coding	5	72320367	72368395	1
ENSG00000050130	-0.606518	3.52371e-31	JKAMP	protein_coding	14	59484443	59505410	1
ENSG00000050405	-1.5595	2.50744e-284	LIMA1	protein_coding	12	50175788	50283520	-1
ENSG00000050438	-1.0908	3.37622e-35	SLC4A8	protein_coding	12	51391317	51515763	1
ENSG00000050748	-1.08996	2.84303e-80	MAPK9	protein_coding	5	180233143	180292099	-1
ENSG00000051180	-2.11545	0.000861893	RAD51	protein_coding	15	40694774	40732340	1
ENSG00000051341	-2.01049	8.37943e-85	POLQ	protein_coding	3	121431431	121545988	-1
ENSG00000051382	-1.09894	1.76997e-62	PIK3CB	protein_coding	3	138652698	138834928	-1
ENSG00000051825	-1.24672	2.23987e-42	MPHOSPH9	protein_coding	12	123152320	123244014	-1
ENSG00000052749	-2.09318	8.51163e-254	RRP12	protein_coding	10	97356358	97426076	-1
ENSG00000054654	-0.6495	3.18615e-18	SYNE2	protein_coding	14	63761899	64226433	1
ENSG00000055044	-0.924298	6.3045e-59	NOP58	protein_coding	2	202265736	202303661	1
ENSG00000055332	-1.32184	6.44745e-110	EIF2AK2	protein_coding	2	37099210	37157522	-1
ENSG00000056050	-0.96447	3.63628e-12	HPF1	protein_coding	4	169729470	169757944	-1
ENSG00000056277	-0.885663	5.90243e-06	ZNF280C	protein_coding	X	130202707	130268899	-1
ENSG00000057757	-1.11464	1.44136e-51	PITHD1	protein_coding	1	23778418	23788232	1
ENSG00000058056	-1.9603	3.62946e-100	USP13	protein_coding	3	179653032	179804366	1
ENSG00000058085	-2.78502	1.38324e-38	LAMC2	protein_coding	1	183186238	183245127	1
ENSG00000058600	-1.66792	2.05454e-103	POLR3E	protein_coding	16	22297375	22335101	1
ENSG00000058729	-0.607072	3.35305e-14	RIOK2	protein_coding	5	97160867	97183247	-1
ENSG00000058804	-1.17482	1.36634e-96	NDC1	protein_coding	1	53765478	53838463	-1
ENSG00000058866	-0.588391	5.07007e-20	DGKG	protein_coding	3	186105668	186362234	-1
ENSG00000059378	-1.3971	5.9139e-19	PARP12	protein_coding	7	140023749	140062951	-1
ENSG00000059588	-0.800954	6.78979e-16	TARBP1	protein_coding	1	234391313	234479179	-1
ENSG00000060688	-1.16906	1.62215e-51	SNRNP40	protein_coding	1	31259568	31296788	-1
ENSG00000060762	-0.997833	2.16778e-11	MPC1	protein_coding	6	166364919	166383013	-1
ENSG00000061918	-3.32335	3.26456e-47	GUCY1B1	protein_coding	4	155758992	155807811	1
ENSG00000062282	-1.61287	1.06739e-37	DGAT2	protein_coding	11	75759512	75801535	1
ENSG00000062485	-1.0798	2.47491e-193	CS	protein_coding	12	56271699	56300391	-1
ENSG00000062716	-0.71493	8.14536e-98	VMP1	protein_coding	17	59707192	59842255	1
ENSG00000062822	-1.20084	3.01189e-52	POLD1	protein_coding	19	50384204	50418018	1
ENSG00000063169	-0.725751	7.35771e-06	BICRA	protein_coding	19	47608196	47703277	1
ENSG00000063241	-0.786565	4.38632e-24	ISOC2	protein_coding	19	55452985	55462343	-1
ENSG00000063322	-0.590537	5.14162e-27	MED29	protein_coding	19	39391303	39400641	1
ENSG00000063438	-1.26188	6.1044e-73	AHRR	protein_coding	5	321714	438291	1
ENSG00000063601	-0.78364	4.75491e-11	MTMR1	protein_coding	X	150692971	150765108	1
ENSG00000063761	-1.28086	2.44876e-07	ADCK1	protein_coding	14	77800109	77935014	1
ENSG00000064195	-0.736547	0.0110617	DLX3	protein_coding	17	49990005	49995224	-1
ENSG00000064666	-0.609374	5.75402e-23	CNN2	protein_coding	19	1026586	1039068	1
ENSG00000064687	-0.888632	5.73498e-14	ABCA7	protein_coding	19	1039997	1065572	1
ENSG00000064703	-1.465	2.18929e-42	DDX20	protein_coding	1	111754832	111775602	1
ENSG00000064933	-0.669417	3.54035e-11	PMS1	protein_coding	2	189784085	189877629	1
ENSG00000064989	-3.20993	0.0005019	CALCRL	protein_coding	2	187341964	187448460	-1
ENSG00000065057	-1.69732	1.4157e-13	NTHL1	protein_coding	16	2039815	2047866	-1
ENSG00000065060	-1.26594	1.01614e-14	UHRF1BP1	protein_coding	6	34792083	34877514	1
ENSG00000065183	-1.23619	9.32807e-85	WDR3	protein_coding	1	117929720	117966543	1
ENSG00000065328	-3.88941	9.70527e-111	MCM10	protein_coding	10	13161558	13211110	1
ENSG00000065413	-1.56677	1.96484e-25	ANKRD44	protein_coding	2	196967017	197311173	-1
ENSG00000065457	-1.70452	9.47064e-82	ADAT1	protein_coding	16	75596868	75623300	-1
ENSG00000065534	-1.30995	1.6679e-232	MYLK	protein_coding	3	123610049	123884332	-1
ENSG00000065600	-0.925487	4.11715e-19	PACC1	protein_coding	1	212363928	212414901	-1
ENSG00000065615	-0.604491	2.66532e-14	CYB5R4	protein_coding	6	83859656	83967423	1
ENSG00000066279	-1.35632	6.19194e-95	ASPM	protein_coding	1	197084121	197146694	-1
ENSG00000066382	-0.75897	4.35213e-06	MPPED2	protein_coding	11	30384493	30586872	-1
ENSG00000066557	-0.912395	4.90807e-29	LRRC40	protein_coding	1	70144805	70205579	-1
ENSG00000066855	-0.890012	4.08809e-39	MTFR1	protein_coding	8	65644734	65771261	1
ENSG00000066926	-0.947753	1.31816e-22	FECH	protein_coding	18	57544377	57586732	-1
ENSG00000067177	-1.73398	2.58472e-47	PHKA1	protein_coding	X	72578814	72714319	-1
ENSG00000067221	-1.57699	3.16157e-43	STOML1	protein_coding	15	73978926	73994622	-1
ENSG00000067248	-1.29567	1.61939e-120	DHX29	protein_coding	5	55256055	55307694	-1
ENSG00000067334	-1.09629	2.6301e-53	DNTTIP2	protein_coding	1	93866284	93879918	-1
ENSG00000067533	-1.14785	4.06483e-38	RRP15	protein_coding	1	218285293	218337983	1
ENSG00000067596	-0.821402	7.43519e-58	DHX8	protein_coding	17	43483865	43610338	1
ENSG00000067715	-1.57235	1.19087e-22	SYT1	protein_coding	12	78863993	79452008	1
ENSG00000067798	-2.11991	1.2476e-124	NAV3	protein_coding	12	77324641	78213010	1
ENSG00000067955	-0.864397	3.39117e-70	CBFB	protein_coding	16	67028984	67101058	1
ENSG00000068001	-1.14128	7.154e-47	HYAL2	protein_coding	3	50317790	50322782	-1
ENSG00000068079	-0.959772	5.95381e-18	IFI35	protein_coding	17	43006740	43014456	1
ENSG00000068489	-0.868894	1.96182e-45	PRR11	protein_coding	17	59155732	59206709	1
ENSG00000068654	-1.5938	1.00591e-194	POLR1A	protein_coding	2	86020216	86106155	-1
ENSG00000068724	-0.636297	3.84563e-16	TTC7A	protein_coding	2	46915869	47076137	1
ENSG00000068784	-0.753685	3.66163e-11	SRBD1	protein_coding	2	45388680	45612165	-1
ENSG00000068878	-1.06121	3.58376e-116	PSME4	protein_coding	2	53864069	53970993	-1
ENSG00000069011	-0.988159	9.37215e-07	PITX1	protein_coding	5	135027734	135034813	-1
ENSG00000069275	-0.816841	1.4014e-122	NUCKS1	protein_coding	1	205712822	205750182	-1
ENSG00000069431	-1.66725	4.41708e-42	ABCC9	protein_coding	12	21797389	21942543	-1
ENSG00000069849	-0.820708	1.28988e-106	ATP1B3	protein_coding	3	141876124	141926549	1
ENSG00000070718	-1.08612	1.39076e-40	AP3M2	protein_coding	8	42152946	42171673	1
ENSG00000070761	-0.821469	5.00915e-16	CFAP20	protein_coding	16	58113592	58129381	-1
ENSG00000070785	-1.30402	4.78897e-47	EIF2B3	protein_coding	1	44850522	44986722	-1
ENSG00000070814	-0.895247	7.36626e-85	TCOF1	protein_coding	5	150357629	150400308	1
ENSG00000070950	-1.09255	5.63731e-63	RAD18	protein_coding	3	8775402	8963773	-1
ENSG00000071243	-0.642615	0.000133585	ING3	protein_coding	7	120950763	120977216	1
ENSG00000071909	-1.88219	0.000140454	MYO3B	protein_coding	2	170178145	170655171	1
ENSG00000071994	-0.863936	7.9536e-50	PDCD2	protein_coding	6	170575295	170584692	-1
ENSG00000072121	-0.913953	2.03089e-60	ZFYVE26	protein_coding	14	67727374	67816590	-1
ENSG00000072201	-0.892142	0.000460647	LNX1	protein_coding	4	53459301	53701405	-1
ENSG00000072210	-1.96979	5.45839e-115	ALDH3A2	protein_coding	17	19648136	19685760	1
ENSG00000072415	-0.780082	9.80509e-49	PALS1	protein_coding	14	67240713	67336061	1
ENSG00000072422	-0.809466	1.50137e-10	RHOBTB1	protein_coding	10	60869438	61001440	-1
ENSG00000072501	-1.25635	3.43539e-147	SMC1A	protein_coding	X	53374149	53422728	-1
ENSG00000072506	-1.15775	2.44853e-77	HSD17B10	protein_coding	X	53431258	53434370	-1
ENSG00000072571	-0.816048	1.52601e-37	HMMR	protein_coding	5	163460203	163491941	1
ENSG00000072736	-0.864845	9.50655e-15	NFATC3	protein_coding	16	68084751	68229259	1
ENSG00000072756	-1.10697	3.08792e-26	TRNT1	protein_coding	3	3126933	3153435	1
ENSG00000072864	-0.81672	8.78645e-20	NDE1	protein_coding	16	15643267	15734691	1
ENSG00000073008	-1.01398	6.46445e-102	PVR	protein_coding	19	44643798	44666162	1
ENSG00000073050	-1.09664	2.22158e-58	XRCC1	protein_coding	19	43543311	43580473	-1
ENSG00000073111	-1.98755	1.26616e-289	MCM2	protein_coding	3	127598410	127622436	1
ENSG00000073464	-1.59381	1.04474e-50	CLCN4	protein_coding	X	10156975	10237660	1
ENSG00000073578	-0.585385	6.69841e-53	SDHA	protein_coding	5	218303	257082	1
ENSG00000073737	-5.08992	1.59403e-06	DHRS9	protein_coding	2	169064789	169096167	1
ENSG00000074047	-0.78026	2.55391e-27	GLI2	protein_coding	2	120735623	120992653	1
ENSG00000074071	-0.86305	2.39297e-29	MRPS34	protein_coding	16	1771890	1773150	-1
ENSG00000074527	-2.70338	3.37107e-25	NTN4	protein_coding	12	95657807	95791189	-1
ENSG00000074582	-0.941537	7.28402e-23	BCS1L	protein_coding	2	218658764	218663443	1
ENSG00000074696	-1.32812	5.17489e-192	HACD3	protein_coding	15	65530418	65578349	1
ENSG00000075131	-1.00016	4.78469e-20	TIPIN	protein_coding	15	66336191	66386746	-1
ENSG00000075188	-1.35348	2.69968e-49	NUP37	protein_coding	12	102073103	102120120	-1
ENSG00000075213	-1.37506	6.33889e-09	SEMA3A	protein_coding	7	83955777	84492724	-1
ENSG00000075218	-1.11768	1.51964e-56	GTSE1	protein_coding	22	46296870	46330810	1
ENSG00000075234	-0.885229	6.7242e-12	TTC38	protein_coding	22	46267961	46294008	1
ENSG00000075239	-0.802227	4.2312e-21	ACAT1	protein_coding	11	108116695	108147603	1
ENSG00000075303	-0.825106	4.89205e-19	SLC25A40	protein_coding	7	87833568	87876360	-1
ENSG00000075399	-1.04402	2.41873e-30	VPS9D1	protein_coding	16	89707134	89720898	-1
ENSG00000075643	-1.4829	5.35675e-39	MOCOS	protein_coding	18	36187497	36272157	1
ENSG00000075702	-2.32504	4.52581e-140	WDR62	protein_coding	19	36054649	36105108	1
ENSG00000076003	-2.36169	1.22678e-201	MCM6	protein_coding	2	135839626	135876443	-1
ENSG00000076248	-0.887462	2.35177e-25	UNG	protein_coding	12	109097597	109126725	1
ENSG00000076382	-1.19254	3.01093e-111	SPAG5	protein_coding	17	28577565	28599025	-1
ENSG00000076555	-0.607919	2.27481e-11	ACACB	protein_coding	12	109116587	109268226	1
ENSG00000076604	-0.74791	3.2812e-15	TRAF4	protein_coding	17	28744011	28750956	1
ENSG00000076770	-2.05756	1.39214e-16	MBNL3	protein_coding	X	132369320	132489968	-1
ENSG00000077152	-2.60669	2.50557e-133	UBE2T	protein_coding	1	202331544	202341984	-1
ENSG00000077235	-0.739106	6.66887e-44	GTF3C1	protein_coding	16	27459555	27549913	-1
ENSG00000077264	-0.986462	1.76088e-05	PAK3	protein_coding	X	110944285	111227361	1
ENSG00000077514	-1.40806	6.90581e-37	POLD3	protein_coding	11	74493851	74669117	1
ENSG00000078053	-0.97167	4.29659e-37	AMPH	protein_coding	7	38383704	38631420	-1
ENSG00000078124	-0.74343	1.1592e-12	ACER3	protein_coding	11	76860859	77026797	1
ENSG00000078237	-1.22445	3.12379e-35	TIGAR	protein_coding	12	4307763	4360028	1
ENSG00000078269	-1.25	1.01288e-229	SYNJ2	protein_coding	6	157981863	158099176	1
ENSG00000079102	-2.06199	5.53697e-10	RUNX1T1	protein_coding	8	91954967	92103286	-1
ENSG00000079150	-0.809544	2.02992e-08	FKBP7	protein_coding	2	178463664	178478600	-1
ENSG00000079246	-1.21136	0	XRCC5	protein_coding	2	216107464	216206303	1
ENSG00000079387	-1.1031	1.29175e-39	SENP1	protein_coding	12	48042897	48106079	-1
ENSG00000079435	-0.992218	0.000128193	LIPE	protein_coding	19	42401514	42427388	-1
ENSG00000079459	-0.721613	4.05585e-50	FDFT1	protein_coding	8	11795573	11839304	1
ENSG00000079462	-0.625222	1.44842e-08	PAFAH1B3	protein_coding	19	42297033	42303546	-1
ENSG00000079482	-0.695076	8.4537e-07	OPHN1	protein_coding	X	67949349	68433913	-1
ENSG00000079616	-1.47777	7.30808e-86	KIF22	protein_coding	16	29790727	29805385	1
ENSG00000079691	-0.988559	3.68613e-18	CARMIL1	protein_coding	6	25279078	25620530	1
ENSG00000079785	-0.694712	5.28114e-72	DDX1	protein_coding	2	15591178	15634346	1
ENSG00000080493	-1.3294	2.07653e-25	SLC4A4	protein_coding	4	71062667	71572087	1
ENSG00000080608	-1.1227	5.34792e-53	PUM3	protein_coding	9	2720469	2844095	-1
ENSG00000080644	-1.742	0.00463089	CHRNA3	protein_coding	15	78593052	78621295	-1
ENSG00000080709	-2.12343	1.74704e-06	KCNN2	protein_coding	5	114055926	114496500	1
ENSG00000080823	-1.12459	1.13779e-42	MOK	protein_coding	14	102224500	102305190	-1
ENSG00000080824	-1.11155	0	HSP90AA1	protein_coding	14	102080742	102139699	-1
ENSG00000080839	-1.8572	4.25646e-134	RBL1	protein_coding	20	36996349	37095997	-1
ENSG00000080986	-1.90577	2.07863e-102	NDC80	protein_coding	18	2571557	2616635	1
ENSG00000081026	-1.01114	4.55838e-16	MAGI3	protein_coding	1	113390515	113685923	1
ENSG00000081041	-0.625696	8.83864e-29	CXCL2	protein_coding	4	74097040	74099196	-1
ENSG00000081059	-0.742129	9.88238e-38	TCF7	protein_coding	5	134114681	134151865	1
ENSG00000081320	-0.877836	3.43792e-32	STK17B	protein_coding	2	196133583	196176503	-1
ENSG00000081377	-0.847725	1.83236e-25	CDC14B	protein_coding	9	96490241	96619843	-1
ENSG00000081692	-1.43167	2.10325e-13	JMJD4	protein_coding	1	227730425	227735411	-1
ENSG00000081803	-1.23148	2.53806e-15	CADPS2	protein_coding	7	122318411	122886759	-1
ENSG00000081853	-1.23028	3.75584e-07	PCDHGA2	protein_coding	5	141338760	141512975	1
ENSG00000082126	-0.900617	1.83502e-11	MPP4	protein_coding	2	201644870	201698694	-1
ENSG00000082213	-0.602348	1.0585e-12	C5orf22	protein_coding	5	31532287	31555053	1
ENSG00000082269	-0.633675	9.49367e-05	FAM135A	protein_coding	6	70412941	70561174	1
ENSG00000082438	-1.46579	3.45041e-23	COBLL1	protein_coding	2	164653624	164843679	-1
ENSG00000082458	-0.998389	7.75555e-20	DLG3	protein_coding	X	70444835	70505490	1
ENSG00000082515	-0.601327	8.34354e-11	MRPL22	protein_coding	5	154941073	154969411	1
ENSG00000082516	-1.13728	2.18506e-52	GEMIN5	protein_coding	5	154887411	154938211	-1
ENSG00000082898	-1.00792	4.03127e-196	XPO1	protein_coding	2	61476032	61538741	-1
ENSG00000083093	-1.38729	3.04131e-53	PALB2	protein_coding	16	23603160	23641321	-1
ENSG00000083290	-0.939112	1.78205e-12	ULK2	protein_coding	17	19770829	19867936	-1
ENSG00000083312	-0.627485	1.13126e-61	TNPO1	protein_coding	5	72816312	72916733	1
ENSG00000083457	-1.289	7.5432e-26	ITGAE	protein_coding	17	3714628	3801188	-1
ENSG00000083635	-1.19537	1.80105e-19	NUFIP1	protein_coding	13	44939249	44989471	-1
ENSG00000083720	-1.28906	1.33653e-87	OXCT1	protein_coding	5	41730065	41870425	-1
ENSG00000084073	-1.12344	1.50962e-121	ZMPSTE24	protein_coding	1	40258041	40294180	1
ENSG00000084090	-1.08629	6.23274e-155	STARD7	protein_coding	2	96184859	96208827	-1
ENSG00000084463	-0.756501	8.06315e-69	WBP11	protein_coding	12	14784582	14803486	-1
ENSG00000084652	-0.591828	7.84158e-40	TXLNA	protein_coding	1	32179675	32198285	1
ENSG00000084710	-2.60991	5.921e-111	EFR3B	protein_coding	2	25042076	25159135	1
ENSG00000084731	-0.907936	4.97923e-156	KIF3C	protein_coding	2	25926598	25982749	-1
ENSG00000084774	-1.59423	6.74562e-248	CAD	protein_coding	2	27217369	27243943	1
ENSG00000085276	-1.99715	2.86851e-31	MECOM	protein_coding	3	169083499	169663775	-1
ENSG00000085662	-0.675957	1.09272e-234	AKR1B1	protein_coding	7	134442356	134459284	-1
ENSG00000085840	-2.16723	3.43404e-63	ORC1	protein_coding	1	52372829	52404423	-1
ENSG00000085872	-0.646193	1.72254e-21	CHERP	protein_coding	19	16517894	16542437	-1
ENSG00000085978	-0.65385	4.74365e-21	ATG16L1	protein_coding	2	233210051	233295674	1
ENSG00000085999	-2.57735	4.96623e-75	RAD54L	protein_coding	1	46246461	46278480	1
ENSG00000086061	-1.32417	1.55226e-274	DNAJA1	protein_coding	9	33025273	33039907	1
ENSG00000086200	-0.956467	3.00124e-43	IPO11	protein_coding	5	62403972	62628582	1
ENSG00000086475	-0.756136	1.32845e-28	SEPHS1	protein_coding	10	13317428	13348298	-1
ENSG00000086666	-0.685616	1.10479e-31	ZFAND6	protein_coding	15	80059568	80138393	1
ENSG00000086696	-1.87534	0.0261012	HSD17B2	protein_coding	16	82035004	82098534	1
ENSG00000086712	-0.973911	2.09864e-24	TXLNG	protein_coding	X	16786432	16844519	1
ENSG00000086827	-0.788887	3.0358e-13	ZW10	protein_coding	11	113733187	113773735	-1
ENSG00000087053	-0.79864	3.43101e-28	MTMR2	protein_coding	11	95821766	95925315	-1
ENSG00000087087	-1.09409	8.77825e-100	SRRT	protein_coding	7	100875103	100888664	1
ENSG00000087111	-0.634301	2.96986e-18	PIGS	protein_coding	17	28553383	28571794	-1
ENSG00000087263	-1.75257	4.03534e-147	OGFOD1	protein_coding	16	56451521	56479104	1
ENSG00000087299	-1.58146	4.29991e-19	L2HGDH	protein_coding	14	50237563	50312229	-1
ENSG00000087301	-2.50942	1.93245e-11	TXNDC16	protein_coding	14	52430596	52552522	-1
ENSG00000087302	-0.743364	2.05609e-37	RTRAF	protein_coding	14	51989514	52010694	1
ENSG00000087303	-1.71468	1.73374e-33	NID2	protein_coding	14	52004809	52069059	-1
ENSG00000087470	-0.598202	7.32586e-38	DNM1L	protein_coding	12	32679200	32745650	1
ENSG00000087494	-1.26248	0.000139143	PTHLH	protein_coding	12	27958084	27972733	-1
ENSG00000087510	-1.10057	2.50569e-06	TFAP2C	protein_coding	20	56629306	56639283	1
ENSG00000087586	-1.70408	1.80742e-258	AURKA	protein_coding	20	56369389	56392337	-1
ENSG00000087842	-1.01138	8.54483e-09	PIR	protein_coding	X	15384799	15493564	-1
ENSG00000087995	-0.744724	3.18454e-13	METTL2A	protein_coding	17	62423875	62453385	1
ENSG00000088035	-1.50869	1.59228e-17	ALG6	protein_coding	1	63367575	63438553	1
ENSG00000088179	-0.965617	7.80829e-18	PTPN4	protein_coding	2	119759922	119984899	1
ENSG00000088280	-0.852942	2.897e-16	ASAP3	protein_coding	1	23428563	23484568	-1
ENSG00000088305	-0.80046	1.67127e-05	DNMT3B	protein_coding	20	32762385	32809359	1
ENSG00000088325	-1.84028	0	TPX2	protein_coding	20	31739271	31801805	1
ENSG00000088356	-0.781499	3.55283e-23	PDRG1	protein_coding	20	31944337	31952046	-1
ENSG00000089006	-0.797796	4.9e-44	SNX5	protein_coding	20	17941597	17968980	-1
ENSG00000089195	-0.968258	1.97117e-33	TRMT6	protein_coding	20	5937228	5950558	-1
ENSG00000089280	-1.0372	4.70229e-232	FUS	protein_coding	16	31180138	31191605	1
ENSG00000089685	-1.43069	6.62341e-138	BIRC5	protein_coding	17	78214186	78225636	1
ENSG00000089818	-0.835635	2.1663e-27	NECAP1	protein_coding	12	8076939	8097881	1
ENSG00000090273	-1.23516	9.51539e-217	NUDC	protein_coding	1	26900238	26946871	1
ENSG00000090316	-0.68221	1.07047e-43	MAEA	protein_coding	4	1289887	1340147	1
ENSG00000090432	-0.688209	3.90973e-22	MUL1	protein_coding	1	20499448	20508151	-1
ENSG00000090520	-0.878448	1.14047e-39	DNAJB11	protein_coding	3	186567403	186585800	1
ENSG00000090674	-0.581592	3.41025e-09	MCOLN1	protein_coding	19	7522624	7534009	1
ENSG00000090889	-1.84958	2.08007e-157	KIF4A	protein_coding	X	70290104	70420886	1
ENSG00000090905	-0.802456	1.02173e-83	TNRC6A	protein_coding	16	24610209	24827632	1
ENSG00000091136	-0.92385	1.68516e-140	LAMB1	protein_coding	7	107923799	108003213	-1
ENSG00000091140	-0.825694	1.43201e-62	DLD	protein_coding	7	107891162	107931730	1
ENSG00000091157	-0.8927	1.32148e-21	WDR7	protein_coding	18	56651343	57029811	1
ENSG00000091317	-0.930118	4.33115e-77	CMTM6	protein_coding	3	32481312	32502852	-1
ENSG00000091483	-1.42411	7.73541e-133	FH	protein_coding	1	241497511	241519799	-1
ENSG00000091490	-0.847282	1.4529e-106	SEL1L3	protein_coding	4	25747433	25863760	-1
ENSG00000091622	-0.657546	0.000310323	PITPNM3	protein_coding	17	6451263	6556555	-1
ENSG00000091651	-2.33791	4.3503e-123	ORC6	protein_coding	16	46689643	46698394	1
ENSG00000091732	-0.621502	3.30631e-21	ZC3HC1	protein_coding	7	130018287	130051451	-1
ENSG00000092068	-0.895168	2.75783e-16	SLC7A8	protein_coding	14	23125295	23183674	-1
ENSG00000092094	-0.865254	2.25614e-08	OSGEP	protein_coding	14	20446401	20455089	-1
ENSG00000092140	-0.629111	9.52777e-09	G2E3	protein_coding	14	30559158	30620064	1
ENSG00000092201	-0.889586	1.06783e-88	SUPT16H	protein_coding	14	21351476	21384019	-1
ENSG00000092421	-0.583594	0.0323665	SEMA6A	protein_coding	5	116443555	116574823	-1
ENSG00000092445	-1.04461	2.65968e-70	TYRO3	protein_coding	15	41557675	41583589	1
ENSG00000092470	-3.06066	7.65229e-143	WDR76	protein_coding	15	43826980	43868412	1
ENSG00000092853	-3.66659	2.77583e-130	CLSPN	protein_coding	1	35720218	35769978	-1
ENSG00000093000	-1.1685	4.59082e-119	NUP50	protein_coding	22	45163925	45188017	1
ENSG00000093009	-3.01716	7.51041e-142	CDC45	protein_coding	22	19479457	19520612	1
ENSG00000093134	-1.23071	0.0157446	VNN3P	transcribed_unitary_pseudogene	6	132722784	132736935	-1
ENSG00000093144	-0.965988	7.02433e-69	ECHDC1	protein_coding	6	127288712	127343609	-1
ENSG00000093167	-0.611871	3.26656e-33	LRRFIP2	protein_coding	3	37052626	37183689	-1
ENSG00000094804	-2.45883	2.04471e-185	CDC6	protein_coding	17	40287879	40304657	1
ENSG00000094914	-0.588362	3.35416e-16	AAAS	protein_coding	12	53307456	53324864	-1
ENSG00000094916	-0.633203	5.44351e-56	CBX5	protein_coding	12	54230942	54280133	-1
ENSG00000095002	-1.64411	1.32619e-105	MSH2	protein_coding	2	47403067	47663146	1
ENSG00000095209	-1.55528	8.98051e-115	TMEM38B	protein_coding	9	105694541	105776629	1
ENSG00000095261	-0.713058	1.24242e-28	PSMD5	protein_coding	9	120815496	120842951	-1
ENSG00000095319	-0.661144	4.91976e-55	NUP188	protein_coding	9	128947699	129007096	1
ENSG00000095906	-0.671971	2.02324e-12	NUBP2	protein_coding	16	1782932	1789186	1
ENSG00000096060	-2.63951	7.58079e-25	FKBP5	protein_coding	6	35573585	35728583	-1
ENSG00000096654	-0.807742	0.000118617	ZNF184	protein_coding	6	27450743	27473118	-1
ENSG00000096717	-0.808713	4.56156e-22	SIRT1	protein_coding	10	67884656	67918390	1
ENSG00000096872	-0.754089	5.72368e-08	IFT74	protein_coding	9	26947039	27066134	1
ENSG00000096968	-0.763617	3.76336e-16	JAK2	protein_coding	9	4984390	5129948	1
ENSG00000097046	-1.4799	2.01997e-29	CDC7	protein_coding	1	91500851	91525764	1
ENSG00000099250	-1.22681	0	NRP1	protein_coding	10	33177492	33336262	-1
ENSG00000099256	-1.05713	1.19429e-18	PRTFDC1	protein_coding	10	24848614	24952606	-1
ENSG00000099260	-1.72803	6.19935e-158	PALMD	protein_coding	1	99646113	99694541	1
ENSG00000099783	-1.05571	8.90335e-187	HNRNPM	protein_coding	19	8444767	8489114	1
ENSG00000099785	-0.60431	2.80193e-09	MARCHF2	protein_coding	19	8413270	8439017	1
ENSG00000099800	-0.909693	9.1927e-25	TIMM13	protein_coding	19	2425625	2427586	-1
ENSG00000099849	-0.734016	2.76378e-08	RASSF7	protein_coding	11	560404	564025	1
ENSG00000099899	-1.13043	1.14879e-47	TRMT2A	protein_coding	22	20111875	20117392	-1
ENSG00000099901	-2.09367	6.26315e-298	RANBP1	protein_coding	22	20115938	20127355	1
ENSG00000099937	-0.902565	1.11992e-07	SERPIND1	protein_coding	22	20774113	20787720	1
ENSG00000099949	-0.771586	4.44147e-11	LZTR1	protein_coding	22	20982269	20999032	1
ENSG00000099957	-1.25839	6.93376e-25	P2RX6	protein_coding	22	21009808	21028013	1
ENSG00000099960	-1.17269	0.00858332	SLC7A4	protein_coding	22	21028718	21032840	-1
ENSG00000100014	-0.830201	1.74798e-28	SPECC1L	protein_coding	22	24270817	24417739	1
ENSG00000100028	-0.881068	2.90942e-49	SNRPD3	protein_coding	22	24555958	24582052	1
ENSG00000100065	-1.48525	1.87556e-87	CARD10	protein_coding	22	37490362	37519542	-1
ENSG00000100084	-0.849244	7.80725e-11	HIRA	protein_coding	22	19330698	19447450	-1
ENSG00000100124	-0.729092	1.44078e-21	ANKRD54	protein_coding	22	37830855	37849327	-1
ENSG00000100139	-0.889511	3.35987e-74	MICALL1	protein_coding	22	37905657	37942822	1
ENSG00000100142	-0.705795	1.02902e-20	POLR2F	protein_coding	22	37952607	38041915	1
ENSG00000100147	-2.58499	8.69096e-32	CCDC134	protein_coding	22	41800679	41832164	1
ENSG00000100162	-2.89143	1.64098e-75	CENPM	protein_coding	22	41938737	41947152	-1
ENSG00000100211	-0.705802	6.58493e-06	CBY1	protein_coding	22	38656636	38673854	1
ENSG00000100216	-0.913311	1.20129e-60	TOMM22	protein_coding	22	38681957	38685421	1
ENSG00000100220	-0.951026	8.66257e-91	RTCB	protein_coding	22	32387582	32412248	-1
ENSG00000100228	-0.773839	4.5727e-10	RAB36	protein_coding	22	23145366	23165663	1
ENSG00000100258	-0.612576	6.90035e-40	LMF2	protein_coding	22	50502949	50507702	-1
ENSG00000100263	-1.21594	1.11336e-33	RHBDD3	protein_coding	22	29259872	29268209	-1
ENSG00000100280	-0.702163	2.19019e-47	AP1B1	protein_coding	22	29327680	29388583	-1
ENSG00000100294	-0.979975	6.06492e-19	MCAT	protein_coding	22	43132209	43143398	-1
ENSG00000100297	-2.67878	0	MCM5	protein_coding	22	35400134	35425431	1
ENSG00000100342	-1.12013	0.00117452	APOL1	protein_coding	22	36253071	36267530	1
ENSG00000100344	-0.633185	9.9783e-18	PNPLA3	protein_coding	22	43923792	43964488	1
ENSG00000100347	-0.626107	6.88238e-28	SAMM50	protein_coding	22	43955442	44010531	1
ENSG00000100350	-2.22147	1.98159e-40	FOXRED2	protein_coding	22	36487190	36507221	-1
ENSG00000100360	-0.612529	9.40559e-11	IFT27	protein_coding	22	36758202	36776256	-1
ENSG00000100364	-1.10605	1.13077e-83	KIAA0930	protein_coding	22	45192244	45240894	-1
ENSG00000100372	-0.866886	9.68025e-26	SLC25A17	protein_coding	22	40769630	40819399	-1
ENSG00000100395	-1.3461	1.82326e-40	L3MBTL2	protein_coding	22	41205282	41231271	1
ENSG00000100401	-1.80611	0	RANGAP1	protein_coding	22	41244779	41286187	-1
ENSG00000100403	-0.891475	5.69863e-106	ZC3H7B	protein_coding	22	41301525	41360147	1
ENSG00000100410	-1.06829	3.69119e-34	PHF5A	protein_coding	22	41459717	41468692	-1
ENSG00000100413	-1.23871	1.48058e-77	POLR3H	protein_coding	22	41525799	41544606	-1
ENSG00000100418	-0.653608	2.52864e-47	DESI1	protein_coding	22	41598028	41621043	-1
ENSG00000100442	-0.620875	2.9109e-14	FKBP3	protein_coding	14	45115599	45135319	-1
ENSG00000100462	-0.718242	1.71388e-24	PRMT5	protein_coding	14	22920525	22929408	-1
ENSG00000100478	-0.655232	0.00206724	AP4S1	protein_coding	14	31025106	31130996	1
ENSG00000100479	-3.37207	2.84543e-38	POLE2	protein_coding	14	49643555	49688422	-1
ENSG00000100483	-0.633519	0.00281194	VCPKMT	protein_coding	14	50108632	50116600	-1
ENSG00000100490	-1.45829	0.000246711	CDKL1	protein_coding	14	50326265	50416461	-1
ENSG00000100522	-0.771151	2.47484e-21	GNPNAT1	protein_coding	14	52775193	52791668	-1
ENSG00000100526	-1.37425	4.44003e-66	CDKN3	protein_coding	14	54396849	54420218	1
ENSG00000100557	-1.77724	0.00617512	CCDC198	protein_coding	14	57469300	57493867	-1
ENSG00000100567	-1.25782	2.59435e-112	PSMA3	protein_coding	14	58244843	58272012	1
ENSG00000100578	-1.46696	5.51056e-67	KIAA0586	protein_coding	14	58427385	58551297	1
ENSG00000100591	-1.16705	3.22816e-127	AHSA1	protein_coding	14	77457870	77469472	1
ENSG00000100625	-0.843149	8.29778e-18	SIX4	protein_coding	14	60709539	60724351	-1
ENSG00000100628	-1.66614	2.31008e-07	ASB2	protein_coding	14	93934166	93976739	-1
ENSG00000100629	-1.78976	4.53957e-47	CEP128	protein_coding	14	80476983	80959517	-1
ENSG00000100632	-1.19486	4.12575e-97	ERH	protein_coding	14	69380128	69398299	-1
ENSG00000100664	-0.931958	4.59678e-217	EIF5	protein_coding	14	103333544	103345025	1
ENSG00000100714	-2.24925	0	MTHFD1	protein_coding	14	64388031	64463457	1
ENSG00000100722	-0.608704	1.005e-29	ZC3H14	protein_coding	14	88562970	88627596	1
ENSG00000100726	-1.41174	2.39589e-44	TELO2	protein_coding	16	1493344	1510457	1
ENSG00000100749	-1.13563	2.63117e-51	VRK1	protein_coding	14	96797304	96954846	1
ENSG00000100764	-0.756221	1.62419e-37	PSMC1	protein_coding	14	90256527	90275429	1
ENSG00000100784	-0.648882	5.24541e-05	RPS6KA5	protein_coding	14	90847861	91060641	-1
ENSG00000100802	-0.894887	3.1057e-06	C14orf93	protein_coding	14	22985894	23010166	-1
ENSG00000100804	-0.581442	2.92511e-34	PSMB5	protein_coding	14	23016543	23035230	-1
ENSG00000100823	-0.937376	2.55606e-52	APEX1	protein_coding	14	20455191	20457772	1
ENSG00000100865	-0.736979	2.48273e-24	CINP	protein_coding	14	102341102	102362916	-1
ENSG00000100941	-1.21079	3.63434e-99	PNN	protein_coding	14	39175183	39183220	1
ENSG00000100983	-0.625217	1.16642e-39	GSS	protein_coding	20	34928432	34956027	-1
ENSG00000100987	-2.0385	0.0125702	VSX1	protein_coding	20	25070885	25082141	-1
ENSG00000100994	-1.04683	9.23893e-74	PYGB	protein_coding	20	25248085	25298012	1
ENSG00000101000	-0.799224	3.90468e-57	PROCR	protein_coding	20	35172072	35216240	1
ENSG00000101003	-2.81159	5.38005e-61	GINS1	protein_coding	20	25391008	25452700	1
ENSG00000101057	-3.71825	8.00351e-144	MYBL2	protein_coding	20	43667019	43716495	1
ENSG00000101084	-0.849579	2.36952e-35	RAB5IF	protein_coding	20	36605779	36612557	1
ENSG00000101096	-1.10413	1.52951e-14	NFATC2	protein_coding	20	51386957	51562831	-1
ENSG00000101146	-0.631124	1.49807e-34	RAE1	protein_coding	20	57351223	57379211	1
ENSG00000101166	-0.891219	3.67479e-58	PRELID3B	protein_coding	20	59033145	59042809	-1
ENSG00000101181	-0.947818	2.24622e-46	MTG2	protein_coding	20	62183028	62203568	1
ENSG00000101220	-1.16512	9.72839e-33	C20orf27	protein_coding	20	3753508	3767781	-1
ENSG00000101224	-1.63092	2.96106e-78	CDC25B	protein_coding	20	3786772	3806121	1
ENSG00000101246	-1.03573	8.24618e-43	ARFRP1	protein_coding	20	63698642	63708025	-1
ENSG00000101247	-1.07099	1.20136e-07	NDUFAF5	protein_coding	20	13785007	13821580	1
ENSG00000101298	-1.65756	7.03484e-44	SNPH	protein_coding	20	1266280	1309328	1
ENSG00000101310	-0.860698	1.71762e-36	SEC23B	protein_coding	20	18507520	18561415	1
ENSG00000101311	-1.50569	6.5965e-21	FERMT1	protein_coding	20	6074845	6123214	-1
ENSG00000101333	-1.05033	1.77184e-08	PLCB4	protein_coding	20	9067825	9504593	1
ENSG00000101343	-0.657592	5.03213e-13	CRNKL1	protein_coding	20	20034368	20056046	-1
ENSG00000101347	-1.97316	2.45605e-86	SAMHD1	protein_coding	20	36890229	36951893	-1
ENSG00000101361	-2.54259	2.37658e-253	NOP56	protein_coding	20	2652593	2658393	1
ENSG00000101367	-1.09767	2.42877e-188	MAPRE1	protein_coding	20	32819954	32850405	1
ENSG00000101384	-2.1002	4.65972e-42	JAG1	protein_coding	20	10637684	10673999	-1
ENSG00000101407	-0.673115	2.93568e-33	TTI1	protein_coding	20	37983007	38033461	-1
ENSG00000101412	-2.6379	1.0259e-291	E2F1	protein_coding	20	33675477	33686385	-1
ENSG00000101417	-0.69866	7.66214e-11	PXMP4	protein_coding	20	33702758	33720319	-1
ENSG00000101442	-0.805586	4.24441e-12	ACTR5	protein_coding	20	38748460	38772520	1
ENSG00000101447	-1.74055	1.05099e-122	FAM83D	protein_coding	20	38926312	38953106	1
ENSG00000101452	-1.036	8.39416e-25	DHX35	protein_coding	20	38962299	39039723	1
ENSG00000101546	-0.802201	1.30878e-11	RBFA	protein_coding	18	80034389	80050651	1
ENSG00000101557	-0.799389	9.06718e-75	USP14	protein_coding	18	158383	214629	1
ENSG00000101596	-0.929274	3.35251e-55	SMCHD1	protein_coding	18	2655726	2805017	1
ENSG00000101624	-1.19136	8.59229e-15	CEP76	protein_coding	18	12661833	12702777	-1
ENSG00000101695	-1.44458	0.00109138	RNF125	protein_coding	18	32018825	32073219	1
ENSG00000101773	-0.833431	2.00179e-33	RBBP8	protein_coding	18	22798261	23026488	1
ENSG00000101811	-0.609964	1.47478e-17	CSTF2	protein_coding	X	100820359	100841520	1
ENSG00000101844	-0.679928	6.95349e-10	ATG4A	protein_coding	X	108091668	108154671	1
ENSG00000101868	-1.57558	4.58539e-52	POLA1	protein_coding	X	24693873	24996986	1
ENSG00000101871	-1.77128	1.27472e-139	MID1	protein_coding	X	10445310	10833654	-1
ENSG00000101898	-1.06623	0.00850945	MCTS2	protein_coding	20	31547379	31548081	1
ENSG00000101935	-0.94619	7.84022e-19	AMMECR1	protein_coding	X	110194186	110440318	-1
ENSG00000101945	-0.626838	9.28559e-07	SUV39H1	protein_coding	X	48695554	48709016	1
ENSG00000101977	-1.14901	0.0489372	MCF2	protein_coding	X	139581770	139708216	-1
ENSG00000102098	-0.716529	1.95478e-05	SCML2	protein_coding	X	18239313	18354688	-1
ENSG00000102103	-0.77728	1.41972e-21	PQBP1	protein_coding	X	48890197	48903402	1
ENSG00000102178	-0.622603	6.83162e-23	UBL4A	protein_coding	X	154483717	154486615	-1
ENSG00000102221	-1.2955	3.99683e-17	JADE3	protein_coding	X	46912276	47061242	1
ENSG00000102241	-0.661447	1.66949e-29	HTATSF1	protein_coding	X	136497079	136512346	1
ENSG00000102271	-1.25236	0.000326526	KLHL4	protein_coding	X	87517409	87670050	1
ENSG00000102302	-0.669367	3.45566e-18	FGD1	protein_coding	X	54445454	54496234	-1
ENSG00000102362	-1.22288	5.78418e-09	SYTL4	protein_coding	X	100671783	100732123	-1
ENSG00000102384	-2.55666	3.92702e-99	CENPI	protein_coding	X	101098188	101166126	1
ENSG00000102385	-0.646085	4.29481e-08	DRP2	protein_coding	X	101219769	101264502	1
ENSG00000102390	-0.742567	7.49286e-10	PBDC1	protein_coding	X	76173040	76178314	1
ENSG00000102393	-1.33159	2.64108e-71	GLA	protein_coding	X	101393273	101408012	-1
ENSG00000102452	-0.734705	0.00430622	NALCN	protein_coding	13	101053776	101416508	-1
ENSG00000102468	-5.01792	3.18054e-05	HTR2A	protein_coding	13	46831546	46897076	-1
ENSG00000102710	-0.613744	5.62632e-26	SUPT20H	protein_coding	13	37009312	37059713	-1
ENSG00000102743	-0.803472	7.81682e-07	SLC25A15	protein_coding	13	40789412	40812460	1
ENSG00000102753	-0.84965	2.89997e-39	KPNA3	protein_coding	13	49699320	49792682	-1
ENSG00000102763	-1.05563	2.46369e-37	VWA8	protein_coding	13	41566835	41961120	-1
ENSG00000102879	-1.68495	6.67374e-09	CORO1A	protein_coding	16	30182827	30189076	1
ENSG00000102893	-0.80616	3.06164e-35	PHKB	protein_coding	16	47461123	47701523	1
ENSG00000102900	-1.86522	4.58823e-228	NUP93	protein_coding	16	56730118	56850286	1
ENSG00000102931	-0.596962	0.00343017	ARL2BP	protein_coding	16	57245259	57253635	1
ENSG00000102977	-1.1502	5.46396e-47	ACD	protein_coding	16	67657512	67660810	-1
ENSG00000102981	-0.755493	0.0360267	PARD6A	protein_coding	16	67660946	67662774	1
ENSG00000102996	-1.81584	6.04525e-11	MMP15	protein_coding	16	58025754	58046901	1
ENSG00000103005	-1.31917	2.30887e-168	USB1	protein_coding	16	57999546	58021618	1
ENSG00000103018	-0.914244	1.88656e-88	CYB5B	protein_coding	16	69398402	69466264	1
ENSG00000103024	-0.688549	0.000107321	NME3	protein_coding	16	1770320	1771561	-1
ENSG00000103035	-0.81285	2.59797e-50	PSMD7	protein_coding	16	74296814	74306288	1
ENSG00000103037	-0.885533	8.5546e-13	SETD6	protein_coding	16	58515479	58523842	1
ENSG00000103042	-1.18533	1.59723e-47	SLC38A7	protein_coding	16	58665109	58684770	-1
ENSG00000103044	-0.949803	0.000929452	HAS3	protein_coding	16	69105653	69118719	1
ENSG00000103047	-1.14709	2.05041e-24	TANGO6	protein_coding	16	68843531	69085182	1
ENSG00000103121	-1.07709	1.51246e-30	CMC2	protein_coding	16	80966448	81020270	-1
ENSG00000103241	-1.36422	7.52774e-81	FOXF1	protein_coding	16	86510527	86515422	1
ENSG00000103249	-0.800099	5.09698e-31	CLCN7	protein_coding	16	1444934	1475077	-1
ENSG00000103254	-0.638661	0.000116176	ANTKMT	protein_coding	16	720581	722590	1
ENSG00000103260	-0.707819	2.65142e-25	METRN	protein_coding	16	715118	719655	1
ENSG00000103274	-0.697574	4.33462e-08	NUBP1	protein_coding	16	10743786	10769351	1
ENSG00000103356	-1.03729	1.55996e-38	EARS2	protein_coding	16	23520754	23557731	-1
ENSG00000103381	-0.610739	5.7745e-12	CPPED1	protein_coding	16	12659799	12803887	-1
ENSG00000103415	-0.599459	6.874e-07	HMOX2	protein_coding	16	4474690	4510347	1
ENSG00000103423	-0.708303	8.99504e-26	DNAJA3	protein_coding	16	4425805	4456775	1
ENSG00000103502	-0.787216	3.27206e-45	CDIPT	protein_coding	16	29858357	29863414	-1
ENSG00000103540	-0.827249	2.18609e-34	CCP110	protein_coding	16	19523811	19553408	1
ENSG00000103544	-0.970427	6.39294e-55	VPS35L	protein_coding	16	19555240	19706793	1
ENSG00000103550	-1.56402	8.78707e-28	KNOP1	protein_coding	16	19701937	19718235	-1
ENSG00000103569	-2.16414	2.37785e-65	AQP9	protein_coding	15	58138169	58185911	1
ENSG00000103591	-0.675562	3.06335e-37	AAGAB	protein_coding	15	67200667	67255195	-1
ENSG00000103647	-0.584438	9.72126e-44	CORO2B	protein_coding	15	68578993	68727806	1
ENSG00000103723	-0.932223	7.93581e-22	AP3B2	protein_coding	15	82659281	82710112	-1
ENSG00000103852	-0.934495	2.89048e-23	TTC23	protein_coding	15	99136323	99251223	-1
ENSG00000103995	-0.793312	3.09271e-16	CEP152	protein_coding	15	48712928	48811146	-1
ENSG00000104043	-1.98583	1.51285e-10	ATP8B4	protein_coding	15	49858238	50182817	-1
ENSG00000104064	-0.972629	1.71813e-24	GABPB1	protein_coding	15	50275389	50355408	-1
ENSG00000104081	-0.979029	2.53474e-13	BMF	protein_coding	15	40087890	40108892	-1
ENSG00000104131	-1.38285	2.08435e-103	EIF3J	protein_coding	15	44537125	44563029	1
ENSG00000104142	-0.85429	5.59402e-44	VPS18	protein_coding	15	40894450	40903975	1
ENSG00000104147	-1.6222	1.34258e-08	OIP5	protein_coding	15	41309273	41332591	-1
ENSG00000104177	-1.25554	2.85e-30	MYEF2	protein_coding	15	48134632	48178353	-1
ENSG00000104205	-0.940921	3.71526e-11	SGK3	protein_coding	8	66712734	66862022	1
ENSG00000104219	-0.610461	2.67805e-22	ZDHHC2	protein_coding	8	17156482	17224799	1
ENSG00000104228	-1.13749	1.2288e-58	TRIM35	protein_coding	8	27284886	27311272	-1
ENSG00000104237	-2.1375	1.91213e-15	RP1	protein_coding	8	54509422	54871720	1
ENSG00000104299	-0.724543	8.87427e-12	INTS9	protein_coding	8	28767661	28890242	-1
ENSG00000104341	-0.82396	6.99859e-36	LAPTM4B	protein_coding	8	97775057	97853013	1
ENSG00000104356	-1.29393	2.79969e-63	POP1	protein_coding	8	98117293	98159835	1
ENSG00000104375	-0.589434	5.97227e-10	STK3	protein_coding	8	98371228	98942827	-1
ENSG00000104381	-1.12686	8.01837e-35	GDAP1	protein_coding	8	74320613	74518007	1
ENSG00000104432	-1.54034	2.20968e-05	IL7	protein_coding	8	78675743	78805523	-1
ENSG00000104442	-0.776526	1.10348e-43	ARMC1	protein_coding	8	65602458	65634217	-1
ENSG00000104450	-1.89173	6.1301e-43	SPAG1	protein_coding	8	100157906	100259278	1
ENSG00000104522	-0.747546	5.00402e-21	GFUS	protein_coding	8	143612618	143618048	-1
ENSG00000104524	-3.33832	2.23944e-94	PYCR3	protein_coding	8	143603210	143609773	-1
ENSG00000104626	-0.940804	9.65477e-45	ERI1	protein_coding	8	9002147	9116746	1
ENSG00000104643	-0.602204	2.10272e-11	MTMR9	protein_coding	8	11284816	11328146	1
ENSG00000104660	-1.02177	4.48265e-46	LEPROTL1	protein_coding	8	30095408	30177208	1
ENSG00000104687	-1.28466	1.772e-120	GSR	protein_coding	8	30678066	30727846	-1
ENSG00000104723	-2.15593	8.74425e-23	TUSC3	protein_coding	8	15417215	15766649	1
ENSG00000104731	-0.701301	1.12979e-16	KLHDC4	protein_coding	16	87696485	87765992	-1
ENSG00000104738	-2.16507	0	MCM4	protein_coding	8	47960185	47978160	1
ENSG00000104848	-2.52983	1.97203e-14	KCNA7	protein_coding	19	49067397	49072699	-1
ENSG00000104884	-0.818202	1.14318e-25	ERCC2	protein_coding	19	45349837	45370918	-1
ENSG00000104886	-1.12885	1.40368e-51	PLEKHJ1	protein_coding	19	2230084	2237704	-1
ENSG00000104889	-2.16018	0.000205433	RNASEH2A	protein_coding	19	12806584	12813640	1
ENSG00000104969	-0.636031	6.16521e-48	SGTA	protein_coding	19	2754715	2783362	-1
ENSG00000104983	-0.649213	9.79806e-05	CCDC61	protein_coding	19	45995461	46021318	1
ENSG00000105011	-2.68611	8.81609e-191	ASF1B	protein_coding	19	14119512	14136613	-1
ENSG00000105171	-0.651244	7.03645e-20	POP4	protein_coding	19	29606283	29617237	1
ENSG00000105173	-1.00029	8.74047e-11	CCNE1	protein_coding	19	29811991	29824312	1
ENSG00000105197	-0.733925	3.62619e-47	TIMM50	protein_coding	19	39480412	39493785	1
ENSG00000105287	-0.821187	9.0585e-31	PRKD2	protein_coding	19	46674275	46717127	-1
ENSG00000105323	-0.626063	7.25829e-88	HNRNPUL1	protein_coding	19	41262496	41307787	1
ENSG00000105364	-1.04255	3.79718e-41	MRPL4	protein_coding	19	10251901	10260055	1
ENSG00000105402	-0.988287	2.52449e-71	NAPA	protein_coding	19	47487637	47515091	-1
ENSG00000105447	-1.64337	5.16663e-48	GRWD1	protein_coding	19	48445841	48457022	1
ENSG00000105486	-1.21082	3.2194e-32	LIG1	protein_coding	19	48115445	48170603	-1
ENSG00000105509	-2.50255	0	HAS1	protein_coding	19	51713112	51723991	-1
ENSG00000105607	-1.25987	2.25365e-19	GCDH	protein_coding	19	12891160	12914207	1
ENSG00000105617	-1.01854	3.30323e-09	LENG1	protein_coding	19	54155161	54159721	-1
ENSG00000105671	-0.994964	1.46552e-23	DDX49	protein_coding	19	18919705	18929189	1
ENSG00000105676	-1.61816	3.54122e-67	ARMC6	protein_coding	19	19033575	19060311	1
ENSG00000105750	-1.91215	4.68131e-11	ZNF85	protein_coding	19	20923222	20950697	1
ENSG00000105755	-0.785937	2.2787e-27	ETHE1	protein_coding	19	43506719	43527230	-1
ENSG00000105793	-0.819227	1.88171e-18	GTPBP10	protein_coding	7	90335223	90391453	1
ENSG00000105821	-0.994	9.60977e-43	DNAJC2	protein_coding	7	103312289	103344830	-1
ENSG00000105825	-0.599157	2.82037e-30	TFPI2	protein_coding	7	93885396	93890753	-1
ENSG00000105849	-1.20341	5.72399e-56	POLR1F	protein_coding	7	19695461	19709037	-1
ENSG00000105880	-1.34384	0.0236175	DLX5	protein_coding	7	97020396	97024950	-1
ENSG00000105889	-1.84087	1.14841e-49	STEAP1B	protein_coding	7	22419444	22727613	-1
ENSG00000105939	-1.79089	1.27967e-140	ZC3HAV1	protein_coding	7	139043515	139132122	-1
ENSG00000105953	-1.10447	1.22824e-139	OGDH	protein_coding	7	44606572	44709066	1
ENSG00000105968	-0.99643	1.62983e-98	H2AZ2	protein_coding	7	44826791	44848087	-1
ENSG00000105991	-1.18515	1.92783e-07	HOXA1	protein_coding	7	27092993	27096000	-1
ENSG00000106003	-0.704125	1.43084e-05	LFNG	protein_coding	7	2512529	2529177	1
ENSG00000106009	-0.600698	1.03684e-21	BRAT1	protein_coding	7	2537810	2555694	-1
ENSG00000106025	-0.882725	7.72716e-06	TSPAN12	protein_coding	7	120787320	120858402	-1
ENSG00000106070	-0.591575	7.13891e-56	GRB10	protein_coding	7	50590063	50793462	-1
ENSG00000106077	-2.1341	4.73784e-99	ABHD11	protein_coding	7	73736094	73738852	-1
ENSG00000106080	-0.924244	1.06761e-32	FKBP14	protein_coding	7	30010587	30026702	-1
ENSG00000106089	-1.31475	2.55645e-180	STX1A	protein_coding	7	73699206	73719672	-1
ENSG00000106100	-1.4754	4.27756e-10	NOD1	protein_coding	7	30424527	30478784	-1
ENSG00000106144	-1.12635	6.43763e-50	CASP2	protein_coding	7	143288215	143307696	1
ENSG00000106244	-0.717051	1.07253e-58	PDAP1	protein_coding	7	99392048	99408597	-1
ENSG00000106246	-0.580311	0.0114016	PTCD1	protein_coding	7	99416739	99466163	-1
ENSG00000106258	-0.97606	0.00131481	CYP3A5	protein_coding	7	99648194	99679998	-1
ENSG00000106268	-0.879017	8.61168e-17	NUDT1	protein_coding	7	2242226	2251146	1
ENSG00000106305	-1.54022	1.83708e-36	AIMP2	protein_coding	7	6009255	6023834	1
ENSG00000106344	-1.01771	1.71711e-69	RBM28	protein_coding	7	128297685	128343908	-1
ENSG00000106351	-1.60632	4.81413e-34	AGFG2	protein_coding	7	100539203	100568220	1
ENSG00000106355	-1.09143	4.92462e-33	LSM5	protein_coding	7	32485338	32495283	-1
ENSG00000106367	-0.582597	1.61051e-45	AP1S1	protein_coding	7	101154456	101161596	1
ENSG00000106399	-0.776892	2.10573e-22	RPA3	protein_coding	7	7636518	7718607	-1
ENSG00000106462	-1.05279	5.0488e-49	EZH2	protein_coding	7	148807257	148884321	-1
ENSG00000106477	-1.05815	2.95868e-46	CEP41	protein_coding	7	130393771	130442433	-1
ENSG00000106546	-0.821566	1.06644e-32	AHR	protein_coding	7	16916359	17346152	1
ENSG00000106554	-0.795147	4.2862e-73	CHCHD3	protein_coding	7	132784870	133082090	-1
ENSG00000106605	-1.04003	2.84503e-51	BLVRA	protein_coding	7	43758680	43807342	1
ENSG00000106617	-0.61067	1.89136e-35	PRKAG2	protein_coding	7	151556124	151877125	-1
ENSG00000106772	-0.984188	1.13028e-27	PRUNE2	protein_coding	9	76611376	76906114	-1
ENSG00000106780	-1.68182	3.95598e-51	MEGF9	protein_coding	9	120600811	120714470	-1
ENSG00000106785	-0.820703	2.40346e-28	TRIM14	protein_coding	9	98069275	98119222	-1
ENSG00000106804	-0.714644	0.000806025	C5	protein_coding	9	120932987	121075195	-1
ENSG00000106823	-1.48652	0.00595654	ECM2	protein_coding	9	92493554	92536655	-1
ENSG00000106852	-1.23042	2.7011e-31	LHX6	protein_coding	9	122202577	122229626	-1
ENSG00000106853	-0.649244	7.39919e-30	PTGR1	protein_coding	9	111549722	111599893	-1
ENSG00000106948	-1.74057	1.37738e-23	AKNA	protein_coding	9	114334156	114394405	-1
ENSG00000106952	-1.00251	0.0316193	TNFSF8	protein_coding	9	114893343	114930595	-1
ENSG00000106976	-0.754415	2.95005e-66	DNM1	protein_coding	9	128191655	128255248	1
ENSG00000106992	-0.687918	1.28611e-05	AK1	protein_coding	9	127866486	127877675	-1
ENSG00000106993	-0.856931	1.37363e-15	CDC37L1	protein_coding	9	4679559	4708399	1
ENSG00000107020	-0.794292	3.82472e-20	PLGRKT	protein_coding	9	5357971	5437925	-1
ENSG00000107105	-2.89812	4.70352e-27	ELAVL2	protein_coding	9	23690104	23826337	-1
ENSG00000107371	-0.990832	2.05882e-30	EXOSC3	protein_coding	9	37759234	37832117	-1
ENSG00000107443	-0.80093	4.38075e-13	CCNJ	protein_coding	10	96043394	96060870	1
ENSG00000107485	-1.33717	0.00521337	GATA3	protein_coding	10	8045378	8075198	1
ENSG00000107581	-0.656289	7.62902e-117	EIF3A	protein_coding	10	119033670	119080823	-1
ENSG00000107614	-0.80396	7.57215e-11	TRDMT1	protein_coding	10	17137336	17202054	-1
ENSG00000107669	-1.76099	1.79841e-78	ATE1	protein_coding	10	121709393	121928801	-1
ENSG00000107672	-2.36629	1.41746e-71	NSMCE4A	protein_coding	10	121957091	121975217	-1
ENSG00000107789	-0.736087	6.82144e-23	MINPP1	protein_coding	10	87504875	87553461	1
ENSG00000107815	-1.39316	1.0021e-44	TWNK	protein_coding	10	100987367	100994403	1
ENSG00000107833	-1.25548	9.25969e-29	NPM3	protein_coding	10	101781325	101783446	-1
ENSG00000107937	-0.706987	2.56592e-54	GTPBP4	protein_coding	10	988434	1019932	1
ENSG00000107938	-0.583011	1.84476e-12	EDRF1	protein_coding	10	125719515	125764143	1
ENSG00000107951	-0.879585	4.47883e-18	MTPAP	protein_coding	10	30309801	30374448	-1
ENSG00000107959	-0.877618	1.55407e-100	PITRM1	protein_coding	10	3137728	3172841	-1
ENSG00000107984	-1.95281	5.62903e-11	DKK1	protein_coding	10	52314281	52318042	1
ENSG00000108010	-0.826115	7.59633e-88	GLRX3	protein_coding	10	130136391	130184521	1
ENSG00000108021	-1.19221	4.90056e-114	TASOR2	protein_coding	10	5684731	5763779	1
ENSG00000108055	-0.909745	1.86497e-72	SMC3	protein_coding	10	110567684	110606048	1
ENSG00000108064	-1.14213	5.68272e-54	TFAM	protein_coding	10	58385345	58399220	1
ENSG00000108094	-0.796863	9.16651e-58	CUL2	protein_coding	10	35008504	35127006	-1
ENSG00000108106	-1.16932	3.57253e-178	UBE2S	protein_coding	19	55399745	55407788	-1
ENSG00000108176	-1.26315	2.76973e-05	DNAJC12	protein_coding	10	67796669	67838188	-1
ENSG00000108179	-0.972974	3.75017e-148	PPIF	protein_coding	10	79347469	79355334	1
ENSG00000108219	-0.615946	3.40415e-44	TSPAN14	protein_coding	10	80454265	80533124	1
ENSG00000108312	-0.711702	1.49671e-39	UBTF	protein_coding	17	44205033	44221626	-1
ENSG00000108370	-1.903	1.88749e-19	RGS9	protein_coding	17	65100812	65227703	1
ENSG00000108379	-1.35018	2.06471e-08	WNT3	protein_coding	17	46762506	46833154	-1
ENSG00000108384	-0.867126	5.09904e-20	RAD51C	protein_coding	17	58692573	58735611	1
ENSG00000108423	-1.14903	1.00882e-07	TUBD1	protein_coding	17	59859479	59892945	-1
ENSG00000108439	-1.61226	2.51285e-67	PNPO	protein_coding	17	47941506	47949308	1
ENSG00000108474	-0.614751	6.58143e-06	PIGL	protein_coding	17	16217191	16351797	1
ENSG00000108557	-0.596819	1.21415e-27	RAI1	protein_coding	17	17681458	17811453	1
ENSG00000108559	-1.45023	4.66908e-103	NUP88	protein_coding	17	5359668	5420164	-1
ENSG00000108561	-1.23847	2.31746e-143	C1QBP	protein_coding	17	5432777	5448830	-1
ENSG00000108578	-0.878534	8.45905e-23	BLMH	protein_coding	17	30248203	30292056	-1
ENSG00000108592	-1.09554	7.47615e-116	FTSJ3	protein_coding	17	63819433	63830012	-1
ENSG00000108604	-0.797858	8.37152e-39	SMARCD2	protein_coding	17	63832081	63843065	-1
ENSG00000108639	-1.09926	1.15983e-27	SYNGR2	protein_coding	17	78168581	78173527	1
ENSG00000108654	-0.725124	1.4576e-173	DDX5	protein_coding	17	64498254	64508199	-1
ENSG00000108666	-0.700245	7.06221e-09	C17orf75	protein_coding	17	32324565	32350023	-1
ENSG00000108671	-1.33059	2.56289e-236	PSMD11	protein_coding	17	32444379	32483319	1
ENSG00000108691	-1.97267	3.92632e-14	CCL2	protein_coding	17	34255274	34257208	1
ENSG00000108771	-0.947706	1.90902e-07	DHX58	protein_coding	17	42101404	42112714	-1
ENSG00000108784	-0.764112	1.36902e-29	NAGLU	protein_coding	17	42536241	42544449	1
ENSG00000108821	-1.09565	1.71874e-106	COL1A1	protein_coding	17	50184101	50201632	-1
ENSG00000108829	-0.749189	2.64643e-141	LRRC59	protein_coding	17	50375059	50397523	-1
ENSG00000108830	-0.654122	0.000405265	RND2	protein_coding	17	43025231	43032041	1
ENSG00000108883	-0.705941	3.53404e-72	EFTUD2	protein_coding	17	44849948	44899445	-1
ENSG00000108984	-3.136	1.0923e-26	MAP2K6	protein_coding	17	69414697	69553865	1
ENSG00000109016	-1.18258	3.28811e-19	DHRS7B	protein_coding	17	21123364	21193265	1
ENSG00000109062	-0.762512	3.36472e-12	SLC9A3R1	protein_coding	17	74748628	74769353	1
ENSG00000109065	-0.847115	4.77628e-31	NAT9	protein_coding	17	74770529	74776367	-1
ENSG00000109066	-1.72485	7.40837e-110	TMEM104	protein_coding	17	74776499	74839753	1
ENSG00000109084	-2.82354	5.5219e-105	TMEM97	protein_coding	17	28319200	28328685	1
ENSG00000109133	-1.16913	2.83736e-108	TMEM33	protein_coding	4	41935129	41960803	1
ENSG00000109189	-1.08898	5.86445e-45	USP46	protein_coding	4	52590960	52659301	-1
ENSG00000109265	-1.61341	4.15201e-28	CRACD	protein_coding	4	56049098	56330609	1
ENSG00000109339	-0.92596	0.00207343	MAPK10	protein_coding	4	85990007	86594625	-1
ENSG00000109501	-0.881418	2.95246e-51	WFS1	protein_coding	4	6269849	6303265	1
ENSG00000109534	-0.956835	4.84122e-10	GAR1	protein_coding	4	109815510	109824740	1
ENSG00000109576	-0.601244	5.39994e-06	AADAT	protein_coding	4	170060222	170091699	-1
ENSG00000109586	-1.32223	5.39302e-51	GALNT7	protein_coding	4	173168811	173323967	1
ENSG00000109674	-2.30976	3.1673e-26	NEIL3	protein_coding	4	177309874	177362936	1
ENSG00000109685	-1.03266	1.21619e-177	NSD2	protein_coding	4	1871393	1982207	1
ENSG00000109686	-1.82438	2.18504e-77	SH3D19	protein_coding	4	151102751	151325605	-1
ENSG00000109689	-0.682715	2.76576e-15	STIM2	protein_coding	4	26857601	27025381	1
ENSG00000109738	-0.662954	0.00226644	GLRB	protein_coding	4	157076125	157172090	1
ENSG00000109805	-2.32013	6.19398e-267	NCAPG	protein_coding	4	17810979	17844865	1
ENSG00000109819	-1.64713	6.03576e-12	PPARGC1A	protein_coding	4	23755041	23904089	-1
ENSG00000109861	-1.7384	6.821e-126	CTSC	protein_coding	11	88265069	88359684	-1
ENSG00000109911	-0.582697	1.18718e-05	ELP4	protein_coding	11	31509755	31790324	1
ENSG00000109929	-0.645207	4.43526e-05	SC5D	protein_coding	11	121292681	121313410	1
ENSG00000109944	-1.29492	5.02854e-08	JHY	protein_coding	11	122882683	122963862	1
ENSG00000109971	-1.35757	0	HSPA8	protein_coding	11	123057489	123063230	-1
ENSG00000110002	-1.24516	3.34851e-29	VWA5A	protein_coding	11	124115404	124147721	1
ENSG00000110031	-0.906679	4.45816e-69	LPXN	protein_coding	11	58526871	58578220	-1
ENSG00000110046	-0.609506	7.78559e-36	ATG2A	protein_coding	11	64894546	64917211	-1
ENSG00000110047	-1.11068	1.26219e-285	EHD1	protein_coding	11	64851642	64888296	-1
ENSG00000110060	-0.693374	0.00019018	PUS3	protein_coding	11	125893485	125903221	-1
ENSG00000110063	-0.837479	1.01476e-05	DCPS	protein_coding	11	126304060	126350005	1
ENSG00000110074	-1.43594	3.78459e-42	FOXRED1	protein_coding	11	126269024	126278131	1
ENSG00000110090	-1.71113	1.29698e-263	CPT1A	protein_coding	11	68754620	68844410	-1
ENSG00000110092	-1.40947	0	CCND1	protein_coding	11	69641156	69654474	1
ENSG00000110107	-1.22173	2.22969e-170	PRPF19	protein_coding	11	60890547	60906585	-1
ENSG00000110108	-1.25125	7.95059e-172	TMEM109	protein_coding	11	60914158	60923443	1
ENSG00000110172	-1.29127	1.03305e-50	CHORDC1	protein_coding	11	90200429	90223077	-1
ENSG00000110536	-0.722179	4.33535e-05	PTPMT1	protein_coding	11	47565430	47573461	1
ENSG00000110660	-0.888819	1.78528e-39	SLC35F2	protein_coding	11	107790991	107928293	-1
ENSG00000110713	-0.971254	1.44933e-123	NUP98	protein_coding	11	3671083	3797792	-1
ENSG00000110717	-1.19505	6.42429e-124	NDUFS8	protein_coding	11	68030617	68036644	1
ENSG00000110756	-0.738664	3.51563e-28	HPS5	protein_coding	11	18278668	18322198	-1
ENSG00000110801	-0.728968	6.24155e-14	PSMD9	protein_coding	12	121888732	121918297	1
ENSG00000110851	-0.712903	3.98966e-21	PRDM4	protein_coding	12	107732871	107761272	-1
ENSG00000110955	-0.785452	6.79876e-203	ATP5F1B	protein_coding	12	56638175	56645984	-1
ENSG00000111058	-0.87096	2.57847e-10	ACSS3	protein_coding	12	80936414	81261210	1
ENSG00000111087	-1.43338	3.66941e-08	GLI1	protein_coding	12	57459785	57472268	1
ENSG00000111110	-0.875846	0.0001323	PPM1H	protein_coding	12	62643994	62935150	-1
ENSG00000111186	-0.767742	0.000184673	WNT5B	protein_coding	12	1529891	1647212	1
ENSG00000111196	-0.677037	8.52169e-17	MAGOHB	protein_coding	12	10604193	10613609	-1
ENSG00000111206	-1.33205	1.07719e-134	FOXM1	protein_coding	12	2857680	2877174	-1
ENSG00000111231	-1.03563	2.71674e-34	GPN3	protein_coding	12	110452486	110469268	-1
ENSG00000111237	-0.607479	7.2541e-25	VPS29	protein_coding	12	110491083	110502111	-1
ENSG00000111247	-1.96607	2.52075e-73	RAD51AP1	protein_coding	12	4538798	4560047	1
ENSG00000111261	-2.04932	8.45884e-14	MANSC1	protein_coding	12	12326056	12350242	-1
ENSG00000111300	-1.47047	7.19277e-110	NAA25	protein_coding	12	112026689	112108796	-1
ENSG00000111305	-1.46193	0.000466087	GSG1	protein_coding	12	13083532	13103683	-1
ENSG00000111331	-1.99695	1.79262e-09	OAS3	protein_coding	12	112938051	112976460	1
ENSG00000111335	-1.6157	4.93241e-06	OAS2	protein_coding	12	112978395	113011723	1
ENSG00000111358	-0.856814	1.2593e-36	GTF2H3	protein_coding	12	123633739	123662604	1
ENSG00000111371	-1.1409	1.28228e-225	SLC38A1	protein_coding	12	46183063	46270017	-1
ENSG00000111412	-0.63557	2.00504e-33	SPRING1	protein_coding	12	116710171	116738070	-1
ENSG00000111445	-1.58487	6.89172e-83	RFC5	protein_coding	12	118013588	118033130	1
ENSG00000111554	-1.37613	1.88347e-30	MDM1	protein_coding	12	68272443	68332381	-1
ENSG00000111581	-1.29278	1.8453e-82	NUP107	protein_coding	12	68686951	68745809	1
ENSG00000111602	-2.29842	8.60254e-169	TIMELESS	protein_coding	12	56416363	56449426	-1
ENSG00000111605	-0.624957	1.94083e-33	CPSF6	protein_coding	12	69239569	69274358	1
ENSG00000111641	-1.34959	3.54017e-06	NOP2	protein_coding	12	6556863	6568691	-1
ENSG00000111642	-0.598136	1.4274e-73	CHD4	protein_coding	12	6570082	6614524	-1
ENSG00000111665	-0.750602	2.51483e-20	CDCA3	protein_coding	12	6844793	6851292	-1
ENSG00000111684	-1.20185	2.14416e-17	LPCAT3	protein_coding	12	6976185	7018477	-1
ENSG00000111716	-0.772565	5.82016e-199	LDHB	protein_coding	12	21635342	21757857	-1
ENSG00000111728	-1.0819	0.0039852	ST8SIA1	protein_coding	12	22063773	22437041	-1
ENSG00000111731	-1.03601	2.81115e-19	C2CD5	protein_coding	12	22448583	22544546	-1
ENSG00000111799	-0.747013	2.02664e-53	COL12A1	protein_coding	6	75084326	75206267	-1
ENSG00000111801	-0.681334	0.000945761	BTN3A3	protein_coding	6	26440472	26453415	1
ENSG00000111802	-0.953476	2.88237e-31	TDP2	protein_coding	6	24649979	24666930	-1
ENSG00000111845	-1.65013	1.15427e-35	PAK1IP1	protein_coding	6	10694972	10709782	1
ENSG00000111846	-3.22973	3.38965e-28	GCNT2	protein_coding	6	10492223	10629368	1
ENSG00000111875	-1.69702	1.0166e-79	ASF1A	protein_coding	6	118894152	118909171	1
ENSG00000111877	-1.0227	5.40666e-12	MCM9	protein_coding	6	118813442	118935162	-1
ENSG00000111879	-1.37497	9.34083e-14	FAM184A	protein_coding	6	118959763	119149387	-1
ENSG00000111906	-0.685955	4.54607e-26	HDDC2	protein_coding	6	125219962	125302078	-1
ENSG00000111911	-1.06397	1.14375e-26	HINT3	protein_coding	6	125956770	125980244	1
ENSG00000111961	-0.71309	1.23205e-47	SASH1	protein_coding	6	148272304	148552044	1
ENSG00000112029	-1.70294	8.25064e-59	FBXO5	protein_coding	6	152970519	152983579	-1
ENSG00000112039	-0.781688	0.000256061	FANCE	protein_coding	6	35452338	35467104	1
ENSG00000112062	-0.604734	3.322e-21	MAPK14	protein_coding	6	36027677	36111236	1
ENSG00000112081	-0.920686	4.05908e-114	SRSF3	protein_coding	6	36594353	36605600	1
ENSG00000112110	-0.88134	4.82065e-58	MRPL18	protein_coding	6	159789812	159798436	1
ENSG00000112118	-3.10551	0	MCM3	protein_coding	6	52264014	52284881	-1
ENSG00000112149	-0.602906	0.0236857	CD83	protein_coding	6	14117256	14136918	1
ENSG00000112159	-0.787137	8.51594e-66	MDN1	protein_coding	6	89642498	89819794	-1
ENSG00000112183	-2.52505	0.00023193	RBM24	protein_coding	6	17281361	17293871	1
ENSG00000112186	-0.925181	9.93658e-20	CAP2	protein_coding	6	17393595	17557780	1
ENSG00000112208	-2.21882	3.1897e-66	BAG2	protein_coding	6	57172326	57189833	1
ENSG00000112210	-1.25725	4.02813e-52	RAB23	protein_coding	6	57186992	57222307	-1
ENSG00000112218	-1.59278	5.29965e-12	GPR63	protein_coding	6	96794125	96837477	-1
ENSG00000112242	-0.826905	3.38778e-15	E2F3	protein_coding	6	20401879	20493714	1
ENSG00000112246	-1.86833	1.53423e-10	SIM1	protein_coding	6	100385009	100464921	-1
ENSG00000112297	-1.44888	1.71067e-119	CRYBG1	protein_coding	6	106360717	106572017	1
ENSG00000112299	-1.42297	5.22622e-05	VNN1	protein_coding	6	132680849	132714055	-1
ENSG00000112312	-1.32726	6.41225e-22	GMNN	protein_coding	6	24774931	24786099	1
ENSG00000112319	-0.816121	7.78977e-33	EYA4	protein_coding	6	133240514	133532128	1
ENSG00000112365	-0.87418	3.25039e-18	ZBTB24	protein_coding	6	109460632	109483239	-1
ENSG00000112425	-1.06163	1.59793e-05	EPM2A	protein_coding	6	145382535	145736023	-1
ENSG00000112576	-1.3028	5.62577e-112	CCND3	protein_coding	6	41934934	42050357	-1
ENSG00000112578	-1.48334	1.99939e-37	BYSL	protein_coding	6	41921499	41933046	1
ENSG00000112640	-0.710305	1.22801e-16	PPP2R5D	protein_coding	6	42984553	43012342	1
ENSG00000112658	-0.767497	5.89151e-24	SRF	protein_coding	6	43171269	43181506	1
ENSG00000112742	-1.663	2.80804e-48	TTK	protein_coding	6	80003887	80042527	1
ENSG00000112759	-0.623217	1.56824e-16	SLC29A1	protein_coding	6	44219553	44234142	1
ENSG00000112769	-1.21014	1.67006e-40	LAMA4	protein_coding	6	112107931	112254939	-1
ENSG00000112796	-0.712793	0.0130575	ENPP5	protein_coding	6	46159185	46170980	-1
ENSG00000112837	-1.06505	8.81357e-21	TBX18	protein_coding	6	84687351	84764598	-1
ENSG00000112877	-0.986759	5.01379e-10	CEP72	protein_coding	5	612340	667168	1
ENSG00000112893	-0.810379	4.17889e-55	MAN2A1	protein_coding	5	109689927	109869625	1
ENSG00000112972	-0.580954	1.65002e-06	HMGCS1	protein_coding	5	43287470	43313512	-1
ENSG00000112981	-0.639699	0.00761637	NME5	protein_coding	5	138115175	138139443	-1
ENSG00000112983	-0.727396	5.04931e-32	BRD8	protein_coding	5	138139770	138178953	-1
ENSG00000112984	-1.18783	9.84775e-56	KIF20A	protein_coding	5	138178719	138187723	1
ENSG00000112992	-0.794993	7.57631e-16	NNT	protein_coding	5	43602692	43707405	1
ENSG00000112996	-0.852695	6.16138e-43	MRPS30	protein_coding	5	44808947	44820428	1
ENSG00000113070	-1.61571	5.35675e-39	HBEGF	protein_coding	5	140332843	140346603	-1
ENSG00000113161	-0.632384	1.62521e-20	HMGCR	protein_coding	5	75336329	75364001	1
ENSG00000113209	-1.38118	1.35745e-08	PCDHB5	protein_coding	5	141135206	141138615	1
ENSG00000113211	-1.10256	1.31812e-11	PCDHB6	protein_coding	5	141150057	141153287	1
ENSG00000113212	-2.05829	5.20658e-15	PCDHB7	protein_coding	5	141172644	141176383	1
ENSG00000113263	-2.65542	1.47878e-37	ITK	protein_coding	5	157142933	157255185	1
ENSG00000113273	-0.912714	2.89424e-35	ARSB	protein_coding	5	78777209	78986087	-1
ENSG00000113319	-0.889669	0.00483505	RASGRF2	protein_coding	5	80960363	81230162	1
ENSG00000113360	-0.740391	2.11879e-34	DROSHA	protein_coding	5	31400494	31532196	-1
ENSG00000113361	-2.29378	0.00105575	CDH6	protein_coding	5	31193686	31329146	1
ENSG00000113368	-1.49117	3.52525e-50	LMNB1	protein_coding	5	126776623	126837020	1
ENSG00000113456	-1.05277	7.9338e-35	RAD1	protein_coding	5	34905260	34918989	-1
ENSG00000113460	-1.82913	3.86014e-110	BRIX1	protein_coding	5	34915677	34925996	1
ENSG00000113494	-2.35592	3.21207e-20	PRLR	protein_coding	5	35048756	35230487	-1
ENSG00000113552	-1.06849	5.09307e-105	GNPDA1	protein_coding	5	141991749	142013041	-1
ENSG00000113569	-1.4449	3.28368e-160	NUP155	protein_coding	5	37288137	37371106	-1
ENSG00000113575	-0.709192	3.60331e-54	PPP2CA	protein_coding	5	134194035	134226073	-1
ENSG00000113578	-1.36805	2.3107e-09	FGF1	protein_coding	5	142592178	142698070	-1
ENSG00000113597	-0.966778	3.71392e-26	TRAPPC13	protein_coding	5	65625004	65666233	1
ENSG00000113643	-0.617041	1.03638e-57	RARS1	protein_coding	5	168486451	168519301	1
ENSG00000113645	-1.06642	3.5677e-10	WWC1	protein_coding	5	168291645	168472303	1
ENSG00000113649	-0.686765	2.88434e-44	TCERG1	protein_coding	5	146447311	146511961	1
ENSG00000113761	-0.800444	1.49632e-08	ZNF346	protein_coding	5	177022696	177081189	1
ENSG00000113790	-0.724176	0.00131814	EHHADH	protein_coding	3	185190624	185281990	-1
ENSG00000113810	-1.47844	1.45438e-239	SMC4	protein_coding	3	160399274	160434954	1
ENSG00000113838	-0.712533	4.45931e-06	TBCCD1	protein_coding	3	186546067	186570543	-1
ENSG00000114019	-0.951818	7.75778e-50	AMOTL2	protein_coding	3	134355347	134375479	-1
ENSG00000114026	-1.08269	1.38293e-31	OGG1	protein_coding	3	9749944	9788219	1
ENSG00000114030	-0.689683	7.29755e-33	KPNA1	protein_coding	3	122421902	122514945	-1
ENSG00000114098	-0.647193	7.91041e-19	ARMC8	protein_coding	3	138187248	138298384	1
ENSG00000114126	-0.683471	1.4606e-35	TFDP2	protein_coding	3	141944428	142149544	-1
ENSG00000114166	-0.627464	6.92925e-15	KAT2B	protein_coding	3	20040446	20154404	1
ENSG00000114200	-1.23815	2.65882e-20	BCHE	protein_coding	3	165772904	165837462	-1
ENSG00000114279	-0.754765	0.00226357	FGF12	protein_coding	3	192139390	192767764	-1
ENSG00000114346	-1.53762	2.02607e-181	ECT2	protein_coding	3	172750682	172821474	1
ENSG00000114383	-0.586732	9.98455e-16	TUSC2	protein_coding	3	50320027	50328251	-1
ENSG00000114446	-1.04707	1.09218e-66	IFT57	protein_coding	3	108160812	108222435	-1
ENSG00000114491	-1.0475	9.7837e-37	UMPS	protein_coding	3	124730433	124749273	1
ENSG00000114520	-0.718065	5.3101e-16	SNX4	protein_coding	3	125446650	125520202	-1
ENSG00000114529	-0.833548	1.94682e-14	C3orf52	protein_coding	3	112086335	112131004	1
ENSG00000114573	-1.06661	7.67136e-114	ATP6V1A	protein_coding	3	113747033	113812056	1
ENSG00000114648	-0.840641	2.10866e-25	KLHL18	protein_coding	3	47282917	47346816	1
ENSG00000114650	-0.77526	3.09338e-50	SCAP	protein_coding	3	47413681	47477126	-1
ENSG00000114686	-1.03321	5.48317e-106	MRPL3	protein_coding	3	131462212	131502983	-1
ENSG00000114698	-1.06821	1.32837e-07	PLSCR4	protein_coding	3	146192335	146251179	-1
ENSG00000114738	-0.977078	4.85273e-112	MAPKAPK3	protein_coding	3	50611520	50649291	1
ENSG00000114757	-1.24416	0.0233704	PEX5L	protein_coding	3	179794958	180037053	-1
ENSG00000114767	-1.9987	1.26806e-107	RRP9	protein_coding	3	51933429	51941904	-1
ENSG00000114790	-2.47492	6.98102e-36	ARHGEF26	protein_coding	3	154121003	154257827	1
ENSG00000114805	-2.27754	0.0037353	PLCH1	protein_coding	3	155375580	155745071	-1
ENSG00000114850	-0.727338	3.0967e-158	SSR3	protein_coding	3	156539553	156555149	-1
[truncated: 2,871 more rows]

## Sheet: HCT116 Full
ensembl_gene_id	log2FoldChange	FDR	external_gene_name	gene_biotype	chromosome_name	start_position	end_position	strand
[truncated: 16,579 more rows]

[truncated: 14 more sheets: HCT116 Up, HCT116 Down, MCF-7 Full, MCF-7 Up, MCF-7 Down, A549 Full, A549 Up, A549 Down, 501-MEL Full, 501-MEL Up, 501-MEL Down, SKNAS Full, SKNAS Up, SKNAS Down]
