# Supplementary material for: NF-κB is a central regulator of hypoxia-induced gene expression
Source: EMBO Rep. 2025 Nov 26;27(2):416–32. doi: 10.1038/s44319-025-00651-x (PMC12852801; doi:10.1038/s44319-025-00651-x)
Supplement: Supplementary file 6 — Dataset EV4 [file 44319_2025_651_MOESM6_ESM.xlsx]

## Sheet: TNF 4h Cntrl vs TNF 0h Cntrl 
ensembl_gene_id	log2FoldChange	FDR	external_gene_name	gene_biotype	chromosome_name	start_position	end_position	strand
ENSG00000000003	-0.524458	0.000552646	TSPAN6	protein_coding	X	100627108	100639991	-1
ENSG00000000419	0.374349	0.0154931	DPM1	protein_coding	20	50934867	50959140	-1
ENSG00000000457	-0.120376	0.655657	SCYL3	protein_coding	1	169849631	169894267	-1
ENSG00000000460	0.182793	0.477079	FIRRM	protein_coding	1	169662007	169854080	1
ENSG00000000938	-0.175968	0.510612	FGR	protein_coding	1	27612064	27635185	-1
ENSG00000000971	-0.390766	0.15773	CFH	protein_coding	1	196651754	196752476	1
ENSG00000001036	-0.168766	0.367884	FUCA2	protein_coding	6	143494812	143511720	-1
ENSG00000001084	-0.0582092	0.822451	GCLC	protein_coding	6	53497341	53616970	-1
ENSG00000001167	0.468356	0.0031196	NFYA	protein_coding	6	41072974	41102403	1
ENSG00000001460	-0.62393	0.0325543	STPG1	protein_coding	1	24356999	24416934	-1
ENSG00000001461	-1.1881	2.61765e-05	NIPAL3	protein_coding	1	24415802	24472976	1
ENSG00000001497	-0.00163043	0.993837	LAS1L	protein_coding	X	65438549	65534810	-1
ENSG00000001561	0.0486997	0.891787	ENPP4	protein_coding	6	46129989	46146688	1
ENSG00000001617	-0.722051	0.0021387	SEMA3F	protein_coding	3	50155045	50189075	1
ENSG00000001629	0.436156	1.87241e-07	ANKIB1	protein_coding	7	92245974	92401383	1
ENSG00000001630	0.49253	0.110433	CYP51A1	protein_coding	7	92084987	92134803	-1
ENSG00000001631	0.108267	0.736978	KRIT1	protein_coding	7	92197498	92246166	-1
ENSG00000002016	-0.442566	0.0914638	RAD52	protein_coding	12	911736	990053	-1
ENSG00000002330	-0.176331	0.529291	BAD	protein_coding	11	64269830	64284704	-1
ENSG00000002549	0.655217	0.000423167	LAP3	protein_coding	4	17577198	17607972	1
ENSG00000002586	0.408562	0.309131	CD99	protein_coding	X	2691187	2741309	1
ENSG00000002587	-2.27464	0.00398081	HS3ST1	protein_coding	4	11393150	11429564	-1
ENSG00000002822	0.222354	0.460277	MAD1L1	protein_coding	7	1815793	2233243	-1
ENSG00000002834	0.135762	0.361795	LASP1	protein_coding	17	38869859	38921770	1
ENSG00000002919	0.34781	0.0818893	SNX11	protein_coding	17	48103357	48123601	1
ENSG00000003056	-0.198784	0.0305177	M6PR	protein_coding	12	8940361	8949761	-1
ENSG00000003096	-0.265383	0.318656	KLHL13	protein_coding	X	117897813	118117340	-1
ENSG00000003137	-4.09636	0.00027305	CYP26B1	protein_coding	2	72129238	72147862	-1
ENSG00000003147	-0.171333	0.275542	ICA1	protein_coding	7	8113184	8262687	-1
ENSG00000003249	-0.552876	0.0221316	DBNDD1	protein_coding	16	90004871	90019890	-1
ENSG00000003393	0.0759967	0.598981	ALS2	protein_coding	2	201700267	201782112	-1
ENSG00000003400	-0.230004	0.340058	CASP10	protein_coding	2	201182872	201229428	1
ENSG00000003402	1.30398	7.40228e-105	CFLAR	protein_coding	2	201116154	201176687	1
ENSG00000003436	-0.0215265	0.923538	TFPI	protein_coding	2	187464230	187565760	-1
ENSG00000003509	0.0596085	0.824522	NDUFAF7	protein_coding	2	37231631	37253403	1
ENSG00000003756	-0.227113	0.170602	RBM5	protein_coding	3	50088919	50119021	1
ENSG00000003987	2.61898	1.4901e-13	MTMR7	protein_coding	8	17296794	17413528	-1
ENSG00000003989	5.84022	6.53724e-208	SLC7A2	protein_coding	8	17497088	17570573	1
ENSG00000004059	0.0597204	0.796745	ARF5	protein_coding	7	127588386	127591700	1
ENSG00000004139	-0.236255	0.567843	SARM1	protein_coding	17	28364356	28404049	1
ENSG00000004142	-0.345194	0.000750433	POLDIP2	protein_coding	17	28346633	28357527	-1
ENSG00000004399	-0.650317	2.3137e-05	PLXND1	protein_coding	3	129555214	129606676	-1
ENSG00000004455	0.102413	0.592314	AK2	protein_coding	1	33007986	33080996	-1
ENSG00000004468	3.19913	2.19769e-05	CD38	protein_coding	4	15778275	15853232	1
ENSG00000004478	-0.175409	0.293763	FKBP4	protein_coding	12	2794970	2805423	1
ENSG00000004487	0.035387	0.809333	KDM1A	protein_coding	1	23019443	23083689	1
ENSG00000004534	0.0770036	0.822605	RBM6	protein_coding	3	49940007	50100045	1
ENSG00000004660	-1.58557	9.96522e-09	CAMKK1	protein_coding	17	3860315	3894891	-1
ENSG00000004700	0.114605	0.507065	RECQL	protein_coding	12	21468910	21501669	-1
ENSG00000004766	-0.266836	0.0615453	VPS50	protein_coding	7	93232340	93361123	1
ENSG00000004776	-0.120709	0.769333	HSPB6	protein_coding	19	35754566	35758079	-1
ENSG00000004777	-0.581994	0.0434388	ARHGAP33	protein_coding	19	35774532	35788822	1
ENSG00000004779	-0.0485619	0.863782	NDUFAB1	protein_coding	16	23581014	23596316	-1
ENSG00000004799	-2.87644	1.76971e-12	PDK4	protein_coding	7	95583499	95596516	-1
ENSG00000004864	-0.0842433	0.630201	SLC25A13	protein_coding	7	96120220	96322147	-1
ENSG00000004866	-0.124121	0.622825	ST7	protein_coding	7	116953238	117230176	1
ENSG00000004897	0.137067	0.234409	CDC27	protein_coding	17	47117703	47189422	-1
ENSG00000004961	0.712218	2.4387e-09	HCCS	protein_coding	X	11111301	11123086	1
ENSG00000004975	-0.63568	0.000105983	DVL2	protein_coding	17	7225342	7234517	-1
ENSG00000005007	0.10168	0.464834	UPF1	protein_coding	19	18831959	18868230	1
ENSG00000005020	-0.0177389	0.945022	SKAP2	protein_coding	7	26667068	26995239	-1
ENSG00000005022	-0.241931	0.029702	SLC25A5	protein_coding	X	119468422	119471396	1
ENSG00000005059	-0.30963	0.111824	MCUB	protein_coding	4	109560209	109688719	1
ENSG00000005073	-0.50871	0.0328073	HOXA11	protein_coding	7	27181157	27185232	-1
ENSG00000005075	0.0537824	0.861568	POLR2J	protein_coding	7	102473128	102478922	-1
ENSG00000005100	-0.0021375	0.995355	DHX33	protein_coding	17	5440917	5468982	-1
ENSG00000005102	4.81189	9.98102e-07	MEOX1	protein_coding	17	43640389	43661922	-1
ENSG00000005108	-0.29453	0.272882	THSD7A	protein_coding	7	11370365	11832198	-1
ENSG00000005156	0.572389	1.90072e-05	LIG3	protein_coding	17	34980512	35009743	1
ENSG00000005175	0.0587193	0.801546	RPAP3	protein_coding	12	47661249	47706030	-1
ENSG00000005187	0.0183758	0.975405	ACSM3	protein_coding	16	20610243	20797581	1
ENSG00000005189	-0.680327	0.0729604	REXO5	protein_coding	16	20806429	20849665	1
ENSG00000005194	0.104132	0.595212	CIAPIN1	protein_coding	16	57428187	57447420	-1
ENSG00000005206	-0.191858	0.350621	SPPL2B	protein_coding	19	2328615	2355095	1
ENSG00000005238	-0.525389	0.0243423	ATOSB	protein_coding	9	35104112	35116341	-1
ENSG00000005243	-0.350856	0.270151	COPZ2	protein_coding	17	48026167	48038030	-1
ENSG00000005249	-0.42703	0.137253	PRKAR2B	protein_coding	7	107044705	107161811	1
ENSG00000005302	0.485192	2.82475e-06	MSL3	protein_coding	X	11758159	11775772	1
ENSG00000005339	0.36057	0.0661593	CREBBP	protein_coding	16	3725054	3880713	-1
ENSG00000005379	0.0315068	0.921557	TSPOAP1	protein_coding	17	58301228	58328795	-1
ENSG00000005436	-0.215911	0.308457	GCFC2	protein_coding	2	75652000	75710985	-1
ENSG00000005448	-0.776162	0.00313064	WDR54	protein_coding	2	74421678	74425755	1
ENSG00000005469	-2.22961	2.53028e-24	CROT	protein_coding	7	87345664	87399794	1
ENSG00000005483	0.329811	0.0474267	KMT2E	protein_coding	7	104940943	105115019	1
ENSG00000005486	0.338759	0.135499	RHBDD2	protein_coding	7	75842602	75888926	1
ENSG00000005513	-1.12252	0.0457567	SOX8	protein_coding	16	981444	986979	1
ENSG00000005700	0.487282	0.00411047	IBTK	protein_coding	6	82169986	82247754	-1
ENSG00000005801	0.219454	0.208329	ZNF195	protein_coding	11	3339261	3379222	-1
ENSG00000005810	0.566411	0.0047459	MYCBP2	protein_coding	13	77042474	77327094	-1
ENSG00000005812	0.25015	0.0313431	FBXL3	protein_coding	13	76992598	77027195	-1
ENSG00000005882	-0.953476	0.000362869	PDK2	protein_coding	17	50094737	50112152	1
ENSG00000005884	-0.366231	0.124144	ITGA3	protein_coding	17	50055968	50090481	1
ENSG00000005889	0.160099	0.321228	ZFX	protein_coding	X	24149173	24216255	1
ENSG00000005893	0.192804	0.176064	LAMP2	protein_coding	X	120426148	120469365	-1
ENSG00000005961	-0.288807	0.330451	ITGA2B	protein_coding	17	44372180	44389649	-1
ENSG00000006007	-0.417946	1.54408e-07	GDE1	protein_coding	16	19501693	19522123	-1
ENSG00000006015	-0.612176	0.00538512	REX1BD	protein_coding	19	18588685	18592337	1
ENSG00000006016	-0.0713302	0.79292	CRLF1	protein_coding	19	18572220	18607741	-1
ENSG00000006025	-0.802385	1.37271e-05	OSBPL7	protein_coding	17	47807372	47821803	-1
ENSG00000006042	-0.385011	0.0334261	TMEM98	protein_coding	17	32927910	32945106	1
ENSG00000006062	-0.499913	0.0393693	MAP3K14	protein_coding	17	45263119	45317029	-1
ENSG00000006118	-0.233675	0.388035	TMEM132A	protein_coding	11	60924460	60937159	1
ENSG00000006125	0.210162	0.0196217	AP2B1	protein_coding	17	35578046	35726413	1
ENSG00000006194	0.270943	0.235497	ZNF263	protein_coding	16	3283283	3301401	1
ENSG00000006210	8.28812	2.91115e-89	CX3CL1	protein_coding	16	57372477	57385044	1
ENSG00000006282	-0.518769	0.00352299	SPATA20	protein_coding	17	50543058	50555852	1
ENSG00000006327	-0.305298	0.264064	TNFRSF12A	protein_coding	16	3018445	3022383	1
ENSG00000006432	0.0279217	0.931192	MAP3K9	protein_coding	14	70722526	70809534	-1
ENSG00000006451	0.763711	0.000213543	RALA	protein_coding	7	39623565	39708120	1
ENSG00000006453	0.0554496	0.912682	BAIAP2L1	protein_coding	7	98291650	98401090	-1
ENSG00000006459	1.13304	7.58302e-08	KDM7A	protein_coding	7	140084746	140176983	-1
ENSG00000006468	-1.62013	5.85717e-13	ETV1	protein_coding	7	13891229	13991425	-1
ENSG00000006530	-0.198105	0.164172	AGK	protein_coding	7	141551278	141655244	1
ENSG00000006534	-0.146433	0.687519	ALDH3B1	protein_coding	11	68008578	68029282	1
ENSG00000006576	-0.176414	0.315885	PHTF2	protein_coding	7	77798773	77957503	1
ENSG00000006607	1.03942	1.7789e-23	FARP2	protein_coding	2	241356285	241494841	1
ENSG00000006625	-0.115448	0.6731	GGCT	protein_coding	7	30496621	30504841	-1
ENSG00000006634	0.0625537	0.790957	DBF4	protein_coding	7	87876216	87909553	1
ENSG00000006638	0.156669	0.715024	TBXA2R	protein_coding	19	3594507	3606875	-1
ENSG00000006652	1.12568	3.43525e-06	IFRD1	protein_coding	7	112422887	112481017	1
ENSG00000006695	0.15126	0.533458	COX10	protein_coding	17	14069490	14231736	1
ENSG00000006704	-0.700096	1.72445e-05	GTF2IRD1	protein_coding	7	74453790	74602605	1
ENSG00000006712	0.28749	0.250177	PAF1	protein_coding	19	39385629	39391154	-1
ENSG00000006715	-0.0651749	0.731394	VPS41	protein_coding	7	38722974	38932394	-1
ENSG00000006740	-0.716131	0.106519	ARHGAP44	protein_coding	17	12789498	12991643	1
ENSG00000006744	-0.0625255	0.707664	ELAC2	protein_coding	17	12991612	13018065	-1
ENSG00000006756	-0.479027	0.00161403	ARSD	protein_coding	X	2903972	2929349	-1
ENSG00000006757	-0.352079	0.0783552	PNPLA4	protein_coding	X	7898247	7927739	-1
ENSG00000006831	-0.103345	0.40401	ADIPOR2	protein_coding	12	1688574	1788674	1
ENSG00000006837	-0.303367	0.400909	CDKL3	protein_coding	5	134286350	134371047	-1
ENSG00000007047	-0.0824326	0.703793	MARK4	protein_coding	19	45079288	45305284	1
ENSG00000007062	-0.116569	0.630132	PROM1	protein_coding	4	15963076	16084378	-1
ENSG00000007080	0.256613	0.236266	CCDC124	protein_coding	19	17933015	17943991	1
ENSG00000007129	-3.37844	0.00218144	CEACAM21	protein_coding	19	41549518	41586844	1
ENSG00000007168	0.32986	0.00361555	PAFAH1B1	protein_coding	17	2593183	2685615	1
ENSG00000007202	0.115986	0.368169	BLTP2	protein_coding	17	28614446	28645454	-1
ENSG00000007255	-0.302371	0.354546	TRAPPC6A	protein_coding	19	45162928	45178237	-1
ENSG00000007312	-0.238755	0.369022	CD79B	protein_coding	17	63928738	63932336	-1
ENSG00000007341	-0.183769	0.377504	ST7L	protein_coding	1	112523514	112620825	-1
ENSG00000007376	-0.0952187	0.701671	RPUSD1	protein_coding	16	784974	788397	-1
ENSG00000007384	0.124862	0.468675	RHBDF1	protein_coding	16	58059	76355	-1
ENSG00000007392	0.256399	0.267633	LUC7L	protein_coding	16	188969	229463	-1
ENSG00000007402	-0.0450912	0.897366	CACNA2D2	protein_coding	3	50362613	50504244	-1
ENSG00000007516	-0.0502137	0.872975	BAIAP3	protein_coding	16	1333638	1349439	1
ENSG00000007520	0.223498	0.229132	TSR3	protein_coding	16	1349240	1351878	-1
ENSG00000007541	-0.523903	0.0137832	PIGQ	protein_coding	16	566995	584109	1
ENSG00000007545	0.53567	0.00028647	CRAMP1	protein_coding	16	1612337	1677908	1
ENSG00000007866	-0.265505	0.518849	TEAD3	protein_coding	6	35473597	35497079	-1
ENSG00000007908	11.3479	2.08985e-145	SELE	protein_coding	1	169722640	169764705	-1
ENSG00000007923	0.13345	0.384999	DNAJC11	protein_coding	1	6634168	6701924	-1
ENSG00000007933	-0.117501	0.690763	FMO3	protein_coding	1	171090901	171117819	1
ENSG00000007944	-1.37805	4.44983e-11	MYLIP	protein_coding	6	16129086	16148248	1
ENSG00000007968	-1.31461	0.00275825	E2F2	protein_coding	1	23506438	23531233	-1
ENSG00000008018	0.0917939	0.439865	PSMB1	protein_coding	6	170535120	170553307	-1
ENSG00000008083	-0.525836	0.00520845	JARID2	protein_coding	6	15246069	15522042	1
ENSG00000008086	0.966453	1.19567e-06	CDKL5	protein_coding	X	18425583	18653629	1
ENSG00000008128	0.0362249	0.939364	CDK11A	protein_coding	1	1702379	1724357	-1
ENSG00000008130	0.0351428	0.86341	NADK	protein_coding	1	1751232	1780457	-1
ENSG00000008256	-0.204072	0.281278	CYTH3	protein_coding	7	6161779	6272644	-1
ENSG00000008277	-0.415928	0.226815	ADAM22	protein_coding	7	87934143	88202889	1
ENSG00000008282	0.617919	6.60294e-05	SYPL1	protein_coding	7	106090505	106112589	-1
ENSG00000008283	-0.532027	0.000759121	CYB561	protein_coding	17	63432304	63446354	-1
ENSG00000008294	0.679664	5.04596e-12	SPAG9	protein_coding	17	50962174	51120868	-1
ENSG00000008300	-0.112773	0.778535	CELSR3	protein_coding	3	48636463	48662886	-1
ENSG00000008311	-0.112166	0.619074	AASS	protein_coding	7	122064583	122144308	-1
ENSG00000008324	0.419659	0.0506115	SS18L2	protein_coding	3	42581840	42596934	1
ENSG00000008382	-0.111635	0.742543	MPND	protein_coding	19	4343527	4360086	1
ENSG00000008394	0.00744375	0.988381	MGST1	protein_coding	12	16347142	16609259	1
ENSG00000008405	0.699174	2.31051e-05	CRY1	protein_coding	12	106991364	107093549	-1
ENSG00000008441	0.589904	0.0226657	NFIX	protein_coding	19	12995475	13098796	1
ENSG00000008513	0.652902	0.000176348	ST3GAL1	protein_coding	8	133454848	133571926	-1
ENSG00000008516	0.885866	0.0925079	MMP25	protein_coding	16	3046062	3060726	1
ENSG00000008517	2.6512	1.27932e-69	IL32	protein_coding	16	3065297	3082192	1
ENSG00000008710	-0.0597744	0.801651	PKD1	protein_coding	16	2088708	2135898	-1
ENSG00000008735	-0.131992	0.712855	MAPK8IP2	protein_coding	22	50600793	50613981	1
ENSG00000008838	-0.0444969	0.839174	MED24	protein_coding	17	40019097	40061215	-1
ENSG00000008853	-1.51755	3.47698e-17	RHOBTB2	protein_coding	8	22987417	23020509	1
ENSG00000008869	-0.108161	0.468191	HEATR5B	protein_coding	2	36968383	37084372	-1
ENSG00000008952	0.287507	0.0256308	SEC62	protein_coding	3	169966635	169998373	1
ENSG00000008988	-0.0306338	0.837521	RPS20	protein_coding	8	56067254	56074510	-1
ENSG00000009307	0.202402	0.0053563	CSDE1	protein_coding	1	114716913	114758676	-1
ENSG00000009335	0.314263	0.00426523	UBE3C	protein_coding	7	157138926	157269370	1
ENSG00000009413	-0.465812	0.0128674	REV3L	protein_coding	6	111299028	111483715	-1
ENSG00000009780	-0.665602	0.00422761	FAM76A	protein_coding	1	27725961	27763116	1
ENSG00000009830	-0.0912237	0.685683	POMT2	protein_coding	14	77274956	77320883	-1
ENSG00000009844	-0.0429391	0.808636	VTA1	protein_coding	6	142147162	142224685	1
ENSG00000009954	0.133053	0.359457	BAZ1B	protein_coding	7	73440406	73522293	-1
ENSG00000010017	0.613254	1.33849e-09	RANBP9	protein_coding	6	13621498	13711835	-1
ENSG00000010030	1.92247	0.000623425	ETV7	protein_coding	6	36354091	36387800	-1
ENSG00000010072	0.202605	0.29827	SPRTN	protein_coding	1	231337104	231355023	1
ENSG00000010165	-0.0602317	0.817446	METTL13	protein_coding	1	171781660	171814023	1
ENSG00000010219	0.122895	0.608011	DYRK4	protein_coding	12	4562208	4615302	1
ENSG00000010244	0.413384	0.00233533	ZNF207	protein_coding	17	32350132	32381885	1
ENSG00000010256	-0.120205	0.611621	UQCRC1	protein_coding	3	48599002	48610976	-1
ENSG00000010270	0.398818	0.00195514	STARD3NL	protein_coding	7	38178245	38230670	1
ENSG00000010278	-0.0807174	0.790011	CD9	protein_coding	12	6199715	6238271	1
ENSG00000010292	-0.397745	0.0762954	NCAPD2	protein_coding	12	6493356	6531955	1
ENSG00000010295	-1.40197	6.72992e-10	IFFO1	protein_coding	12	6538961	6556073	-1
ENSG00000010318	-0.644664	0.0750712	PHF7	protein_coding	3	52410660	52423641	1
ENSG00000010319	-0.592117	0.17079	SEMA3G	protein_coding	3	52433035	52445103	-1
ENSG00000010322	-0.740562	2.15159e-10	NISCH	protein_coding	3	52455118	52493068	1
ENSG00000010327	-0.594874	9.45424e-05	STAB1	protein_coding	3	52495338	52524495	1
ENSG00000010361	-0.494863	0.0874328	FUZ	protein_coding	19	49806866	49817376	-1
ENSG00000010404	-0.302057	0.308294	IDS	protein_coding	X	149476988	149521096	-1
ENSG00000010438	-0.011474	0.979954	PRSS3	protein_coding	9	33750679	33799231	1
ENSG00000010539	0.230777	0.322783	ZNF200	protein_coding	16	3222325	3236221	-1
ENSG00000010626	-0.267801	0.487602	LRRC23	protein_coding	12	6873569	6914241	1
ENSG00000010671	-0.671294	0.12493	BTK	protein_coding	X	101349338	101390796	-1
ENSG00000010704	-1.07115	0.00103686	HFE	protein_coding	6	26087226	26098343	1
ENSG00000010803	0.190358	0.328781	SCMH1	protein_coding	1	41027202	41242306	-1
ENSG00000010810	0.307595	0.00612428	FYN	protein_coding	6	111660332	111873452	-1
ENSG00000010818	3.21885	1.77643e-82	HIVEP2	protein_coding	6	142751469	142956698	-1
ENSG00000011007	0.937895	3.77901e-19	ELOA	protein_coding	1	23743448	23762059	1
ENSG00000011009	0.102604	0.40057	LYPLA2	protein_coding	1	23791110	23795539	1
ENSG00000011021	0.0478976	0.811823	CLCN6	protein_coding	1	11806096	11848079	1
ENSG00000011028	-0.16977	0.403872	MRC2	protein_coding	17	62627670	62693597	1
ENSG00000011052	-0.227385	0.541829	NME1-NME2	protein_coding	17	51153590	51171744	1
ENSG00000011105	-0.697973	2.99088e-06	TSPAN9	protein_coding	12	3077355	3286564	1
ENSG00000011114	0.274103	0.00880084	BTBD7	protein_coding	14	93237550	93333092	-1
ENSG00000011132	1.01812	5.29509e-12	APBA3	protein_coding	19	3750772	3761692	-1
ENSG00000011143	-1.39168	1.04161e-11	MKS1	protein_coding	17	58205441	58219605	-1
ENSG00000011198	0.186613	0.255768	ABHD5	protein_coding	3	43690108	43734371	1
ENSG00000011201	-0.230166	0.574877	ANOS1	protein_coding	X	8528874	8732137	-1
ENSG00000011243	-0.26165	0.0741851	AKAP8L	protein_coding	19	15380050	15419141	-1
ENSG00000011258	-0.322172	0.0311242	MBTD1	protein_coding	17	51177425	51260163	-1
ENSG00000011260	0.202644	0.299709	UTP18	protein_coding	17	51260546	51297936	1
ENSG00000011275	0.337078	0.00202232	RNF216	protein_coding	7	5620047	5781696	-1
ENSG00000011295	0.118497	0.304486	TTC19	protein_coding	17	15999784	16045015	1
ENSG00000011304	-0.0618932	0.70487	PTBP1	protein_coding	19	797075	812327	1
ENSG00000011332	-0.345563	0.401919	DPF1	protein_coding	19	38211006	38229714	-1
ENSG00000011347	-0.686045	0.098446	SYT7	protein_coding	11	61513714	61581148	-1
ENSG00000011376	0.177607	0.491974	LARS2	protein_coding	3	45388561	45554726	1
ENSG00000011405	0.0730186	0.742131	PIK3C2A	protein_coding	11	17077730	17207986	-1
ENSG00000011422	0.671342	6.72615e-05	PLAUR	protein_coding	19	43646095	43670547	-1
ENSG00000011426	0.180667	0.555053	ANLN	protein_coding	7	36389821	36453791	1
ENSG00000011451	0.0674839	0.664919	WIZ	protein_coding	19	15419978	15449956	-1
ENSG00000011454	-0.132141	0.301702	RABGAP1	protein_coding	9	122940833	123104866	1
ENSG00000011465	-0.00787915	0.968145	DCN	protein_coding	12	91140484	91183217	-1
ENSG00000011478	-0.247862	0.355262	QPCTL	protein_coding	19	45692403	45703989	1
ENSG00000011485	-0.508141	1.61755e-05	PPP5C	protein_coding	19	46347087	46392981	1
ENSG00000011523	-0.912586	0.00038968	CEP68	protein_coding	2	65056354	65087004	1
ENSG00000011566	0.0172605	0.927998	MAP4K3	protein_coding	2	39249266	39437301	-1
ENSG00000011638	-0.685378	0.0268623	LDAF1	protein_coding	16	21158377	21180616	1
ENSG00000012048	-0.415248	0.0368257	BRCA1	protein_coding	17	43044295	43170245	-1
ENSG00000012061	-0.200352	0.0817507	ERCC1	protein_coding	19	45407334	45478828	-1
ENSG00000012124	-0.138397	0.540113	CD22	protein_coding	19	35319261	35347361	1
ENSG00000012171	-0.177408	0.669725	SEMA3B	protein_coding	3	50267558	50277546	1
ENSG00000012174	-0.113283	0.539113	MBTPS2	protein_coding	X	21839617	21885423	1
ENSG00000012211	1.4268	4.42463e-12	PRICKLE3	protein_coding	X	49174802	49186528	-1
ENSG00000012232	-0.103029	0.578862	EXTL3	protein_coding	8	28600469	28756561	1
ENSG00000012660	0.820769	1.20588e-19	ELOVL5	protein_coding	6	53267398	53349179	-1
ENSG00000012817	-0.00373895	0.977929	KDM5D	protein_coding	Y	19703865	19744939	-1
ENSG00000012822	-0.441247	0.104534	CALCOCO1	protein_coding	12	53708517	53727745	-1
ENSG00000012963	-0.419058	0.00186532	UBR7	protein_coding	14	93207241	93229215	1
ENSG00000012983	0.53828	1.41922e-06	MAP4K5	protein_coding	14	50418501	50561126	-1
ENSG00000013016	-1.03813	0.000829626	EHD3	protein_coding	2	31234152	31269451	1
ENSG00000013275	0.425905	3.67905e-06	PSMC4	protein_coding	19	39971165	39981764	1
ENSG00000013288	-0.147085	0.639162	MAN2B2	protein_coding	4	6575189	6623362	1
ENSG00000013293	0.315004	0.426137	SLC7A14	protein_coding	3	170459548	170586075	-1
ENSG00000013297	0.339941	0.378499	CLDN11	protein_coding	3	170418868	170454733	1
ENSG00000013306	0.134411	0.513877	SLC25A39	protein_coding	17	44319625	44324870	-1
ENSG00000013364	0.126703	0.509918	MVP	protein_coding	16	29820394	29848039	1
ENSG00000013374	1.33854	4.89895e-05	NUB1	protein_coding	7	151341772	151378449	1
ENSG00000013375	1.08035	7.73067e-09	PGM3	protein_coding	6	83147324	83193936	-1
ENSG00000013392	0.52301	0.000610655	RWDD2A	protein_coding	6	83193357	83198935	1
ENSG00000013441	-0.154929	0.550525	CLK1	protein_coding	2	200853009	200864691	-1
ENSG00000013503	-0.00140309	0.996595	POLR3B	protein_coding	12	106357748	106510198	1
ENSG00000013523	0.295376	0.193849	ANGEL1	protein_coding	14	76781733	76826246	-1
ENSG00000013561	0.338761	0.00165552	RNF14	protein_coding	5	141958328	141990292	1
ENSG00000013563	-0.580975	2.12934e-05	DNASE1L1	protein_coding	X	154401236	154412112	-1
ENSG00000013573	-0.805557	0.000624349	DDX11	protein_coding	12	31073860	31104799	1
ENSG00000013583	-0.556987	0.000202098	HEBP1	protein_coding	12	12974870	13000265	-1
ENSG00000013588	0.225912	0.523348	GPRC5A	protein_coding	12	12890782	12917937	1
ENSG00000013619	-1.23232	5.72429e-05	MAMLD1	protein_coding	X	150361422	150514178	1
ENSG00000013810	-0.348149	0.158619	TACC3	protein_coding	4	1712858	1745171	1
ENSG00000014123	0.260481	0.0940302	UFL1	protein_coding	6	96521595	96555276	1
ENSG00000014138	-0.14095	0.720825	POLA2	protein_coding	11	65261913	65305959	1
ENSG00000014164	0.292125	0.0895156	ZC3H3	protein_coding	8	143437659	143541447	-1
ENSG00000014216	-0.247988	0.232146	CAPN1	protein_coding	11	65180566	65212006	1
ENSG00000014641	-0.101918	0.504822	MDH1	protein_coding	2	63588609	63607197	1
ENSG00000014824	0.138166	0.217493	SLC30A9	protein_coding	4	41990502	42090461	1
ENSG00000014914	0.0149653	0.966857	MTMR11	protein_coding	1	149928651	149936879	-1
ENSG00000014919	-0.596646	0.00157049	COX15	protein_coding	10	99710868	99732127	-1
ENSG00000015133	-0.350557	0.0334839	CCDC88C	protein_coding	14	91271323	91417844	-1
ENSG00000015153	0.459406	0.00739301	YAF2	protein_coding	12	42157104	42238349	-1
ENSG00000015171	0.170627	0.161378	ZMYND11	protein_coding	10	130088	254637	1
ENSG00000015475	0.767598	4.76525e-11	BID	protein_coding	22	17734138	17774770	-1
ENSG00000015479	0.292808	0.448573	MATR3	protein_coding	5	139293674	139331677	1
ENSG00000015532	-0.508883	0.000245486	XYLT2	protein_coding	17	50346126	50363138	1
ENSG00000015568	0.321739	0.381933	RGPD5	protein_coding	2	109792758	109857705	1
ENSG00000015676	-0.298477	0.00295549	NUDCD3	protein_coding	7	44379119	44490658	-1
ENSG00000016082	-0.210316	0.578862	ISL1	protein_coding	5	51383448	51394730	1
ENSG00000016391	0.491438	0.199466	CHDH	protein_coding	3	53812335	53846419	-1
ENSG00000016864	0.0114333	0.943024	GLT8D1	protein_coding	3	52694486	52706032	-1
ENSG00000017260	0.533796	2.69989e-08	ATP2C1	protein_coding	3	130850595	131016712	1
ENSG00000017427	0.166799	0.482507	IGF1	protein_coding	12	102395874	102481744	-1
ENSG00000017483	0.0172879	0.96915	SLC38A5	protein_coding	X	48458537	48470260	-1
ENSG00000017797	0.18123	0.169949	RALBP1	protein_coding	18	9475009	9538114	1
ENSG00000018189	0.0519536	0.844204	RUFY3	protein_coding	4	70704204	70808619	1
ENSG00000018236	-0.0351936	0.934873	CNTN1	protein_coding	12	40692439	41072415	1
ENSG00000018408	0.150685	0.385459	WWTR1	protein_coding	3	149517235	149736714	-1
ENSG00000018510	-0.160007	0.562353	AGPS	protein_coding	2	177392746	177567024	1
ENSG00000018610	0.0983493	0.613265	STEEP1	protein_coding	X	119538149	119565409	-1
ENSG00000018699	0.853527	0.0035171	TTC27	protein_coding	2	32628032	32821051	1
ENSG00000018869	0.0919598	0.818699	ZNF582	protein_coding	19	56375846	56393538	-1
ENSG00000019102	-1.35087	0.00152962	VSIG2	protein_coding	11	124747474	124752255	-1
ENSG00000019144	0.480083	2.50067e-08	PHLDB1	protein_coding	11	118606440	118658031	1
ENSG00000019485	-0.268739	0.232146	PRDM11	protein_coding	11	45095806	45235110	1
ENSG00000019505	-0.110373	0.41558	SYT13	protein_coding	11	45240302	45286341	-1
ENSG00000019549	-2.30093	0.000774175	SNAI2	protein_coding	8	48917598	48921740	-1
ENSG00000019582	1.27218	0.000989619	CD74	protein_coding	5	150401637	150412969	-1
ENSG00000019991	-0.11196	0.804108	HGF	protein_coding	7	81699010	81770438	-1
ENSG00000019995	0.578687	6.72503e-07	ZRANB1	protein_coding	10	124942123	124988189	1
ENSG00000020129	-0.249761	0.168941	NCDN	protein_coding	1	35557473	35567274	1
ENSG00000020181	-0.597842	0.00473002	ADGRA2	protein_coding	8	37784191	37844896	1
ENSG00000020256	-0.277125	0.257852	ZFP64	protein_coding	20	52051663	52204308	-1
ENSG00000020426	0.223052	0.279911	MNAT1	protein_coding	14	60734742	60969965	1
ENSG00000020577	1.92263	1.94076e-30	SAMD4A	protein_coding	14	54566117	54793315	1
ENSG00000020922	-0.515949	0.00363324	MRE11	protein_coding	11	94415570	94493885	-1
ENSG00000021300	-0.0230192	0.958513	PLEKHB1	protein_coding	11	73646178	73662819	1
ENSG00000021355	-0.500752	0.195876	SERPINB1	protein_coding	6	2832332	2841959	-1
ENSG00000021574	-0.0768198	0.685955	SPAST	protein_coding	2	32063556	32157637	1
ENSG00000021645	-0.0232393	0.938331	NRXN3	protein_coding	14	78170373	79868291	1
ENSG00000021762	0.279998	0.232975	OSBPL5	protein_coding	11	3087107	3166739	-1
ENSG00000021776	0.197223	0.0782169	AQR	protein_coding	15	34851782	34969742	-1
ENSG00000021826	-0.0338437	0.936645	CPS1	protein_coding	2	210477682	210679107	1
ENSG00000022267	-0.382326	0.236073	FHL1	protein_coding	X	136146702	136211359	1
ENSG00000022277	0.0479545	0.745874	RTF2	protein_coding	20	56468585	56519449	1
ENSG00000022556	-0.294982	0.466257	NLRP2	protein_coding	19	54953130	55001142	1
ENSG00000022567	-0.199934	0.607936	SLC45A4	protein_coding	8	141207166	141308305	-1
ENSG00000022840	-0.0226699	0.917044	RNF10	protein_coding	12	120533480	120577588	1
ENSG00000022976	-0.307681	0.122375	ZNF839	protein_coding	14	102317377	102342702	1
ENSG00000023041	0.0664517	0.803513	ZDHHC6	protein_coding	10	112424428	112447572	-1
ENSG00000023171	-2.31081	8.00595e-16	GRAMD1B	protein_coding	11	123358428	123627774	1
ENSG00000023191	0.0685678	0.792061	RNH1	protein_coding	11	494512	507300	-1
ENSG00000023228	0.179714	0.195008	NDUFS1	protein_coding	2	206114817	206159509	-1
ENSG00000023287	0.407228	3.04371e-05	RB1CC1	protein_coding	8	52622458	52745843	-1
ENSG00000023318	0.397867	6.44617e-06	ERP44	protein_coding	9	99979185	100099052	-1
ENSG00000023330	0.487759	0.000265644	ALAS1	protein_coding	3	52198086	52214327	1
ENSG00000023445	6.01244	4.0514e-44	BIRC3	protein_coding	11	102317484	102339403	1
ENSG00000023516	-0.335998	0.0288568	AKAP11	protein_coding	13	42272152	42323261	1
ENSG00000023572	0.185611	0.323376	GLRX2	protein_coding	1	193090866	193106114	-1
ENSG00000023608	0.21064	0.525526	SNAPC1	protein_coding	14	61762420	61796428	1
ENSG00000023697	-0.142034	0.452217	DERA	protein_coding	12	15911302	16037381	1
ENSG00000023734	0.283539	0.00229432	STRAP	protein_coding	12	15882387	15903478	1
ENSG00000023839	-0.116545	0.77221	ABCC2	protein_coding	10	99782640	99852594	1
ENSG00000023892	-0.607653	0.112751	DEF6	protein_coding	6	35297818	35321771	1
ENSG00000023902	0.0561288	0.842239	PLEKHO1	protein_coding	1	150149183	150164720	1
ENSG00000023909	0.916596	1.6549e-06	GCLM	protein_coding	1	93885199	93909456	-1
ENSG00000024048	0.353704	0.000150584	UBR2	protein_coding	6	42564029	42693505	1
ENSG00000024422	-0.163571	0.452443	EHD2	protein_coding	19	47713422	47743134	1
ENSG00000024526	-0.104098	0.745245	DEPDC1	protein_coding	1	68474152	68497221	-1
ENSG00000024862	-0.509913	0.0197775	CCDC28A	protein_coding	6	138773769	138793319	1
ENSG00000025039	-0.204126	0.605618	RRAGD	protein_coding	6	89364616	89412273	-1
ENSG00000025156	-0.407923	0.100433	HSF2	protein_coding	6	122399551	122433119	1
ENSG00000025293	0.474679	3.22041e-05	PHF20	protein_coding	20	35771974	35950370	1
ENSG00000025434	-0.583308	0.165268	NR1H3	protein_coding	11	47248300	47269033	1
ENSG00000025708	1.23347	0.0189012	TYMP	protein_coding	22	50525752	50530032	-1
ENSG00000025770	-0.0793056	0.81517	NCAPH2	protein_coding	22	50508224	50524780	1
ENSG00000025772	0.320641	0.164201	TOMM34	protein_coding	20	44942130	44960397	-1
ENSG00000025796	0.706203	2.19175e-07	SEC63	protein_coding	6	107867756	107958208	-1
ENSG00000025800	0.142347	0.194982	KPNA6	protein_coding	1	32108056	32176563	1
ENSG00000026025	-0.208879	0.383198	VIM	protein_coding	10	17228241	17237593	1
ENSG00000026036	0.109902	0.802398	RTEL1-TNFRSF6B	protein_coding	20	63659300	63698684	1
ENSG00000026103	0.851374	0.00582224	FAS	protein_coding	10	88953813	89029605	1
ENSG00000026297	-0.0327257	0.944729	RNASET2	protein_coding	6	166922113	166957191	-1
ENSG00000026508	0.460073	0.26303	CD44	protein_coding	11	35138882	35232402	1
ENSG00000026559	0.00686058	0.986904	KCNG1	protein_coding	20	51003656	51023107	-1
ENSG00000026652	0.15714	0.506818	AGPAT4	protein_coding	6	161129967	161274061	-1
ENSG00000026950	1.61904	3.03119e-16	BTN3A1	protein_coding	6	26402237	26415208	1
ENSG00000027001	-0.295264	0.11692	MIPEP	protein_coding	13	23730189	23889400	-1
ENSG00000027075	-0.64518	2.31354e-06	PRKCH	protein_coding	14	61187559	61550976	1
ENSG00000027697	1.75272	1.95873e-45	IFNGR1	protein_coding	6	137197483	137219449	-1
ENSG00000027847	0.00642639	0.983991	B4GALT7	protein_coding	5	177600132	177610330	1
ENSG00000027869	0.200299	0.577204	SH2D2A	protein_coding	1	156806243	156816848	-1
ENSG00000028116	0.146104	0.447162	VRK2	protein_coding	2	57907629	58159920	1
ENSG00000028137	-0.288145	0.213779	TNFRSF1B	protein_coding	1	12166991	12209228	1
ENSG00000028203	0.354567	3.86604e-05	VEZT	protein_coding	12	95217746	95302799	1
ENSG00000028277	1.51806	8.94316e-05	POU2F2	protein_coding	19	42086110	42196585	-1
ENSG00000028310	0.373962	0.0126166	BRD9	protein_coding	5	850291	892801	-1
ENSG00000028528	0.197217	0.0162245	SNX1	protein_coding	15	64094123	64146090	1
ENSG00000028839	0.0256365	0.920873	TBPL1	protein_coding	6	133952170	133990432	1
ENSG00000029153	1.60795	1.06928e-15	BMAL2	protein_coding	12	27332836	27425289	1
ENSG00000029363	0.617364	4.14225e-06	BCLAF1	protein_coding	6	136256627	136289851	-1
ENSG00000029364	0.0762096	0.605618	SLC39A9	protein_coding	14	69398015	69462390	1
ENSG00000029534	-0.320961	0.431171	ANK1	protein_coding	8	41653220	41896741	-1
ENSG00000029639	0.00352293	0.991476	TFB1M	protein_coding	6	155256134	155314493	-1
ENSG00000029725	0.220881	0.0593999	RABEP1	protein_coding	17	5282265	5386340	1
ENSG00000029993	0.186291	0.43816	HMGB3	protein_coding	X	150980509	150990771	1
ENSG00000030066	0.200695	0.188429	NUP160	protein_coding	11	47778087	47848555	-1
ENSG00000030110	0.420029	0.00663085	BAK1	protein_coding	6	33572547	33580293	-1
ENSG00000030419	-1.28031	0.00873744	IKZF2	protein_coding	2	212999691	213152427	-1
ENSG00000030582	-0.145791	0.599246	GRN	protein_coding	17	44345246	44353106	1
ENSG00000031003	0.00254546	0.993226	FAM13B	protein_coding	5	137937960	138051961	-1
ENSG00000031081	0.662707	1.30951e-12	ARHGAP31	protein_coding	3	119294383	119420714	1
ENSG00000031691	-0.451216	0.196923	CENPQ	protein_coding	6	49463370	49493107	1
ENSG00000031698	0.301164	0.0123512	SARS1	protein_coding	1	109213918	109238182	1
ENSG00000031823	-0.0154663	0.9442	RANBP3	protein_coding	19	5916139	5978142	-1
ENSG00000032219	-0.102086	0.713659	ARID4A	protein_coding	14	58298504	58373887	1
ENSG00000032389	-0.393523	0.0697231	EIPR1	protein_coding	2	3188925	3377830	-1
ENSG00000032444	-0.152165	0.476433	PNPLA6	protein_coding	19	7534004	7561764	1
ENSG00000032742	-0.300494	0.12721	IFT88	protein_coding	13	20567138	20691444	1
ENSG00000033011	-0.368693	0.00773282	ALG1	protein_coding	16	5033702	5087379	1
ENSG00000033030	0.214161	0.395695	ZCCHC8	protein_coding	12	122471600	122500932	-1
ENSG00000033050	0.464742	0.00363351	ABCF2	protein_coding	7	151211484	151227205	-1
ENSG00000033100	0.0150186	0.956572	CHPF2	protein_coding	7	151232483	151240979	1
ENSG00000033170	-1.4161	5.82542e-13	FUT8	protein_coding	14	65410592	65744121	1
ENSG00000033178	0.715504	2.83378e-05	UBA6	protein_coding	4	67612652	67701155	-1
ENSG00000033327	0.0234274	0.92825	GAB2	protein_coding	11	78215293	78418348	-1
ENSG00000033627	-0.174524	0.31198	ATP6V0A1	protein_coding	17	42458844	42522582	1
ENSG00000033800	0.0497002	0.768325	PIAS1	protein_coding	15	68054309	68198603	1
ENSG00000033867	1.05666	3.49832e-05	SLC4A7	protein_coding	3	27372723	27484420	-1
ENSG00000034053	-0.435998	0.206597	APBA2	protein_coding	15	28884483	29118315	1
ENSG00000034152	1.02036	3.80126e-07	MAP2K3	protein_coding	17	21284672	21315232	1
ENSG00000034510	0.144464	0.491638	TMSB10	protein_coding	2	84905656	84906671	1
ENSG00000034533	-0.330791	0.199398	ASTE1	protein_coding	3	131013875	131027649	-1
ENSG00000034677	0.668164	3.25975e-08	RNF19A	protein_coding	8	100257060	100336218	-1
ENSG00000034693	-0.320844	0.084348	PEX3	protein_coding	6	143450805	143490616	1
ENSG00000034713	0.662151	1.04241e-06	GABARAPL2	protein_coding	16	75566375	75577881	1
ENSG00000035115	-0.234611	0.324246	SH3YL1	protein_coding	2	217730	266398	-1
ENSG00000035141	-0.3216	0.0766853	FAM136A	protein_coding	2	70295976	70302067	-1
ENSG00000035403	0.069636	0.794131	VCL	protein_coding	10	73995193	74121363	1
ENSG00000035499	-0.383854	0.171666	DEPDC1B	protein_coding	5	60596912	60700190	-1
ENSG00000035664	3.62753	1.05112e-26	DAPK2	protein_coding	15	63907036	64072033	-1
ENSG00000035681	-0.323334	0.067633	NSMAF	protein_coding	8	58583508	58659853	-1
ENSG00000035687	0.0632059	0.766875	ADSS2	protein_coding	1	244408494	244451909	-1
ENSG00000035862	-0.270377	0.0343925	TIMP2	protein_coding	17	78852977	78925387	-1
ENSG00000035928	0.107199	0.355878	RFC1	protein_coding	4	39287456	39366375	-1
ENSG00000036054	0.616123	3.65683e-06	TBC1D23	protein_coding	3	100260992	100325251	1
ENSG00000036257	0.357682	0.00190768	CUL3	protein_coding	2	224470150	224585397	-1
ENSG00000036448	0.0365349	0.930347	MYOM2	protein_coding	8	2045046	2165552	1
ENSG00000036473	-0.15687	0.593749	OTC	protein_coding	X	38327598	38422908	1
ENSG00000036530	-0.211623	0.480103	CYP46A1	protein_coding	14	99684298	99727301	1
ENSG00000036549	-0.0700384	0.663299	ZZZ3	protein_coding	1	77562416	77683419	-1
ENSG00000036672	-1.49124	0.00506399	USP2	protein_coding	11	119355215	119381711	-1
ENSG00000037042	-0.879248	8.02086e-05	TUBG2	protein_coding	17	42659284	42667006	1
ENSG00000037241	0.0617421	0.812098	RPL26L1	protein_coding	5	172958729	172969771	1
ENSG00000037280	-0.952543	0.00315394	FLT4	protein_coding	5	180601506	180649624	-1
ENSG00000037474	0.651328	1.09893e-06	NSUN2	protein_coding	5	6599239	6633291	-1
ENSG00000037637	-0.166717	0.198819	FBXO42	protein_coding	1	16246840	16352480	-1
ENSG00000037749	0.150188	0.405883	MFAP3	protein_coding	5	154038959	154220478	1
ENSG00000037757	-0.467994	0.00464736	MRI1	protein_coding	19	13764522	13774282	1
ENSG00000037897	0.701397	0.000126143	METTL1	protein_coding	12	57768471	57772119	-1
ENSG00000037965	-0.0149802	0.968133	HOXC8	protein_coding	12	54008985	54012769	1
ENSG00000038002	-0.232447	0.407197	AGA	protein_coding	4	177430774	177442437	-1
ENSG00000038210	0.801515	1.56055e-09	PI4K2B	protein_coding	4	25160663	25279204	1
ENSG00000038219	0.464965	0.00275206	BOD1L1	protein_coding	4	13568738	13627725	-1
ENSG00000038274	0.492364	3.41567e-06	MAT2B	protein_coding	5	163503114	163519558	1
ENSG00000038295	-0.0245266	0.957114	TLL1	protein_coding	4	165873237	166104457	1
ENSG00000038358	0.393186	0.000374916	EDC4	protein_coding	16	67873052	67884499	1
ENSG00000038382	0.931192	1.57397e-14	TRIO	protein_coding	5	14143342	14532128	1
ENSG00000038427	-0.200865	0.573988	VCAN	protein_coding	5	83471618	83582303	1
ENSG00000038532	0.288331	0.0394362	CLEC16A	protein_coding	16	10944539	11182186	1
ENSG00000038945	-0.117916	0.734881	MSR1	protein_coding	8	16107878	16567490	-1
ENSG00000039123	0.0744946	0.640889	MTREX	protein_coding	5	55307989	55425579	1
ENSG00000039139	1.59667	0.00339235	DNAH5	protein_coding	5	13690328	14011818	-1
ENSG00000039319	0.273238	0.0326053	ZFYVE16	protein_coding	5	80408013	80483379	1
ENSG00000039523	0.72602	3.45724e-08	RIPOR1	protein_coding	16	67518418	67546788	1
ENSG00000039560	1.34213	3.77178e-37	RAI14	protein_coding	5	34656328	34832612	1
ENSG00000039650	-0.118947	0.576529	PNKP	protein_coding	19	49859882	49878351	-1
ENSG00000040199	0.898908	2.96038e-08	PHLPP2	protein_coding	16	71637835	71724701	-1
ENSG00000040275	-0.04803	0.831701	SPDL1	protein_coding	5	169583636	169604778	1
ENSG00000040341	-0.123595	0.511156	STAU2	protein_coding	8	73420369	73747708	-1
ENSG00000040487	-0.512962	0.0317258	SLC66A1	protein_coding	1	19312326	19329300	1
ENSG00000040531	-0.0068451	0.986904	CTNS	protein_coding	17	3636459	3663103	1
ENSG00000040608	-0.42076	0.243134	RTN4R	protein_coding	22	20241415	20283246	-1
ENSG00000040633	0.205012	0.118908	PHF23	protein_coding	17	7235029	7239722	-1
ENSG00000040933	0.373326	0.0705462	INPP4A	protein_coding	2	98444854	98594392	1
ENSG00000041353	0.085702	0.75896	RAB27B	protein_coding	18	54717860	54895516	1
ENSG00000041357	0.474674	4.00869e-08	PSMA4	protein_coding	15	78540405	78552417	1
ENSG00000041802	0.412764	1.22841e-06	LSG1	protein_coding	3	194640791	194672463	-1
ENSG00000041880	-0.160324	0.649077	PARP3	protein_coding	3	51942345	51948867	1
ENSG00000041982	2.29438	0.0131776	TNC	protein_coding	9	115019575	115118207	-1
ENSG00000041988	-0.208718	0.455302	THAP3	protein_coding	1	6624868	6635586	1
ENSG00000042062	0.0982125	0.655044	RIPOR3	protein_coding	20	50586108	50691542	-1
ENSG00000042088	-0.295653	0.151422	TDP1	protein_coding	14	89954939	90044764	1
ENSG00000042286	0.0754781	0.847607	AIFM2	protein_coding	10	70098223	70132934	-1
ENSG00000042317	-0.437619	0.0441223	SPATA7	protein_coding	14	88384924	88470350	1
ENSG00000042429	-0.151599	0.654741	MED17	protein_coding	11	93784227	93814963	1
ENSG00000042445	-0.528867	0.000222515	RETSAT	protein_coding	2	85341955	85354531	-1
ENSG00000042493	-0.0807257	0.806073	CAPG	protein_coding	2	85394753	85418432	-1
ENSG00000042753	-0.283357	0.114987	AP2S1	protein_coding	19	46838136	46850846	-1
ENSG00000042832	-0.778069	0.0919375	TG	protein_coding	8	132866958	133134903	1
ENSG00000043093	0.528434	0.000286004	DCUN1D1	protein_coding	3	182938074	182985953	-1
ENSG00000043143	-0.530034	0.0354878	JADE2	protein_coding	5	134524312	134583230	1
ENSG00000043462	0.0138826	0.967807	LCP2	protein_coding	5	170246233	170297815	-1
ENSG00000043514	-0.302029	0.140242	TRIT1	protein_coding	1	39838110	39883511	-1
ENSG00000044090	-0.0570034	0.693855	CUL7	protein_coding	6	43037617	43053943	-1
ENSG00000044115	0.282385	0.00594527	CTNNA1	protein_coding	5	138610967	138935034	1
ENSG00000044446	-0.5786	0.00549985	PHKA2	protein_coding	X	18892298	18984114	-1
ENSG00000044459	0.14697	0.564303	CNTLN	protein_coding	9	17134982	17503923	1
ENSG00000044574	1.19035	1.07592e-06	HSPA5	protein_coding	9	125234853	125241382	-1
ENSG00000046647	-0.0996616	0.722406	GEMIN8	protein_coding	X	14006726	14029893	-1
ENSG00000046651	0.258596	0.241042	OFD1	protein_coding	X	13734743	13777955	1
ENSG00000046653	-0.012462	0.974455	GPM6B	protein_coding	X	13770939	13938638	-1
ENSG00000046889	0.714588	0.000283246	PREX2	protein_coding	8	67952046	68237032	1
ENSG00000047056	-0.0970662	0.599034	WDR37	protein_coding	10	1049538	1160991	1
ENSG00000047188	-0.340032	0.00343088	YTHDC2	protein_coding	5	113513694	113595285	1
ENSG00000047230	-0.415777	0.00363957	CTPS2	protein_coding	X	16587999	16712936	-1
ENSG00000047249	-0.405076	0.0198969	ATP6V1H	protein_coding	8	53715543	53843558	-1
ENSG00000047315	0.244794	0.0119709	POLR2B	protein_coding	4	56977722	57031158	1
ENSG00000047346	-0.83612	0.00241439	ATOSA	protein_coding	15	52581317	52709817	-1
ENSG00000047365	0.949511	0.03681	ARAP2	protein_coding	4	35948221	36244514	-1
ENSG00000047410	0.443621	0.00392183	TPR	protein_coding	1	186311652	186375693	-1
ENSG00000047578	-0.202956	0.212893	KATNIP	protein_coding	16	27550133	27780344	1
ENSG00000047579	-0.275394	0.194657	DTNBP1	protein_coding	6	15522807	15663058	-1
ENSG00000047617	-0.2068	0.542374	ANO2	protein_coding	12	5531869	5946232	-1
ENSG00000047621	0.00464703	0.988398	C12orf4	protein_coding	12	4487735	4538508	-1
ENSG00000047634	0.107214	0.732748	SCML1	protein_coding	X	17737449	17754988	1
ENSG00000047644	0.235583	0.106049	WWC3	protein_coding	X	10015254	10144474	1
ENSG00000047648	1.23162	0.00917234	ARHGAP6	protein_coding	X	11117651	11665920	-1
ENSG00000047849	0.563446	1.32705e-07	MAP4	protein_coding	3	47850690	48089272	-1
ENSG00000047932	0.137104	0.503437	GOPC	protein_coding	6	117560269	117602542	-1
ENSG00000048028	-0.161323	0.361247	USP28	protein_coding	11	113797874	113875572	-1
ENSG00000048052	1.23598	0.00118955	HDAC9	protein_coding	7	18086949	19002416	1
ENSG00000048140	-0.362703	0.00711436	TSPAN17	protein_coding	5	176647387	176659054	1
ENSG00000048162	0.700785	0.000806983	NOP16	protein_coding	5	176383946	176388927	-1
ENSG00000048342	-0.869866	1.64185e-06	CC2D2A	protein_coding	4	15469865	15601552	1
ENSG00000048392	-0.158344	0.590219	RRM2B	protein_coding	8	102204502	102238961	-1
ENSG00000048405	0.637337	1.10796e-05	ZNF800	protein_coding	7	127346790	127431924	-1
ENSG00000048471	-0.492938	0.00599396	SNX29	protein_coding	16	11976734	12574287	1
ENSG00000048544	-0.202227	0.20108	MRPS10	protein_coding	6	42206807	42217861	-1
ENSG00000048649	0.393193	0.0102654	RSF1	protein_coding	11	77660009	77820869	-1
ENSG00000048707	0.344864	0.0639849	VPS13D	protein_coding	1	12230030	12512047	1
ENSG00000048740	0.20199	0.437938	CELF2	protein_coding	10	10798397	11336675	1
ENSG00000048828	0.154993	0.0609936	FAM120A	protein_coding	9	93451685	93566112	1
ENSG00000048991	-0.0205242	0.934873	R3HDM1	protein_coding	2	135531455	135725270	1
ENSG00000049089	0.137101	0.750636	COL9A2	protein_coding	1	40300489	40317813	-1
ENSG00000049130	0.385417	0.266089	KITLG	protein_coding	12	88492793	88580851	-1
ENSG00000049167	-0.1219	0.608721	ERCC8	protein_coding	5	60866454	60945073	-1
ENSG00000049192	-0.134719	0.715402	ADAMTS6	protein_coding	5	65148738	65481920	-1
ENSG00000049239	-0.284923	0.177702	H6PD	protein_coding	1	9234774	9271337	1
ENSG00000049245	0.197436	0.0535738	VAMP3	protein_coding	1	7771296	7781432	1
ENSG00000049246	-0.0947382	0.825446	PER3	protein_coding	1	7784291	7845177	1
ENSG00000049249	7.37871	5.71138e-53	TNFRSF9	protein_coding	1	7915871	7943165	-1
ENSG00000049323	-0.0636561	0.886407	LTBP1	protein_coding	2	32946953	33399509	1
ENSG00000049449	0.490775	0.001877	RCN1	protein_coding	11	32091074	32105722	1
ENSG00000049540	-0.262298	0.515165	ELN	protein_coding	7	74027789	74069907	1
ENSG00000049541	0.261592	0.0660154	RFC2	protein_coding	7	74231499	74254458	-1
ENSG00000049618	0.13586	0.352935	ARID1B	protein_coding	6	156776020	157210779	1
ENSG00000049656	0.183785	0.16267	CLPTM1L	protein_coding	5	1317752	1345099	-1
ENSG00000049759	0.638673	0.00160039	NEDD4L	protein_coding	18	58044226	58401540	1
ENSG00000049769	-0.89698	0.039983	PPP1R3F	protein_coding	X	49269793	49301461	1
ENSG00000049860	-0.260016	0.0226341	HEXB	protein_coding	5	74640023	74722647	1
ENSG00000049883	-0.943516	4.78029e-08	PTCD2	protein_coding	5	72320367	72368395	1
ENSG00000050130	-0.431443	0.00103662	JKAMP	protein_coding	14	59484443	59505410	1
ENSG00000050165	-0.118323	0.599459	DKK3	protein_coding	11	11956207	12009769	-1
ENSG00000050327	-0.11763	0.748021	ARHGEF5	protein_coding	7	144355288	144380632	1
ENSG00000050344	1.70744	8.56947e-13	NFE2L3	protein_coding	7	26152198	26187137	1
ENSG00000050393	0.411603	0.00491657	MCUR1	protein_coding	6	13786557	13814568	-1
ENSG00000050405	-0.337486	0.142397	LIMA1	protein_coding	12	50175788	50283520	-1
ENSG00000050426	-0.69294	7.80156e-05	LETMD1	protein_coding	12	51047962	51060424	1
ENSG00000050438	-0.525507	0.166976	SLC4A8	protein_coding	12	51391317	51515763	1
ENSG00000050555	-0.021642	0.934978	LAMC3	protein_coding	9	131009174	131094473	1
ENSG00000050628	-0.13825	0.468323	PTGER3	protein_coding	1	70852353	71047816	-1
ENSG00000050730	6.42109	2.7388e-26	TNIP3	protein_coding	4	121131408	121227466	-1
ENSG00000050748	-0.308823	0.0328084	MAPK9	protein_coding	5	180233143	180292099	-1
ENSG00000050767	-0.0807528	0.815668	COL23A1	protein_coding	5	178237476	178590393	-1
ENSG00000050820	-0.453922	0.00753861	BCAR1	protein_coding	16	75228181	75268053	-1
ENSG00000051009	-0.126448	0.563519	FHIP1B	protein_coding	11	6211345	6234711	-1
ENSG00000051108	1.3503	4.27553e-06	HERPUD1	protein_coding	16	56932142	56944864	1
ENSG00000051128	-0.31219	0.145957	HOMER3	protein_coding	19	18929201	18941261	-1
ENSG00000051180	-0.0829231	0.772639	RAD51	protein_coding	15	40694774	40732340	1
ENSG00000051341	-0.184199	0.582242	POLQ	protein_coding	3	121431431	121545988	-1
ENSG00000051382	0.695237	6.38296e-07	PIK3CB	protein_coding	3	138652698	138834928	-1
ENSG00000051523	-0.0881421	0.778882	CYBA	protein_coding	16	88643275	88651083	-1
ENSG00000051596	-0.134694	0.746064	THOC3	protein_coding	5	175917873	176034680	-1
ENSG00000051620	0.168899	0.194085	HEBP2	protein_coding	6	138403531	138422197	1
ENSG00000051825	-0.341357	0.0379005	MPHOSPH9	protein_coding	12	123152320	123244014	-1
ENSG00000052126	-0.589325	0.0212361	PLEKHA5	protein_coding	12	19129669	19376400	1
ENSG00000052723	-0.0634309	0.778537	SIKE1	protein_coding	1	114769479	114780685	-1
ENSG00000052749	0.512487	0.00740396	RRP12	protein_coding	10	97356358	97426076	-1
ENSG00000052795	0.047185	0.884947	FNIP2	protein_coding	4	158769026	158908050	1
ENSG00000052802	0.53893	4.33019e-05	MSMO1	protein_coding	4	165327667	165343164	1
ENSG00000052841	-0.292026	0.0562973	TTC17	protein_coding	11	43358920	43494933	1
ENSG00000053108	-2.18722	0.0171983	FSTL4	protein_coding	5	133196455	133612541	-1
ENSG00000053254	-0.889915	2.92728e-07	FOXN3	protein_coding	14	89124871	89619149	-1
ENSG00000053371	-0.363661	0.0226657	AKR7A2	protein_coding	1	19303965	19312144	-1
ENSG00000053372	0.223936	0.201159	MRTO4	protein_coding	1	19251805	19260128	1
ENSG00000053438	-0.0528122	0.896759	NNAT	protein_coding	20	37521206	37523690	1
ENSG00000053501	-0.10575	0.657203	USE1	protein_coding	19	17215346	17219829	1
ENSG00000053524	0.340004	0.353136	MCF2L2	protein_coding	3	183178041	183428778	-1
ENSG00000053747	-0.0938294	0.821462	LAMA3	protein_coding	18	23689453	23956222	1
ENSG00000053770	-0.286037	0.066317	AP5M1	protein_coding	14	57268924	57298742	1
ENSG00000053900	-0.230823	0.0847602	ANAPC4	protein_coding	4	25377263	25418498	1
ENSG00000053918	-0.117364	0.694868	KCNQ1	protein_coding	11	2444654	2849105	1
ENSG00000054116	0.119887	0.423393	TRAPPC3	protein_coding	1	36136570	36156053	-1
ENSG00000054118	0.505416	0.00531117	THRAP3	protein_coding	1	36224432	36305357	1
ENSG00000054148	0.0597034	0.81724	PHPT1	protein_coding	9	136848724	136851027	1
ENSG00000054219	0.111631	0.786737	LY75	protein_coding	2	159803355	159904756	-1
ENSG00000054267	0.710619	4.2698e-12	ARID4B	protein_coding	1	235131634	235328219	-1
ENSG00000054277	-0.329274	0.297572	OPN3	protein_coding	1	241590102	241677376	-1
ENSG00000054282	-0.437982	0.00922904	SDCCAG8	protein_coding	1	243256034	243500091	1
ENSG00000054392	-0.467902	0.181552	HHAT	protein_coding	1	210328252	210676296	1
ENSG00000054523	0.768953	7.228e-10	KIF1B	protein_coding	1	10210570	10381603	1
ENSG00000054598	-0.399063	0.25147	FOXC1	protein_coding	6	1609915	1613897	1
ENSG00000054611	-0.483578	0.0023597	TBC1D22A	protein_coding	22	46762617	47175699	1
ENSG00000054654	0.119048	0.738426	SYNE2	protein_coding	14	63761899	64226433	1
ENSG00000054690	0.0397046	0.928924	PLEKHH1	protein_coding	14	67533290	67589612	1
ENSG00000054793	0.141211	0.432121	ATP9A	protein_coding	20	51596514	51768390	-1
ENSG00000054965	-0.659574	7.04838e-05	FAM168A	protein_coding	11	73400487	73598189	-1
ENSG00000054967	1.62575	4.81851e-14	RELT	protein_coding	11	73376399	73397474	1
ENSG00000054983	-0.256756	0.0772608	GALC	protein_coding	14	87837820	87993665	-1
ENSG00000055044	0.460238	0.00263506	NOP58	protein_coding	2	202265736	202303661	1
ENSG00000055070	0.160067	0.122572	SZRD1	protein_coding	1	16352575	16398145	1
ENSG00000055130	0.508698	2.33461e-06	CUL1	protein_coding	7	148697914	148801110	1
ENSG00000055147	-0.0396914	0.842594	FAM114A2	protein_coding	5	153990148	154038936	-1
ENSG00000055163	-0.635602	0.115642	CYFIP2	protein_coding	5	157266079	157395595	1
ENSG00000055208	1.46277	5.35206e-23	TAB2	protein_coding	6	149218641	149411613	1
ENSG00000055211	0.0622365	0.759774	GINM1	protein_coding	6	149566294	149591748	1
ENSG00000055332	0.498832	0.000339187	EIF2AK2	protein_coding	2	37099210	37157522	-1
ENSG00000055483	1.05503	9.20659e-16	USP36	protein_coding	17	78787381	78841441	-1
ENSG00000055609	0.685478	0.000117928	KMT2C	protein_coding	7	152134922	152436644	-1
ENSG00000055813	-0.484648	0.0718071	CCDC85A	protein_coding	2	56183990	56386172	1
ENSG00000055917	0.14998	0.177446	PUM2	protein_coding	2	20248691	20352234	-1
ENSG00000055950	-0.280246	0.0762371	MRPL43	protein_coding	10	100969458	100987515	-1
ENSG00000056050	-0.363958	0.0568205	HPF1	protein_coding	4	169729470	169757944	-1
ENSG00000056097	0.567879	4.399e-07	ZFR	protein_coding	5	32354350	32444740	-1
ENSG00000056277	0.199738	0.310203	ZNF280C	protein_coding	X	130202707	130268899	-1
ENSG00000056558	7.06133	4.47634e-171	TRAF1	protein_coding	9	120902393	120929173	-1
ENSG00000056586	0.298213	0.0180466	RC3H2	protein_coding	9	122844556	122905359	-1
ENSG00000056972	-1.28989	2.47272e-06	TRAF3IP2	protein_coding	6	111555381	111606906	-1
ENSG00000057019	0.485858	0.035019	DCBLD2	protein_coding	3	98795941	98901695	-1
ENSG00000057252	0.788227	9.7939e-09	SOAT1	protein_coding	1	179293714	179358680	1
ENSG00000057294	0.142352	0.743968	PKP2	protein_coding	12	32790745	32896798	-1
ENSG00000057468	0.0298618	0.918399	MSH4	protein_coding	1	75796882	75913242	1
ENSG00000057608	0.281234	0.00308316	GDI2	protein_coding	10	5765223	5842132	-1
ENSG00000057657	0.120631	0.77202	PRDM1	protein_coding	6	105993463	106109939	1
ENSG00000057663	0.245703	0.0961761	ATG5	protein_coding	6	106045423	106325791	-1
ENSG00000057704	-1.68305	6.08185e-08	TMCC3	protein_coding	12	94567122	94650557	-1
ENSG00000057757	-0.000116449	0.991476	PITHD1	protein_coding	1	23778418	23788232	1
ENSG00000057935	-0.434742	0.0268482	MTA3	protein_coding	2	42494569	42756947	1
ENSG00000058056	-0.102199	0.766594	USP13	protein_coding	3	179653032	179804366	1
ENSG00000058063	0.233941	0.378108	ATP11B	protein_coding	3	182793503	182921629	1
ENSG00000058085	3.17305	2.10188e-06	LAMC2	protein_coding	1	183186238	183245127	1
ENSG00000058091	0.0911	0.5979	CDK14	protein_coding	7	90466424	91210590	1
ENSG00000058262	0.527659	3.85173e-07	SEC61A1	protein_coding	3	128051641	128071705	1
ENSG00000058272	0.242531	0.1514	PPP1R12A	protein_coding	12	79773563	79935460	-1
ENSG00000058404	-0.0659044	0.877041	CAMK2B	protein_coding	7	44210019	44334577	-1
ENSG00000058453	-0.732506	0.000825285	CROCC	protein_coding	1	16740273	16972964	1
ENSG00000058600	0.157786	0.267306	POLR3E	protein_coding	16	22297375	22335101	1
ENSG00000058668	0.671411	0.00102119	ATP2B4	protein_coding	1	203626832	203744081	1
ENSG00000058673	0.17217	0.671646	ZC3H11A	protein_coding	1	203795623	203854999	1
ENSG00000058729	0.545462	0.00311509	RIOK2	protein_coding	5	97160867	97183247	-1
ENSG00000058799	-0.291007	0.153886	YIPF1	protein_coding	1	53851719	53889798	-1
ENSG00000058804	-0.254681	0.077185	NDC1	protein_coding	1	53765478	53838463	-1
ENSG00000059122	-0.560302	9.62368e-05	FLYWCH1	protein_coding	16	2911931	2951208	1
ENSG00000059145	0.414488	0.0141673	UNKL	protein_coding	16	1363205	1414751	-1
ENSG00000059377	0.195565	0.616808	TBXAS1	protein_coding	7	139777051	140020325	1
ENSG00000059378	0.431112	3.95304e-07	PARP12	protein_coding	7	140023749	140062951	-1
ENSG00000059573	0.385675	0.0213627	ALDH18A1	protein_coding	10	95605941	95656711	-1
ENSG00000059588	-0.506655	0.0548839	TARBP1	protein_coding	1	234391313	234479179	-1
ENSG00000059691	-0.488148	0.00226686	GATB	protein_coding	4	151670504	151761007	-1
ENSG00000059728	0.510009	0.00862009	MXD1	protein_coding	2	69897688	69942945	1
ENSG00000059758	0.462418	0.00171589	CDK17	protein_coding	12	96278261	96400480	-1
ENSG00000059769	0.648109	0.026174	DNAJC25	protein_coding	9	111631334	111654351	1
ENSG00000059804	-1.21633	6.48553e-10	SLC2A3	protein_coding	12	7919230	8019007	-1
ENSG00000059915	0.249485	0.464834	PSD	protein_coding	10	102402617	102421539	-1
ENSG00000060069	0.506082	0.000296941	CTDP1	protein_coding	18	79679803	79754503	1
ENSG00000060138	0.430975	0.00915702	YBX3	protein_coding	12	10699089	10723323	-1
ENSG00000060140	-1.46358	5.7522e-07	STYK1	protein_coding	12	10618923	10674318	-1
ENSG00000060237	0.0925808	0.722492	WNK1	protein_coding	12	752579	911452	1
ENSG00000060303	0.0986766	0.787925	RPS17P5	processed_pseudogene	6	50857255	50857662	-1
ENSG00000060339	0.36769	0.0063138	CCAR1	protein_coding	10	68721012	68792377	1
ENSG00000060491	0.948738	1.05353e-20	OGFR	protein_coding	20	62804835	62814000	1
ENSG00000060642	-0.344699	0.206212	PIGV	protein_coding	1	26787054	26800659	1
ENSG00000060656	-0.488098	0.203032	PTPRU	protein_coding	1	29236516	29326813	1
ENSG00000060688	0.044461	0.802205	SNRNP40	protein_coding	1	31259568	31296788	-1
ENSG00000060718	0.0331718	0.920692	COL11A1	protein_coding	1	102876467	103108872	-1
ENSG00000060749	0.541858	4.10651e-05	QSER1	protein_coding	11	32892811	32993316	1
ENSG00000060762	0.0348313	0.917185	MPC1	protein_coding	6	166364919	166383013	-1
ENSG00000060971	-0.217283	0.424476	ACAA1	protein_coding	3	38103129	38137242	-1
ENSG00000060982	-0.280626	0.0730388	BCAT1	protein_coding	12	24810024	24949101	-1
ENSG00000061273	-1.0848	5.71064e-14	HDAC7	protein_coding	12	47782722	47833132	-1
ENSG00000061656	-0.0629177	0.887704	SPAG4	protein_coding	20	35615829	35621094	1
ENSG00000061676	0.2223	0.0031621	NCKAP1	protein_coding	2	182909115	183038858	-1
ENSG00000061794	0.269715	0.0992966	MRPS35	protein_coding	12	27710822	27756295	1
ENSG00000061918	1.06949	5.08474e-05	GUCY1B1	protein_coding	4	155758992	155807811	1
ENSG00000061936	0.271271	0.0955043	SFSWAP	protein_coding	12	131711081	131799738	1
ENSG00000061938	-1.81492	2.99424e-13	TNK2	protein_coding	3	195863364	195911945	-1
ENSG00000061987	0.169028	0.379919	MON2	protein_coding	12	62466817	62600476	1
ENSG00000062194	0.747331	5.16044e-15	GPBP1	protein_coding	5	57173948	57264679	1
ENSG00000062282	-0.192438	0.647896	DGAT2	protein_coding	11	75759512	75801535	1
ENSG00000062370	0.0832117	0.726426	ZNF112	protein_coding	19	44326555	44367217	-1
ENSG00000062485	0.268717	0.00123997	CS	protein_coding	12	56271699	56300391	-1
ENSG00000062524	-0.11558	0.719842	LTK	protein_coding	15	41503637	41513887	-1
ENSG00000062582	0.357269	0.357496	MRPS24	protein_coding	7	43866558	43869893	-1
ENSG00000062598	0.627477	4.42664e-07	ELMO2	protein_coding	20	46366050	46432985	-1
ENSG00000062650	0.548173	1.35587e-11	WAPL	protein_coding	10	86435256	86521792	-1
ENSG00000062716	0.736677	5.94794e-10	VMP1	protein_coding	17	59707192	59842255	1
ENSG00000062725	0.174346	0.0383463	APPBP2	protein_coding	17	60443158	60526242	-1
ENSG00000062822	-0.715361	0.000178072	POLD1	protein_coding	19	50384204	50418018	1
ENSG00000063046	-0.0951711	0.71724	EIF4B	protein_coding	12	53006282	53042215	1
ENSG00000063127	-0.21912	0.593176	SLC6A16	protein_coding	19	49289638	49325215	-1
ENSG00000063169	-0.121778	0.647583	BICRA	protein_coding	19	47608196	47703277	1
ENSG00000063176	-0.767319	6.74779e-06	SPHK2	protein_coding	19	48619291	48630717	1
ENSG00000063177	-0.102098	0.559019	RPL18	protein_coding	19	48615328	48619184	-1
ENSG00000063180	-0.193963	0.632877	CA11	protein_coding	19	48637946	48646187	-1
ENSG00000063241	-0.135584	0.555907	ISOC2	protein_coding	19	55452985	55462343	-1
ENSG00000063244	0.0625116	0.638889	U2AF2	protein_coding	19	55654146	55674716	1
ENSG00000063245	-0.369432	0.0148862	EPN1	protein_coding	19	55675226	55709858	1
ENSG00000063322	-0.446748	0.0033517	MED29	protein_coding	19	39391303	39400641	1
ENSG00000063438	0.278556	0.266049	AHRR	protein_coding	5	321714	438291	1
ENSG00000063587	0.924313	1.23269e-14	ZNF275	protein_coding	X	153334147	153360110	1
ENSG00000063601	0.515765	0.00108122	MTMR1	protein_coding	X	150692971	150765108	1
ENSG00000063660	-0.215405	0.537329	GPC1	protein_coding	2	240435663	240468076	1
ENSG00000063761	-0.91547	0.00998847	ADCK1	protein_coding	14	77800109	77935014	1
ENSG00000063854	-0.0873199	0.685683	HAGH	protein_coding	16	1795620	1827157	-1
ENSG00000063978	0.643419	9.71509e-11	RNF4	protein_coding	4	2462220	2515857	1
ENSG00000064012	-1.10185	0.00032762	CASP8	protein_coding	2	201233443	201361836	1
ENSG00000064042	-1.63442	9.13611e-16	LIMCH1	protein_coding	4	41359607	41700044	1
ENSG00000064102	-0.297019	0.0492284	INTS13	protein_coding	12	26905181	26938326	-1
ENSG00000064115	-0.577876	0.00112354	TM7SF3	protein_coding	12	26971579	27014434	-1
ENSG00000064199	-0.317549	0.403844	SPA17	protein_coding	11	124673844	124697518	1
ENSG00000064225	-0.12564	0.742146	ST3GAL6	protein_coding	3	98732236	98821201	1
ENSG00000064309	0.715062	0.0573413	CDON	protein_coding	11	125955796	126063335	-1
ENSG00000064313	0.170017	0.24319	TAF2	protein_coding	8	119730774	119832863	-1
ENSG00000064393	0.952633	3.66346e-12	HIPK2	protein_coding	7	139561570	139777998	-1
ENSG00000064419	0.0696667	0.590567	TNPO3	protein_coding	7	128954180	129055173	-1
ENSG00000064490	-0.0178024	0.929457	RFXANK	protein_coding	19	19192229	19201869	1
ENSG00000064545	-0.403924	0.124001	TMEM161A	protein_coding	19	19119169	19138513	-1
ENSG00000064547	-0.672459	0.124512	LPAR2	protein_coding	19	19623655	19628930	-1
ENSG00000064601	-0.229485	0.068186	CTSA	protein_coding	20	45890144	45898949	1
ENSG00000064607	-0.15266	0.442644	SUGP2	protein_coding	19	18990888	19034023	-1
ENSG00000064651	2.20044	1.52855e-41	SLC12A2	protein_coding	5	128083766	128189677	1
ENSG00000064652	0.0299429	0.934308	SNX24	protein_coding	5	122843439	123029354	1
ENSG00000064666	-0.40351	0.158298	CNN2	protein_coding	19	1026586	1039068	1
ENSG00000064687	-1.1478	0.0167619	ABCA7	protein_coding	19	1039997	1065572	1
ENSG00000064692	0.150928	0.629415	SNCAIP	protein_coding	5	122311354	122464219	1
ENSG00000064703	0.213139	0.201425	DDX20	protein_coding	1	111754832	111775602	1
ENSG00000064726	-0.00147132	0.997712	BTBD1	protein_coding	15	83016423	83067252	-1
ENSG00000064763	-0.537331	0.0121267	FAR2	protein_coding	12	29149016	29341121	1
ENSG00000064932	0.88468	1.79789e-07	SBNO2	protein_coding	19	1107637	1174268	-1
ENSG00000064933	-0.292785	0.212829	PMS1	protein_coding	2	189784085	189877629	1
ENSG00000064961	-0.0725164	0.770758	HMG20B	protein_coding	19	3572777	3579088	1
ENSG00000064989	-1.14844	4.48695e-09	CALCRL	protein_coding	2	187341964	187448460	-1
ENSG00000064995	-0.302199	0.030202	TAF11	protein_coding	6	34877462	34889192	-1
ENSG00000064999	-1.18134	1.1206e-07	ANKS1A	protein_coding	6	34889255	35091406	1
ENSG00000065000	0.554795	8.0537e-07	AP3D1	protein_coding	19	2100988	2164468	-1
ENSG00000065029	-0.454339	0.0562973	ZNF76	protein_coding	6	35258909	35295985	1
ENSG00000065054	-1.1756	2.64295e-05	NHERF2	protein_coding	16	2025356	2039026	1
ENSG00000065057	-0.896969	0.000308478	NTHL1	protein_coding	16	2039815	2047866	-1
ENSG00000065060	0.740711	0.000538854	BLTP3A	protein_coding	6	34792083	34877514	1
ENSG00000065135	0.54036	3.65568e-13	GNAI3	protein_coding	1	109548615	109600195	1
ENSG00000065150	0.151619	0.222388	IPO5	protein_coding	13	97953658	98024296	1
ENSG00000065154	0.312541	0.0381165	OAT	protein_coding	10	124397303	124418976	-1
ENSG00000065183	0.183238	0.292926	WDR3	protein_coding	1	117929720	117966543	1
ENSG00000065243	0.424076	9.08014e-05	PKN2	protein_coding	1	88684222	88836255	1
ENSG00000065268	-0.162581	0.464119	WDR18	protein_coding	19	984332	998438	1
ENSG00000065308	-1.42051	1.1208e-08	TRAM2	protein_coding	6	52497408	52577060	-1
ENSG00000065320	0.889332	0.0465071	NTN1	protein_coding	17	9021510	9244000	1
ENSG00000065328	-0.984528	2.38016e-05	MCM10	protein_coding	10	13161558	13211110	1
ENSG00000065357	-0.396713	0.0397934	DGKA	protein_coding	12	55927319	55954027	1
ENSG00000065413	-0.874229	0.0120719	ANKRD44	protein_coding	2	196967017	197311173	-1
ENSG00000065427	0.395521	3.04986e-10	KARS1	protein_coding	16	75627474	75648643	-1
ENSG00000065457	-0.11685	0.4909	ADAT1	protein_coding	16	75596868	75623300	-1
ENSG00000065485	0.574359	6.99924e-05	PDIA5	protein_coding	3	123067025	123225227	1
ENSG00000065491	1.05208	4.47266e-18	TBC1D22B	protein_coding	6	37257772	37332970	1
ENSG00000065518	-0.182278	0.235186	NDUFB4	protein_coding	3	120596328	120602507	1
ENSG00000065526	0.691658	1.55733e-07	SPEN	protein_coding	1	15836095	15940456	1
ENSG00000065534	-0.00854245	0.985368	MYLK	protein_coding	3	123610049	123884332	-1
ENSG00000065548	0.499373	0.000264149	ZC3H15	protein_coding	2	186486253	186509361	1
ENSG00000065559	0.343369	0.00923564	MAP2K4	protein_coding	17	12020829	12143830	1
ENSG00000065600	-0.0782123	0.821848	PACC1	protein_coding	1	212363928	212414901	-1
ENSG00000065609	-1.59559	0.00477189	SNAP91	protein_coding	6	83552880	83709691	-1
ENSG00000065613	0.507655	2.72992e-05	SLK	protein_coding	10	103967140	104029233	1
ENSG00000065615	-0.636791	0.000686055	CYB5R4	protein_coding	6	83859656	83967423	1
ENSG00000065618	-0.243795	0.54259	COL17A1	protein_coding	10	104031286	104085880	-1
ENSG00000065621	-0.22001	0.586435	GSTO2	protein_coding	10	104268873	104304950	1
ENSG00000065665	-0.291523	0.378108	SEC61A2	protein_coding	10	12129637	12169961	1
ENSG00000065675	-0.883815	0.0120293	PRKCQ	protein_coding	10	6427143	6580301	-1
ENSG00000065717	-0.497917	0.087175	TLE2	protein_coding	19	2997639	3047635	-1
ENSG00000065802	0.576187	0.0284745	ASB1	protein_coding	2	238426742	238452250	1
ENSG00000065809	-0.0375022	0.872968	FAM107B	protein_coding	10	14518557	14774897	-1
ENSG00000065833	0.565906	0.0295807	ME1	protein_coding	6	83210402	83431051	-1
ENSG00000065882	0.499651	0.000978859	TBC1D1	protein_coding	4	37891084	38139175	1
ENSG00000065883	0.505827	2.50778e-06	CDK13	protein_coding	7	39950121	40099580	1
ENSG00000065911	1.87121	4.84242e-20	MTHFD2	protein_coding	2	74186172	74217565	1
ENSG00000065923	0.0392792	0.910717	SLC9A7	protein_coding	X	46599251	46759118	-1
ENSG00000065970	0.125786	0.381403	FOXJ2	protein_coding	12	8032716	8055517	1
ENSG00000065978	0.295356	0.112072	YBX1	protein_coding	1	42682418	42703805	1
ENSG00000065989	-1.0081	1.57998e-05	PDE4A	protein_coding	19	10416773	10469630	1
ENSG00000066027	-0.838601	3.90505e-07	PPP2R5A	protein_coding	1	212285410	212361853	1
ENSG00000066044	0.318874	9.65873e-05	ELAVL1	protein_coding	19	7958573	8005659	-1
ENSG00000066056	-0.463177	0.00118536	TIE1	protein_coding	1	43300982	43323108	1
ENSG00000066084	-0.0272685	0.920747	DIP2B	protein_coding	12	50504985	50748657	1
ENSG00000066117	0.106691	0.334671	SMARCD1	protein_coding	12	50085200	50100707	1
ENSG00000066135	0.0283837	0.897101	KDM4A	protein_coding	1	43650149	43705518	1
ENSG00000066136	-0.129787	0.537876	NFYC	protein_coding	1	40691648	40771603	1
ENSG00000066185	-0.344169	0.325968	ZMYND12	protein_coding	1	42430329	42456253	-1
ENSG00000066230	0.0861468	0.822738	SLC9A3	protein_coding	5	470456	524449	-1
ENSG00000066248	-0.143823	0.578319	NGEF	protein_coding	2	232878701	233013256	-1
ENSG00000066279	0.0379269	0.943737	ASPM	protein_coding	1	197084121	197146694	-1
ENSG00000066322	-0.0119431	0.956185	ELOVL1	protein_coding	1	43363398	43368074	-1
ENSG00000066379	-0.352759	0.0734541	POLR1H	protein_coding	6	30058899	30064909	1
ENSG00000066422	0.597428	6.18175e-05	ZBTB11	protein_coding	3	101648889	101677135	-1
ENSG00000066427	0.0569649	0.781852	ATXN3	protein_coding	14	92044496	92106621	-1
ENSG00000066455	0.894358	2.63427e-10	GOLGA5	protein_coding	14	92794305	92839947	1
ENSG00000066468	-0.22666	0.440455	FGFR2	protein_coding	10	121478332	121598458	-1
ENSG00000066557	0.15463	0.384294	LRRC40	protein_coding	1	70144805	70205579	-1
ENSG00000066583	0.125924	0.711067	ISOC1	protein_coding	5	129094749	129114028	1
ENSG00000066629	-0.761454	6.08209e-07	EML1	protein_coding	14	99737693	99942060	1
ENSG00000066651	0.978429	2.47218e-06	TRMT11	protein_coding	6	125986479	126203817	1
ENSG00000066654	-0.30381	0.120238	THUMPD1	protein_coding	16	20702816	20742084	-1
ENSG00000066697	1.13221	2.79421e-17	MSANTD3	protein_coding	9	100427143	100451734	1
ENSG00000066735	-1.54738	2.69097e-05	KIF26A	protein_coding	14	104136454	104180894	1
ENSG00000066739	0.187337	0.154277	ATG2B	protein_coding	14	96279195	96363341	-1
ENSG00000066777	0.272693	0.076451	ARFGEF1	protein_coding	8	67173511	67343781	-1
ENSG00000066813	-0.163519	0.571183	ACSM2B	protein_coding	16	20536226	20576427	-1
ENSG00000066827	-0.0266701	0.933471	ZFAT	protein_coding	8	134477788	134713049	-1
ENSG00000066855	0.326346	0.0089229	MTFR1	protein_coding	8	65644734	65771261	1
ENSG00000066926	0.343278	0.261238	FECH	protein_coding	18	57544377	57586732	-1
ENSG00000066933	0.63512	4.1651e-09	MYO9A	protein_coding	15	71822291	72118577	-1
ENSG00000067048	0.0494214	0.794098	DDX3Y	protein_coding	Y	12904108	12920478	1
ENSG00000067057	-0.15962	0.439435	PFKP	protein_coding	10	3066333	3137718	1
ENSG00000067064	0.685233	3.82295e-05	IDI1	protein_coding	10	1039152	1049119	-1
ENSG00000067066	0.26291	0.0546422	SP100	protein_coding	2	230415942	230545606	1
ENSG00000067082	1.30245	2.96856e-33	KLF6	protein_coding	10	3775996	3785281	-1
ENSG00000067113	0.990683	3.31226e-11	PLPP1	protein_coding	5	55424854	55534969	-1
ENSG00000067141	-0.243698	0.550903	NEO1	protein_coding	15	73051710	73305205	1
ENSG00000067167	0.62693	0.001706	TRAM1	protein_coding	8	70573218	70608416	-1
ENSG00000067177	-0.821125	1.93634e-08	PHKA1	protein_coding	X	72578814	72714319	-1
ENSG00000067182	0.445561	0.0081281	TNFRSF1A	protein_coding	12	6328757	6342114	-1
ENSG00000067191	-0.149804	0.654741	CACNB1	protein_coding	17	39173453	39197702	-1
ENSG00000067208	-0.259816	0.214255	EVI5	protein_coding	1	92508696	92792404	-1
ENSG00000067221	-0.789169	0.000360204	STOML1	protein_coding	15	73978926	73994622	-1
ENSG00000067225	0.157418	0.462322	PKM	protein_coding	15	72199029	72231819	-1
ENSG00000067248	-0.222271	0.0818893	DHX29	protein_coding	5	55256055	55307694	-1
ENSG00000067334	0.563266	0.00113486	DNTTIP2	protein_coding	1	93866284	93879918	-1
ENSG00000067365	0.150502	0.476083	METTL22	protein_coding	16	8621683	8649654	1
ENSG00000067369	0.148158	0.202019	TP53BP1	protein_coding	15	43403061	43510728	-1
ENSG00000067445	-0.526448	0.0157949	TRO	protein_coding	X	54920462	54931431	1
ENSG00000067533	0.418489	0.0158257	RRP15	protein_coding	1	218285293	218337983	1
ENSG00000067560	0.140611	0.115249	RHOA	protein_coding	3	49359139	49412998	-1
ENSG00000067596	0.130911	0.243714	DHX8	protein_coding	17	43483865	43610338	1
ENSG00000067606	-0.0169746	0.959165	PRKCZ	protein_coding	1	2050411	2185395	1
ENSG00000067646	0.0392106	0.845626	ZFY	protein_coding	Y	2935281	2982506	1
ENSG00000067704	-0.237573	0.00722235	IARS2	protein_coding	1	220094132	220148041	1
ENSG00000067715	-0.0753233	0.785631	SYT1	protein_coding	12	78863993	79452008	1
ENSG00000067798	1.12077	0.00152758	NAV3	protein_coding	12	77324641	78213010	1
ENSG00000067829	-0.0187826	0.93704	IDH3G	protein_coding	X	153785766	153794512	-1
ENSG00000067836	-0.449348	0.217116	ROGDI	protein_coding	16	4796968	4802880	-1
ENSG00000067840	-0.228154	0.475533	PDZD4	protein_coding	X	153802166	153830565	-1
ENSG00000067842	-0.13235	0.583644	ATP2B3	protein_coding	X	153517642	153582939	1
ENSG00000067900	0.480462	6.79964e-06	ROCK1	protein_coding	18	20944612	21111813	-1
ENSG00000067955	0.435171	1.92942e-05	CBFB	protein_coding	16	67028984	67101058	1
ENSG00000067992	-0.972473	1.72663e-05	PDK3	protein_coding	X	24465244	24550466	1
ENSG00000068001	-0.547019	0.000556073	HYAL2	protein_coding	3	50317790	50322782	-1
ENSG00000068024	-0.635799	0.00179692	HDAC4	protein_coding	2	239048168	239401654	-1
ENSG00000068028	0.825113	2.61062e-05	RASSF1	protein_coding	3	50329782	50340980	-1
ENSG00000068078	-0.754135	0.102836	FGFR3	protein_coding	4	1793293	1808872	1
ENSG00000068079	1.03583	0.00315887	IFI35	protein_coding	17	43006740	43014456	1
ENSG00000068097	-0.106322	0.610994	HEATR6	protein_coding	17	60041008	60078922	-1
ENSG00000068120	-0.05611	0.713737	COASY	protein_coding	17	42561467	42566277	1
ENSG00000068137	-0.641696	0.00827151	PLEKHH3	protein_coding	17	42667914	42676994	-1
ENSG00000068305	0.553024	1.96713e-08	MEF2A	protein_coding	15	99565417	99716488	1
ENSG00000068308	0.330135	0.00134822	OTUD5	protein_coding	X	48922024	48958386	-1
ENSG00000068323	1.05618	4.0971e-20	TFE3	protein_coding	X	49028726	49043410	-1
ENSG00000068354	0.340951	0.0241977	TBC1D25	protein_coding	X	48539714	48562609	1
ENSG00000068366	0.515026	5.80151e-05	ACSL4	protein_coding	X	109624244	109733403	-1
ENSG00000068383	0.279398	0.0851992	INPP5A	protein_coding	10	132537787	132783480	1
ENSG00000068394	0.146954	0.436158	GPKOW	protein_coding	X	49113407	49123735	-1
ENSG00000068400	0.602777	0.000202556	GRIPAP1	protein_coding	X	48973720	49002265	-1
ENSG00000068438	0.514551	1.48141e-05	FTSJ1	protein_coding	X	48476021	48486364	1
ENSG00000068489	-0.0328886	0.934045	PRR11	protein_coding	17	59155732	59206709	1
ENSG00000068615	-0.857512	0.0934137	REEP1	protein_coding	2	86213993	86338083	-1
ENSG00000068650	0.03702	0.854236	ATP11A	protein_coding	13	112690038	112887168	1
ENSG00000068654	0.150152	0.452387	POLR1A	protein_coding	2	86020216	86106155	-1
ENSG00000068697	-0.12723	0.245507	LAPTM4A	protein_coding	2	20032650	20051628	-1
ENSG00000068724	0.0161311	0.966738	TTC7A	protein_coding	2	46915869	47076137	1
ENSG00000068745	-0.349093	0.00375361	IP6K2	protein_coding	3	48688003	48740353	-1
ENSG00000068784	-0.27355	0.257925	SRBD1	protein_coding	2	45388680	45612165	-1
ENSG00000068796	0.0658931	0.645608	KIF2A	protein_coding	5	62306162	62391025	1
ENSG00000068831	-1.03689	0.0472431	RASGRP2	protein_coding	11	64726911	64745456	-1
ENSG00000068878	0.486198	2.87991e-07	PSME4	protein_coding	2	53864069	53970993	-1
ENSG00000068885	-0.422748	0.0223543	IFT80	protein_coding	3	160256986	160399880	-1
ENSG00000068903	-0.0595098	0.802317	SIRT2	protein_coding	19	38878555	38899862	-1
ENSG00000068912	0.42689	0.0122295	ERLEC1	protein_coding	2	53787009	53833038	1
ENSG00000068971	0.193603	0.377124	PPP2R5B	protein_coding	11	64917553	64934475	1
ENSG00000068976	-0.0935759	0.798596	PYGM	protein_coding	11	64746389	64759974	-1
ENSG00000069011	0.0187646	0.941922	PITX1	protein_coding	5	135027734	135034813	-1
ENSG00000069020	1.1505	8.49899e-13	MAST4	protein_coding	5	66596380	67169593	1
ENSG00000069122	-0.633638	0.120377	ADGRF5	protein_coding	6	46852522	46954943	-1
ENSG00000069248	-0.267028	0.0440671	NUP133	protein_coding	1	229440259	229508341	-1
ENSG00000069275	-0.012716	0.94151	NUCKS1	protein_coding	1	205712822	205750182	-1
ENSG00000069329	0.158029	0.161907	VPS35	protein_coding	16	46656132	46689518	-1
ENSG00000069345	0.332145	0.00141073	DNAJA2	protein_coding	16	46955362	46973674	-1
ENSG00000069399	1.98977	4.15129e-22	BCL3	protein_coding	19	44747705	44760044	1
ENSG00000069424	-0.580046	0.0267863	KCNAB2	protein_coding	1	5990927	6101193	1
ENSG00000069482	0.147074	0.731115	GAL	protein_coding	11	68683779	68691175	1
ENSG00000069493	4.11802	6.08054e-08	CLEC2D	protein_coding	12	9664969	9699553	1
ENSG00000069509	-0.260228	0.317454	FUNDC1	protein_coding	X	44523639	44542859	-1
ENSG00000069667	-0.0883298	0.757494	RORA	protein_coding	15	60488284	61229302	-1
ENSG00000069702	-1.1694	3.81613e-06	TGFBR3	protein_coding	1	91680343	91906335	-1
ENSG00000069812	-0.365355	0.376727	HES2	protein_coding	1	6412418	6424670	-1
ENSG00000069849	-0.106178	0.545374	ATP1B3	protein_coding	3	141876124	141926549	1
ENSG00000069869	0.625826	4.85815e-11	NEDD4	protein_coding	15	55826922	55993660	-1
ENSG00000069943	-0.659941	0.000275252	PIGB	protein_coding	15	55318960	55355648	1
ENSG00000069956	0.937933	3.80684e-19	MAPK6	protein_coding	15	51952106	52067375	1
ENSG00000069966	-0.999816	2.75435e-09	GNB5	protein_coding	15	52115100	52191392	-1
ENSG00000069974	1.20563	5.78576e-17	RAB27A	protein_coding	15	55202966	55319113	-1
ENSG00000069998	-0.744563	1.63174e-05	HDHD5	protein_coding	22	17137511	17165287	-1
ENSG00000070010	0.139953	0.399559	UFD1	protein_coding	22	19449911	19479202	-1
ENSG00000070018	-0.360534	0.0414355	LRP6	protein_coding	12	12116025	12267044	-1
ENSG00000070047	0.446473	0.00016685	PHRF1	protein_coding	11	576470	612222	1
ENSG00000070061	-0.235224	0.232352	ELP1	protein_coding	9	108866898	108934328	-1
ENSG00000070081	0.543415	0.00112153	NUCB2	protein_coding	11	17208153	17349980	1
ENSG00000070087	-0.335756	0.161338	PFN2	protein_coding	3	149964904	150050788	-1
ENSG00000070159	0.022618	0.943676	PTPN3	protein_coding	9	109375466	109498313	-1
ENSG00000070214	-0.167749	0.499555	SLC44A1	protein_coding	9	105244622	105439171	1
ENSG00000070269	-0.374305	0.0987646	TMEM260	protein_coding	14	56488354	56650606	1
ENSG00000070366	-0.167329	0.394422	SMG6	protein_coding	17	2059839	2303785	-1
ENSG00000070367	0.328732	0.0186284	EXOC5	protein_coding	14	57200507	57268905	-1
ENSG00000070371	-0.352385	0.238677	CLTCL1	protein_coding	22	19179473	19291719	-1
ENSG00000070404	4.06046	3.46944e-49	FSTL3	protein_coding	19	676392	683392	1
ENSG00000070413	-0.635041	7.12646e-07	DGCR2	protein_coding	22	19036282	19122454	-1
ENSG00000070423	0.309802	0.0629057	RNF126	protein_coding	19	647526	663233	-1
ENSG00000070444	0.216192	0.223054	MNT	protein_coding	17	2384073	2401104	-1
ENSG00000070476	0.0868456	0.735839	ZXDC	protein_coding	3	126437601	126475891	-1
ENSG00000070495	0.942667	9.09876e-08	JMJD6	protein_coding	17	76712832	76726799	-1
ENSG00000070501	-0.53002	0.0023597	POLB	protein_coding	8	42338454	42371808	1
ENSG00000070526	-0.218421	0.312119	ST6GALNAC1	protein_coding	17	76624761	76643786	-1
ENSG00000070540	0.250768	0.185589	WIPI1	protein_coding	17	68420948	68457513	-1
ENSG00000070610	-1.17181	7.48548e-12	GBA2	protein_coding	9	35736866	35749228	-1
ENSG00000070614	0.402825	0.000346499	NDST1	protein_coding	5	150485818	150558211	1
ENSG00000070669	1.79573	0.00315796	ASNS	protein_coding	7	97851677	97872542	-1
ENSG00000070718	-1.04659	6.19705e-05	AP3M2	protein_coding	8	42152946	42171673	1
ENSG00000070731	-0.235132	0.481507	ST6GALNAC2	protein_coding	17	76565377	76586956	-1
ENSG00000070756	0.113766	0.639684	PABPC1	protein_coding	8	100685816	100722809	-1
ENSG00000070759	-0.612473	0.113265	TESK2	protein_coding	1	45343883	45491163	-1
ENSG00000070761	0.088575	0.743766	CFAP20	protein_coding	16	58113592	58129381	-1
ENSG00000070770	0.0954828	0.52348	CSNK2A2	protein_coding	16	58157907	58198106	-1
ENSG00000070778	0.659484	0.000249634	PTPN21	protein_coding	14	88465778	88555007	-1
ENSG00000070785	-0.173509	0.353596	EIF2B3	protein_coding	1	44850522	44986722	-1
ENSG00000070814	-0.191448	0.0842172	TCOF1	protein_coding	5	150357629	150400308	1
ENSG00000070831	0.543446	0.103606	CDC42	protein_coding	1	22052627	22101360	1
ENSG00000070882	1.08365	5.54772e-06	OSBPL3	protein_coding	7	24796540	24981634	-1
ENSG00000070950	-0.152221	0.398326	RAD18	protein_coding	3	8775402	8963773	-1
ENSG00000070961	-0.193297	0.213176	ATP2B1	protein_coding	12	89588049	89709366	-1
ENSG00000071051	0.39375	0.000280891	NCK2	protein_coding	2	105744912	105894274	1
ENSG00000071054	0.65876	4.52363e-07	MAP4K4	protein_coding	2	101696850	101894690	1
ENSG00000071073	-0.219817	0.488268	MGAT4A	protein_coding	2	98619106	98731132	-1
ENSG00000071082	-0.11887	0.528453	RPL31	protein_coding	2	101002229	101024032	1
ENSG00000071127	0.0554489	0.79848	WDR1	protein_coding	4	10068089	10116972	-1
ENSG00000071189	-0.279281	0.0268489	SNX13	protein_coding	7	17790761	17940501	-1
ENSG00000071205	-0.190049	0.502354	ARHGAP10	protein_coding	4	147732063	148072776	1
ENSG00000071242	0.442246	0.000566036	RPS6KA2	protein_coding	6	166409364	166906451	-1
ENSG00000071243	0.0692675	0.746064	ING3	protein_coding	7	120950763	120977216	1
ENSG00000071246	-1.6271	5.23839e-11	VASH1	protein_coding	14	76761468	76783015	1
ENSG00000071282	-3.09353	7.08422e-08	LMCD1	protein_coding	3	8501807	8574668	1
ENSG00000071462	0.175541	0.24573	BUD23	protein_coding	7	73683597	73698212	1
ENSG00000071537	0.915105	7.07839e-07	SEL1L	protein_coding	14	81471547	81533853	-1
ENSG00000071539	-0.135048	0.543099	TRIP13	protein_coding	5	892884	919357	1
ENSG00000071553	-0.232989	0.238912	ATP6AP1	protein_coding	X	154428633	154436516	1
ENSG00000071564	0.168091	0.250109	TCF3	protein_coding	19	1609291	1652615	-1
ENSG00000071575	-0.96299	6.44281e-09	TRIB2	protein_coding	2	12716910	12742734	1
ENSG00000071626	0.313705	0.00318146	DAZAP1	protein_coding	19	1407569	1435687	1
ENSG00000071655	-0.183951	0.34109	MBD3	protein_coding	19	1573596	1592865	-1
ENSG00000071794	-0.829385	8.63193e-11	HLTF	protein_coding	3	149030127	149086554	-1
ENSG00000071859	0.276483	0.0390882	FAM50A	protein_coding	X	154444141	154450654	1
ENSG00000071889	-0.184094	0.475486	FAM3A	protein_coding	X	154506159	154516242	-1
ENSG00000071894	-0.160396	0.544856	CPSF1	protein_coding	8	144393229	144409335	-1
ENSG00000071967	-0.617747	0.00987566	CYBRD1	protein_coding	2	171522247	171558129	1
ENSG00000071994	-0.010123	0.960238	PDCD2	protein_coding	6	170575295	170584692	-1
ENSG00000072041	-0.0826909	0.808562	SLC6A15	protein_coding	12	84859491	84913629	-1
ENSG00000072042	0.137345	0.394237	RDH11	protein_coding	14	67676800	67695793	-1
ENSG00000072062	0.196959	0.148046	PRKACA	protein_coding	19	14091688	14118084	-1
ENSG00000072071	-1.27374	0.000143305	ADGRL1	protein_coding	19	14147743	14206187	-1
ENSG00000072110	0.0491879	0.821848	ACTN1	protein_coding	14	68874128	68979440	-1
ENSG00000072121	0.0761188	0.704709	ZFYVE26	protein_coding	14	67727374	67816590	-1
ENSG00000072133	0.184232	0.589628	RPS6KA6	protein_coding	X	84058346	84206356	-1
ENSG00000072134	-0.15497	0.328904	EPN2	protein_coding	17	19215615	19336715	1
ENSG00000072135	-0.502583	0.0312007	PTPN18	protein_coding	2	130356045	130375405	1
ENSG00000072163	-0.521693	0.138657	LIMS2	protein_coding	2	127638381	127681786	-1
ENSG00000072195	-2.38303	4.72812e-06	SPEG	protein_coding	2	219434843	219493629	1
ENSG00000072201	-2.08306	0.00308802	LNX1	protein_coding	4	53459301	53701405	-1
ENSG00000072210	-0.979486	7.12245e-10	ALDH3A2	protein_coding	17	19648136	19685760	1
ENSG00000072274	0.0585607	0.824105	TFRC	protein_coding	3	196012511	196082153	-1
ENSG00000072310	0.6992	0.000362855	SREBF1	protein_coding	17	17810399	17837002	-1
ENSG00000072364	0.750836	1.19427e-09	AFF4	protein_coding	5	132875395	132963634	-1
ENSG00000072401	0.863011	3.09196e-05	UBE2D1	protein_coding	10	58334979	58370751	1
ENSG00000072415	0.334374	0.00215108	PALS1	protein_coding	14	67240713	67336061	1
ENSG00000072422	-0.484353	0.00155582	RHOBTB1	protein_coding	10	60869438	61001440	-1
ENSG00000072501	0.0897373	0.62593	SMC1A	protein_coding	X	53374149	53422728	-1
ENSG00000072506	-0.139888	0.438851	HSD17B10	protein_coding	X	53431258	53434370	-1
ENSG00000072518	0.0783851	0.663097	MARK2	protein_coding	11	63838928	63911020	1
ENSG00000072571	-0.0786948	0.859698	HMMR	protein_coding	5	163460203	163491941	1
ENSG00000072609	0.233487	0.0548839	CHFR	protein_coding	12	132822187	132956304	-1
ENSG00000072682	0.450265	0.0109739	P4HA2	protein_coding	5	132190147	132295315	-1
ENSG00000072736	-0.697442	1.66426e-07	NFATC3	protein_coding	16	68084751	68229259	1
ENSG00000072756	0.473917	0.00361555	TRNT1	protein_coding	3	3126933	3153435	1
ENSG00000072778	0.155858	0.221419	ACADVL	protein_coding	17	7217125	7225266	1
ENSG00000072786	0.255622	0.039363	STK10	protein_coding	5	172042079	172188224	-1
ENSG00000072803	0.381879	0.00195514	FBXW11	protein_coding	5	171861549	172006873	-1
ENSG00000072840	-0.306561	0.063009	EVC	protein_coding	4	5711201	5814305	1
ENSG00000072849	1.08371	3.82746e-11	DERL2	protein_coding	17	5471254	5486811	-1
ENSG00000072864	0.212644	0.222812	NDE1	protein_coding	16	15643267	15734691	1
ENSG00000072952	2.01617	8.2131e-05	IRAG1	protein_coding	11	10573091	10693988	-1
ENSG00000072954	-1.64771	0.00060404	TMEM38A	protein_coding	19	16661139	16690023	1
ENSG00000072958	0.0737516	0.722018	AP1M1	protein_coding	19	16197854	16245906	1
ENSG00000073008	0.570769	0.00555473	PVR	protein_coding	19	44643798	44666162	1
ENSG00000073050	-0.182156	0.484964	XRCC1	protein_coding	19	43543311	43580473	-1
ENSG00000073060	-0.292924	0.104929	SCARB1	protein_coding	12	124776856	124882668	-1
ENSG00000073111	-0.761187	2.96832e-06	MCM2	protein_coding	3	127598223	127622436	1
ENSG00000073146	-0.217773	0.582242	MOV10L1	protein_coding	22	50090006	50161690	1
ENSG00000073150	-0.119971	0.789094	PANX2	protein_coding	22	50170731	50180295	1
ENSG00000073169	-0.37665	0.108494	SELENOO	protein_coding	22	50201011	50217616	1
ENSG00000073282	3.50729	0.00729543	TP63	protein_coding	3	189631389	189897276	1
ENSG00000073331	-0.257614	0.346353	ALPK1	protein_coding	4	112285509	112442621	1
ENSG00000073350	-0.629567	0.141635	LLGL2	protein_coding	17	75525080	75575209	1
ENSG00000073417	0.610115	4.02033e-05	PDE8A	protein_coding	15	84980440	85139145	1
ENSG00000073464	-0.424656	0.114826	CLCN4	protein_coding	X	10156975	10237660	1
ENSG00000073536	0.20768	0.326601	NLE1	protein_coding	17	35128730	35142304	-1
ENSG00000073578	0.0358845	0.871714	SDHA	protein_coding	5	218303	257082	1
ENSG00000073584	-0.121025	0.691025	SMARCE1	protein_coding	17	40624962	40648654	-1
ENSG00000073605	-0.445412	0.1303	GSDMB	protein_coding	17	39904595	39919854	-1
ENSG00000073614	0.616762	4.34615e-07	KDM5A	protein_coding	12	280057	389320	-1
ENSG00000073670	-0.561622	0.18008	ADAM11	protein_coding	17	44758988	44781846	1
ENSG00000073711	1.02964	1.271e-16	PPP2R3A	protein_coding	3	135965728	136147894	1
ENSG00000073712	0.921855	3.48829e-14	FERMT2	protein_coding	14	52857268	52952435	-1
ENSG00000073734	0.188467	0.668486	ABCB11	protein_coding	2	168915498	169031324	-1
ENSG00000073737	0.251092	0.458737	DHRS9	protein_coding	2	169064789	169096167	1
ENSG00000073756	2.84237	3.10613e-21	PTGS2	protein_coding	1	186671791	186680922	-1
ENSG00000073792	0.461806	0.00174584	IGF2BP2	protein_coding	3	185643130	185825042	-1
ENSG00000073803	0.533972	0.000733094	MAP3K13	protein_coding	3	185282941	185489094	1
ENSG00000073849	0.927407	2.73013e-17	ST6GAL1	protein_coding	3	186930325	187078553	1
ENSG00000073905	0.0792097	0.840784	VDAC1P1	processed_pseudogene	X	80929500	80930347	1
ENSG00000073910	-2.17506	1.21003e-26	FRY	protein_coding	13	31846713	32299125	1
ENSG00000073921	0.279089	0.0133104	PICALM	protein_coding	11	85957175	86069882	-1
ENSG00000073969	-0.322033	0.00308217	NSF	protein_coding	17	46590669	46757679	1
ENSG00000074054	0.279431	0.0138152	CLASP1	protein_coding	2	121337776	121649476	-1
ENSG00000074071	-0.242615	0.279945	MRPS34	protein_coding	16	1771890	1773150	-1
ENSG00000074181	-0.662705	0.121914	NOTCH3	protein_coding	19	15159038	15200995	-1
ENSG00000074201	-0.0384255	0.822465	CLNS1A	protein_coding	11	77514936	77637794	-1
ENSG00000074219	-0.0886938	0.674558	TEAD2	protein_coding	19	49340595	49362457	-1
ENSG00000074266	-0.171558	0.452443	EED	protein_coding	11	86201212	86278813	1
ENSG00000074319	0.528362	2.4151e-06	TSG101	protein_coding	11	18468336	18526951	-1
ENSG00000074356	0.226352	0.0141226	NCBP3	protein_coding	17	3802158	3846246	-1
ENSG00000074370	-0.758545	0.100412	ATP2A3	protein_coding	17	3923870	3964464	-1
ENSG00000074410	-0.897172	0.0109637	CA12	protein_coding	15	63321378	63381846	-1
ENSG00000074416	1.27007	2.90168e-08	MGLL	protein_coding	3	127689062	128052190	-1
ENSG00000074527	-0.434317	0.141718	NTN4	protein_coding	12	95657807	95791189	-1
ENSG00000074582	-0.262468	0.246382	BCS1L	protein_coding	2	218658764	218663443	1
ENSG00000074590	-2.39374	5.38714e-38	NUAK1	protein_coding	12	106063345	106138954	-1
ENSG00000074603	0.268231	0.0116028	DPP8	protein_coding	15	65442463	65517704	-1
ENSG00000074621	-0.678002	0.0146333	SLC24A1	protein_coding	15	65611366	65660995	1
ENSG00000074657	-0.227933	0.164952	ZNF532	protein_coding	18	58862600	58986480	1
ENSG00000074660	-0.111312	0.563604	SCARF1	protein_coding	17	1633858	1645744	-1
ENSG00000074695	0.685951	4.07346e-07	LMAN1	protein_coding	18	59327823	59359265	-1
ENSG00000074696	-0.321687	0.0472698	HACD3	protein_coding	15	65530418	65578349	1
ENSG00000074706	0.666454	0.124082	IPCEF1	protein_coding	6	154154496	154356803	-1
ENSG00000074755	0.444051	0.00902746	ZZEF1	protein_coding	17	4004445	4143030	-1
ENSG00000074800	0.160147	0.102443	ENO1	protein_coding	1	8861000	8879190	-1
ENSG00000074842	0.387917	1.0285e-05	MYDGF	protein_coding	19	4641374	4670362	-1
ENSG00000074855	-1.35297	0.00014473	ANO8	protein_coding	19	17323223	17334855	-1
ENSG00000074935	0.225497	0.418924	TUBE1	protein_coding	6	112070663	112087529	-1
ENSG00000074964	-0.162359	0.655044	ARHGEF10L	protein_coding	1	17539698	17697874	1
ENSG00000074966	-0.159236	0.615257	TXK	protein_coding	4	48066393	48134250	-1
ENSG00000075089	-0.00496134	0.984158	ACTR6	protein_coding	12	100199122	100241865	1
ENSG00000075131	-0.308643	0.149423	TIPIN	protein_coding	15	66336191	66386746	-1
ENSG00000075142	0.318959	0.0182282	SRI	protein_coding	7	88205115	88226993	-1
ENSG00000075151	0.10015	0.56788	EIF4G3	protein_coding	1	20806292	21177285	-1
ENSG00000075188	-0.28303	0.0470142	NUP37	protein_coding	12	102073103	102120120	-1
ENSG00000075213	2.65781	3.0447e-05	SEMA3A	protein_coding	7	83955777	84492724	-1
ENSG00000075218	-0.092687	0.811823	GTSE1	protein_coding	22	46296870	46330810	1
ENSG00000075223	3.08441	1.123e-07	SEMA3C	protein_coding	7	80742538	80922359	-1
ENSG00000075234	-0.259349	0.520336	TTC38	protein_coding	22	46267961	46294008	1
ENSG00000075239	-0.175521	0.203435	ACAT1	protein_coding	11	108116695	108147603	1
ENSG00000075240	-1.27636	2.41825e-15	GRAMD4	protein_coding	22	46576012	46679790	1
ENSG00000075275	-0.111383	0.766875	CELSR1	protein_coding	22	46360834	46537620	-1
ENSG00000075292	-0.0602385	0.72294	ZNF638	protein_coding	2	71276561	71435069	1
ENSG00000075303	-0.0708564	0.771869	SLC25A40	protein_coding	7	87833568	87876360	-1
ENSG00000075336	-0.248008	0.1345	TIMM21	protein_coding	18	74148523	74160531	1
ENSG00000075340	0.221793	0.461753	ADD2	protein_coding	2	70607618	70768225	-1
ENSG00000075391	-0.0741363	0.745809	RASAL2	protein_coding	1	178094104	178484147	1
ENSG00000075399	-0.49771	0.00425921	VPS9D1	protein_coding	16	89707134	89720898	-1
ENSG00000075407	0.527508	0.000802317	ZNF37A	protein_coding	10	38094334	38150293	1
ENSG00000075413	0.470589	3.63494e-06	MARK3	protein_coding	14	103385377	103503831	1
ENSG00000075415	-0.117753	0.434118	SLC25A3	protein_coding	12	98593591	98606379	1
ENSG00000075420	1.07857	3.29754e-14	FNDC3B	protein_coding	3	172039578	172401669	1
ENSG00000075426	0.758514	1.41833e-07	FOSL2	protein_coding	2	28392448	28417317	1
ENSG00000075539	-0.0410252	0.906239	FRYL	protein_coding	4	48497357	48780322	-1
ENSG00000075568	0.121714	0.400932	TMEM131	protein_coding	2	97756333	97995948	-1
ENSG00000075618	0.131551	0.518035	FSCN1	protein_coding	7	5592816	5606655	1
ENSG00000075624	0.0880792	0.745503	ACTB	protein_coding	7	5526409	5563902	-1
ENSG00000075643	-0.191009	0.652916	MOCOS	protein_coding	18	36187497	36272157	1
ENSG00000075651	1.27134	7.08769e-18	PLD1	protein_coding	3	171600404	171810950	-1
ENSG00000075702	-0.133484	0.723053	WDR62	protein_coding	19	36054649	36105108	1
ENSG00000075711	0.463781	0.000579423	DLG1	protein_coding	3	197042560	197299330	-1
ENSG00000075785	0.593779	9.72664e-09	RAB7A	protein_coding	3	128693669	128825942	1
ENSG00000075790	-0.0564513	0.910225	BCAP29	protein_coding	7	107580246	107629170	1
ENSG00000075826	-0.730362	0.0107657	SEC31B	protein_coding	10	100486646	100519864	-1
ENSG00000075856	0.119888	0.270484	SART3	protein_coding	12	108522214	108561400	-1
ENSG00000075914	-0.00624517	0.981247	EXOSC7	protein_coding	3	44975241	45036066	1
ENSG00000075945	0.654462	3.42553e-09	KIFAP3	protein_coding	1	169921326	170085208	-1
ENSG00000075975	0.391314	0.000113991	MKRN2	protein_coding	3	12557057	12586208	1
ENSG00000076003	-0.691587	5.12398e-09	MCM6	protein_coding	2	135839626	135876443	-1
ENSG00000076043	0.0146888	0.926802	REXO2	protein_coding	11	114439435	114450279	1
ENSG00000076053	0.666401	4.92449e-05	RBM7	protein_coding	11	114400030	114414203	1
ENSG00000076067	-0.302105	0.168936	RBMS2	protein_coding	12	56521820	56596193	1
ENSG00000076108	0.697522	1.1806e-09	BAZ2A	protein_coding	12	56595596	56636816	-1
ENSG00000076201	0.166044	0.242436	PTPN23	protein_coding	3	47381011	47413435	1
ENSG00000076242	-0.149227	0.355217	MLH1	protein_coding	3	36993226	37050896	1
ENSG00000076248	-0.892995	2.16183e-11	UNG	protein_coding	12	109097597	109126725	1
ENSG00000076258	0.0437619	0.931192	FMO4	protein_coding	1	171314183	171342084	1
ENSG00000076321	-0.348685	0.0157602	KLHL20	protein_coding	1	173714941	173786692	1
ENSG00000076344	-0.53761	0.0453952	RGS11	protein_coding	16	268301	275980	-1
ENSG00000076351	-1.5008	2.10778e-05	SLC46A1	protein_coding	17	28394642	28407197	-1
ENSG00000076356	-0.302116	0.167888	PLXNA2	protein_coding	1	208022242	208244384	-1
ENSG00000076382	-0.38743	0.144426	SPAG5	protein_coding	17	28577565	28599025	-1
ENSG00000076513	0.0671565	0.743787	ANKRD13A	protein_coding	12	109999186	110039763	1
ENSG00000076554	-1.01551	1.89483e-06	TPD52	protein_coding	8	80034745	80231232	-1
ENSG00000076555	-1.04678	0.034435	ACACB	protein_coding	12	109116587	109268226	1
ENSG00000076604	-0.255516	0.194351	TRAF4	protein_coding	17	28744011	28750956	1
ENSG00000076650	-0.0569085	0.846245	GPATCH1	protein_coding	19	33080899	33130542	1
ENSG00000076662	-0.375667	0.306691	ICAM3	protein_coding	19	10333776	10339661	-1
ENSG00000076685	0.206854	0.108706	NT5C2	protein_coding	10	103087185	103277605	-1
ENSG00000076706	0.536966	0.000270112	MCAM	protein_coding	11	119308529	119321521	-1
ENSG00000076770	-0.120675	0.746129	MBNL3	protein_coding	X	132369320	132489968	-1
ENSG00000076826	-0.233918	0.444257	CAMSAP3	protein_coding	19	7595863	7618304	1
ENSG00000076924	-0.00294862	0.989155	XAB2	protein_coding	19	7619525	7629545	-1
ENSG00000076928	-0.466296	7.19892e-06	ARHGEF1	protein_coding	19	41883173	41930150	1
ENSG00000076944	0.285495	0.384651	STXBP2	protein_coding	19	7636772	7647873	1
ENSG00000076984	0.156507	0.332345	MAP2K7	protein_coding	19	7903843	7914478	1
ENSG00000077044	0.358611	0.0243516	DGKD	protein_coding	2	233354494	233472104	1
ENSG00000077063	-1.216	5.06624e-08	CTTNBP2	protein_coding	7	117710651	117874139	-1
ENSG00000077092	-0.163602	0.696437	RARB	protein_coding	3	24687887	25597932	1
ENSG00000077097	0.530428	3.55659e-05	TOP2B	protein_coding	3	25597978	25664909	-1
ENSG00000077147	0.195016	0.100948	TM9SF3	protein_coding	10	96518110	96587452	-1
ENSG00000077150	3.33516	1.59189e-71	NFKB2	protein_coding	10	102394110	102402524	1
ENSG00000077152	-0.721169	0.00195397	UBE2T	protein_coding	1	202331544	202341984	-1
ENSG00000077157	-0.0861367	0.781852	PPP1R12B	protein_coding	1	202348699	202592706	1
ENSG00000077232	0.505155	2.38124e-05	DNAJC10	protein_coding	2	182716255	182794464	1
ENSG00000077235	-0.0645784	0.713825	GTF3C1	protein_coding	16	27459555	27549913	-1
ENSG00000077238	1.43452	3.09272e-40	IL4R	protein_coding	16	27313668	27364778	1
ENSG00000077254	0.0487998	0.760771	USP33	protein_coding	1	77695987	77759852	-1
ENSG00000077264	0.98708	0.0460069	PAK3	protein_coding	X	110944285	111227361	1
ENSG00000077312	-0.167108	0.439865	SNRPA	protein_coding	19	40750637	40765389	1
ENSG00000077348	-0.297471	0.327795	EXOSC5	protein_coding	19	41386371	41397362	-1
ENSG00000077380	0.428633	1.41746e-08	DYNC1I2	protein_coding	2	171687409	171750158	1
ENSG00000077454	0.061015	0.838917	LRCH4	protein_coding	7	100574011	100586129	-1
ENSG00000077458	0.139397	0.655859	FAM76B	protein_coding	11	95768953	95790409	-1
ENSG00000077463	0.24076	0.317516	SIRT6	protein_coding	19	4174109	4182566	-1
ENSG00000077514	0.0714729	0.758855	POLD3	protein_coding	11	74493851	74669117	1
ENSG00000077522	0.00680905	0.988457	ACTN2	protein_coding	1	236664141	236764631	1
ENSG00000077549	-0.00951775	0.949342	CAPZB	protein_coding	1	19338775	19485539	-1
ENSG00000077585	0.326184	0.0648083	GPR137B	protein_coding	1	236142505	236221865	1
ENSG00000077616	-0.188008	0.644187	NAALAD2	protein_coding	11	90131515	90192894	1
ENSG00000077684	0.262607	0.361012	JADE1	protein_coding	4	128809700	128875224	1
ENSG00000077713	0.665245	9.4023e-05	SLC25A43	protein_coding	X	119399336	119454478	1
ENSG00000077721	0.306473	0.00331104	UBE2A	protein_coding	X	119474802	119591083	1
ENSG00000077782	-0.504126	0.00371178	FGFR1	protein_coding	8	38400215	38468834	-1
ENSG00000077942	-0.0436271	0.927083	FBLN1	protein_coding	22	45502238	45601135	1
ENSG00000077943	0.949823	0.0678385	ITGA8	protein_coding	10	15513954	15719922	-1
ENSG00000078018	-0.375783	0.211653	MAP2	protein_coding	2	209424047	209734147	1
ENSG00000078043	-0.16827	0.365597	PIAS2	protein_coding	18	46803218	46920160	-1
ENSG00000078053	-0.18227	0.667439	AMPH	protein_coding	7	38383704	38631420	-1
ENSG00000078061	-0.234912	0.0340671	ARAF	protein_coding	X	47561205	47571908	1
ENSG00000078070	-0.177374	0.382461	MCCC1	protein_coding	3	183015218	183116075	-1
ENSG00000078081	1.77548	2.81724e-14	LAMP3	protein_coding	3	183122215	183163839	-1
ENSG00000078098	-0.114913	0.783957	FAP	protein_coding	2	162170684	162245151	-1
ENSG00000078114	0.147792	0.73687	NEBL	protein_coding	10	20779973	21293011	-1
ENSG00000078124	0.145583	0.383207	ACER3	protein_coding	11	76860859	77026797	1
ENSG00000078140	0.410947	0.00422907	UBE2K	protein_coding	4	39698109	39782792	1
ENSG00000078142	0.148312	0.3855	PIK3C3	protein_coding	18	41955234	42087830	1
ENSG00000078177	0.769688	3.43564e-05	N4BP2	protein_coding	4	40056797	40158252	1
ENSG00000078237	-0.318002	0.266229	TIGAR	protein_coding	12	4307763	4360028	1
ENSG00000078246	0.562053	9.62892e-05	TULP3	protein_coding	12	2877223	2941138	1
ENSG00000078269	0.467737	0.0605751	SYNJ2	protein_coding	6	157981863	158099176	1
ENSG00000078295	-0.0428645	0.845666	ADCY2	protein_coding	5	7396138	7830081	1
ENSG00000078304	-0.376451	0.00143358	PPP2R5C	protein_coding	14	101761709	101927989	1
ENSG00000078369	0.524946	3.52517e-06	GNB1	protein_coding	1	1785285	1892292	-1
ENSG00000078399	-0.688121	1.14179e-05	HOXA9	protein_coding	7	27162438	27175180	-1
ENSG00000078401	-0.123313	0.731559	EDN1	protein_coding	6	12290361	12297194	1
ENSG00000078403	0.0096401	0.968145	MLLT10	protein_coding	10	21524646	21743630	1
ENSG00000078487	-0.353831	0.373324	ZCWPW1	protein_coding	7	100400826	100428992	-1
ENSG00000078596	-0.0774414	0.861568	ITM2A	protein_coding	X	79360384	79367667	-1
ENSG00000078618	-0.143858	0.0393556	NRDC	protein_coding	1	51789191	51878805	-1
ENSG00000078668	-0.203858	0.0494688	VDAC3	protein_coding	8	42391624	42405937	1
ENSG00000078674	0.192926	0.196923	PCM1	protein_coding	8	17922842	18029948	1
ENSG00000078687	-0.481717	0.0120358	TNRC6C	protein_coding	17	77958703	78108822	1
ENSG00000078699	-0.0440698	0.852226	CBFA2T2	protein_coding	20	33490075	33650036	1
ENSG00000078725	-0.483366	0.0582453	BRINP1	protein_coding	9	119153458	119369435	-1
ENSG00000078747	0.816525	6.91277e-10	ITCH	protein_coding	20	34363235	34511773	1
ENSG00000078804	1.29053	8.22085e-21	TP53INP2	protein_coding	20	34704339	34713439	1
ENSG00000078808	0.447979	2.83167e-05	SDF4	protein_coding	1	1216931	1232031	-1
ENSG00000078902	0.176817	0.278346	TOLLIP	protein_coding	11	1274371	1309654	-1
ENSG00000078967	-0.362893	0.0451769	UBE2D4	protein_coding	7	43926436	43956136	1
ENSG00000079101	0.00819635	0.98643	CLUL1	protein_coding	18	596988	650334	1
ENSG00000079102	-1.9059	8.91806e-23	RUNX1T1	protein_coding	8	91954972	92103385	-1
ENSG00000079134	0.477772	0.000970708	THOC1	protein_coding	18	214520	268050	-1
ENSG00000079150	-0.184285	0.40039	FKBP7	protein_coding	2	178463664	178478600	-1
ENSG00000079156	-0.258739	0.488123	OSBPL6	protein_coding	2	178194481	178402893	1
ENSG00000079246	0.171015	0.0261556	XRCC5	protein_coding	2	216107464	216206303	1
ENSG00000079257	-0.358762	0.346923	LXN	protein_coding	3	158645822	158672648	-1
ENSG00000079277	-0.0560512	0.806179	MKNK1	protein_coding	1	46557407	46616843	-1
ENSG00000079308	-0.0610294	0.857544	TNS1	protein_coding	2	217799588	218033982	-1
ENSG00000079313	0.421898	0.00200831	REXO1	protein_coding	19	1815248	1848483	-1
ENSG00000079332	0.741826	4.15659e-17	SAR1A	protein_coding	10	70147289	70170523	-1
ENSG00000079335	2.1086	5.17547e-42	CDC14A	protein_coding	1	100345001	100520277	1
ENSG00000079337	-0.353073	0.101022	RAPGEF3	protein_coding	12	47734363	47771040	-1
ENSG00000079385	-0.641615	0.0500892	CEACAM1	protein_coding	19	42507304	42561234	-1
ENSG00000079387	0.236167	0.103508	SENP1	protein_coding	12	48039784	48106079	-1
ENSG00000079432	-0.0155983	0.932591	CIC	protein_coding	19	42268537	42295797	1
ENSG00000079435	-0.422158	0.213842	LIPE	protein_coding	19	42401514	42427388	-1
ENSG00000079459	-0.101621	0.646175	FDFT1	protein_coding	8	11795573	11839395	1
ENSG00000079462	-0.582514	0.0198918	PAFAH1B3	protein_coding	19	42297033	42303546	-1
ENSG00000079482	-1.05062	3.95007e-10	OPHN1	protein_coding	X	67949349	68433913	-1
ENSG00000079616	-0.297802	0.286051	KIF22	protein_coding	16	29790727	29805385	1
ENSG00000079691	-0.505171	0.08345	CARMIL1	protein_coding	6	25279078	25620530	1
ENSG00000079739	-0.287443	0.340704	PGM1	protein_coding	1	63593411	63660245	1
ENSG00000079785	0.220254	0.0991305	DDX1	protein_coding	2	15591178	15634346	1
ENSG00000079805	-0.0400178	0.663595	DNM2	protein_coding	19	10718055	10833488	1
ENSG00000079819	0.402116	0.0370339	EPB41L2	protein_coding	6	130839347	131063322	-1
ENSG00000079841	-0.306756	0.129388	RIMS1	protein_coding	6	71886550	72403150	1
ENSG00000079950	-0.20876	0.0488373	STX7	protein_coding	6	132445867	132513198	-1
ENSG00000079974	-0.296478	0.248584	RABL2B	protein_coding	22	50767501	50783667	-1
ENSG00000079999	-0.116454	0.537002	KEAP1	protein_coding	19	10486125	10503558	-1
ENSG00000080007	-0.234152	0.570935	DDX43	protein_coding	6	73394828	73417566	1
ENSG00000080031	-0.235298	0.4842	PTPRH	protein_coding	19	55181247	55209506	-1
ENSG00000080189	0.0597938	0.818559	SLC35C2	protein_coding	20	46345980	46364458	-1
ENSG00000080200	0.729696	1.55111e-07	CRYBG3	protein_coding	3	97822011	97944984	1
ENSG00000080224	0.540175	0.129681	EPHA6	protein_coding	3	96814581	97761532	1
ENSG00000080298	0.0994634	0.680731	RFX3	protein_coding	9	3218297	3526004	-1
ENSG00000080345	0.967019	2.45648e-12	RIF1	protein_coding	2	151409883	151508013	1
ENSG00000080371	0.795493	2.68232e-13	RAB21	protein_coding	12	71754863	71800286	1
ENSG00000080493	-0.15961	0.29827	SLC4A4	protein_coding	4	71062667	71572087	1
ENSG00000080503	-1.15692	6.60866e-09	SMARCA2	protein_coding	9	1980290	2193624	1
ENSG00000080546	-0.410283	0.0275513	SESN1	protein_coding	6	108984309	109094846	-1
ENSG00000080561	-0.0768826	0.806179	MID2	protein_coding	X	107825755	107931637	1
ENSG00000080603	0.358439	0.0935066	SRCAP	protein_coding	16	30698209	30741409	1
ENSG00000080608	1.07556	3.58988e-12	PUM3	protein_coding	9	2720469	2844095	-1
ENSG00000080709	1.43295	0.0325396	KCNN2	protein_coding	5	114055926	114496500	1
ENSG00000080802	0.735872	5.30075e-05	CNOT4	protein_coding	7	135361795	135510145	-1
ENSG00000080815	1.02838	3.04224e-27	PSEN1	protein_coding	14	73136418	73223691	1
ENSG00000080819	-0.600449	0.00669881	CPOX	protein_coding	3	98579446	98593648	-1
ENSG00000080822	0.482409	5.0267e-06	CLDND1	protein_coding	3	98497912	98523066	-1
ENSG00000080823	-0.23554	0.562033	MOK	protein_coding	14	102224500	102305190	-1
ENSG00000080824	0.404676	3.52256e-05	HSP90AA1	protein_coding	14	102080742	102139699	-1
ENSG00000080839	-0.656422	1.03991e-05	RBL1	protein_coding	20	36996349	37095997	-1
ENSG00000080845	0.490984	0.00464539	DLGAP4	protein_coding	20	36306336	36528637	1
ENSG00000080854	-0.108493	0.786919	IGSF9B	protein_coding	11	133896438	133956968	-1
ENSG00000080986	-0.136558	0.637516	NDC80	protein_coding	18	2571557	2616635	1
ENSG00000081014	-0.319439	0.0985099	AP4E1	protein_coding	15	50908672	51005895	1
ENSG00000081019	0.113769	0.58832	RSBN1	protein_coding	1	113761832	113812476	-1
ENSG00000081026	0.162072	0.462322	MAGI3	protein_coding	1	113390515	113685923	1
ENSG00000081041	3.69351	3.98491e-11	CXCL2	protein_coding	4	74097040	74099196	-1
ENSG00000081059	2.09603	2.68544e-09	TCF7	protein_coding	5	134114681	134151865	1
ENSG00000081087	-0.0655324	0.83503	OSTM1	protein_coding	6	108029245	108165854	-1
ENSG00000081148	-0.949316	0.0531313	IMPG2	protein_coding	3	101222546	101320575	-1
ENSG00000081154	0.108616	0.498933	PCNP	protein_coding	3	101574180	101594465	1
ENSG00000081177	-0.330352	0.0125408	EXD2	protein_coding	14	69191498	69244020	1
ENSG00000081181	0.411515	0.0109378	ARG2	protein_coding	14	67619920	67651708	1
ENSG00000081189	-0.513782	0.0167511	MEF2C	protein_coding	5	88717117	88904257	-1
ENSG00000081307	-0.146408	0.229433	UBA5	protein_coding	3	132654446	132679794	1
ENSG00000081320	0.277803	0.361522	STK17B	protein_coding	2	196133583	196176503	-1
ENSG00000081377	-0.388522	0.346995	CDC14B	protein_coding	9	96490241	96619843	-1
ENSG00000081386	-0.432914	0.00223769	ZNF510	protein_coding	9	96754553	96778129	-1
ENSG00000081665	0.401836	0.28715	ZNF506	protein_coding	19	19785839	19821751	-1
ENSG00000081692	0.42806	0.015446	JMJD4	protein_coding	1	227730425	227735411	-1
ENSG00000081721	0.185921	0.37564	DUSP12	protein_coding	1	161749758	161757238	1
ENSG00000081760	-0.225298	0.22726	AACS	protein_coding	12	125065434	125143333	1
ENSG00000081791	-0.352795	0.00954588	DELE1	protein_coding	5	141923855	141942047	1
ENSG00000081803	-0.245396	0.229166	CADPS2	protein_coding	7	122318411	122886759	-1
ENSG00000081818	0.0658124	0.867875	PCDHB4	protein_coding	5	141121818	141125623	1
ENSG00000081842	-0.138842	0.639162	PCDHA6	protein_coding	5	140827958	141012347	1
ENSG00000081853	0.218312	0.568318	PCDHGA2	protein_coding	5	141338760	141512975	1
ENSG00000081870	-0.15475	0.680613	IFT25	protein_coding	1	53916574	53945699	-1
ENSG00000081913	-0.439629	0.0953604	PHLPP1	protein_coding	18	62715541	62980433	1
ENSG00000081923	-0.0671204	0.708406	ATP8B1	protein_coding	18	57646426	57803315	-1
ENSG00000082014	-0.981239	0.00320321	SMARCD3	protein_coding	7	151238764	151277896	-1
ENSG00000082068	-0.102667	0.52801	WDR70	protein_coding	5	37379285	37753435	1
ENSG00000082126	0.355249	0.316028	MPP4	protein_coding	2	201644870	201698694	-1
ENSG00000082146	-0.24239	0.212866	STRADB	protein_coding	2	201387858	201480846	1
ENSG00000082153	0.461372	2.39989e-06	BZW1	protein_coding	2	200810594	200827338	1
ENSG00000082196	0.135545	0.653565	C1QTNF3	protein_coding	5	34017858	34043213	-1
ENSG00000082212	-0.0265058	0.911656	ME2	protein_coding	18	50879080	50954257	1
ENSG00000082213	0.34349	0.0126145	C5orf22	protein_coding	5	31532287	31555053	1
ENSG00000082258	0.486322	2.74231e-05	CCNT2	protein_coding	2	134918235	134959342	1
ENSG00000082269	-0.124065	0.571351	FAM135A	protein_coding	6	70412941	70561174	1
ENSG00000082397	0.485262	0.030998	EPB41L3	protein_coding	18	5392381	5630700	-1
ENSG00000082438	0.646697	0.0109453	COBLL1	protein_coding	2	164653624	164843679	-1
ENSG00000082458	-0.972363	0.000715338	DLG3	protein_coding	X	70444835	70505490	1
ENSG00000082497	-2.69956	6.69593e-18	SERTAD4	protein_coding	1	210232796	210246631	1
ENSG00000082512	0.491002	0.0282019	TRAF5	protein_coding	1	211326615	211374946	1
ENSG00000082515	-0.388281	0.00204784	MRPL22	protein_coding	5	154941073	154969411	1
ENSG00000082516	0.0294049	0.910552	GEMIN5	protein_coding	5	154887411	154938211	-1
ENSG00000082641	0.537709	5.87022e-06	NFE2L1	protein_coding	17	48048329	48061545	1
ENSG00000082701	0.185958	0.0954959	GSK3B	protein_coding	3	119821321	120094994	-1
ENSG00000082781	-0.578532	0.00219766	ITGB5	protein_coding	3	124761948	124901418	-1
ENSG00000082805	0.226582	0.394132	ERC1	protein_coding	12	990509	1495933	1
ENSG00000082898	0.153521	0.0880112	XPO1	protein_coding	2	61476032	61538741	-1
ENSG00000082996	-0.195597	0.259986	RNF13	protein_coding	3	149812770	149962139	1
ENSG00000083067	-2.39598	0.0176908	TRPM3	protein_coding	9	70529060	71446977	-1
ENSG00000083093	0.130263	0.511549	PALB2	protein_coding	16	23603160	23641321	-1
ENSG00000083097	-0.677218	0.00117717	DOP1A	protein_coding	6	83067666	83171350	1
ENSG00000083099	-0.0838433	0.647184	LYRM2	protein_coding	6	89568144	89638749	-1
ENSG00000083123	-0.57181	0.00773282	BCKDHB	protein_coding	6	80106647	80346270	1
ENSG00000083168	0.0776636	0.5439	KAT6A	protein_coding	8	41929479	42051994	-1
ENSG00000083223	0.513766	0.00858582	TUT7	protein_coding	9	86287733	86354454	-1
ENSG00000083290	-0.391516	0.00455888	ULK2	protein_coding	17	19770829	19867936	-1
ENSG00000083312	0.903385	2.60511e-13	TNPO1	protein_coding	5	72816312	72916733	1
ENSG00000083444	-0.283842	0.156381	PLOD1	protein_coding	1	11934205	11975538	1
ENSG00000083457	-0.30266	0.220146	ITGAE	protein_coding	17	3714628	3801188	-1
ENSG00000083520	1.12466	4.86328e-21	DIS3	protein_coding	13	72752169	72782096	-1
ENSG00000083535	0.365184	0.048719	PIBF1	protein_coding	13	72782133	73016461	1
ENSG00000083544	-0.420945	0.0126354	TDRD3	protein_coding	13	60396457	60573878	1
ENSG00000083635	0.0231592	0.944729	NUFIP1	protein_coding	13	44939249	44989471	-1
ENSG00000083642	-0.189745	0.200591	PDS5B	protein_coding	13	32586452	32778019	1
ENSG00000083720	-0.238147	0.229665	OXCT1	protein_coding	5	41730065	41870425	-1
ENSG00000083750	-0.716846	0.000374714	RRAGB	protein_coding	X	55717749	55758774	1
ENSG00000083799	2.79279	1.13253e-83	CYLD	protein_coding	16	50742050	50801935	1
ENSG00000083807	-0.273879	0.478969	SLC27A5	protein_coding	19	58479512	58512413	-1
ENSG00000083812	0.390013	0.118908	ZNF324	protein_coding	19	58467056	58475436	1
ENSG00000083814	-0.771747	0.0756081	ZNF671	protein_coding	19	57719751	57727624	-1
ENSG00000083817	0.34536	0.154507	ZNF416	protein_coding	19	57571566	57578911	-1
ENSG00000083828	-0.150924	0.65188	ZNF586	protein_coding	19	57769655	57819939	1
ENSG00000083838	-0.496649	0.072721	ZNF446	protein_coding	19	58474017	58481230	1
ENSG00000083844	0.853082	3.52451e-14	ZNF264	protein_coding	19	57191500	57222846	1
ENSG00000083845	-0.0487658	0.726404	RPS5	protein_coding	19	58386400	58394806	1
ENSG00000083857	-0.123583	0.761344	FAT1	protein_coding	4	186587794	186726722	-1
ENSG00000083896	0.0964496	0.401258	YTHDC1	protein_coding	4	68310387	68350090	-1
ENSG00000083937	0.119678	0.679031	CHMP2B	protein_coding	3	87227271	87255556	1
ENSG00000084070	-0.0427919	0.885472	SMAP2	protein_coding	1	40344850	40423326	1
ENSG00000084072	-0.256966	0.0684392	PPIE	protein_coding	1	39692182	39763914	1
ENSG00000084073	0.386172	0.000214521	ZMPSTE24	protein_coding	1	40258041	40294180	1
ENSG00000084090	-0.0975165	0.326148	STARD7	protein_coding	2	96184859	96208827	-1
ENSG00000084092	-0.665174	0.000138387	NOA1	protein_coding	4	56963350	56977606	-1
ENSG00000084093	0.0409959	0.862441	REST	protein_coding	4	56907876	56966808	1
ENSG00000084110	-0.416608	0.23356	HAL	protein_coding	12	95972662	95996365	-1
ENSG00000084112	1.62059	6.53067e-36	SSH1	protein_coding	12	108778191	108857590	-1
ENSG00000084207	0.120952	0.636076	GSTP1	protein_coding	11	67583742	67586656	1
ENSG00000084234	0.0784551	0.702615	APLP2	protein_coding	11	130068147	130144811	1
ENSG00000084444	-1.19889	3.92583e-06	FAM234B	protein_coding	12	13044381	13142521	1
ENSG00000084463	0.245669	0.0797503	WBP11	protein_coding	12	14784582	14803486	-1
ENSG00000084623	-0.119515	0.317933	EIF3I	protein_coding	1	32221077	32245397	1
ENSG00000084628	0.0903557	0.787995	NKAIN1	protein_coding	1	31179745	31239887	-1
ENSG00000084636	-0.81207	0.0553861	COL16A1	protein_coding	1	31652263	31704319	-1
ENSG00000084652	0.525847	2.56928e-05	TXLNA	protein_coding	1	32179675	32198285	1
ENSG00000084674	0.0864826	0.827203	APOB	protein_coding	2	21001429	21044073	-1
ENSG00000084676	0.105059	0.642067	NCOA1	protein_coding	2	24491254	24770702	1
ENSG00000084693	-0.43503	0.114859	AGBL5	protein_coding	2	27042364	27070622	1
ENSG00000084710	-0.43057	0.24657	EFR3B	protein_coding	2	25042076	25159135	1
ENSG00000084731	-0.557043	0.000272133	KIF3C	protein_coding	2	25926598	25982749	-1
ENSG00000084733	0.857756	1.10128e-19	RAB10	protein_coding	2	26034084	26137454	1
ENSG00000084734	0.817032	0.0924291	GCKR	protein_coding	2	27496839	27523684	1
ENSG00000084754	-0.012657	0.920941	HADHA	protein_coding	2	26190635	26244672	-1
ENSG00000084764	-1.21893	2.59307e-05	MAPRE3	protein_coding	2	26970637	27027219	1
ENSG00000084774	-0.259883	0.193543	CAD	protein_coding	2	27217369	27243943	1
ENSG00000085063	0.17153	0.308794	CD59	protein_coding	11	33703010	33736479	-1
ENSG00000085117	-0.263275	0.388575	CD82	protein_coding	11	44564427	44620358	1
ENSG00000085185	-0.893987	1.25805e-05	BCORL1	protein_coding	X	129981107	130058071	1
ENSG00000085224	0.227814	0.230375	ATRX	protein_coding	X	77504880	77786233	-1
ENSG00000085231	0.315416	0.106443	AK6	protein_coding	5	69350984	69370013	-1
ENSG00000085274	0.586334	6.00087e-08	MYNN	protein_coding	3	169773396	169789716	1
ENSG00000085276	-0.412466	0.0214101	MECOM	protein_coding	3	169083499	169663775	-1
ENSG00000085365	0.190095	0.348179	SCAMP1	protein_coding	5	78360611	78480739	1
ENSG00000085377	-0.184428	0.137418	PREP	protein_coding	6	105273218	105454062	-1
ENSG00000085382	0.281554	0.177083	HACE1	protein_coding	6	104728094	104859919	-1
ENSG00000085415	0.336329	0.139993	SEH1L	protein_coding	18	12947133	12987536	1
ENSG00000085433	-0.0162802	0.939363	WDR47	protein_coding	1	108970214	109042113	-1
ENSG00000085449	1.11921	7.46423e-20	WDFY1	protein_coding	2	223855716	223945357	-1
ENSG00000085465	-0.341596	0.380665	OVGP1	protein_coding	1	111414319	111427735	-1
ENSG00000085491	0.453082	0.00105515	SLC25A24	protein_coding	1	108134043	108200849	-1
ENSG00000085511	-0.505427	8.74287e-05	MAP3K4	protein_coding	6	160991727	161117385	1
ENSG00000085514	-0.10006	0.757891	PILRA	protein_coding	7	100367530	100400096	1
ENSG00000085552	-0.0331962	0.933278	IGSF9	protein_coding	1	159927039	159945613	-1
ENSG00000085563	0.00253719	0.995854	ABCB1	protein_coding	7	87503017	87713323	-1
ENSG00000085644	-0.339364	0.264741	ZNF213	protein_coding	16	3129777	3142804	1
ENSG00000085662	-0.152099	0.585532	AKR1B1	protein_coding	7	134442356	134459284	-1
ENSG00000085719	-0.154335	0.352538	CPNE3	protein_coding	8	86514435	86561498	1
ENSG00000085721	1.0941	4.28055e-16	RRN3	protein_coding	16	15060033	15094311	-1
ENSG00000085733	0.295245	0.00494735	CTTN	protein_coding	11	70398404	70436584	1
ENSG00000085760	-0.486474	0.0509294	MTIF2	protein_coding	2	55236595	55269347	-1
ENSG00000085788	0.0368959	0.838985	DDHD2	protein_coding	8	38225218	38275558	1
ENSG00000085831	2.19595	1.35788e-08	TTC39A	protein_coding	1	51287258	51345116	-1
ENSG00000085832	0.595083	2.45334e-06	EPS15	protein_coding	1	51354263	51519328	-1
ENSG00000085840	-0.783331	0.00408668	ORC1	protein_coding	1	52372829	52404423	-1
ENSG00000085871	-0.84548	0.000332698	MGST2	protein_coding	4	139665768	139740745	1
ENSG00000085872	0.278276	0.0504839	CHERP	protein_coding	19	16517894	16542437	-1
ENSG00000085978	0.00798927	0.983991	ATG16L1	protein_coding	2	233210051	233295674	1
ENSG00000085982	-0.216245	0.0579591	USP40	protein_coding	2	233475526	233566782	-1
ENSG00000085998	0.140838	0.499119	POMGNT1	protein_coding	1	46188683	46220305	-1
ENSG00000085999	-0.308363	0.27067	RAD54L	protein_coding	1	46246461	46278480	1
ENSG00000086015	0.366197	0.000436467	MAST2	protein_coding	1	45786987	46036122	1
ENSG00000086061	1.79218	1.95925e-28	DNAJA1	protein_coding	9	33025273	33039907	1
ENSG00000086062	2.50973	1.467e-57	B4GALT1	protein_coding	9	33104082	33167356	-1
ENSG00000086065	0.315134	0.0324259	CHMP5	protein_coding	9	33264879	33282070	1
ENSG00000086102	0.0821237	0.665769	NFX1	protein_coding	9	33290512	33371157	1
ENSG00000086189	0.343913	0.0248678	DIMT1	protein_coding	5	62347284	62403943	-1
ENSG00000086200	-0.441477	9.12116e-05	IPO11	protein_coding	5	62403972	62628582	1
ENSG00000086205	-0.483099	0.227	FOLH1	protein_coding	11	49145092	49208638	-1
ENSG00000086232	0.0243194	0.926552	EIF2AK1	protein_coding	7	6022247	6059175	-1
ENSG00000086289	-0.384175	0.303051	EPDR1	protein_coding	7	37920640	37951936	1
ENSG00000086300	-0.569102	0.160628	SNX10	protein_coding	7	26291862	26374383	1
ENSG00000086475	-0.22391	0.0146539	SEPHS1	protein_coding	10	13317428	13348298	-1
ENSG00000086504	-0.215016	0.118989	MRPL28	protein_coding	16	366969	371289	-1
ENSG00000086544	0.146718	0.639162	ITPKC	protein_coding	19	40717112	40740860	1
ENSG00000086589	0.22085	0.0880112	RBM22	protein_coding	5	150690792	150701077	-1
ENSG00000086598	0.65484	3.51623e-09	TMED2	protein_coding	12	123584533	123598582	1
ENSG00000086619	1.47981	2.44054e-09	ERO1B	protein_coding	1	236214681	236282019	-1
ENSG00000086666	-0.10618	0.442483	ZFAND6	protein_coding	15	80059568	80138393	1
ENSG00000086712	0.505915	0.011232	TXLNG	protein_coding	X	16786432	16844519	1
ENSG00000086730	0.127706	0.767354	LAT2	protein_coding	7	74199652	74229834	1
ENSG00000086758	0.622483	0.000309372	HUWE1	protein_coding	X	53532096	53686752	-1
ENSG00000086827	0.265688	0.0599094	ZW10	protein_coding	11	113733187	113773735	-1
ENSG00000086848	-0.132797	0.582692	ALG9	protein_coding	11	111782195	111871581	-1
ENSG00000086991	-0.582271	0.00970022	NOX4	protein_coding	11	89324353	89498187	-1
ENSG00000087008	-0.296901	0.261423	ACOX3	protein_coding	4	8366282	8440723	-1
ENSG00000087053	0.0606219	0.647056	MTMR2	protein_coding	11	95821766	95925315	-1
ENSG00000087074	1.20455	1.4124e-10	PPP1R15A	protein_coding	19	48872212	48876059	1
ENSG00000087076	-0.379883	0.161395	HSD17B14	protein_coding	19	48813018	48836510	-1
ENSG00000087077	-0.564283	0.000495696	TRIP6	protein_coding	7	100867387	100873454	1
ENSG00000087085	4.14593	5.16047e-14	ACHE	protein_coding	7	100889994	100896974	-1
ENSG00000087086	0.108468	0.594068	FTL	protein_coding	19	48965309	48966879	1
ENSG00000087087	0.557759	4.13937e-05	SRRT	protein_coding	7	100875103	100888664	1
ENSG00000087088	-0.203428	0.404182	BAX	protein_coding	19	48954815	48961798	1
ENSG00000087095	0.270319	0.0292312	NLK	protein_coding	17	28041737	28196381	1
ENSG00000087111	-0.386769	0.00197805	PIGS	protein_coding	17	28553383	28571794	-1
ENSG00000087152	0.00275378	0.991163	ATXN7L3	protein_coding	17	44191805	44200113	-1
ENSG00000087157	-0.634719	0.000165783	PGS1	protein_coding	17	78378649	78425114	1
ENSG00000087191	0.0722203	0.598046	PSMC5	protein_coding	17	63827152	63832026	1
ENSG00000087206	0.0538146	0.812506	UIMC1	protein_coding	5	176905005	177022633	-1
ENSG00000087237	-0.235549	0.533719	CETP	protein_coding	16	56961923	56983845	1
ENSG00000087245	-0.129426	0.377747	MMP2	protein_coding	16	55389700	55506691	1
ENSG00000087253	-0.937456	5.29634e-05	LPCAT2	protein_coding	16	55509072	55586666	1
ENSG00000087263	0.75158	1.55453e-09	OGFOD1	protein_coding	16	56451521	56479104	1
ENSG00000087266	-0.562641	1.36373e-05	SH3BP2	protein_coding	4	2793023	2841291	1
ENSG00000087269	0.498115	0.00331873	NOP14	protein_coding	4	2937933	2963406	-1
ENSG00000087274	0.0309729	0.867541	ADD1	protein_coding	4	2843844	2930076	1
ENSG00000087299	-0.725262	0.00880375	L2HGDH	protein_coding	14	50237563	50312229	-1
ENSG00000087301	-0.348533	0.138487	TXNDC16	protein_coding	14	52430596	52552522	-1
ENSG00000087302	0.322057	0.00147955	RTRAF	protein_coding	14	51989514	52010694	1
ENSG00000087303	-0.0827812	0.849965	NID2	protein_coding	14	52004809	52069059	-1
ENSG00000087338	0.152724	0.461364	GMCL1	protein_coding	2	69829660	69881384	1
ENSG00000087365	0.368683	0.00328897	SF3B2	protein_coding	11	66050729	66069308	1
ENSG00000087448	0.183291	0.450633	KLHL42	protein_coding	12	27780048	27803040	1
ENSG00000087460	0.0430844	0.760771	GNAS	protein_coding	20	58839718	58911192	1
ENSG00000087470	0.416809	0.000104616	DNM1L	protein_coding	12	32679200	32745650	1
ENSG00000087494	0.394591	0.326954	PTHLH	protein_coding	12	27958084	27972733	-1
ENSG00000087502	0.0680365	0.705493	ERGIC2	protein_coding	12	29337352	29381189	-1
ENSG00000087586	-0.276058	0.264818	AURKA	protein_coding	20	56369389	56392337	-1
ENSG00000087842	-0.200483	0.50547	PIR	protein_coding	X	15384799	15493564	-1
ENSG00000087884	0.190021	0.478073	AAMDC	protein_coding	11	77821109	77918432	1
ENSG00000087903	-1.1855	8.77417e-07	RFX2	protein_coding	19	5993164	6199572	-1
ENSG00000087995	-0.0341649	0.907485	METTL2A	protein_coding	17	62423875	62453385	1
ENSG00000088035	-0.326607	0.100267	ALG6	protein_coding	1	63367575	63438553	1
ENSG00000088038	0.648579	0.00031928	CNOT3	protein_coding	19	54137749	54155681	1
ENSG00000088053	-0.244445	0.274676	GP6	protein_coding	19	55013705	55038264	-1
ENSG00000088179	-0.612489	1.66976e-05	PTPN4	protein_coding	2	119759922	119984899	1
ENSG00000088205	0.42744	0.00144862	DDX18	protein_coding	2	117814691	117832377	1
ENSG00000088247	0.145941	0.119617	KHSRP	protein_coding	19	6413102	6424811	-1
ENSG00000088256	0.176349	0.0937223	GNA11	protein_coding	19	3094362	3123999	1
ENSG00000088280	-0.323244	0.316462	ASAP3	protein_coding	1	23428563	23484637	-1
ENSG00000088298	-0.651409	0.000114509	EDEM2	protein_coding	20	35115364	35147336	-1
ENSG00000088305	-0.96725	3.60727e-06	DNMT3B	protein_coding	20	32762385	32809359	1
ENSG00000088325	0.0121085	0.976363	TPX2	protein_coding	20	31739271	31801805	1
ENSG00000088356	0.19409	0.441777	PDRG1	protein_coding	20	31944337	31952046	-1
ENSG00000088367	-0.909788	0.061173	EPB41L1	protein_coding	20	36091504	36232799	1
ENSG00000088387	0.0325049	0.887654	DOCK9	protein_coding	13	98793429	99086625	-1
ENSG00000088448	-0.458418	0.0357456	ANKRD10	protein_coding	13	110878540	110915069	-1
ENSG00000088451	0.467452	0.0531313	TGDS	protein_coding	13	94574054	94596242	-1
ENSG00000088538	-0.0189722	0.957982	DOCK3	protein_coding	3	50674927	51384198	1
ENSG00000088543	-0.825524	0.0344791	C3orf18	protein_coding	3	50558025	50571027	-1
ENSG00000088682	-0.221746	0.196154	COQ9	protein_coding	16	57447425	57461270	1
ENSG00000088727	-0.209521	0.380276	KIF9	protein_coding	3	47227998	47283451	-1
ENSG00000088756	0.512788	0.043154	ARHGAP28	protein_coding	18	6729716	6915716	1
ENSG00000088766	-0.0714033	0.855582	CRLS1	protein_coding	20	6006093	6040053	1
ENSG00000088808	1.09026	4.753e-13	PPP1R13B	protein_coding	14	103733195	103847575	-1
ENSG00000088812	0.100812	0.446299	ATRN	protein_coding	20	3471018	3651118	1
ENSG00000088826	0.575414	0.0135759	SMOX	protein_coding	20	4120980	4187747	1
ENSG00000088832	0.0677756	0.565906	FKBP1A	protein_coding	20	1368977	1393164	-1
ENSG00000088833	0.112282	0.505554	NSFL1C	protein_coding	20	1442162	1473842	-1
ENSG00000088836	-0.920451	0.00464157	SLC4A11	protein_coding	20	3227417	3239559	-1
ENSG00000088854	0.0831177	0.678112	DNAAF9	protein_coding	20	3249306	3407669	-1
ENSG00000088876	-0.109053	0.645111	ZNF343	protein_coding	20	2481817	2524702	-1
ENSG00000088881	-0.224087	0.533596	EBF4	protein_coding	20	2692780	2760108	1
ENSG00000088882	-0.165881	0.669653	CPXM1	protein_coding	20	2794074	2800627	-1
ENSG00000088888	0.089703	0.403033	MAVS	protein_coding	20	3846799	3876123	1
ENSG00000088899	0.854618	0.00302596	LZTS3	protein_coding	20	3162617	3173549	-1
ENSG00000088930	0.265267	0.0320344	XRN2	protein_coding	20	21303331	21389825	1
ENSG00000088970	-0.764114	0.00259292	KIZ	protein_coding	20	21125983	21246622	1
ENSG00000088986	-0.0728931	0.564327	DYNLL1	protein_coding	12	120469850	120498493	1
ENSG00000088992	-0.0037344	0.993878	TESC	protein_coding	12	117038923	117099479	-1
ENSG00000089006	-0.0659693	0.689173	SNX5	protein_coding	20	17941597	17968980	-1
ENSG00000089009	0.00221512	0.955917	RPL6	protein_coding	12	112405189	112418838	-1
ENSG00000089022	0.319592	0.0389823	MAPKAPK5	protein_coding	12	111842013	111902222	1
ENSG00000089041	-1.17474	0.00816046	P2RX7	protein_coding	12	121132819	121188032	1
ENSG00000089048	0.443459	0.0701268	ESF1	protein_coding	20	13714322	13784919	-1
ENSG00000089050	0.285017	0.042828	RBBP9	protein_coding	20	18486540	18497225	-1
ENSG00000089053	-0.13308	0.282416	ANAPC5	protein_coding	12	121308245	121399896	-1
ENSG00000089057	0.203117	0.0483202	SLC23A2	protein_coding	20	4852356	5010293	-1
ENSG00000089060	-0.0566639	0.795937	SLC8B1	protein_coding	12	113298759	113359493	-1
ENSG00000089063	-0.043812	0.810284	TMEM230	protein_coding	20	5068232	5113087	-1
ENSG00000089091	-0.109457	0.79851	DZANK1	protein_coding	20	18383367	18467281	-1
ENSG00000089094	-0.439563	0.000192815	KDM2B	protein_coding	12	121429096	121581023	-1
ENSG00000089123	-0.216361	0.408528	TASP1	protein_coding	20	13389392	13638932	-1
ENSG00000089127	-0.145538	0.709792	OAS1	protein_coding	12	112905856	112933219	1
ENSG00000089154	0.253494	0.112449	GCN1	protein_coding	12	120127202	120194715	-1
ENSG00000089157	-0.180689	0.172213	RPLP0	protein_coding	12	120196699	120201235	-1
ENSG00000089159	-0.856211	4.47813e-17	PXN	protein_coding	12	120210439	120265771	-1
ENSG00000089163	-0.108004	0.728429	SIRT4	protein_coding	12	120302316	120313249	1
ENSG00000089177	0.106379	0.653248	KIF16B	protein_coding	20	16272104	16573448	-1
ENSG00000089195	0.66082	2.38016e-05	TRMT6	protein_coding	20	5937228	5950558	-1
ENSG00000089220	-0.0970384	0.691166	PEBP1	protein_coding	12	118136124	118145584	1
ENSG00000089234	0.289963	0.0295396	BRAP	protein_coding	12	111642146	111685956	-1
ENSG00000089248	-0.127043	0.527149	ERP29	protein_coding	12	112013348	112023449	1
ENSG00000089250	-0.131114	0.567342	NOS1	protein_coding	12	117208142	117452170	-1
ENSG00000089280	0.348801	0.0328696	FUS	protein_coding	16	31180138	31196963	1
ENSG00000089289	-0.334733	0.0124091	IGBP1	protein_coding	X	70133447	70166324	1
ENSG00000089327	-0.0604728	0.842975	FXYD5	protein_coding	19	35154730	35169881	1
ENSG00000089335	-0.316201	0.0731839	ZNF302	protein_coding	19	34677639	34686397	1
ENSG00000089351	-0.411307	0.000211759	GRAMD1A	protein_coding	19	34994784	35026471	1
ENSG00000089472	-0.141567	0.739769	HEPH	protein_coding	X	66162671	66268867	1
ENSG00000089486	-0.199621	0.541804	CDIP1	protein_coding	16	4510669	4538828	-1
ENSG00000089505	-0.405588	0.282327	CMTM1	protein_coding	16	66566393	66579137	1
ENSG00000089597	-0.072791	0.659346	GANAB	protein_coding	11	62624826	62646726	-1
ENSG00000089639	-0.362815	0.10804	GMIP	protein_coding	19	19629476	19643657	-1
ENSG00000089682	-0.0913598	0.725388	RBM41	protein_coding	X	107052095	107118823	-1
ENSG00000089685	-0.259131	0.314024	BIRC5	protein_coding	17	78214186	78225636	1
ENSG00000089692	-1.43619	0.00934965	LAG3	protein_coding	12	6772512	6778455	1
ENSG00000089693	0.365562	0.0529192	MLF2	protein_coding	12	6747996	6767475	-1
ENSG00000089723	-0.301392	0.3788	OTUB2	protein_coding	14	94026340	94048930	1
ENSG00000089737	0.122851	0.410997	DDX24	protein_coding	14	94048287	94081202	-1
ENSG00000089775	-0.790402	0.00130723	ZBTB25	protein_coding	14	64449106	64505213	-1
ENSG00000089818	0.271135	0.191869	NECAP1	protein_coding	12	8076939	8097881	1
ENSG00000089820	-0.638439	0.0615096	ARHGAP4	protein_coding	X	153907367	153934999	-1
ENSG00000089847	-0.385504	0.309146	ANKRD24	protein_coding	19	4182689	4224814	1
ENSG00000089876	0.0410365	0.88082	DHX32	protein_coding	10	125836337	125896436	-1
ENSG00000089902	0.157167	0.309099	RCOR1	protein_coding	14	102592649	102730561	1
ENSG00000089916	0.628396	1.86369e-07	GPATCH2L	protein_coding	14	76151916	76254342	1
ENSG00000090006	-0.317968	0.0224749	LTBP4	protein_coding	19	40592883	40629818	1
ENSG00000090013	-0.484373	0.0799925	BLVRB	protein_coding	19	40447765	40465764	-1
ENSG00000090020	0.555202	1.93105e-07	SLC9A1	protein_coding	1	27098809	27166981	-1
ENSG00000090054	0.308149	0.00027291	SPTLC1	protein_coding	9	92000087	92115413	-1
ENSG00000090060	0.225297	0.00519328	PAPOLA	protein_coding	14	96501433	96567116	1
ENSG00000090061	0.743008	4.9287e-15	CCNK	protein_coding	14	99481169	99535044	1
ENSG00000090097	-0.680526	0.00832919	PCBP4	protein_coding	3	51957454	51974016	-1
ENSG00000090238	-1.46819	1.60044e-10	YPEL3	protein_coding	16	30092314	30096915	-1
ENSG00000090263	-0.395788	0.0221514	MRPS33	protein_coding	7	141002610	141015228	-1
ENSG00000090266	-0.107156	0.673615	NDUFB2	protein_coding	7	140690777	140722790	1
ENSG00000090273	0.435461	0.0122613	NUDC	protein_coding	1	26900238	26946871	1
ENSG00000090316	0.434603	5.59345e-07	MAEA	protein_coding	4	1289887	1340147	1
ENSG00000090339	8.29349	1.48423e-272	ICAM1	protein_coding	19	10271093	10286615	1
ENSG00000090372	0.352278	0.00169708	STRN4	protein_coding	19	46719511	46746994	-1
ENSG00000090376	0.833152	0.00198898	IRAK3	protein_coding	12	66189195	66254622	1
ENSG00000090432	-0.0934346	0.737753	MUL1	protein_coding	1	20499448	20508151	-1
ENSG00000090447	-1.89936	8.59557e-13	TFAP4	protein_coding	16	4257186	4273075	-1
ENSG00000090470	-0.411649	0.0107657	PDCD7	protein_coding	15	65117379	65133808	-1
ENSG00000090487	0.242244	0.247827	SPG21	protein_coding	15	64963022	64990310	-1
ENSG00000090520	0.874659	0.00044893	DNAJB11	protein_coding	3	186567403	186585800	1
ENSG00000090530	0.0343454	0.940886	P3H2	protein_coding	3	189956728	190122437	-1
ENSG00000090539	-0.255299	0.397495	CHRD	protein_coding	3	184380054	184390736	1
ENSG00000090554	0.380109	0.138618	FLT3LG	protein_coding	19	49474207	49486231	1
ENSG00000090565	0.0186953	0.913231	RAB11FIP3	protein_coding	16	425649	523011	1
ENSG00000090581	-0.373978	0.00187886	GNPTG	protein_coding	16	1351931	1365737	1
ENSG00000090612	0.406265	0.00656667	ZNF268	protein_coding	12	133181409	133214832	1
ENSG00000090615	0.930544	2.73055e-14	GOLGA3	protein_coding	12	132768902	132829143	-1
ENSG00000090621	-0.0325638	0.874738	PABPC4	protein_coding	1	39560709	39576790	-1
ENSG00000090661	-0.62988	0.126703	CERS4	protein_coding	19	8206736	8262421	1
ENSG00000090674	-0.0856305	0.773763	MCOLN1	protein_coding	19	7522624	7534009	1
ENSG00000090686	-0.10466	0.40079	USP48	protein_coding	1	21678298	21783606	-1
ENSG00000090776	1.67106	2.14619e-16	EFNB1	protein_coding	X	68829021	68842160	1
ENSG00000090857	-0.2435	0.254154	PDPR	protein_coding	16	70114332	70162537	1
ENSG00000090861	0.380126	0.00157992	AARS1	protein_coding	16	70251983	70289707	-1
ENSG00000090863	-0.0999341	0.498753	GLG1	protein_coding	16	74447427	74607144	-1
ENSG00000090889	-0.0832971	0.830135	KIF4A	protein_coding	X	70290104	70420886	1
ENSG00000090905	-0.113617	0.307085	TNRC6A	protein_coding	16	24610209	24827632	1
ENSG00000090924	0.479467	1.81147e-05	PLEKHG2	protein_coding	19	39412669	39428415	1
ENSG00000090932	-0.183606	0.405083	DLL3	protein_coding	19	39498895	39508481	1
ENSG00000090971	-1.07047	0.000202337	NAT14	protein_coding	19	55485188	55487568	1
ENSG00000090975	-0.367817	0.0686563	PITPNM2	protein_coding	12	122983480	123151090	-1
ENSG00000090989	0.0623801	0.68441	EXOC1	protein_coding	4	55853648	55905086	1
ENSG00000091009	0.451405	0.0117062	RBM27	protein_coding	5	146203605	146289223	1
ENSG00000091039	0.312899	0.0315218	OSBPL8	protein_coding	12	76351797	76559809	-1
ENSG00000091073	-0.0335634	0.934045	DTX2	protein_coding	7	76461676	76505995	1
ENSG00000091127	-0.0862669	0.608721	PUS7	protein_coding	7	105439661	105522271	-1
ENSG00000091128	0.014509	0.965605	LAMB4	protein_coding	7	108023548	108130361	-1
ENSG00000091129	0.619615	0.00899638	NRCAM	protein_coding	7	108147623	108456717	-1
ENSG00000091136	-0.733812	2.70691e-09	LAMB1	protein_coding	7	107923799	108003213	-1
ENSG00000091137	-0.205357	0.6092	SLC26A4	protein_coding	7	107660828	107717809	1
ENSG00000091140	0.682532	4.78573e-10	DLD	protein_coding	7	107891162	107931730	1
ENSG00000091157	-0.0250449	0.897101	WDR7	protein_coding	18	56651343	57029811	1
ENSG00000091164	0.24799	0.0732377	TXNL1	protein_coding	18	56597209	56651600	-1
ENSG00000091317	0.0673075	0.703576	CMTM6	protein_coding	3	32481312	32502852	-1
ENSG00000091409	-0.347972	0.280906	ITGA6	protein_coding	2	172234216	172506459	1
ENSG00000091428	0.477818	0.0151066	RAPGEF4	protein_coding	2	172735274	173052893	1
ENSG00000091436	0.205521	0.123088	MAP3K20	protein_coding	2	173075435	173268015	1
ENSG00000091483	-0.0629231	0.683526	FH	protein_coding	1	241497511	241519799	-1
ENSG00000091490	-0.0398144	0.865571	SEL1L3	protein_coding	4	25747433	25863760	-1
ENSG00000091513	-0.000529414	0.998309	TF	protein_coding	3	133746040	133796641	1
ENSG00000091527	1.42117	5.19557e-83	CDV3	protein_coding	3	133573686	133590261	1
ENSG00000091536	0.0458339	0.880954	MYO15A	protein_coding	17	18108756	18179802	1
ENSG00000091542	-0.181054	0.203069	ALKBH5	protein_coding	17	18183078	18209954	1
ENSG00000091592	-0.726856	2.00928e-07	NLRP1	protein_coding	17	5499415	5619424	-1
ENSG00000091622	-0.381556	0.342833	PITPNM3	protein_coding	17	6451263	6556555	-1
ENSG00000091640	0.259436	0.199745	SPAG7	protein_coding	17	4959226	4967817	-1
ENSG00000091651	-0.290032	0.157527	ORC6	protein_coding	16	46689643	46698394	1
ENSG00000091656	-0.181212	0.616407	ZFHX4	protein_coding	8	76681239	76867281	1
ENSG00000091732	-0.038586	0.88739	ZC3HC1	protein_coding	7	130018287	130051401	-1
ENSG00000091844	0.398944	0.316936	RGS17	protein_coding	6	153004459	153131282	-1
ENSG00000091879	1.09474	0.00355255	ANGPT2	protein_coding	8	6499632	6563409	-1
ENSG00000091947	-0.356454	0.0511621	TMEM101	protein_coding	17	44011188	44023946	-1
ENSG00000091972	1.44107	1.30475e-08	CD200	protein_coding	3	112332235	112363181	1
ENSG00000091986	-0.0915549	0.838985	CCDC80	protein_coding	3	112596797	112649530	-1
ENSG00000092010	0.695457	3.8046e-06	PSME1	protein_coding	14	24136163	24138967	1
ENSG00000092020	0.151101	0.48088	PPP2R3C	protein_coding	14	35085467	35122517	-1
ENSG00000092036	-0.480237	0.0493107	HAUS4	protein_coding	14	22946228	22957161	-1
ENSG00000092068	-1.76671	6.52177e-07	SLC7A8	protein_coding	14	23125295	23183674	-1
ENSG00000092094	0.00721366	0.98285	OSGEP	protein_coding	14	20446401	20455089	-1
ENSG00000092096	-0.30471	0.448245	SLC22A17	protein_coding	14	23346314	23352912	-1
ENSG00000092098	0.244769	0.507205	RNF31	protein_coding	14	24146683	24160660	1
ENSG00000092108	0.235172	0.0816542	SCFD1	protein_coding	14	30622291	30737694	1
ENSG00000092140	-0.0380464	0.87068	G2E3	protein_coding	14	30559158	30620064	1
ENSG00000092148	0.243233	0.0642212	HECTD1	protein_coding	14	31100117	31207804	-1
ENSG00000092199	0.763488	6.00563e-09	HNRNPC	protein_coding	14	21209136	21269494	-1
ENSG00000092201	0.130874	0.334819	SUPT16H	protein_coding	14	21351476	21384019	-1
ENSG00000092203	0.448794	2.25576e-05	TOX4	protein_coding	14	21476597	21499175	1
ENSG00000092208	-0.237387	0.288709	GEMIN2	protein_coding	14	39114285	39136973	1
ENSG00000092295	-0.314797	0.434989	TGM1	protein_coding	14	24249114	24264432	-1
ENSG00000092330	0.298039	0.0153766	TINF2	protein_coding	14	24238286	24242663	-1
ENSG00000092421	1.09394	0.0159526	SEMA6A	protein_coding	5	116443555	116574823	-1
ENSG00000092439	0.564648	1.17886e-08	TRPM7	protein_coding	15	50552473	50686797	-1
ENSG00000092445	-0.854084	0.000373512	TYRO3	protein_coding	15	41557675	41583589	1
ENSG00000092470	-0.442786	0.0230632	WDR76	protein_coding	15	43826980	43868412	1
ENSG00000092529	-0.135469	0.738137	CAPN3	protein_coding	15	42359498	42412949	1
ENSG00000092531	0.619026	1.73818e-10	SNAP23	protein_coding	15	42491233	42545356	1
ENSG00000092621	0.0643176	0.859214	PHGDH	protein_coding	1	119648411	119744218	1
ENSG00000092758	-0.0444839	0.908211	COL9A3	protein_coding	20	62816244	62841159	1
ENSG00000092820	0.459588	0.000758001	EZR	protein_coding	6	158765741	158819368	-1
ENSG00000092841	0.000926613	0.997712	MYL6	protein_coding	12	56158346	56163496	1
ENSG00000092847	-0.226083	0.00850757	AGO1	protein_coding	1	35869808	35930532	1
ENSG00000092850	-0.191648	0.456267	TEKT2	protein_coding	1	36084094	36088275	1
ENSG00000092853	-0.257413	0.235576	CLSPN	protein_coding	1	35720218	35769978	-1
ENSG00000092871	0.732572	0.000365039	RFFL	protein_coding	17	35005990	35089319	-1
ENSG00000092929	-0.18454	0.62891	UNC13D	protein_coding	17	75827225	75844785	-1
ENSG00000092931	-0.405331	0.0941637	MFSD11	protein_coding	17	76735865	76781449	1
ENSG00000092964	0.239865	0.0279693	DPYSL2	protein_coding	8	26514031	26658178	1
ENSG00000092969	1.59987	0.00938654	TGFB2	protein_coding	1	218345336	218444619	1
ENSG00000092978	0.17594	0.350438	GPATCH2	protein_coding	1	217426992	217631090	-1
ENSG00000093000	0.708281	4.89858e-17	NUP50	protein_coding	22	45163925	45188017	1
ENSG00000093009	-0.422281	0.12662	CDC45	protein_coding	22	19479457	19520612	1
ENSG00000093010	-0.293203	0.108574	COMT	protein_coding	22	19941371	19969975	1
ENSG00000093072	-0.14016	0.744696	ADA2	protein_coding	22	17178790	17258235	-1
ENSG00000093100	-0.0138173	0.957345		lncRNA	22	17787652	17811497	-1
ENSG00000093144	-0.0214662	0.915978	ECHDC1	protein_coding	6	127288712	127343609	-1
ENSG00000093167	1.30248	5.9098e-13	LRRFIP2	protein_coding	3	37052626	37183689	-1
ENSG00000093183	0.622245	1.2159e-10	SEC22C	protein_coding	3	42547969	42601080	-1
ENSG00000093217	-0.392465	0.125589	XYLB	protein_coding	3	38346760	38421348	1
ENSG00000094631	-0.156872	0.510912	HDAC6	protein_coding	X	48801377	48824982	1
ENSG00000094755	-0.410339	0.267852	GABRP	protein_coding	5	170763350	170814047	1
ENSG00000094804	-0.618323	0.0021888	CDC6	protein_coding	17	40287879	40304657	1
ENSG00000094841	0.0469433	0.855593	UPRT	protein_coding	X	75156388	75304885	1
ENSG00000094880	-0.0795982	0.632178	CDC23	protein_coding	5	138187650	138213343	-1
ENSG00000094914	-0.385293	0.0124965	AAAS	protein_coding	12	53307456	53324864	-1
ENSG00000094916	-0.1171	0.333305	CBX5	protein_coding	12	54230942	54280133	-1
ENSG00000094975	0.91537	2.09649e-09	SUCO	protein_coding	1	172532349	172611833	1
ENSG00000095002	-0.4324	0.00145592	MSH2	protein_coding	2	47403067	47663146	1
ENSG00000095015	1.21554	1.22161e-11	MAP3K1	protein_coding	5	56815549	56896152	1
ENSG00000095059	-0.23439	0.519546	DHPS	protein_coding	19	12675717	12681880	-1
ENSG00000095066	-0.49123	0.0753628	HOOK2	protein_coding	19	12763003	12872740	-1
ENSG00000095139	0.469628	1.26284e-07	ARCN1	protein_coding	11	118572390	118603033	1
ENSG00000095203	-1.16544	0.0467837	EPB41L4B	protein_coding	9	109171974	109321059	-1
ENSG00000095209	-0.145121	0.694547	TMEM38B	protein_coding	9	105694541	105776629	1
ENSG00000095261	-0.0693738	0.629247	PSMD5	protein_coding	9	120815496	120842951	-1
ENSG00000095303	-0.218265	0.564176	PTGS1	protein_coding	9	122370530	122395703	1
ENSG00000095319	-0.0931956	0.441493	NUP188	protein_coding	9	128947699	129007096	1
ENSG00000095321	-0.542	0.00853098	CRAT	protein_coding	9	129094142	129111189	-1
ENSG00000095370	-0.701398	0.000316382	SH2D3C	protein_coding	9	127738317	127778710	-1
ENSG00000095380	0.947469	2.40946e-09	NANS	protein_coding	9	98056732	98083077	1
ENSG00000095383	-0.189731	0.518866	TBC1D2	protein_coding	9	98199011	98255649	-1
ENSG00000095397	0.372068	0.352723	WHRN	protein_coding	9	114402080	114505473	-1
ENSG00000095485	-0.140372	0.368469	CWF19L1	protein_coding	10	100232298	100267680	-1
ENSG00000095539	-1.08338	0.00226923	SEMA4G	protein_coding	10	100969504	100985871	1
ENSG00000095564	0.760617	5.55746e-05	BTAF1	protein_coding	10	91923770	92031437	1
ENSG00000095574	0.323272	0.038697	IKZF5	protein_coding	10	122990807	123008812	-1
ENSG00000095596	-0.165833	0.65574	CYP26A1	protein_coding	10	93073475	93077885	1
ENSG00000095637	-2.30098	7.37194e-10	SORBS1	protein_coding	10	95311771	95561414	-1
ENSG00000095713	0.355876	0.281278	CRTAC1	protein_coding	10	97865000	98030828	-1
ENSG00000095739	-0.571089	0.118301	BAMBI	protein_coding	10	28677510	28682932	1
ENSG00000095787	0.483162	2.81272e-05	WAC	protein_coding	10	28532493	28623112	1
ENSG00000095794	0.81126	8.39461e-06	CREM	protein_coding	10	35126791	35212958	1
ENSG00000095906	-0.26078	0.27988	NUBP2	protein_coding	16	1782932	1789186	1
ENSG00000095951	1.55522	4.81547e-16	HIVEP1	protein_coding	6	12008762	12164999	1
ENSG00000096060	0.184352	0.454207	FKBP5	protein_coding	6	35573585	35728583	-1
ENSG00000096063	0.489397	5.12115e-12	SRPK1	protein_coding	6	35832966	35921342	-1
ENSG00000096070	0.563712	0.000395669	BRPF3	protein_coding	6	36196744	36232790	1
ENSG00000096080	-0.0144324	0.962188	MRPS18A	protein_coding	6	43671202	43687791	-1
ENSG00000096092	-0.662854	0.0173287	TMEM14A	protein_coding	6	52671113	52686588	1
ENSG00000096093	-0.596496	0.00348787	EFHC1	protein_coding	6	52362123	52529886	1
ENSG00000096384	0.279155	0.009071	HSP90AB1	protein_coding	6	44246166	44253888	1
ENSG00000096401	0.193012	0.130535	CDC5L	protein_coding	6	44387706	44450425	1
ENSG00000096433	-0.207013	0.433159	ITPR3	protein_coding	6	33620365	33696574	1
ENSG00000096654	-0.142816	0.556812	ZNF184	protein_coding	6	27450743	27473118	-1
ENSG00000096696	1.20417	0.0435689	DSP	protein_coding	6	7541326	7586717	1
ENSG00000096717	0.344622	0.043154	SIRT1	protein_coding	10	67884656	67918390	1
ENSG00000096746	0.318086	0.0272002	HNRNPH3	protein_coding	10	68331174	68343193	1
ENSG00000096872	-0.353213	0.0665364	IFT74	protein_coding	9	26947039	27066134	1
ENSG00000096968	0.266369	0.213684	JAK2	protein_coding	9	4984390	5129948	1
ENSG00000097007	0.161919	0.137815	ABL1	protein_coding	9	130713043	130887675	1
ENSG00000097021	-0.159865	0.520742	ACOT7	protein_coding	1	6264269	6393767	-1
ENSG00000097033	0.157045	0.168044	SH3GLB1	protein_coding	1	86704570	86748184	1
ENSG00000097046	-0.0780557	0.854387	CDC7	protein_coding	1	91500851	91525764	1
ENSG00000097096	-0.773262	0.0152801	SYDE2	protein_coding	1	85156889	85201724	-1
ENSG00000099139	-0.0352796	0.931726	PCSK5	protein_coding	9	75890644	76362975	1
ENSG00000099194	-0.188418	0.198897	SCD	protein_coding	10	100347233	100364826	1
ENSG00000099203	-0.189643	0.434842	TMED1	protein_coding	19	10832067	10836318	-1
ENSG00000099204	-0.724232	0.000383779	ABLIM1	protein_coding	10	114431112	114768061	-1
ENSG00000099219	-0.440778	0.00517081	ERMP1	protein_coding	9	5749832	5879537	-1
ENSG00000099246	0.701447	1.16481e-12	RAB18	protein_coding	10	27504174	27543207	1
ENSG00000099250	-1.01758	0.000470892	NRP1	protein_coding	10	33177492	33336262	-1
ENSG00000099256	-0.319462	0.1345	PRTFDC1	protein_coding	10	24848614	24952606	-1
ENSG00000099260	-2.3764	1.38969e-14	PALMD	protein_coding	1	99646113	99694541	1
ENSG00000099282	-0.127094	0.752372	TSPAN15	protein_coding	10	69451465	69507666	1
ENSG00000099290	0.0526935	0.833513	WASHC2A	protein_coding	10	50067888	50133509	1
ENSG00000099308	-1.85052	2.22753e-10	MAST3	protein_coding	19	18097778	18151692	1
ENSG00000099326	-0.259525	0.444545	MZF1	protein_coding	19	58561931	58573575	-1
ENSG00000099330	-1.04442	0.000233387	OCEL1	protein_coding	19	17226213	17229219	1
ENSG00000099331	0.476607	0.000180777	MYO9B	protein_coding	19	17075777	17214537	1
ENSG00000099337	-0.252223	0.195876	KCNK6	protein_coding	19	38319845	38332076	1
ENSG00000099338	-0.323751	0.372125	CATSPERG	protein_coding	19	38335775	38370943	1
ENSG00000099341	0.258228	0.048776	PSMD8	protein_coding	19	38374563	38383850	1
ENSG00000099364	0.105319	0.434465	FBXL19	protein_coding	16	30923055	30948783	1
ENSG00000099365	1.83496	0.0206966	STX1B	protein_coding	16	30989256	31010638	-1
ENSG00000099377	-0.0927205	0.811823	HSD3B7	protein_coding	16	30985207	30989147	1
ENSG00000099381	0.216725	0.299211	SETD1A	protein_coding	16	30957294	30984664	1
ENSG00000099385	-0.393627	0.00106238	BCL7C	protein_coding	16	30833626	30894302	-1
ENSG00000099617	-0.26648	0.438695	EFNA2	protein_coding	19	1285873	1301431	1
ENSG00000099622	-0.478205	5.11078e-05	CIRBP	protein_coding	19	1259384	1274880	1
ENSG00000099624	-0.120083	0.645189	ATP5F1D	protein_coding	19	1241746	1244825	1
ENSG00000099625	0.00948833	0.980954	CBARP	protein_coding	19	1228287	1238027	-1
ENSG00000099783	0.233362	0.0365682	HNRNPM	protein_coding	19	8444767	8489114	1
ENSG00000099785	-0.445973	0.0314821	MARCHF2	protein_coding	19	8413270	8439017	1
ENSG00000099795	0.00417567	0.990445	NDUFB7	protein_coding	19	14566078	14572066	-1
ENSG00000099797	-0.278872	0.268259	TECR	protein_coding	19	14517085	14565980	1
ENSG00000099800	-0.203399	0.214495	TIMM13	protein_coding	19	2425625	2427586	-1
ENSG00000099804	0.414897	0.000488735	CDC34	protein_coding	19	531760	542092	1
ENSG00000099810	-0.0682493	0.722406	MTAP	protein_coding	9	21802636	21937651	1
ENSG00000099814	0.206062	0.0539871	CEP170B	protein_coding	14	104865268	104896747	1
ENSG00000099817	-0.271554	0.0795069	POLR2E	protein_coding	19	1086574	1095380	-1
ENSG00000099821	-0.42767	0.0131843	POLRMT	protein_coding	19	617221	633537	-1
ENSG00000099822	-0.435996	0.294184	HCN2	protein_coding	19	589881	617159	1
ENSG00000099840	-0.190933	0.634841	IZUMO4	protein_coding	19	2096429	2099593	1
ENSG00000099849	-0.372525	0.355167	RASSF7	protein_coding	11	560404	564025	1
ENSG00000099860	-0.694941	0.0516537	GADD45B	protein_coding	19	2476122	2478259	1
ENSG00000099864	0.15418	0.678107	PALM	protein_coding	19	708935	748329	1
ENSG00000099866	0.4174	0.12827	MADCAM1	protein_coding	19	489176	505343	1
ENSG00000099875	-1.171	9.02604e-15	MKNK2	protein_coding	19	2037465	2051244	-1
ENSG00000099889	-0.854171	2.33426e-05	ARVCF	protein_coding	22	19969896	20016823	-1
ENSG00000099899	-0.188507	0.1976	TRMT2A	protein_coding	22	20111875	20117392	-1
ENSG00000099901	0.0999019	0.458421	RANBP1	protein_coding	22	20115938	20127355	1
ENSG00000099904	0.0682625	0.677454	ZDHHC8	protein_coding	22	20129456	20148007	1
ENSG00000099910	0.303728	0.23474	KLHL22	protein_coding	22	20441519	20495844	-1
ENSG00000099917	1.11217	3.59018e-24	MED15	protein_coding	22	20495913	20587632	1
ENSG00000099937	0.982254	0.039983	SERPIND1	protein_coding	22	20774113	20787720	1
ENSG00000099940	-0.130046	0.509607	SNAP29	protein_coding	22	20859007	20891214	1
ENSG00000099942	0.0705903	0.68168	CRKL	protein_coding	22	20917407	20953747	1
ENSG00000099949	0.123719	0.635995	LZTR1	protein_coding	22	20982269	20999032	1
ENSG00000099953	-0.234037	0.534352	MMP11	protein_coding	22	23768226	23784316	1
ENSG00000099954	-0.165056	0.701223	CECR2	protein_coding	22	17359949	17558151	1
ENSG00000099956	0.0633206	0.737654	SMARCB1	protein_coding	22	23786931	23838009	1
ENSG00000099958	0.996387	0.0445228	DERL3	protein_coding	22	23834503	23839128	-1
ENSG00000099968	-0.026063	0.906354	BCL2L13	protein_coding	22	17628855	17730855	1
ENSG00000099974	0.137979	0.600078	DDTL	protein_coding	22	23966888	23972556	1
ENSG00000099977	0.0639246	0.863725	DDT	protein_coding	22	23970542	23980525	-1
ENSG00000099984	-0.0499029	0.867541	GSTT2	protein_coding	22	23980058	23983915	1
ENSG00000099991	-0.317395	0.00573623	CABIN1	protein_coding	22	24011192	24178628	1
ENSG00000099992	0.779529	0.00098608	TBC1D10A	protein_coding	22	30291990	30326947	-1
ENSG00000099994	-0.454496	0.150713	SUSD2	protein_coding	22	24181487	24189106	1
ENSG00000099995	0.122598	0.35337	SF3A1	protein_coding	22	30331988	30356919	-1
ENSG00000099998	-0.198476	0.602984	GGT5	protein_coding	22	24219654	24245108	-1
ENSG00000099999	-0.589914	0.00489812	RNF215	protein_coding	22	30368811	30421771	-1
ENSG00000100003	0.0776827	0.818304	SEC14L2	protein_coding	22	30396941	30425303	1
ENSG00000100014	0.197235	0.18865	SPECC1L	protein_coding	22	24270817	24417739	1
ENSG00000100023	-0.271949	0.0803588	PPIL2	protein_coding	22	21666000	21700015	1
ENSG00000100027	-0.799633	0.00563311	YPEL1	protein_coding	22	21697536	21735794	-1
ENSG00000100028	-0.079807	0.709043	SNRPD3	protein_coding	22	24555958	24582052	1
ENSG00000100029	0.288593	0.0563084	PES1	protein_coding	22	30576625	30607083	-1
ENSG00000100030	0.357951	0.000285984	MAPK1	protein_coding	22	21759657	21867680	-1
ENSG00000100034	-0.613742	2.50012e-06	PPM1F	protein_coding	22	21919425	21952848	-1
ENSG00000100036	-0.404672	0.142643	SLC35E4	protein_coding	22	30635781	30669016	1
ENSG00000100038	-0.300194	0.113601	TOP3B	protein_coding	22	21957025	21982813	-1
ENSG00000100055	-0.0106948	0.966506	CYTH4	protein_coding	22	37282027	37315341	1
ENSG00000100056	-0.161888	0.41558	ESS2	protein_coding	22	19130279	19144684	-1
ENSG00000100060	-0.93587	4.75735e-11	MFNG	protein_coding	22	37469063	37486393	-1
ENSG00000100065	-1.73399	2.81958e-22	CARD10	protein_coding	22	37490362	37519542	-1
ENSG00000100075	-0.236776	0.199198	SLC25A1	protein_coding	22	19175581	19178739	-1
ENSG00000100077	0.261115	0.458231	GRK3	protein_coding	22	25564675	25729294	1
ENSG00000100083	-0.131707	0.471054	GGA1	protein_coding	22	37608474	37633564	1
ENSG00000100084	0.454834	0.00384404	HIRA	protein_coding	22	19330698	19447450	-1
ENSG00000100092	-0.480153	0.214807	SH3BP1	protein_coding	22	37634654	37656117	1
ENSG00000100097	0.152108	0.653398	LGALS1	protein_coding	22	37675636	37679802	1
ENSG00000100099	-0.231783	0.100846	HPS4	protein_coding	22	26443107	26483931	-1
ENSG00000100100	-1.51794	1.14512e-07	PIK3IP1	protein_coding	22	31281594	31292534	-1
ENSG00000100104	0.133309	0.47965	SRRD	protein_coding	22	26483877	26494658	1
ENSG00000100105	-1.25558	6.47442e-14	PATZ1	protein_coding	22	31325804	31346346	-1
ENSG00000100106	-0.19139	0.288073	TRIOBP	protein_coding	22	37697048	37776556	1
ENSG00000100109	0.564867	1.29331e-07	TFIP11	protein_coding	22	26491225	26512505	-1
ENSG00000100116	-0.309793	0.233085	GCAT	protein_coding	22	37807905	37817176	1
ENSG00000100124	-0.141309	0.468611	ANKRD54	protein_coding	22	37830855	37849327	-1
ENSG00000100129	-0.114043	0.453266	EIF3L	protein_coding	22	37848868	37889407	1
ENSG00000100138	0.0619978	0.771067	SNU13	protein_coding	22	41673933	41690504	-1
ENSG00000100139	0.338005	0.0103144	MICALL1	protein_coding	22	37905657	37942822	1
ENSG00000100142	-0.0842165	0.71223	POLR2F	protein_coding	22	37952607	38041915	1
ENSG00000100147	-0.122364	0.698813	CCDC134	protein_coding	22	41800679	41832164	1
ENSG00000100150	-0.456141	0.0382213	DEPDC5	protein_coding	22	31753867	31908033	1
ENSG00000100151	-0.283148	0.387793	PICK1	protein_coding	22	38056311	38075701	1
ENSG00000100154	-0.0617147	0.840476	TTC28	protein_coding	22	27978014	28679840	-1
ENSG00000100162	-0.7602	0.0527292	CENPM	protein_coding	22	41938737	41947152	-1
ENSG00000100167	-0.277552	0.410125	SEPTIN3	protein_coding	22	41969443	41998221	1
ENSG00000100191	0.0522711	0.903236	SLC5A4	protein_coding	22	32218464	32255347	-1
ENSG00000100196	0.352785	0.192849	KDELR3	protein_coding	22	38468078	38483447	1
ENSG00000100201	-0.0562277	0.803669	DDX17	protein_coding	22	38483438	38507660	-1
ENSG00000100206	-0.264928	0.456803	DMC1	protein_coding	22	38518948	38570204	-1
ENSG00000100207	0.377465	0.00184909	TCF20	protein_coding	22	42160013	42343616	-1
ENSG00000100209	0.210585	0.429418	HSCB	protein_coding	22	28742039	28757515	1
ENSG00000100211	0.011671	0.973218	CBY1	protein_coding	22	38656636	38673854	1
ENSG00000100216	0.152872	0.189186	TOMM22	protein_coding	22	38681957	38685421	1
ENSG00000100219	1.31066	3.92476e-13	XBP1	protein_coding	22	28794555	28800597	-1
ENSG00000100220	0.377634	7.78442e-05	RTCB	protein_coding	22	32387582	32412248	-1
ENSG00000100221	-0.0395791	0.861568	JOSD1	protein_coding	22	38685543	38701556	-1
ENSG00000100225	0.179283	0.0514547	FBXO7	protein_coding	22	32474676	32498829	1
ENSG00000100226	0.66559	9.73213e-09	GTPBP1	protein_coding	22	38705742	38738299	1
ENSG00000100227	0.00726635	0.981745	POLDIP3	protein_coding	22	42583721	42614962	-1
ENSG00000100228	-1.40947	0.00207904	RAB36	protein_coding	22	23145366	23165663	1
ENSG00000100234	-0.0588364	0.861568	TIMP3	protein_coding	22	32801705	32863041	1
ENSG00000100239	-0.162086	0.152141	PPP6R2	protein_coding	22	50343304	50445090	1
ENSG00000100241	0.236755	0.12757	SBF1	protein_coding	22	50443219	50483923	-1
ENSG00000100242	-0.324606	0.0758984	SUN2	protein_coding	22	38733290	38794143	-1
ENSG00000100243	0.670583	3.90945e-05	CYB5R3	protein_coding	22	42615730	42720870	-1
ENSG00000100246	-0.229501	0.305444	DNAL4	protein_coding	22	38778508	38794198	-1
ENSG00000100258	0.0673452	0.751443	LMF2	protein_coding	22	50502949	50507702	-1
ENSG00000100263	-0.268141	0.327103	RHBDD3	protein_coding	22	29259872	29268209	-1
ENSG00000100266	0.735924	2.6347e-17	PACSIN2	protein_coding	22	42835412	43015149	-1
ENSG00000100271	-0.225552	0.408872	TTLL1	protein_coding	22	43039516	43089419	-1
ENSG00000100276	-0.217675	0.576365	RASL10A	protein_coding	22	29312933	29319679	-1
ENSG00000100280	-0.392384	0.000424507	AP1B1	protein_coding	22	29327680	29388583	-1
ENSG00000100281	0.405729	0.00528831	HMGXB4	protein_coding	22	35257452	35295807	1
ENSG00000100284	-0.289721	0.0876701	TOM1	protein_coding	22	35299275	35347992	1
ENSG00000100285	-0.0853237	0.83429	NEFH	protein_coding	22	29480218	29491390	1
ENSG00000100288	-0.112496	0.789373	CHKB	protein_coding	22	50578959	50601455	-1
ENSG00000100290	0.0848153	0.679518	BIK	protein_coding	22	43110750	43129712	1
ENSG00000100292	1.91127	2.22457e-13	HMOX1	protein_coding	22	35380361	35394214	1
ENSG00000100294	-0.25465	0.322633	MCAT	protein_coding	22	43132209	43143398	-1
ENSG00000100296	-0.0214298	0.934045	THOC5	protein_coding	22	29505879	29555216	-1
ENSG00000100297	-0.596981	0.00976066	MCM5	protein_coding	22	35400134	35425431	1
ENSG00000100299	-0.651368	0.0151445	ARSA	protein_coding	22	50622754	50628173	-1
ENSG00000100300	-0.198365	0.500298	TSPO	protein_coding	22	43151547	43163242	1
ENSG00000100304	-0.405728	0.0340496	TTLL12	protein_coding	22	43166622	43187134	-1
ENSG00000100307	-0.700939	0.0311357	CBX7	protein_coding	22	39120167	39152680	-1
ENSG00000100311	-0.408436	0.104853	PDGFB	protein_coding	22	39223359	39244982	-1
ENSG00000100312	-0.542836	0.200804	ACR	protein_coding	22	50738196	50745339	1
ENSG00000100316	-0.156804	0.234504	RPL3	protein_coding	22	39312882	39320389	-1
ENSG00000100319	-0.224809	0.534814	ZMAT5	protein_coding	22	29730956	29767011	-1
ENSG00000100320	-0.161234	0.19661	RBFOX2	protein_coding	22	35738736	36028824	-1
ENSG00000100321	-1.71405	0.000561351	SYNGR1	protein_coding	22	39349925	39385575	1
ENSG00000100324	-0.435963	0.0165458	TAB1	protein_coding	22	39399778	39437060	1
ENSG00000100325	-0.0293264	0.865447	ASCC2	protein_coding	22	29788609	29838304	-1
ENSG00000100330	-0.0015394	0.980646	MTMR3	protein_coding	22	29883169	30030868	1
ENSG00000100335	0.00874059	0.960907	MIEF1	protein_coding	22	39499432	39518132	1
ENSG00000100336	-0.329628	0.335205	APOL4	protein_coding	22	36189124	36204840	-1
ENSG00000100342	1.28823	1.43652e-09	APOL1	protein_coding	22	36253071	36267530	1
ENSG00000100344	0.488282	0.234409	PNPLA3	protein_coding	22	43923792	43964488	1
ENSG00000100345	0.216564	0.366913	MYH9	protein_coding	22	36281280	36388010	-1
ENSG00000100347	-0.17816	0.173162	SAMM50	protein_coding	22	43955442	44010531	1
ENSG00000100348	-0.22582	0.100514	TXN2	protein_coding	22	36467046	36481640	-1
ENSG00000100350	-0.616252	0.0808572	FOXRED2	protein_coding	22	36487190	36507221	-1
ENSG00000100353	0.189034	0.251397	EIF3D	protein_coding	22	36510855	36529184	-1
ENSG00000100354	-0.13812	0.631955	TNRC6B	protein_coding	22	40044817	40335808	1
ENSG00000100359	0.577092	0.117803	SGSM3	protein_coding	22	40370591	40410289	1
ENSG00000100360	-0.389925	0.145853	IFT27	protein_coding	22	36758202	36776256	-1
ENSG00000100364	0.528235	0.000156404	KIAA0930	protein_coding	22	45192244	45240894	-1
ENSG00000100365	4.572	6.86971e-05	NCF4	protein_coding	22	36860988	36878017	1
ENSG00000100368	2.83635	5.73826e-29	CSF2RB	protein_coding	22	36913628	36940439	1
ENSG00000100372	0.00386615	0.990445	SLC25A17	protein_coding	22	40769630	40819399	-1
ENSG00000100376	0.475019	0.161106	FAM118A	protein_coding	22	45308968	45341955	1
ENSG00000100379	0.441164	0.00934485	KCTD17	protein_coding	22	37051739	37063390	1
ENSG00000100380	0.0370384	0.8228	ST13	protein_coding	22	40824535	40856639	-1
ENSG00000100387	-0.123425	0.588249	RBX1	protein_coding	22	40951347	40973309	1
ENSG00000100393	0.411667	0.00732363	EP300	protein_coding	22	41092510	41180077	1
ENSG00000100395	-0.117949	0.532767	L3MBTL2	protein_coding	22	41205282	41231271	1
ENSG00000100399	-0.567896	0.124789	CHADL	protein_coding	22	41229510	41240931	-1
ENSG00000100401	1.38031	1.87697e-13	RANGAP1	protein_coding	22	41244779	41286187	-1
ENSG00000100403	1.87201	4.09728e-22	ZC3H7B	protein_coding	22	41301525	41360147	1
ENSG00000100410	0.129266	0.45149	PHF5A	protein_coding	22	41459717	41468692	-1
ENSG00000100412	0.0953526	0.55333	ACO2	protein_coding	22	41447830	41529273	1
ENSG00000100413	-0.347334	0.0257164	POLR3H	protein_coding	22	41525799	41544606	-1
ENSG00000100416	-0.125348	0.542455	TRMU	protein_coding	22	46330875	46357340	1
ENSG00000100417	0.262921	0.455269	PMM1	protein_coding	22	41576900	41589871	-1
ENSG00000100418	0.750732	1.34281e-13	DESI1	protein_coding	22	41598028	41621043	-1
ENSG00000100422	-0.244801	0.118815	CERK	protein_coding	22	46684410	46738252	-1
ENSG00000100425	0.177929	0.177969	BRD1	protein_coding	22	49773283	49827873	-1
ENSG00000100426	0.433111	0.000284663	ZBED4	protein_coding	22	49853844	49890080	1
ENSG00000100429	-0.898741	0.0115527	HDAC10	protein_coding	22	50245183	50251405	-1
ENSG00000100439	-0.850255	0.000100473	ABHD4	protein_coding	14	22598290	22612963	1
ENSG00000100441	-0.157028	0.234108	KHNYN	protein_coding	14	24429286	24441843	1
ENSG00000100442	0.00377797	0.989886	FKBP3	protein_coding	14	45115599	45135319	-1
ENSG00000100445	-0.10707	0.680357	SDR39U1	protein_coding	14	24439766	24442905	-1
ENSG00000100461	0.0674493	0.640445	RBM23	protein_coding	14	22893204	22919182	-1
ENSG00000100462	-0.0626998	0.669932	PRMT5	protein_coding	14	22920525	22929408	-1
ENSG00000100473	-0.212456	0.535003	COCH	protein_coding	14	30874514	30895065	1
ENSG00000100478	-0.204615	0.418392	AP4S1	protein_coding	14	31025106	31130996	1
ENSG00000100479	-0.522752	0.0778794	POLE2	protein_coding	14	49643555	49688422	-1
ENSG00000100483	0.463312	0.0868231	VCPKMT	protein_coding	14	50108632	50116600	-1
ENSG00000100485	0.6542	2.00234e-08	SOS2	protein_coding	14	50117130	50231578	-1
ENSG00000100490	0.0720996	0.851903	CDKL1	protein_coding	14	50326265	50416461	-1
ENSG00000100503	0.953599	1.91592e-12	NIN	protein_coding	14	50719763	50831162	-1
ENSG00000100504	-0.111718	0.767939	PYGL	protein_coding	14	50857891	50944483	-1
ENSG00000100519	0.250304	0.0385592	PSMC6	protein_coding	14	52707178	52728590	1
ENSG00000100522	0.560764	0.000178036	GNPNAT1	protein_coding	14	52775193	52791668	-1
ENSG00000100523	0.00444598	0.988984	DDHD1	protein_coding	14	53036745	53153323	-1
ENSG00000100526	-0.0175609	0.970542	CDKN3	protein_coding	14	54396849	54420218	1
ENSG00000100528	-0.0344697	0.902142	CNIH1	protein_coding	14	54423561	54441391	-1
ENSG00000100532	0.00975208	0.974657	CGRRF1	protein_coding	14	54509812	54539292	1
ENSG00000100554	0.49237	0.00115257	ATP6V1D	protein_coding	14	67294371	67360265	-1
ENSG00000100558	0.171026	0.689128	PLEK2	protein_coding	14	67386984	67412167	-1
ENSG00000100564	-0.593938	0.0172497	PIGH	protein_coding	14	67581955	67600286	-1
ENSG00000100567	0.64495	5.91282e-11	PSMA3	protein_coding	14	58244843	58272012	1
ENSG00000100568	-0.0704069	0.653413	VTI1B	protein_coding	14	67647085	67674820	-1
ENSG00000100575	0.00668654	0.977201	TIMM9	protein_coding	14	58408495	58427531	-1
ENSG00000100577	-0.257667	0.485304	GSTZ1	protein_coding	14	77320996	77331597	1
ENSG00000100578	-0.640473	0.000131651	KIAA0586	protein_coding	14	58427385	58551297	1
ENSG00000100580	0.0815502	0.685683	TMED8	protein_coding	14	77335029	77377094	-1
ENSG00000100583	-0.23885	0.544177	SAMD15	protein_coding	14	77376689	77392163	1
ENSG00000100591	0.392119	0.0190096	AHSA1	protein_coding	14	77457870	77469472	1
ENSG00000100592	1.77558	2.44856e-22	DAAM1	protein_coding	14	59188646	59371405	1
ENSG00000100596	-0.388074	2.29723e-06	SPTLC2	protein_coding	14	77505997	77616637	-1
ENSG00000100599	-0.290386	0.119617	RIN3	protein_coding	14	92513781	92688994	1
ENSG00000100600	0.428549	8.67747e-06	LGMN	protein_coding	14	92703807	92748679	-1
ENSG00000100601	0.338052	0.0668579	ALKBH1	protein_coding	14	77672404	77708023	-1
ENSG00000100603	0.406002	0.0100696	SNW1	protein_coding	14	77717599	77761207	-1
ENSG00000100605	-0.379876	0.0828538	ITPK1	protein_coding	14	92936914	93116320	-1
ENSG00000100612	0.167068	0.358046	DHRS7	protein_coding	14	60144119	60169856	-1
ENSG00000100614	0.237964	0.044029	PPM1A	protein_coding	14	60245752	60299087	1
ENSG00000100625	0.719216	0.00341157	SIX4	protein_coding	14	60709539	60724351	-1
ENSG00000100629	0.130507	0.720494	CEP128	protein_coding	14	80476983	80959517	-1
ENSG00000100632	0.0812933	0.487033	ERH	protein_coding	14	69380128	69398299	-1
ENSG00000100644	0.856507	3.82771e-08	HIF1A	protein_coding	14	61695513	61748259	1
ENSG00000100647	1.58548	8.38696e-18	SUSD6	protein_coding	14	69611596	69715144	1
ENSG00000100650	0.430933	0.0190715	SRSF5	protein_coding	14	69726900	69772005	1
ENSG00000100664	0.346796	3.55035e-05	EIF5	protein_coding	14	103333544	103345025	1
ENSG00000100678	5.62596	6.90332e-07	SLC8A3	protein_coding	14	70044215	70189480	-1
ENSG00000100697	0.584922	0.000255741	DICER1	protein_coding	14	95086228	95158010	-1
ENSG00000100711	-0.109765	0.463885	ZFYVE21	protein_coding	14	103715730	103733668	1
ENSG00000100714	-0.131612	0.212155	MTHFD1	protein_coding	14	64388031	64463457	1
ENSG00000100722	0.102661	0.48359	ZC3H14	protein_coding	14	88562970	88627596	1
ENSG00000100726	-0.360413	0.0444393	TELO2	protein_coding	16	1493344	1510457	1
ENSG00000100731	0.552906	0.00240558	PCNX1	protein_coding	14	70907405	71115382	1
ENSG00000100739	0.339251	0.0555497	BDKRB1	protein_coding	14	96256210	96268967	1
ENSG00000100744	0.105906	0.660865	GSKIP	protein_coding	14	96363452	96387288	1
ENSG00000100749	-0.173765	0.387793	VRK1	protein_coding	14	96797304	96954846	1
ENSG00000100764	0.281188	0.029694	PSMC1	protein_coding	14	90256527	90275429	1
ENSG00000100767	0.833899	0.00234261	PAPLN	protein_coding	14	73237497	73274640	1
ENSG00000100784	-1.29027	7.7432e-05	RPS6KA5	protein_coding	14	90847861	91060641	-1
ENSG00000100796	0.303074	0.00524828	PPP4R3A	protein_coding	14	91457508	91510554	-1
ENSG00000100802	-1.21183	0.000324315	C14orf93	protein_coding	14	22985894	23010166	-1
ENSG00000100804	-0.0951562	0.666743	PSMB5	protein_coding	14	23016543	23035230	-1
ENSG00000100811	0.223258	0.00413566	YY1	protein_coding	14	100238298	100282788	1
ENSG00000100813	-0.0089077	0.959165	ACIN1	protein_coding	14	23058564	23095614	-1
ENSG00000100814	-0.312622	0.10251	CCNB1IP1	protein_coding	14	20311368	20333312	-1
ENSG00000100815	0.340328	0.00969225	TRIP11	protein_coding	14	91965991	92040896	-1
ENSG00000100823	-0.0216639	0.926552	APEX1	protein_coding	14	20455191	20457772	1
ENSG00000100836	-0.0257024	0.927713	PABPN1	protein_coding	14	23321457	23326163	1
ENSG00000100842	-0.0655379	0.791587	EFS	protein_coding	14	23356403	23365752	-1
ENSG00000100852	0.403364	0.00226401	ARHGAP5	protein_coding	14	32076114	32159728	1
ENSG00000100865	-0.151787	0.362933	CINP	protein_coding	14	102341102	102362916	-1
ENSG00000100883	0.961312	4.76525e-11	SRP54	protein_coding	14	34981957	35029686	1
ENSG00000100888	0.16869	0.310437	CHD8	protein_coding	14	21385194	21456126	-1
ENSG00000100889	0.227903	0.258085	PCK2	protein_coding	14	24094053	24110598	1
ENSG00000100890	-0.0264991	0.930023	PRORP	protein_coding	14	35121846	35277622	1
ENSG00000100897	-0.344623	0.0322712	DCAF11	protein_coding	14	24114195	24125242	1
ENSG00000100902	0.633376	0.000164556	PSMA6	protein_coding	14	35278633	35317493	1
ENSG00000100906	3.32598	4.15569e-70	NFKBIA	protein_coding	14	35401079	35404749	-1
ENSG00000100908	0.00176897	0.99746	EMC9	protein_coding	14	24138959	24141591	-1
ENSG00000100911	1.15485	1.87837e-17	PSME2	protein_coding	14	24143362	24147570	-1
ENSG00000100916	0.0838416	0.723826	BRMS1L	protein_coding	14	35826338	35932325	1
ENSG00000100918	-0.382785	0.248551	REC8	protein_coding	14	24171853	24180257	1
ENSG00000100926	0.863976	8.23418e-05	TM9SF1	protein_coding	14	24189149	24195687	-1
ENSG00000100934	0.655994	2.80367e-12	SEC23A	protein_coding	14	39031919	39109646	-1
ENSG00000100938	-0.628356	0.00121841	GMPR2	protein_coding	14	24232422	24239242	1
ENSG00000100941	0.382659	0.070131	PNN	protein_coding	14	39175183	39183220	1
ENSG00000100949	-0.103818	0.634987	RABGGTA	protein_coding	14	24265538	24271611	-1
ENSG00000100968	-0.634128	0.00784876	NFATC4	protein_coding	14	24365673	24379604	1
ENSG00000100979	-0.151762	0.678959	PLTP	protein_coding	20	45898621	45912155	-1
ENSG00000100982	-0.199823	0.302743	PCIF1	protein_coding	20	45934683	45948023	1
ENSG00000100983	-0.334731	0.0773777	GSS	protein_coding	20	34928432	34956027	-1
ENSG00000100991	0.0216927	0.920253	TRPC4AP	protein_coding	20	35002404	35092807	-1
ENSG00000100994	-0.110437	0.533418	PYGB	protein_coding	20	25248085	25298012	1
ENSG00000100997	-0.166264	0.448521	ABHD12	protein_coding	20	25294742	25390835	-1
ENSG00000101000	-0.925446	0.00103006	PROCR	protein_coding	20	35172072	35216240	1
ENSG00000101003	-0.401191	0.0735742	GINS1	protein_coding	20	25391008	25452700	1
ENSG00000101004	-0.517837	0.00295549	NINL	protein_coding	20	25451594	25585531	-1
ENSG00000101017	1.56485	7.1327e-12	CD40	protein_coding	20	46118271	46129863	1
ENSG00000101019	-0.42175	0.00830158	UQCC1	protein_coding	20	35302566	35412031	-1
ENSG00000101040	-1.37185	5.39273e-12	ZMYND8	protein_coding	20	47209214	47356889	-1
ENSG00000101049	-0.172547	0.468308	SGK2	protein_coding	20	43558968	43588237	1
ENSG00000101052	-0.282931	0.088517	IFT52	protein_coding	20	43590937	43647299	1
ENSG00000101057	-0.133256	0.700415	MYBL2	protein_coding	20	43667019	43716495	1
ENSG00000101079	-0.479729	0.0136896	NDRG3	protein_coding	20	36651766	36746090	-1
[truncated: 15,531 more rows]

## Sheet: TNF 10h Cntrl vs TNF 0h Cntrl 
ensembl_gene_id	log2FoldChange	FDR	external_gene_name	gene_biotype	chromosome_name	start_position	end_position	strand
ENSG00000000003	-0.882874	1.08897e-09	TSPAN6	protein_coding	X	100627108	100639991	-1
ENSG00000000419	0.191218	0.281254	DPM1	protein_coding	20	50934867	50959140	-1
ENSG00000000457	0.134227	0.615791	SCYL3	protein_coding	1	169849631	169894267	-1
ENSG00000000460	-0.381699	0.0852662	FIRRM	protein_coding	1	169662007	169854080	1
ENSG00000000938	-0.0546244	0.875451	FGR	protein_coding	1	27612064	27635185	-1
ENSG00000000971	-0.983151	0.000146293	CFH	protein_coding	1	196651754	196752476	1
ENSG00000001036	-0.390519	0.0134724	FUCA2	protein_coding	6	143494812	143511720	-1
ENSG00000001084	-0.444191	0.0103526	GCLC	protein_coding	6	53497341	53616970	-1
ENSG00000001167	0.250011	0.160468	NFYA	protein_coding	6	41072974	41102403	1
ENSG00000001460	-0.17572	0.608083	STPG1	protein_coding	1	24356999	24416934	-1
ENSG00000001461	-1.02373	0.00023174	NIPAL3	protein_coding	1	24415802	24472976	1
ENSG00000001497	0.086342	0.650587	LAS1L	protein_coding	X	65438549	65534810	-1
ENSG00000001561	-0.371987	0.1514	ENPP4	protein_coding	6	46129989	46146688	1
ENSG00000001617	-1.79042	4.64254e-15	SEMA3F	protein_coding	3	50155045	50189075	1
ENSG00000001629	0.341831	4.08243e-05	ANKIB1	protein_coding	7	92245974	92401383	1
ENSG00000001630	1.42012	7.52715e-07	CYP51A1	protein_coding	7	92084987	92134803	-1
ENSG00000001631	0.319066	0.220254	KRIT1	protein_coding	7	92197498	92246166	-1
ENSG00000002016	-0.180312	0.553639	RAD52	protein_coding	12	911736	990053	-1
ENSG00000002330	0.0926693	0.773957	BAD	protein_coding	11	64269830	64284704	-1
ENSG00000002549	0.775217	2.37022e-05	LAP3	protein_coding	4	17577198	17607972	1
ENSG00000002586	0.0961711	0.83749	CD99	protein_coding	X	2691187	2741309	1
ENSG00000002587	-1.06308	0.0369892	HS3ST1	protein_coding	4	11393150	11429564	-1
ENSG00000002822	0.158659	0.640421	MAD1L1	protein_coding	7	1815793	2233243	-1
ENSG00000002834	0.188936	0.147921	LASP1	protein_coding	17	38869859	38921770	1
ENSG00000002919	0.315332	0.116199	SNX11	protein_coding	17	48103357	48123601	1
ENSG00000003056	-0.226756	0.00891789	M6PR	protein_coding	12	8940361	8949761	-1
ENSG00000003096	-1.24596	7.66169e-08	KLHL13	protein_coding	X	117897813	118117340	-1
ENSG00000003137	-2.53664	0.00666505	CYP26B1	protein_coding	2	72129238	72147862	-1
ENSG00000003147	-0.0699816	0.711241	ICA1	protein_coding	7	8113184	8262687	-1
ENSG00000003249	-0.594831	0.0124118	DBNDD1	protein_coding	16	90004871	90019890	-1
ENSG00000003393	0.0244429	0.887519	ALS2	protein_coding	2	201700267	201782112	-1
ENSG00000003400	-0.509096	0.0150042	CASP10	protein_coding	2	201182872	201229428	1
ENSG00000003402	1.07402	5.71311e-73	CFLAR	protein_coding	2	201116154	201176687	1
ENSG00000003436	-0.8556	8.94284e-09	TFPI	protein_coding	2	187464230	187565760	-1
ENSG00000003509	0.251767	0.227797	NDUFAF7	protein_coding	2	37231631	37253403	1
ENSG00000003756	-0.0871141	0.674855	RBM5	protein_coding	3	50088919	50119021	1
ENSG00000003987	2.64393	2.81775e-14	MTMR7	protein_coding	8	17296794	17413528	-1
ENSG00000003989	5.92554	4.0921e-214	SLC7A2	protein_coding	8	17497088	17570573	1
ENSG00000004059	-0.0773729	0.725823	ARF5	protein_coding	7	127588386	127591700	1
ENSG00000004139	-0.254849	0.554813	SARM1	protein_coding	17	28364356	28404049	1
ENSG00000004142	-0.181133	0.105394	POLDIP2	protein_coding	17	28346633	28357527	-1
ENSG00000004399	-0.324561	0.0468647	PLXND1	protein_coding	3	129555214	129606676	-1
ENSG00000004455	0.0959861	0.632455	AK2	protein_coding	1	33007986	33080996	-1
ENSG00000004468	3.40519	6.56138e-06	CD38	protein_coding	4	15778275	15853232	1
ENSG00000004478	-0.22765	0.150641	FKBP4	protein_coding	12	2794970	2805423	1
ENSG00000004487	-0.205011	0.0453283	KDM1A	protein_coding	1	23019443	23083689	1
ENSG00000004534	0.136894	0.682597	RBM6	protein_coding	3	49940007	50100045	1
ENSG00000004660	-0.835729	0.000520161	CAMKK1	protein_coding	17	3860315	3894891	-1
ENSG00000004700	0.281336	0.0502514	RECQL	protein_coding	12	21468910	21501669	-1
ENSG00000004766	-0.149124	0.340859	VPS50	protein_coding	7	93232340	93361123	1
ENSG00000004776	-0.826811	0.0201543	HSPB6	protein_coding	19	35754566	35758079	-1
ENSG00000004777	-0.535748	0.0519612	ARHGAP33	protein_coding	19	35774532	35788822	1
ENSG00000004779	0.0663455	0.857656	NDUFAB1	protein_coding	16	23581014	23596316	-1
ENSG00000004799	-3.33425	6.14035e-17	PDK4	protein_coding	7	95583499	95596516	-1
ENSG00000004864	0.095443	0.592351	SLC25A13	protein_coding	7	96120220	96322147	-1
ENSG00000004866	-0.0766095	0.782364	ST7	protein_coding	7	116953238	117230176	1
ENSG00000004897	0.00503993	0.975749	CDC27	protein_coding	17	47117703	47189422	-1
ENSG00000004961	0.505644	2.27947e-05	HCCS	protein_coding	X	11111301	11123086	1
ENSG00000004975	-0.179239	0.359052	DVL2	protein_coding	17	7225342	7234517	-1
ENSG00000005007	-0.0381904	0.824367	UPF1	protein_coding	19	18831959	18868230	1
ENSG00000005020	-0.0646141	0.758756	SKAP2	protein_coding	7	26667068	26995239	-1
ENSG00000005022	-0.367472	0.000393813	SLC25A5	protein_coding	X	119468422	119471396	1
ENSG00000005059	-0.0529244	0.845022	MCUB	protein_coding	4	109560209	109688719	1
ENSG00000005073	-1.13021	5.71059e-07	HOXA11	protein_coding	7	27181157	27185232	-1
ENSG00000005075	-0.0434366	0.898412	POLR2J	protein_coding	7	102473128	102478922	-1
ENSG00000005100	-0.0189755	0.913812	DHX33	protein_coding	17	5440917	5468982	-1
ENSG00000005102	4.65695	2.0094e-06	MEOX1	protein_coding	17	43640389	43661922	-1
ENSG00000005108	-1.77918	1.06275e-13	THSD7A	protein_coding	7	11370365	11832198	-1
ENSG00000005156	0.413861	0.00244427	LIG3	protein_coding	17	34980512	35009743	1
ENSG00000005175	-0.0444963	0.858988	RPAP3	protein_coding	12	47661249	47706030	-1
ENSG00000005187	-0.454914	0.290809	ACSM3	protein_coding	16	20610243	20797581	1
ENSG00000005189	-0.575672	0.125	REXO5	protein_coding	16	20806429	20849665	1
ENSG00000005194	0.195961	0.247609	CIAPIN1	protein_coding	16	57428187	57447420	-1
ENSG00000005206	0.10149	0.665212	SPPL2B	protein_coding	19	2328615	2355095	1
ENSG00000005238	0.0732322	0.826312	ATOSB	protein_coding	9	35104112	35116341	-1
ENSG00000005243	-0.139173	0.709579	COPZ2	protein_coding	17	48026167	48038030	-1
ENSG00000005249	-0.756371	0.00635724	PRKAR2B	protein_coding	7	107044705	107161811	1
ENSG00000005302	0.462164	5.79398e-06	MSL3	protein_coding	X	11758159	11775772	1
ENSG00000005339	-0.0755088	0.782307	CREBBP	protein_coding	16	3725054	3880713	-1
ENSG00000005379	-0.162267	0.469149	TSPOAP1	protein_coding	17	58301228	58328795	-1
ENSG00000005436	0.0291551	0.924501	GCFC2	protein_coding	2	75652000	75710985	-1
ENSG00000005448	-0.549543	0.0328084	WDR54	protein_coding	2	74421678	74425755	1
ENSG00000005469	-1.96089	1.01354e-22	CROT	protein_coding	7	87345664	87399794	1
ENSG00000005483	-0.300159	0.0810789	KMT2E	protein_coding	7	104940943	105115019	1
ENSG00000005486	0.300154	0.20193	RHBDD2	protein_coding	7	75842602	75888926	1
ENSG00000005513	-1.37157	0.0188245	SOX8	protein_coding	16	981444	986979	1
ENSG00000005700	0.534714	0.00142876	IBTK	protein_coding	6	82169986	82247754	-1
ENSG00000005801	0.38974	0.0103958	ZNF195	protein_coding	11	3339261	3379222	-1
ENSG00000005810	0.205262	0.406175	MYCBP2	protein_coding	13	77042474	77327094	-1
ENSG00000005812	0.222592	0.0581545	FBXL3	protein_coding	13	76992598	77027195	-1
ENSG00000005882	-1.81771	3.93169e-12	PDK2	protein_coding	17	50094737	50112152	1
ENSG00000005884	-0.511697	0.0253	ITGA3	protein_coding	17	50055968	50090481	1
ENSG00000005889	0.153856	0.343499	ZFX	protein_coding	X	24149173	24216255	1
ENSG00000005893	0.173854	0.234631	LAMP2	protein_coding	X	120426148	120469365	-1
ENSG00000005961	-0.0446458	0.912503	ITGA2B	protein_coding	17	44372180	44389649	-1
ENSG00000006007	-0.420942	2.78008e-08	GDE1	protein_coding	16	19501693	19522123	-1
ENSG00000006015	-0.389227	0.0767939	REX1BD	protein_coding	19	18588685	18592337	1
ENSG00000006016	-0.108888	0.704732	CRLF1	protein_coding	19	18572220	18607741	-1
ENSG00000006025	-0.37201	0.0472073	OSBPL7	protein_coding	17	47807372	47821803	-1
ENSG00000006042	-0.474344	0.0067409	TMEM98	protein_coding	17	32927910	32945106	1
ENSG00000006062	-0.409536	0.0898708	MAP3K14	protein_coding	17	45263119	45317029	-1
ENSG00000006118	-0.145557	0.64243	TMEM132A	protein_coding	11	60924460	60937159	1
ENSG00000006125	0.192137	0.0401317	AP2B1	protein_coding	17	35578046	35726413	1
ENSG00000006194	-0.0550711	0.858988	ZNF263	protein_coding	16	3283283	3301401	1
ENSG00000006210	8.24012	3.80319e-88	CX3CL1	protein_coding	16	57372477	57385044	1
ENSG00000006282	-0.565243	0.00108816	SPATA20	protein_coding	17	50543058	50555852	1
ENSG00000006327	0.148868	0.641745	TNFRSF12A	protein_coding	16	3018445	3022383	1
ENSG00000006432	-0.13565	0.617641	MAP3K9	protein_coding	14	70722526	70809534	-1
ENSG00000006451	1.39693	6.17107e-12	RALA	protein_coding	7	39623565	39708120	1
ENSG00000006453	0.416393	0.31777	BAIAP2L1	protein_coding	7	98291650	98401090	-1
ENSG00000006459	1.00003	2.05698e-06	KDM7A	protein_coding	7	140084746	140176983	-1
ENSG00000006468	-1.39482	1.05958e-11	ETV1	protein_coding	7	13891229	13991425	-1
ENSG00000006530	0.125669	0.40489	AGK	protein_coding	7	141551278	141655244	1
ENSG00000006534	-0.505606	0.207337	ALDH3B1	protein_coding	11	68008578	68029282	1
ENSG00000006576	-0.0437401	0.849257	PHTF2	protein_coding	7	77798773	77957503	1
ENSG00000006607	0.539686	3.64146e-07	FARP2	protein_coding	2	241356285	241494841	1
ENSG00000006625	-0.235623	0.324651	GGCT	protein_coding	7	30496621	30504841	-1
ENSG00000006634	-0.29747	0.0835414	DBF4	protein_coding	7	87876216	87909553	1
ENSG00000006638	1.20392	0.0141829	TBXA2R	protein_coding	19	3594507	3606875	-1
ENSG00000006652	0.991973	3.05922e-05	IFRD1	protein_coding	7	112422887	112481017	1
ENSG00000006695	0.0676727	0.800721	COX10	protein_coding	17	14069490	14231736	1
ENSG00000006704	-0.328904	0.0509897	GTF2IRD1	protein_coding	7	74453790	74602605	1
ENSG00000006712	-0.0647994	0.844628	PAF1	protein_coding	19	39385629	39391154	-1
ENSG00000006715	-0.273551	0.0481307	VPS41	protein_coding	7	38722974	38932394	-1
ENSG00000006740	-0.626708	0.147382	ARHGAP44	protein_coding	17	12789498	12991643	1
ENSG00000006744	0.0596929	0.724271	ELAC2	protein_coding	17	12991612	13018065	-1
ENSG00000006756	-0.168354	0.355455	ARSD	protein_coding	X	2903972	2929349	-1
ENSG00000006757	-0.195944	0.356134	PNPLA4	protein_coding	X	7898247	7927739	-1
ENSG00000006831	0.138852	0.218205	ADIPOR2	protein_coding	12	1688574	1788674	1
ENSG00000006837	-0.180975	0.654415	CDKL3	protein_coding	5	134286350	134371047	-1
ENSG00000007047	-0.273636	0.0973572	MARK4	protein_coding	19	45079288	45305284	1
ENSG00000007062	-0.163989	0.48364	PROM1	protein_coding	4	15963076	16084378	-1
ENSG00000007080	0.201241	0.3907	CCDC124	protein_coding	19	17933015	17943991	1
ENSG00000007129	-1.90231	0.00664473	CEACAM21	protein_coding	19	41549518	41586844	1
ENSG00000007168	0.300861	0.0086713	PAFAH1B1	protein_coding	17	2593183	2685615	1
ENSG00000007202	0.140511	0.266835	BLTP2	protein_coding	17	28614446	28645454	-1
ENSG00000007255	-0.635318	0.0360156	TRAPPC6A	protein_coding	19	45162928	45178237	-1
ENSG00000007312	-0.00813349	0.979263	CD79B	protein_coding	17	63928738	63932336	-1
ENSG00000007341	0.0728122	0.76019	ST7L	protein_coding	1	112523514	112620825	-1
ENSG00000007376	-0.230171	0.260496	RPUSD1	protein_coding	16	784974	788397	-1
ENSG00000007384	0.320799	0.0186513	RHBDF1	protein_coding	16	58059	76355	-1
ENSG00000007392	0.0852895	0.777751	LUC7L	protein_coding	16	188969	229463	-1
ENSG00000007402	-0.381657	0.221738	CACNA2D2	protein_coding	3	50362613	50504244	-1
ENSG00000007516	-0.130636	0.670703	BAIAP3	protein_coding	16	1333638	1349439	1
ENSG00000007520	0.333953	0.0468647	TSR3	protein_coding	16	1349240	1351878	-1
ENSG00000007541	-0.108855	0.703342	PIGQ	protein_coding	16	566995	584109	1
ENSG00000007545	0.392082	0.0088369	CRAMP1	protein_coding	16	1612337	1677908	1
ENSG00000007866	-0.327996	0.437376	TEAD3	protein_coding	6	35473597	35497079	-1
ENSG00000007908	10.9983	1.8392e-136	SELE	protein_coding	1	169722640	169764705	-1
ENSG00000007923	0.13425	0.384062	DNAJC11	protein_coding	1	6634168	6701924	-1
ENSG00000007933	-0.138152	0.673275	FMO3	protein_coding	1	171090901	171117819	1
ENSG00000007944	-1.4169	1.94158e-12	MYLIP	protein_coding	6	16129086	16148248	1
ENSG00000007968	-1.08013	0.00828355	E2F2	protein_coding	1	23506438	23531233	-1
ENSG00000008018	0.163452	0.111043	PSMB1	protein_coding	6	170535120	170553307	-1
ENSG00000008083	-0.694045	8.45208e-05	JARID2	protein_coding	6	15246069	15522042	1
ENSG00000008086	0.522264	0.0110905	CDKL5	protein_coding	X	18425583	18653629	1
ENSG00000008128	0.277253	0.501364	CDK11A	protein_coding	1	1702379	1724357	-1
ENSG00000008130	0.269845	0.0813995	NADK	protein_coding	1	1751232	1780457	-1
ENSG00000008256	-0.442882	0.00551601	CYTH3	protein_coding	7	6161779	6272644	-1
ENSG00000008277	-1.62063	2.37098e-06	ADAM22	protein_coding	7	87934143	88202889	1
ENSG00000008282	0.479863	0.00249277	SYPL1	protein_coding	7	106090505	106112589	-1
ENSG00000008283	-0.359208	0.0286831	CYB561	protein_coding	17	63432304	63446354	-1
ENSG00000008294	0.596644	1.18986e-09	SPAG9	protein_coding	17	50962174	51120868	-1
ENSG00000008300	0.314373	0.444681	CELSR3	protein_coding	3	48636463	48662886	-1
ENSG00000008311	-0.361646	0.0437212	AASS	protein_coding	7	122064583	122144308	-1
ENSG00000008324	0.342638	0.120319	SS18L2	protein_coding	3	42581840	42596934	1
ENSG00000008382	-0.0973056	0.78459	MPND	protein_coding	19	4343527	4360086	1
ENSG00000008394	0.33059	0.369641	MGST1	protein_coding	12	16347142	16609259	1
ENSG00000008405	0.0209089	0.935929	CRY1	protein_coding	12	106991364	107093549	-1
ENSG00000008441	-0.00592694	0.985523	NFIX	protein_coding	19	12995475	13098796	1
ENSG00000008513	0.896553	1.36441e-07	ST3GAL1	protein_coding	8	133454848	133571926	-1
ENSG00000008516	0.981772	0.0920043	MMP25	protein_coding	16	3046062	3060726	1
ENSG00000008517	3.37991	1.62116e-113	IL32	protein_coding	16	3065297	3082192	1
ENSG00000008710	0.257482	0.14501	PKD1	protein_coding	16	2088708	2135898	-1
ENSG00000008735	-0.0381852	0.934025	MAPK8IP2	protein_coding	22	50600793	50613981	1
ENSG00000008838	0.0546144	0.802705	MED24	protein_coding	17	40019097	40061215	-1
ENSG00000008853	-0.591858	0.000797574	RHOBTB2	protein_coding	8	22987417	23020509	1
ENSG00000008869	0.0166058	0.932654	HEATR5B	protein_coding	2	36968383	37084372	-1
ENSG00000008952	0.166598	0.263527	SEC62	protein_coding	3	169966635	169998373	1
ENSG00000008988	-0.0817453	0.456318	RPS20	protein_coding	8	56067254	56074510	-1
ENSG00000009307	0.0544868	0.559942	CSDE1	protein_coding	1	114716913	114758676	-1
ENSG00000009335	0.236075	0.0400721	UBE3C	protein_coding	7	157138926	157269370	1
ENSG00000009413	-0.434078	0.0218621	REV3L	protein_coding	6	111299028	111483715	-1
ENSG00000009780	-0.103887	0.734359	FAM76A	protein_coding	1	27725961	27763116	1
ENSG00000009830	0.425775	0.0116169	POMT2	protein_coding	14	77274956	77320883	-1
ENSG00000009844	-0.0720202	0.695307	VTA1	protein_coding	6	142147162	142224685	1
ENSG00000009954	0.0271865	0.897767	BAZ1B	protein_coding	7	73440406	73522293	-1
ENSG00000010017	0.162539	0.187094	RANBP9	protein_coding	6	13621498	13711835	-1
ENSG00000010030	3.35907	1.78436e-09	ETV7	protein_coding	6	36354091	36387800	-1
ENSG00000010072	-0.141422	0.507308	SPRTN	protein_coding	1	231337104	231355023	1
ENSG00000010165	0.243385	0.238807	METTL13	protein_coding	1	171781660	171814023	1
ENSG00000010219	-0.0902998	0.721864	DYRK4	protein_coding	12	4562208	4615302	1
ENSG00000010244	0.0852892	0.65759	ZNF207	protein_coding	17	32350132	32381885	1
ENSG00000010256	-0.0527922	0.844953	UQCRC1	protein_coding	3	48599002	48610976	-1
ENSG00000010270	0.213373	0.135438	STARD3NL	protein_coding	7	38178245	38230670	1
ENSG00000010278	-0.0736669	0.826939	CD9	protein_coding	12	6199715	6238271	1
ENSG00000010292	-0.604578	0.00465704	NCAPD2	protein_coding	12	6493356	6531955	1
ENSG00000010295	-0.705141	0.00138584	IFFO1	protein_coding	12	6538961	6556073	-1
ENSG00000010318	-0.674723	0.0531032	PHF7	protein_coding	3	52410660	52423641	1
ENSG00000010319	-2.77424	2.70265e-05	SEMA3G	protein_coding	3	52433035	52445103	-1
ENSG00000010322	-0.511256	1.44852e-05	NISCH	protein_coding	3	52455118	52493068	1
ENSG00000010327	-0.196651	0.27954	STAB1	protein_coding	3	52495338	52524495	1
ENSG00000010361	-0.517479	0.0631752	FUZ	protein_coding	19	49806866	49817376	-1
ENSG00000010404	-0.368499	0.193639	IDS	protein_coding	X	149476988	149521096	-1
ENSG00000010438	0.00791634	0.989549	PRSS3	protein_coding	9	33750679	33799231	1
ENSG00000010539	0.14038	0.608076	ZNF200	protein_coding	16	3222325	3236221	-1
ENSG00000010626	-0.133968	0.757781	LRRC23	protein_coding	12	6873569	6914241	1
ENSG00000010671	-4.09432	4.77123e-10	BTK	protein_coding	X	101349338	101390796	-1
ENSG00000010704	-1.14407	0.000292779	HFE	protein_coding	6	26087226	26098343	1
ENSG00000010803	0.0568158	0.820596	SCMH1	protein_coding	1	41027202	41242306	-1
ENSG00000010810	0.414848	8.84413e-05	FYN	protein_coding	6	111660332	111873452	-1
ENSG00000010818	1.68185	3.15866e-23	HIVEP2	protein_coding	6	142751469	142956698	-1
ENSG00000011007	0.659725	3.21376e-10	ELOA	protein_coding	1	23743448	23762059	1
ENSG00000011009	0.261214	0.007395	LYPLA2	protein_coding	1	23791110	23795539	1
ENSG00000011021	0.559236	6.53071e-06	CLCN6	protein_coding	1	11806096	11848079	1
ENSG00000011028	-0.141224	0.506519	MRC2	protein_coding	17	62627670	62693597	1
ENSG00000011052	-0.180223	0.667977	NME1-NME2	protein_coding	17	51153590	51171744	1
ENSG00000011105	-0.823249	2.05111e-08	TSPAN9	protein_coding	12	3077355	3286564	1
ENSG00000011114	-0.0185859	0.913112	BTBD7	protein_coding	14	93237550	93333092	-1
ENSG00000011132	1.14775	4.40399e-16	APBA3	protein_coding	19	3750772	3761692	-1
ENSG00000011143	-0.688935	0.000225694	MKS1	protein_coding	17	58205441	58219605	-1
ENSG00000011198	0.138483	0.429976	ABHD5	protein_coding	3	43690108	43734371	1
ENSG00000011201	-0.161233	0.720208	ANOS1	protein_coding	X	8528874	8732137	-1
ENSG00000011243	-0.277459	0.0529198	AKAP8L	protein_coding	19	15380050	15419141	-1
ENSG00000011258	-0.744405	1.80938e-08	MBTD1	protein_coding	17	51177425	51260163	-1
ENSG00000011260	0.0624793	0.800155	UTP18	protein_coding	17	51260546	51297936	1
ENSG00000011275	0.236561	0.0381995	RNF216	protein_coding	7	5620047	5781696	-1
ENSG00000011295	-0.0236298	0.882269	TTC19	protein_coding	17	15999784	16045015	1
ENSG00000011304	-0.27815	0.0218958	PTBP1	protein_coding	19	797075	812327	1
ENSG00000011332	-0.947062	0.0619925	DPF1	protein_coding	19	38211006	38229714	-1
ENSG00000011347	-2.78847	0.00137229	SYT7	protein_coding	11	61513714	61581148	-1
ENSG00000011376	0.136189	0.627438	LARS2	protein_coding	3	45388561	45554726	1
ENSG00000011405	-0.0723538	0.764147	PIK3C2A	protein_coding	11	17077730	17207986	-1
ENSG00000011422	1.0265	1.68035e-10	PLAUR	protein_coding	19	43646095	43670547	-1
ENSG00000011426	-0.632152	0.0117827	ANLN	protein_coding	7	36389821	36453791	1
ENSG00000011451	0.0660225	0.69247	WIZ	protein_coding	19	15419978	15449956	-1
ENSG00000011454	-0.502507	1.3996e-06	RABGAP1	protein_coding	9	122940833	123104866	1
ENSG00000011465	-0.023462	0.925633	DCN	protein_coding	12	91140484	91183217	-1
ENSG00000011478	-0.168377	0.562354	QPCTL	protein_coding	19	45692403	45703989	1
ENSG00000011485	-0.438021	0.000161109	PPP5C	protein_coding	19	46347087	46392981	1
ENSG00000011523	-0.820829	0.00140981	CEP68	protein_coding	2	65056354	65087004	1
ENSG00000011566	0.0218312	0.897916	MAP4K3	protein_coding	2	39249266	39437301	-1
ENSG00000011638	-0.0928847	0.820238	LDAF1	protein_coding	16	21158377	21180616	1
ENSG00000012048	-0.640722	0.000526593	BRCA1	protein_coding	17	43044295	43170245	-1
ENSG00000012061	-0.129772	0.290694	ERCC1	protein_coding	19	45407334	45478828	-1
ENSG00000012124	-0.296748	0.130755	CD22	protein_coding	19	35319261	35347361	1
ENSG00000012171	-0.187528	0.664679	SEMA3B	protein_coding	3	50267558	50277546	1
ENSG00000012174	0.024424	0.91676	MBTPS2	protein_coding	X	21839617	21885423	1
ENSG00000012211	1.32336	5.25319e-11	PRICKLE3	protein_coding	X	49174802	49186528	-1
ENSG00000012232	0.0909498	0.632437	EXTL3	protein_coding	8	28600469	28756561	1
ENSG00000012660	0.600529	4.19328e-11	ELOVL5	protein_coding	6	53267398	53349179	-1
ENSG00000012817	0.0112431	0.965231	KDM5D	protein_coding	Y	19703865	19744939	-1
ENSG00000012822	-1.00312	0.000130744	CALCOCO1	protein_coding	12	53708517	53727745	-1
ENSG00000012963	-0.281684	0.0426282	UBR7	protein_coding	14	93207241	93229215	1
ENSG00000012983	0.324936	0.00585199	MAP4K5	protein_coding	14	50418501	50561126	-1
ENSG00000013016	-1.12439	0.000254115	EHD3	protein_coding	2	31234152	31269451	1
ENSG00000013275	0.434421	1.19713e-06	PSMC4	protein_coding	19	39971165	39981764	1
ENSG00000013288	-0.24452	0.407987	MAN2B2	protein_coding	4	6575189	6623362	1
ENSG00000013293	1.48962	0.01305	SLC7A14	protein_coding	3	170459548	170586075	-1
ENSG00000013297	0.572799	0.134053	CLDN11	protein_coding	3	170418868	170454733	1
ENSG00000013306	0.334245	0.0492915	SLC25A39	protein_coding	17	44319625	44324870	-1
ENSG00000013364	0.387528	0.011735	MVP	protein_coding	16	29820394	29848039	1
ENSG00000013374	0.727496	0.0261423	NUB1	protein_coding	7	151341772	151378449	1
ENSG00000013375	0.768459	5.11921e-05	PGM3	protein_coding	6	83147324	83193936	-1
ENSG00000013392	0.139015	0.478183	RWDD2A	protein_coding	6	83193357	83198935	1
ENSG00000013441	-0.238223	0.315116	CLK1	protein_coding	2	200853009	200864691	-1
ENSG00000013503	-0.156394	0.351398	POLR3B	protein_coding	12	106357748	106510198	1
ENSG00000013523	0.373136	0.0865337	ANGEL1	protein_coding	14	76781733	76826246	-1
ENSG00000013561	0.566227	8.01432e-09	RNF14	protein_coding	5	141958328	141990292	1
ENSG00000013563	-0.752348	6.60183e-09	DNASE1L1	protein_coding	X	154401236	154412112	-1
ENSG00000013573	-0.506666	0.0300779	DDX11	protein_coding	12	31073860	31104799	1
ENSG00000013583	-0.301893	0.0539904	HEBP1	protein_coding	12	12974870	13000265	-1
ENSG00000013588	-0.436204	0.182098	GPRC5A	protein_coding	12	12890782	12917937	1
ENSG00000013619	-1.78329	1.28866e-09	MAMLD1	protein_coding	X	150361422	150514178	1
ENSG00000013810	-0.830973	0.000238771	TACC3	protein_coding	4	1712858	1745171	1
ENSG00000014123	0.179585	0.282474	UFL1	protein_coding	6	96521595	96555276	1
ENSG00000014138	0.233524	0.535875	POLA2	protein_coding	11	65261913	65305959	1
ENSG00000014164	0.333154	0.0400487	ZC3H3	protein_coding	8	143437659	143541447	-1
ENSG00000014216	-0.144093	0.540256	CAPN1	protein_coding	11	65180566	65212006	1
ENSG00000014641	0.0165989	0.934739	MDH1	protein_coding	2	63588609	63607197	1
ENSG00000014824	0.0350766	0.805305	SLC30A9	protein_coding	4	41990502	42090461	1
ENSG00000014914	0.685421	0.00111597	MTMR11	protein_coding	1	149928651	149936879	-1
ENSG00000014919	-0.130842	0.596624	COX15	protein_coding	10	99710868	99732127	-1
ENSG00000015133	-0.467972	0.00236602	CCDC88C	protein_coding	14	91271323	91417844	-1
ENSG00000015153	0.257235	0.166166	YAF2	protein_coding	12	42157104	42238349	-1
ENSG00000015171	0.108623	0.411432	ZMYND11	protein_coding	10	130088	254637	1
ENSG00000015475	0.650717	1.16613e-08	BID	protein_coding	22	17734138	17774770	-1
ENSG00000015479	0.270048	0.506523	MATR3	protein_coding	5	139293674	139331677	1
ENSG00000015532	0.247684	0.0821193	XYLT2	protein_coding	17	50346126	50363138	1
ENSG00000015568	0.198388	0.618552	RGPD5	protein_coding	2	109792758	109857705	1
ENSG00000015676	-0.0740104	0.576298	NUDCD3	protein_coding	7	44379119	44490658	-1
ENSG00000016082	-0.463099	0.278624	ISL1	protein_coding	5	51383448	51394730	1
ENSG00000016391	0.12282	0.760271	CHDH	protein_coding	3	53812335	53846419	-1
ENSG00000016864	0.347352	0.00590151	GLT8D1	protein_coding	3	52694486	52706032	-1
ENSG00000017260	0.60006	1.4733e-10	ATP2C1	protein_coding	3	130850595	131016712	1
ENSG00000017427	0.267566	0.293663	IGF1	protein_coding	12	102395874	102481744	-1
ENSG00000017483	0.302812	0.360071	SLC38A5	protein_coding	X	48458537	48470260	-1
ENSG00000017797	-0.0499516	0.787676	RALBP1	protein_coding	18	9475009	9538114	1
ENSG00000018189	0.121323	0.604149	RUFY3	protein_coding	4	70704204	70808619	1
ENSG00000018236	-0.247244	0.534606	CNTN1	protein_coding	12	40692439	41072415	1
ENSG00000018408	-0.198615	0.241742	WWTR1	protein_coding	3	149517235	149736714	-1
ENSG00000018510	-0.026002	0.942356	AGPS	protein_coding	2	177392746	177567024	1
ENSG00000018610	-0.0110231	0.96819	STEEP1	protein_coding	X	119538149	119565409	-1
ENSG00000018699	0.82834	0.00468534	TTC27	protein_coding	2	32628032	32821051	1
ENSG00000018869	0.00505327	0.991492	ZNF582	protein_coding	19	56375846	56393538	-1
ENSG00000019102	-1.13423	0.00312786	VSIG2	protein_coding	11	124747474	124752255	-1
ENSG00000019144	0.726853	9.88507e-19	PHLDB1	protein_coding	11	118606440	118658031	1
ENSG00000019485	-0.445383	0.0283168	PRDM11	protein_coding	11	45095806	45235110	1
ENSG00000019505	-0.0304616	0.894954	SYT13	protein_coding	11	45240302	45286341	-1
ENSG00000019549	-1.75894	0.00238114	SNAI2	protein_coding	8	48917598	48921740	-1
ENSG00000019582	2.31708	2.41996e-09	CD74	protein_coding	5	150401637	150412969	-1
ENSG00000019991	-0.0558677	0.914042	HGF	protein_coding	7	81699010	81770438	-1
ENSG00000019995	0.269174	0.0345046	ZRANB1	protein_coding	10	124942123	124988189	1
ENSG00000020129	-0.21814	0.227744	NCDN	protein_coding	1	35557473	35567274	1
ENSG00000020181	-1.92712	2.36949e-21	ADGRA2	protein_coding	8	37784191	37844896	1
ENSG00000020256	0.328191	0.159978	ZFP64	protein_coding	20	52051663	52204308	-1
ENSG00000020426	0.195206	0.357515	MNAT1	protein_coding	14	60734742	60969965	1
ENSG00000020577	1.5666	9.31225e-21	SAMD4A	protein_coding	14	54566117	54793315	1
ENSG00000020922	-0.522694	0.00242602	MRE11	protein_coding	11	94415570	94493885	-1
ENSG00000021300	-0.848884	0.0761882	PLEKHB1	protein_coding	11	73646178	73662819	1
ENSG00000021355	-0.321884	0.426683	SERPINB1	protein_coding	6	2832332	2841959	-1
ENSG00000021574	-0.183611	0.252455	SPAST	protein_coding	2	32063556	32157637	1
ENSG00000021645	-0.0998831	0.71917	NRXN3	protein_coding	14	78170373	79868291	1
ENSG00000021762	0.246144	0.309256	OSBPL5	protein_coding	11	3087107	3166739	-1
ENSG00000021776	0.148061	0.206618	AQR	protein_coding	15	34851782	34969742	-1
ENSG00000021826	-0.335221	0.393299	CPS1	protein_coding	2	210477682	210679107	1
ENSG00000022267	-0.779561	0.0132748	FHL1	protein_coding	X	136146702	136211359	1
ENSG00000022277	0.10629	0.388366	RTF2	protein_coding	20	56468585	56519449	1
ENSG00000022556	0.00297461	0.999027	NLRP2	protein_coding	19	54953130	55001142	1
ENSG00000022567	-0.0782038	0.865825	SLC45A4	protein_coding	8	141207166	141308305	-1
ENSG00000022840	-0.0298904	0.915937	RNF10	protein_coding	12	120533480	120577588	1
ENSG00000022976	0.158421	0.462275	ZNF839	protein_coding	14	102317377	102342702	1
ENSG00000023041	0.178167	0.435822	ZDHHC6	protein_coding	10	112424428	112447572	-1
ENSG00000023171	-1.73501	6.72645e-11	GRAMD1B	protein_coding	11	123358428	123627774	1
ENSG00000023191	0.327697	0.0886805	RNH1	protein_coding	11	494512	507300	-1
ENSG00000023228	0.0426181	0.826221	NDUFS1	protein_coding	2	206114817	206159509	-1
ENSG00000023287	-0.102552	0.433636	RB1CC1	protein_coding	8	52622458	52745843	-1
ENSG00000023318	0.252137	0.00630098	ERP44	protein_coding	9	99979185	100099052	-1
ENSG00000023330	0.482911	0.00024416	ALAS1	protein_coding	3	52198086	52214327	1
ENSG00000023445	5.78045	7.52143e-41	BIRC3	protein_coding	11	102317484	102339403	1
ENSG00000023516	-0.252619	0.118459	AKAP11	protein_coding	13	42272152	42323261	1
ENSG00000023572	0.103777	0.625839	GLRX2	protein_coding	1	193090866	193106114	-1
ENSG00000023608	-0.392897	0.198019	SNAPC1	protein_coding	14	61762420	61796428	1
ENSG00000023697	0.0818265	0.699209	DERA	protein_coding	12	15911302	16037381	1
ENSG00000023734	0.169917	0.094199	STRAP	protein_coding	12	15882387	15903478	1
ENSG00000023839	0.163404	0.672702	ABCC2	protein_coding	10	99782640	99852594	1
ENSG00000023892	-0.397082	0.258969	DEF6	protein_coding	6	35297818	35321771	1
ENSG00000023902	0.539874	0.00546396	PLEKHO1	protein_coding	1	150149183	150164720	1
ENSG00000023909	0.248321	0.280286	GCLM	protein_coding	1	93885199	93909456	-1
ENSG00000024048	0.105902	0.365783	UBR2	protein_coding	6	42564029	42693505	1
ENSG00000024422	-0.700304	5.45963e-05	EHD2	protein_coding	19	47713422	47743134	1
ENSG00000024526	-0.767805	0.00159742	DEPDC1	protein_coding	1	68474152	68497221	-1
ENSG00000024862	-0.932746	3.96858e-06	CCDC28A	protein_coding	6	138773769	138793319	1
ENSG00000025039	-0.0716036	0.882269	RRAGD	protein_coding	6	89364616	89412273	-1
ENSG00000025156	-0.380312	0.123713	HSF2	protein_coding	6	122399551	122433119	1
ENSG00000025293	0.468967	3.19591e-05	PHF20	protein_coding	20	35771974	35950370	1
ENSG00000025434	-1.00344	0.0346408	NR1H3	protein_coding	11	47248300	47269033	1
ENSG00000025708	2.78596	2.7075e-06	TYMP	protein_coding	22	50525752	50530032	-1
ENSG00000025770	-0.147039	0.641771	NCAPH2	protein_coding	22	50508224	50524780	1
ENSG00000025772	0.590322	0.00576305	TOMM34	protein_coding	20	44942130	44960397	-1
ENSG00000025796	0.302503	0.0465562	SEC63	protein_coding	6	107867756	107958208	-1
ENSG00000025800	0.0752391	0.553771	KPNA6	protein_coding	1	32108056	32176563	1
ENSG00000026025	-0.438842	0.0390006	VIM	protein_coding	10	17228241	17237593	1
ENSG00000026036	0.20854	0.629362	RTEL1-TNFRSF6B	protein_coding	20	63659300	63698684	1
ENSG00000026103	0.598097	0.0524475	FAS	protein_coding	10	88953813	89029605	1
ENSG00000026297	-1.19413	0.00576761	RNASET2	protein_coding	6	166922113	166957191	-1
ENSG00000026508	0.642105	0.16023	CD44	protein_coding	11	35138882	35232402	1
ENSG00000026559	0.150839	0.664679	KCNG1	protein_coding	20	51003656	51023107	-1
ENSG00000026652	0.398217	0.038023	AGPAT4	protein_coding	6	161129967	161274061	-1
ENSG00000026950	1.70585	3.11549e-18	BTN3A1	protein_coding	6	26402237	26415208	1
ENSG00000027001	0.0502065	0.853337	MIPEP	protein_coding	13	23730189	23889400	-1
ENSG00000027075	-0.597188	1.04702e-05	PRKCH	protein_coding	14	61187559	61550976	1
ENSG00000027697	1.47572	5.71069e-33	IFNGR1	protein_coding	6	137197483	137219449	-1
ENSG00000027847	0.144283	0.53236	B4GALT7	protein_coding	5	177600132	177610330	1
ENSG00000027869	0.479112	0.228008	SH2D2A	protein_coding	1	156806243	156816848	-1
ENSG00000028116	0.146046	0.449156	VRK2	protein_coding	2	57907629	58159920	1
ENSG00000028137	-0.398784	0.07032	TNFRSF1B	protein_coding	1	12166991	12209228	1
ENSG00000028203	0.330924	9.68632e-05	VEZT	protein_coding	12	95217746	95302799	1
ENSG00000028277	1.32005	0.000571078	POU2F2	protein_coding	19	42086110	42196585	-1
ENSG00000028310	0.293764	0.0582478	BRD9	protein_coding	5	850291	892801	-1
ENSG00000028528	0.072666	0.477813	SNX1	protein_coding	15	64094123	64146090	1
ENSG00000028839	0.0390231	0.862769	TBPL1	protein_coding	6	133952170	133990432	1
ENSG00000029153	1.93119	3.47386e-22	BMAL2	protein_coding	12	27332836	27425289	1
ENSG00000029363	0.00979278	0.968225	BCLAF1	protein_coding	6	136256627	136289851	-1
ENSG00000029364	-0.062116	0.699057	SLC39A9	protein_coding	14	69398015	69462390	1
ENSG00000029534	-0.72635	0.0915013	ANK1	protein_coding	8	41653220	41896741	-1
ENSG00000029639	0.33764	0.158964	TFB1M	protein_coding	6	155256134	155314493	-1
ENSG00000029725	0.189423	0.115902	RABEP1	protein_coding	17	5282265	5386340	1
ENSG00000029993	-0.222829	0.347115	HMGB3	protein_coding	X	150980509	150990771	1
ENSG00000030066	0.0634111	0.748596	NUP160	protein_coding	11	47778087	47848555	-1
ENSG00000030110	0.529541	0.000276982	BAK1	protein_coding	6	33572547	33580293	-1
ENSG00000030419	-0.441328	0.270296	IKZF2	protein_coding	2	212999691	213152427	-1
ENSG00000030582	-0.213664	0.449156	GRN	protein_coding	17	44345246	44353106	1
ENSG00000031003	-0.452301	0.00128337	FAM13B	protein_coding	5	137937960	138051961	-1
ENSG00000031081	0.722225	4.5266e-15	ARHGAP31	protein_coding	3	119294383	119420714	1
ENSG00000031691	-0.303643	0.409591	CENPQ	protein_coding	6	49463370	49493107	1
ENSG00000031698	0.665568	1.14375e-09	SARS1	protein_coding	1	109213918	109238182	1
ENSG00000031823	0.0273253	0.898391	RANBP3	protein_coding	19	5916139	5978142	-1
ENSG00000032219	-0.201126	0.422184	ARID4A	protein_coding	14	58298504	58373887	1
ENSG00000032389	0.0204866	0.952334	EIPR1	protein_coding	2	3188925	3377830	-1
ENSG00000032444	0.053198	0.843622	PNPLA6	protein_coding	19	7534004	7561764	1
ENSG00000032742	0.109766	0.64593	IFT88	protein_coding	13	20567138	20691444	1
ENSG00000033011	0.00458927	0.983805	ALG1	protein_coding	16	5033702	5087379	1
ENSG00000033030	0.299789	0.198327	ZCCHC8	protein_coding	12	122471600	122500932	-1
ENSG00000033050	0.2782	0.108037	ABCF2	protein_coding	7	151211484	151227205	-1
ENSG00000033100	0.181881	0.40479	CHPF2	protein_coding	7	151232483	151240979	1
ENSG00000033170	-1.13082	5.61283e-09	FUT8	protein_coding	14	65410592	65744121	1
ENSG00000033178	0.54445	0.00185069	UBA6	protein_coding	4	67612652	67701155	-1
ENSG00000033327	-0.0457985	0.858265	GAB2	protein_coding	11	78215293	78418348	-1
ENSG00000033627	-0.230933	0.143419	ATP6V0A1	protein_coding	17	42458844	42522582	1
ENSG00000033800	-0.139983	0.298125	PIAS1	protein_coding	15	68054309	68198603	1
ENSG00000033867	1.05689	3.60497e-05	SLC4A7	protein_coding	3	27372723	27484420	-1
ENSG00000034053	0.134953	0.747782	APBA2	protein_coding	15	28884483	29118315	1
ENSG00000034152	0.616657	0.00268866	MAP2K3	protein_coding	17	21284672	21315232	1
ENSG00000034510	0.21486	0.237941	TMSB10	protein_coding	2	84905656	84906671	1
ENSG00000034533	0.0139936	0.970451	ASTE1	protein_coding	3	131013875	131027649	-1
ENSG00000034677	0.860281	1.57603e-13	RNF19A	protein_coding	8	100257060	100336218	-1
ENSG00000034693	-0.145333	0.492296	PEX3	protein_coding	6	143450805	143490616	1
ENSG00000034713	0.356858	0.0133686	GABARAPL2	protein_coding	16	75566375	75577881	1
ENSG00000035115	-0.253459	0.283546	SH3YL1	protein_coding	2	217730	266398	-1
ENSG00000035141	-0.0932317	0.696307	FAM136A	protein_coding	2	70295976	70302067	-1
ENSG00000035403	-0.2799	0.163518	VCL	protein_coding	10	73995193	74121363	1
ENSG00000035499	-0.799949	0.00214389	DEPDC1B	protein_coding	5	60596912	60700190	-1
ENSG00000035664	2.85603	3.73998e-17	DAPK2	protein_coding	15	63907036	64072033	-1
ENSG00000035681	-0.100221	0.657017	NSMAF	protein_coding	8	58583508	58659853	-1
ENSG00000035687	-0.336494	0.0292133	ADSS2	protein_coding	1	244408494	244451909	-1
ENSG00000035862	-0.712325	4.3461e-10	TIMP2	protein_coding	17	78852977	78925387	-1
ENSG00000035928	-0.144718	0.174553	RFC1	protein_coding	4	39287456	39366375	-1
ENSG00000036054	0.0853629	0.657485	TBC1D23	protein_coding	3	100260992	100325251	1
ENSG00000036257	0.202352	0.11035	CUL3	protein_coding	2	224470150	224585397	-1
ENSG00000036448	-0.121344	0.758336	MYOM2	protein_coding	8	2045046	2165552	1
ENSG00000036473	-0.127828	0.709933	OTC	protein_coding	X	38327598	38422908	1
ENSG00000036530	-0.242192	0.483216	CYP46A1	protein_coding	14	99684298	99727301	1
ENSG00000036549	-0.0402658	0.827155	ZZZ3	protein_coding	1	77562416	77683419	-1
ENSG00000036672	-1.0583	0.0204727	USP2	protein_coding	11	119355215	119381711	-1
ENSG00000037042	-0.475219	0.0302321	TUBG2	protein_coding	17	42659284	42667006	1
ENSG00000037241	-0.0471886	0.863542	RPL26L1	protein_coding	5	172958729	172969771	1
ENSG00000037280	-1.84623	1.64027e-08	FLT4	protein_coding	5	180601506	180649624	-1
ENSG00000037474	0.477002	0.000441843	NSUN2	protein_coding	5	6599239	6633291	-1
ENSG00000037637	-0.519781	6.04818e-07	FBXO42	protein_coding	1	16246840	16352480	-1
ENSG00000037749	0.0463985	0.839451	MFAP3	protein_coding	5	154038959	154220478	1
ENSG00000037757	-0.421017	0.00957228	MRI1	protein_coding	19	13764522	13774282	1
ENSG00000037897	0.618562	0.000482755	METTL1	protein_coding	12	57768471	57772119	-1
ENSG00000037965	0.0907621	0.79619	HOXC8	protein_coding	12	54008985	54012769	1
ENSG00000038002	-0.328987	0.208806	AGA	protein_coding	4	177430774	177442437	-1
ENSG00000038210	0.527663	8.71773e-05	PI4K2B	protein_coding	4	25160663	25279204	1
ENSG00000038219	0.0259475	0.910616	BOD1L1	protein_coding	4	13568738	13627725	-1
ENSG00000038274	0.347748	0.00149238	MAT2B	protein_coding	5	163503114	163519558	1
ENSG00000038295	-0.0530275	0.918311	TLL1	protein_coding	4	165873237	166104457	1
ENSG00000038358	0.275715	0.0149027	EDC4	protein_coding	16	67873052	67884499	1
ENSG00000038382	0.981724	4.86529e-16	TRIO	protein_coding	5	14143342	14532128	1
ENSG00000038427	-0.790541	0.0927735	VCAN	protein_coding	5	83471618	83582303	1
ENSG00000038532	0.210849	0.14901	CLEC16A	protein_coding	16	10944539	11182186	1
ENSG00000038945	-0.287584	0.421904	MSR1	protein_coding	8	16107878	16567490	-1
ENSG00000039123	-0.0287287	0.880928	MTREX	protein_coding	5	55307989	55425579	1
ENSG00000039139	2.66364	1.11546e-06	DNAH5	protein_coding	5	13690328	14011818	-1
ENSG00000039319	0.188699	0.169804	ZFYVE16	protein_coding	5	80408013	80483379	1
ENSG00000039523	0.705675	7.66169e-08	RIPOR1	protein_coding	16	67518418	67546788	1
ENSG00000039560	1.60569	4.45772e-53	RAI14	protein_coding	5	34656328	34832612	1
ENSG00000039650	0.234411	0.194011	PNKP	protein_coding	19	49859882	49878351	-1
ENSG00000040199	1.00865	1.53385e-10	PHLPP2	protein_coding	16	71637835	71724701	-1
ENSG00000040275	-0.0871774	0.66637	SPDL1	protein_coding	5	169583636	169604778	1
ENSG00000040341	-0.406482	0.00579611	STAU2	protein_coding	8	73420369	73747708	-1
ENSG00000040487	0.230056	0.382556	SLC66A1	protein_coding	1	19312326	19329300	1
ENSG00000040531	0.0452297	0.8956	CTNS	protein_coding	17	3636459	3663103	1
ENSG00000040608	-1.36085	0.0388142	RTN4R	protein_coding	22	20241415	20283246	-1
ENSG00000040633	0.196559	0.135098	PHF23	protein_coding	17	7235029	7239722	-1
ENSG00000040933	0.238294	0.299208	INPP4A	protein_coding	2	98444854	98594392	1
ENSG00000041353	-0.107417	0.710428	RAB27B	protein_coding	18	54717860	54895516	1
ENSG00000041357	0.63936	1.18406e-14	PSMA4	protein_coding	15	78540405	78552417	1
ENSG00000041802	0.0981957	0.368455	LSG1	protein_coding	3	194640791	194672463	-1
ENSG00000041880	-0.184893	0.600884	PARP3	protein_coding	3	51942345	51948867	1
ENSG00000041982	3.21753	0.00262675	TNC	protein_coding	9	115019575	115118207	-1
ENSG00000041988	-0.0277698	0.944935	THAP3	protein_coding	1	6624868	6635586	1
ENSG00000042062	0.23445	0.183156	RIPOR3	protein_coding	20	50586108	50691542	-1
ENSG00000042088	-0.320836	0.106909	TDP1	protein_coding	14	89954939	90044764	1
ENSG00000042286	0.445128	0.132919	AIFM2	protein_coding	10	70098223	70132934	-1
ENSG00000042317	-0.528895	0.00969544	SPATA7	protein_coding	14	88384924	88470350	1
ENSG00000042429	-0.0135935	0.975324	MED17	protein_coding	11	93784227	93814963	1
ENSG00000042445	-0.493054	0.000396003	RETSAT	protein_coding	2	85341955	85354531	-1
ENSG00000042493	-0.16363	0.5912	CAPG	protein_coding	2	85394753	85418432	-1
ENSG00000042753	-0.138669	0.514427	AP2S1	protein_coding	19	46838136	46850846	-1
ENSG00000042832	-0.279274	0.444416	TG	protein_coding	8	132866958	133134903	1
ENSG00000043093	0.453765	0.00197316	DCUN1D1	protein_coding	3	182938074	182985953	-1
ENSG00000043143	-0.182372	0.549109	JADE2	protein_coding	5	134524312	134583230	1
ENSG00000043462	3.22286	0.00203826	LCP2	protein_coding	5	170246233	170297815	-1
ENSG00000043514	-0.0737472	0.782113	TRIT1	protein_coding	1	39838110	39883511	-1
ENSG00000044090	0.133106	0.2592	CUL7	protein_coding	6	43037617	43053943	-1
ENSG00000044115	0.175544	0.125407	CTNNA1	protein_coding	5	138610967	138935034	1
ENSG00000044446	-0.926427	3.15242e-06	PHKA2	protein_coding	X	18892298	18984114	-1
ENSG00000044459	-0.186532	0.442435	CNTLN	protein_coding	9	17134982	17503923	1
ENSG00000044574	0.266685	0.354726	HSPA5	protein_coding	9	125234853	125241382	-1
ENSG00000046647	0.375381	0.0769749	GEMIN8	protein_coding	X	14006726	14029893	-1
ENSG00000046651	0.260494	0.232068	OFD1	protein_coding	X	13734743	13777955	1
ENSG00000046653	0.166109	0.604701	GPM6B	protein_coding	X	13770939	13938638	-1
ENSG00000046889	0.0941504	0.738084	PREX2	protein_coding	8	67952046	68237032	1
ENSG00000047056	0.013373	0.952492	WDR37	protein_coding	10	1049538	1160991	1
ENSG00000047188	-0.382421	0.000610226	YTHDC2	protein_coding	5	113513694	113595285	1
ENSG00000047230	-0.320141	0.0247832	CTPS2	protein_coding	X	16587999	16712936	-1
ENSG00000047249	-0.0846272	0.721628	ATP6V1H	protein_coding	8	53715543	53843558	-1
ENSG00000047315	0.337625	0.000217287	POLR2B	protein_coding	4	56977722	57031158	1
ENSG00000047346	-0.958613	0.000439971	ATOSA	protein_coding	15	52581317	52709817	-1
ENSG00000047365	0.44858	0.284744	ARAP2	protein_coding	4	35948221	36244514	-1
ENSG00000047410	0.283405	0.0877438	TPR	protein_coding	1	186311652	186375693	-1
ENSG00000047578	0.316811	0.0259119	KATNIP	protein_coding	16	27550133	27780344	1
ENSG00000047579	0.0185455	0.955655	DTNBP1	protein_coding	6	15522807	15663058	-1
ENSG00000047617	-0.481038	0.116283	ANO2	protein_coding	12	5531869	5946232	-1
ENSG00000047621	0.135806	0.463962	C12orf4	protein_coding	12	4487735	4538508	-1
ENSG00000047634	-0.153794	0.611104	SCML1	protein_coding	X	17737449	17754988	1
ENSG00000047644	0.145942	0.375885	WWC3	protein_coding	X	10015254	10144474	1
ENSG00000047648	0.173384	0.703466	ARHGAP6	protein_coding	X	11117651	11665920	-1
ENSG00000047849	0.518261	1.45068e-06	MAP4	protein_coding	3	47850690	48089272	-1
ENSG00000047932	-0.0594023	0.806174	GOPC	protein_coding	6	117560269	117602542	-1
ENSG00000048028	-0.00475511	0.986799	USP28	protein_coding	11	113797874	113875572	-1
ENSG00000048052	1.96192	1.13213e-07	HDAC9	protein_coding	7	18086949	19002416	1
ENSG00000048140	0.0353954	0.863542	TSPAN17	protein_coding	5	176647387	176659054	1
ENSG00000048162	0.476934	0.0274997	NOP16	protein_coding	5	176383946	176388927	-1
ENSG00000048342	-0.822924	2.77937e-06	CC2D2A	protein_coding	4	15469865	15601552	1
ENSG00000048392	-0.2481	0.352342	RRM2B	protein_coding	8	102204502	102238961	-1
ENSG00000048405	0.328659	0.0359309	ZNF800	protein_coding	7	127346790	127431924	-1
ENSG00000048471	-0.344329	0.0625927	SNX29	protein_coding	16	11976734	12574287	1
ENSG00000048544	0.00523208	0.987815	MRPS10	protein_coding	6	42206807	42217861	-1
ENSG00000048649	0.124966	0.533062	RSF1	protein_coding	11	77660009	77820869	-1
ENSG00000048707	0.21449	0.305825	VPS13D	protein_coding	1	12230030	12512047	1
ENSG00000048740	0.18632	0.496873	CELF2	protein_coding	10	10798397	11336675	1
ENSG00000048828	0.133998	0.114016	FAM120A	protein_coding	9	93451685	93566112	1
ENSG00000048991	-0.295936	0.068048	R3HDM1	protein_coding	2	135531455	135725270	1
ENSG00000049089	-0.0405411	0.936603	COL9A2	protein_coding	1	40300489	40317813	-1
ENSG00000049130	0.522705	0.129808	KITLG	protein_coding	12	88492793	88580851	-1
ENSG00000049167	-0.201823	0.345281	ERCC8	protein_coding	5	60866454	60945073	-1
ENSG00000049192	0.45159	0.14823	ADAMTS6	protein_coding	5	65148738	65481920	-1
ENSG00000049239	-0.0971486	0.71917	H6PD	protein_coding	1	9234774	9271337	1
ENSG00000049245	0.296649	0.000935365	VAMP3	protein_coding	1	7771296	7781432	1
ENSG00000049246	0.0611271	0.901762	PER3	protein_coding	1	7784291	7845177	1
ENSG00000049249	8.47669	9.60038e-70	TNFRSF9	protein_coding	1	7915871	7943165	-1
ENSG00000049323	-1.02163	0.0106145	LTBP1	protein_coding	2	32946953	33399509	1
ENSG00000049449	0.508143	0.00124311	RCN1	protein_coding	11	32091074	32105722	1
ENSG00000049540	-1.24912	0.0169408	ELN	protein_coding	7	74027789	74069907	1
ENSG00000049541	-0.0993228	0.571487	RFC2	protein_coding	7	74231499	74254458	-1
ENSG00000049618	-0.189748	0.166519	ARID1B	protein_coding	6	156776020	157210779	1
ENSG00000049656	0.340719	0.00343094	CLPTM1L	protein_coding	5	1317752	1345099	-1
ENSG00000049759	0.0755867	0.79744	NEDD4L	protein_coding	18	58044226	58401540	1
ENSG00000049769	-0.151402	0.733856	PPP1R3F	protein_coding	X	49269793	49301461	1
ENSG00000049860	-0.534605	2.02059e-07	HEXB	protein_coding	5	74640023	74722647	1
ENSG00000049883	-0.194242	0.319437	PTCD2	protein_coding	5	72320367	72368395	1
ENSG00000050130	-0.0757585	0.674567	JKAMP	protein_coding	14	59484443	59505410	1
ENSG00000050165	-0.444834	0.0150042	DKK3	protein_coding	11	11956207	12009769	-1
ENSG00000050327	0.0043062	0.997922	ARHGEF5	protein_coding	7	144355288	144380632	1
ENSG00000050344	1.59425	2.46533e-11	NFE2L3	protein_coding	7	26152198	26187137	1
ENSG00000050393	0.241505	0.126272	MCUR1	protein_coding	6	13786557	13814568	-1
ENSG00000050405	-0.628741	0.00335237	LIMA1	protein_coding	12	50175788	50283520	-1
ENSG00000050426	-0.51958	0.00264699	LETMD1	protein_coding	12	51047962	51060424	1
ENSG00000050438	-0.415606	0.281508	SLC4A8	protein_coding	12	51391317	51515763	1
ENSG00000050555	-0.0478711	0.879803	LAMC3	protein_coding	9	131009174	131094473	1
ENSG00000050628	-0.0689078	0.773355	PTGER3	protein_coding	1	70852353	71047816	-1
ENSG00000050730	6.33709	8.76439e-26	TNIP3	protein_coding	4	121131408	121227466	-1
ENSG00000050748	-0.175017	0.278859	MAPK9	protein_coding	5	180233143	180292099	-1
ENSG00000050767	-0.350988	0.279545	COL23A1	protein_coding	5	178237476	178590393	-1
ENSG00000050820	-0.434297	0.0113352	BCAR1	protein_coding	16	75228181	75268053	-1
ENSG00000051009	-0.0437895	0.866245	FHIP1B	protein_coding	11	6211345	6234711	-1
ENSG00000051108	-0.110495	0.774372	HERPUD1	protein_coding	16	56932142	56944864	1
ENSG00000051128	-0.510033	0.00924883	HOMER3	protein_coding	19	18929201	18941261	-1
ENSG00000051180	-0.205694	0.39313	RAD51	protein_coding	15	40694774	40732340	1
ENSG00000051341	-0.906405	0.00122294	POLQ	protein_coding	3	121431431	121545988	-1
ENSG00000051382	1.07006	1.43962e-15	PIK3CB	protein_coding	3	138652698	138834928	-1
ENSG00000051523	0.0661334	0.849575	CYBA	protein_coding	16	88643275	88651083	-1
ENSG00000051596	-0.26083	0.514442	THOC3	protein_coding	5	175917873	176034680	-1
ENSG00000051620	0.687921	1.46334e-11	HEBP2	protein_coding	6	138403531	138422197	1
ENSG00000051825	-0.475928	0.00174802	MPHOSPH9	protein_coding	12	123152320	123244014	-1
ENSG00000052126	-0.830769	0.000837937	PLEKHA5	protein_coding	12	19129669	19376400	1
ENSG00000052723	0.0188098	0.935473	SIKE1	protein_coding	1	114769479	114780685	-1
ENSG00000052749	0.478256	0.012516	RRP12	protein_coding	10	97356358	97426076	-1
ENSG00000052795	-0.402416	0.0889265	FNIP2	protein_coding	4	158769026	158908050	1
ENSG00000052802	1.77016	1.54839e-48	MSMO1	protein_coding	4	165327667	165343164	1
ENSG00000052841	-0.066263	0.756026	TTC17	protein_coding	11	43358920	43494933	1
ENSG00000053108	-0.480359	0.126452	FSTL4	protein_coding	5	133196455	133612541	-1
ENSG00000053254	-0.995558	5.90825e-09	FOXN3	protein_coding	14	89124871	89619149	-1
ENSG00000053371	-0.501796	0.000625495	AKR7A2	protein_coding	1	19303965	19312144	-1
ENSG00000053372	0.271739	0.102815	MRTO4	protein_coding	1	19251805	19260128	1
ENSG00000053438	-1.44664	1.74959e-06	NNAT	protein_coding	20	37521206	37523690	1
ENSG00000053501	0.209889	0.280047	USE1	protein_coding	19	17215346	17219829	1
ENSG00000053524	1.23593	0.0537409	MCF2L2	protein_coding	3	183178041	183428778	-1
ENSG00000053747	-0.516398	0.13437	LAMA3	protein_coding	18	23689453	23956222	1
ENSG00000053770	-0.232152	0.139011	AP5M1	protein_coding	14	57268924	57298742	1
ENSG00000053900	0.0918731	0.562029	ANAPC4	protein_coding	4	25377263	25418498	1
ENSG00000053918	-0.226221	0.44926	KCNQ1	protein_coding	11	2444654	2849105	1
ENSG00000054116	0.270667	0.0297104	TRAPPC3	protein_coding	1	36136570	36156053	-1
ENSG00000054118	0.0318433	0.917861	THRAP3	protein_coding	1	36224432	36305357	1
ENSG00000054148	0.142344	0.531047	PHPT1	protein_coding	9	136848724	136851027	1
ENSG00000054219	0.651338	0.0530919	LY75	protein_coding	2	159803355	159904756	-1
ENSG00000054267	0.343647	0.00146268	ARID4B	protein_coding	1	235131634	235328219	-1
ENSG00000054277	-0.0338487	0.942356	OPN3	protein_coding	1	241590102	241677376	-1
ENSG00000054282	0.0990178	0.655952	SDCCAG8	protein_coding	1	243256034	243500091	1
ENSG00000054392	-0.860457	0.012073	HHAT	protein_coding	1	210328252	210676296	1
ENSG00000054523	0.461705	0.000356158	KIF1B	protein_coding	1	10210570	10381603	1
ENSG00000054598	-0.102606	0.811166	FOXC1	protein_coding	6	1609915	1613897	1
ENSG00000054611	-0.195384	0.288618	TBC1D22A	protein_coding	22	46762617	47175699	1
ENSG00000054654	-1.2406	6.52623e-06	SYNE2	protein_coding	14	63761899	64226433	1
ENSG00000054690	0.375395	0.365935	PLEKHH1	protein_coding	14	67533290	67589612	1
ENSG00000054793	-0.384465	0.00924883	ATP9A	protein_coding	20	51596514	51768390	-1
ENSG00000054965	-0.543449	0.00104603	FAM168A	protein_coding	11	73400487	73598189	-1
ENSG00000054967	1.52273	4.90033e-13	RELT	protein_coding	11	73376399	73397474	1
ENSG00000054983	-0.835553	1.34829e-11	GALC	protein_coding	14	87837820	87993665	-1
ENSG00000055044	0.0667163	0.768294	NOP58	protein_coding	2	202265736	202303661	1
ENSG00000055070	0.138342	0.199067	SZRD1	protein_coding	1	16352575	16398145	1
ENSG00000055130	0.354895	0.00106656	CUL1	protein_coding	7	148697914	148801110	1
ENSG00000055147	0.0898822	0.601116	FAM114A2	protein_coding	5	153990148	154038936	-1
ENSG00000055163	-1.00002	0.0210108	CYFIP2	protein_coding	5	157266079	157395595	1
ENSG00000055208	0.970666	6.66046e-11	TAB2	protein_coding	6	149218641	149411613	1
ENSG00000055211	-0.13749	0.439513	GINM1	protein_coding	6	149566294	149591748	1
ENSG00000055332	0.596572	7.83212e-06	EIF2AK2	protein_coding	2	37099210	37157522	-1
ENSG00000055483	0.584047	1.38862e-05	USP36	protein_coding	17	78787381	78841441	-1
ENSG00000055609	0.17146	0.454217	KMT2C	protein_coding	7	152134922	152436644	-1
ENSG00000055813	-0.140566	0.662148	CCDC85A	protein_coding	2	56183990	56386172	1
ENSG00000055917	0.0911493	0.470661	PUM2	protein_coding	2	20248691	20352234	-1
ENSG00000055950	-0.17668	0.297053	MRPL43	protein_coding	10	100969458	100987515	-1
ENSG00000056050	-0.0968766	0.694648	HPF1	protein_coding	4	169729470	169757944	-1
ENSG00000056097	0.224117	0.0773728	ZFR	protein_coding	5	32354350	32444740	-1
ENSG00000056277	0.447525	0.00511596	ZNF280C	protein_coding	X	130202707	130268899	-1
ENSG00000056558	7.12768	1.61649e-174	TRAF1	protein_coding	9	120902393	120929173	-1
ENSG00000056586	0.0365138	0.852125	RC3H2	protein_coding	9	122844556	122905359	-1
ENSG00000056972	-0.529005	0.0484019	TRAF3IP2	protein_coding	6	111555381	111606906	-1
ENSG00000057019	0.965733	1.23872e-05	DCBLD2	protein_coding	3	98795941	98901695	-1
ENSG00000057252	0.812255	1.66115e-09	SOAT1	protein_coding	1	179293714	179358680	1
ENSG00000057294	-0.114784	0.803102	PKP2	protein_coding	12	32790745	32896798	-1
ENSG00000057468	0.0380319	0.908243	MSH4	protein_coding	1	75796882	75913242	1
ENSG00000057608	0.0868466	0.48813	GDI2	protein_coding	10	5765223	5842132	-1
ENSG00000057657	0.0331973	0.949918	PRDM1	protein_coding	6	105993463	106109939	1
ENSG00000057663	0.351459	0.01001	ATG5	protein_coding	6	106045423	106325791	-1
ENSG00000057704	-1.27325	3.85976e-05	TMCC3	protein_coding	12	94567122	94650557	-1
ENSG00000057757	-0.294874	0.0483649	PITHD1	protein_coding	1	23778418	23788232	1
ENSG00000057935	-0.36655	0.0683221	MTA3	protein_coding	2	42494569	42756947	1
ENSG00000058056	0.159503	0.625124	USP13	protein_coding	3	179653032	179804366	1
ENSG00000058063	-0.0742402	0.827505	ATP11B	protein_coding	3	182793503	182921629	1
ENSG00000058085	4.70273	3.74388e-12	LAMC2	protein_coding	1	183186238	183245127	1
ENSG00000058091	0.025064	0.904624	CDK14	protein_coding	7	90466424	91210590	1
ENSG00000058262	0.438685	3.30179e-05	SEC61A1	protein_coding	3	128051641	128071705	1
ENSG00000058272	0.00706148	0.979775	PPP1R12A	protein_coding	12	79773563	79935460	-1
ENSG00000058404	0.0880774	0.848618	CAMK2B	protein_coding	7	44210019	44334577	-1
ENSG00000058453	-0.301005	0.199067	CROCC	protein_coding	1	16740273	16972964	1
ENSG00000058600	0.0591554	0.737138	POLR3E	protein_coding	16	22297375	22335101	1
ENSG00000058668	-0.315381	0.164052	ATP2B4	protein_coding	1	203626832	203744081	1
ENSG00000058673	0.00102696	0.999027	ZC3H11A	protein_coding	1	203795623	203854999	1
ENSG00000058729	0.0109766	0.972664	RIOK2	protein_coding	5	97160867	97183247	-1
ENSG00000058799	0.164138	0.46523	YIPF1	protein_coding	1	53851719	53889798	-1
ENSG00000058804	-0.490927	0.000115926	NDC1	protein_coding	1	53765478	53838463	-1
ENSG00000059122	-0.0981561	0.604803	FLYWCH1	protein_coding	16	2911931	2951208	1
ENSG00000059145	0.455962	0.00533849	UNKL	protein_coding	16	1363205	1414751	-1
ENSG00000059377	0.597469	0.17427	TBXAS1	protein_coding	7	139777051	140020325	1
ENSG00000059378	0.881735	2.28366e-29	PARP12	protein_coding	7	140023749	140062951	-1
ENSG00000059573	0.10864	0.633801	ALDH18A1	protein_coding	10	95605941	95656711	-1
ENSG00000059588	-0.213402	0.490534	TARBP1	protein_coding	1	234391313	234479179	-1
ENSG00000059691	-0.371397	0.0172073	GATB	protein_coding	4	151670504	151761007	-1
ENSG00000059728	0.41553	0.0339696	MXD1	protein_coding	2	69897688	69942945	1
ENSG00000059758	0.317491	0.0431163	CDK17	protein_coding	12	96278261	96400480	-1
ENSG00000059769	0.282937	0.382084	DNAJC25	protein_coding	9	111631334	111654351	1
ENSG00000059804	-0.511976	0.0106711	SLC2A3	protein_coding	12	7919230	8019007	-1
ENSG00000059915	0.0986217	0.805968	PSD	protein_coding	10	102402617	102421539	-1
ENSG00000060069	0.366444	0.0100587	CTDP1	protein_coding	18	79679803	79754503	1
ENSG00000060138	0.0919697	0.687318	YBX3	protein_coding	12	10699089	10723323	-1
ENSG00000060140	-0.488942	0.0899302	STYK1	protein_coding	12	10618923	10674318	-1
ENSG00000060237	-0.126768	0.627846	WNK1	protein_coding	12	752579	911452	1
ENSG00000060303	0.0549765	0.898628	RPS17P5	processed_pseudogene	6	50857255	50857662	-1
ENSG00000060339	0.173145	0.264014	CCAR1	protein_coding	10	68721012	68792377	1
ENSG00000060491	0.724935	5.29438e-13	OGFR	protein_coding	20	62804835	62814000	1
ENSG00000060642	-0.103934	0.753726	PIGV	protein_coding	1	26787054	26800659	1
ENSG00000060656	-0.483635	0.207706	PTPRU	protein_coding	1	29236516	29326813	1
ENSG00000060688	0.0826606	0.603261	SNRNP40	protein_coding	1	31259568	31296788	-1
ENSG00000060718	0.0133278	0.976505	COL11A1	protein_coding	1	102876467	103108872	-1
ENSG00000060749	0.273381	0.057161	QSER1	protein_coding	11	32892811	32993316	1
ENSG00000060762	-0.0284236	0.931237	MPC1	protein_coding	6	166364919	166383013	-1
ENSG00000060971	-0.272944	0.303658	ACAA1	protein_coding	3	38103129	38137242	-1
ENSG00000060982	-0.339956	0.0260755	BCAT1	protein_coding	12	24810024	24949101	-1
ENSG00000061273	-0.362824	0.0199535	HDAC7	protein_coding	12	47782722	47833132	-1
ENSG00000061656	-0.162978	0.704732	SPAG4	protein_coding	20	35615829	35621094	1
ENSG00000061676	0.274329	0.000171518	NCKAP1	protein_coding	2	182909115	183038858	-1
ENSG00000061794	0.0641075	0.770076	MRPS35	protein_coding	12	27710822	27756295	1
ENSG00000061918	0.71098	0.00780381	GUCY1B1	protein_coding	4	155758992	155807811	1
ENSG00000061936	0.171411	0.342685	SFSWAP	protein_coding	12	131711081	131799738	1
ENSG00000061938	-0.788468	0.00100219	TNK2	protein_coding	3	195863364	195911945	-1
ENSG00000061987	0.289141	0.0877438	MON2	protein_coding	12	62466817	62600476	1
ENSG00000062194	0.359508	0.000321134	GPBP1	protein_coding	5	57173948	57264679	1
ENSG00000062282	0.451719	0.250606	DGAT2	protein_coding	11	75759512	75801535	1
ENSG00000062370	0.165739	0.428541	ZNF112	protein_coding	19	44326555	44367217	-1
ENSG00000062485	0.252632	0.00201724	CS	protein_coding	12	56271699	56300391	-1
ENSG00000062524	-0.161215	0.627438	LTK	protein_coding	15	41503637	41513887	-1
ENSG00000062582	0.288646	0.479749	MRPS24	protein_coding	7	43866558	43869893	-1
ENSG00000062598	0.7666	1.70486e-10	ELMO2	protein_coding	20	46366050	46432985	-1
ENSG00000062650	0.307332	0.00027174	WAPL	protein_coding	10	86435256	86521792	-1
ENSG00000062716	1.02069	1.43466e-18	VMP1	protein_coding	17	59707192	59842255	1
ENSG00000062725	-0.0946375	0.324592	APPBP2	protein_coding	17	60443158	60526242	-1
ENSG00000062822	-0.2899	0.159978	POLD1	protein_coding	19	50384204	50418018	1
ENSG00000063046	-0.483087	0.0144785	EIF4B	protein_coding	12	53006282	53042215	1
ENSG00000063127	-0.382435	0.35835	SLC6A16	protein_coding	19	49289638	49325215	-1
ENSG00000063169	-0.0781121	0.7922	BICRA	protein_coding	19	47608196	47703277	1
ENSG00000063176	-0.344851	0.0420053	SPHK2	protein_coding	19	48619291	48630717	1
ENSG00000063177	-0.16541	0.282637	RPL18	protein_coding	19	48615328	48619184	-1
ENSG00000063180	-1.14433	0.00467399	CA11	protein_coding	19	48637946	48646187	-1
ENSG00000063241	-0.188642	0.377266	ISOC2	protein_coding	19	55452985	55462343	-1
ENSG00000063244	0.165684	0.122731	U2AF2	protein_coding	19	55654146	55674716	1
ENSG00000063245	-0.439799	0.00286334	EPN1	protein_coding	19	55675226	55709858	1
ENSG00000063322	-0.388927	0.00999774	MED29	protein_coding	19	39391303	39400641	1
ENSG00000063438	0.269104	0.322887	AHRR	protein_coding	5	321714	438291	1
ENSG00000063587	0.347381	0.00690149	ZNF275	protein_coding	X	153334147	153360110	1
ENSG00000063601	0.585473	0.000127466	MTMR1	protein_coding	X	150692971	150765108	1
ENSG00000063660	-1.12461	0.000338151	GPC1	protein_coding	2	240435663	240468076	1
ENSG00000063761	-0.193334	0.6153	ADCK1	protein_coding	14	77800109	77935014	1
ENSG00000063854	-0.427602	0.00531821	HAGH	protein_coding	16	1795620	1827157	-1
ENSG00000063978	0.38719	0.000154441	RNF4	protein_coding	4	2462220	2515857	1
ENSG00000064012	-0.51543	0.0812107	CASP8	protein_coding	2	201233443	201361836	1
ENSG00000064042	-2.66887	1.9889e-40	LIMCH1	protein_coding	4	41359607	41700044	1
ENSG00000064102	-0.44059	0.00147847	INTS13	protein_coding	12	26905181	26938326	-1
ENSG00000064115	-0.883196	2.15204e-07	TM7SF3	protein_coding	12	26971579	27014434	-1
ENSG00000064199	-0.0403927	0.934403	SPA17	protein_coding	11	124673844	124697518	1
ENSG00000064225	-0.256554	0.466212	ST3GAL6	protein_coding	3	98732236	98821201	1
ENSG00000064309	0.273934	0.497139	CDON	protein_coding	11	125955796	126063335	-1
ENSG00000064313	0.0502749	0.782364	TAF2	protein_coding	8	119730774	119832863	-1
ENSG00000064393	0.598559	2.05506e-05	HIPK2	protein_coding	7	139561570	139777998	-1
ENSG00000064419	0.182562	0.0781366	TNPO3	protein_coding	7	128954180	129055173	-1
ENSG00000064490	0.0283157	0.891168	RFXANK	protein_coding	19	19192229	19201869	1
ENSG00000064545	-0.146907	0.639764	TMEM161A	protein_coding	19	19119169	19138513	-1
ENSG00000064547	-0.5432	0.196096	LPAR2	protein_coding	19	19623655	19628930	-1
ENSG00000064601	-0.370165	0.00118558	CTSA	protein_coding	20	45890144	45898949	1
ENSG00000064607	0.0682763	0.790915	SUGP2	protein_coding	19	18990888	19034023	-1
ENSG00000064651	2.04737	2.34872e-36	SLC12A2	protein_coding	5	128083766	128189677	1
ENSG00000064652	0.148033	0.619911	SNX24	protein_coding	5	122843439	123029354	1
ENSG00000064666	-0.758362	0.00477132	CNN2	protein_coding	19	1026586	1039068	1
ENSG00000064687	-1.25962	0.00831613	ABCA7	protein_coding	19	1039997	1065572	1
ENSG00000064692	-1.30624	1.04018e-07	SNCAIP	protein_coding	5	122311354	122464219	1
ENSG00000064703	0.211007	0.200412	DDX20	protein_coding	1	111754832	111775602	1
ENSG00000064726	0.22173	0.00206351	BTBD1	protein_coding	15	83016423	83067252	-1
ENSG00000064763	-0.0718874	0.807065	FAR2	protein_coding	12	29149016	29341121	1
ENSG00000064932	1.1267	1.21761e-11	SBNO2	protein_coding	19	1107637	1174268	-1
ENSG00000064933	-0.255365	0.292105	PMS1	protein_coding	2	189784085	189877629	1
ENSG00000064961	-0.264474	0.175635	HMG20B	protein_coding	19	3572777	3579088	1
ENSG00000064989	-1.26112	9.68878e-11	CALCRL	protein_coding	2	187341964	187448460	-1
ENSG00000064995	-0.222759	0.122602	TAF11	protein_coding	6	34877462	34889192	-1
ENSG00000064999	-1.07072	1.06899e-06	ANKS1A	protein_coding	6	34889255	35091406	1
ENSG00000065000	0.247284	0.0486635	AP3D1	protein_coding	19	2100988	2164468	-1
ENSG00000065029	-0.138681	0.642764	ZNF76	protein_coding	6	35258909	35295985	1
ENSG00000065054	-1.18577	1.86404e-05	NHERF2	protein_coding	16	2025356	2039026	1
ENSG00000065057	-1.6077	9.4222e-12	NTHL1	protein_coding	16	2039815	2047866	-1
ENSG00000065060	0.59913	0.0060049	BLTP3A	protein_coding	6	34792083	34877514	1
ENSG00000065135	0.42267	1.35692e-08	GNAI3	protein_coding	1	109548615	109600195	1
ENSG00000065150	0.0817267	0.568161	IPO5	protein_coding	13	97953658	98024296	1
ENSG00000065154	0.231944	0.137834	OAT	protein_coding	10	124397303	124418976	-1
ENSG00000065183	0.124105	0.519231	WDR3	protein_coding	1	117929720	117966543	1
ENSG00000065243	0.11332	0.422648	PKN2	protein_coding	1	88684222	88836255	1
ENSG00000065268	0.127242	0.589338	WDR18	protein_coding	19	984332	998438	1
ENSG00000065308	-1.15268	3.64236e-06	TRAM2	protein_coding	6	52497408	52577060	-1
ENSG00000065320	1.30754	0.00524004	NTN1	protein_coding	17	9021510	9244000	1
ENSG00000065328	-1.01449	5.8818e-06	MCM10	protein_coding	10	13161558	13211110	1
ENSG00000065357	-0.382956	0.0447561	DGKA	protein_coding	12	55927319	55954027	1
ENSG00000065413	0.135559	0.738692	ANKRD44	protein_coding	2	196967017	197311173	-1
ENSG00000065427	0.399132	6.58733e-11	KARS1	protein_coding	16	75627474	75648643	-1
ENSG00000065457	0.173849	0.253644	ADAT1	protein_coding	16	75596868	75623300	-1
ENSG00000065485	0.533681	0.000203203	PDIA5	protein_coding	3	123067025	123225227	1
ENSG00000065491	0.963518	3.18591e-16	TBC1D22B	protein_coding	6	37257772	37332970	1
ENSG00000065518	-0.18649	0.216666	NDUFB4	protein_coding	3	120596328	120602507	1
ENSG00000065526	0.365522	0.009073	SPEN	protein_coding	1	15836095	15940456	1
ENSG00000065534	0.884104	0.00765084	MYLK	protein_coding	3	123610049	123884332	-1
ENSG00000065548	0.161927	0.345281	ZC3H15	protein_coding	2	186486253	186509361	1
ENSG00000065559	0.124155	0.452378	MAP2K4	protein_coding	17	12020829	12143830	1
ENSG00000065600	0.470044	0.0658436	PACC1	protein_coding	1	212363928	212414901	-1
ENSG00000065609	-2.43933	2.78466e-05	SNAP91	protein_coding	6	83552880	83709691	-1
ENSG00000065613	0.165429	0.263527	SLK	protein_coding	10	103967140	104029233	1
ENSG00000065615	-0.567215	0.00172107	CYB5R4	protein_coding	6	83859656	83967423	1
ENSG00000065618	-0.67831	0.138678	COL17A1	protein_coding	10	104031286	104085880	-1
ENSG00000065621	0.0141376	0.982485	GSTO2	protein_coding	10	104268873	104304950	1
ENSG00000065665	-0.27812	0.404652	SEC61A2	protein_coding	10	12129637	12169961	1
ENSG00000065675	-0.614684	0.0674721	PRKCQ	protein_coding	10	6427143	6580301	-1
ENSG00000065717	-0.990676	0.000566419	TLE2	protein_coding	19	2997639	3047635	-1
ENSG00000065802	1.12042	9.94866e-06	ASB1	protein_coding	2	238426742	238452250	1
ENSG00000065809	-0.178197	0.334642	FAM107B	protein_coding	10	14518557	14774897	-1
ENSG00000065833	0.734724	0.00411837	ME1	protein_coding	6	83210402	83431051	-1
ENSG00000065882	0.618467	2.74835e-05	TBC1D1	protein_coding	4	37891084	38139175	1
ENSG00000065883	0.38694	0.000400932	CDK13	protein_coding	7	39950121	40099580	1
ENSG00000065911	1.41136	6.07894e-12	MTHFD2	protein_coding	2	74186172	74217565	1
ENSG00000065923	-0.228726	0.398947	SLC9A7	protein_coding	X	46599251	46759118	-1
ENSG00000065970	-0.0558599	0.754864	FOXJ2	protein_coding	12	8032716	8055517	1
ENSG00000065978	0.0749553	0.769366	YBX1	protein_coding	1	42682418	42703805	1
ENSG00000065989	-0.693298	0.00199326	PDE4A	protein_coding	19	10416773	10469630	1
ENSG00000066027	-0.880693	4.54259e-08	PPP2R5A	protein_coding	1	212285410	212361853	1
ENSG00000066044	0.236623	0.00464029	ELAVL1	protein_coding	19	7958573	8005659	-1
ENSG00000066056	-0.880708	1.03792e-10	TIE1	protein_coding	1	43300982	43323108	1
ENSG00000066084	-0.0698575	0.785723	DIP2B	protein_coding	12	50504985	50748657	1
ENSG00000066117	0.0899337	0.436748	SMARCD1	protein_coding	12	50085200	50100707	1
ENSG00000066135	-0.295173	0.031621	KDM4A	protein_coding	1	43650149	43705518	1
ENSG00000066136	-0.198739	0.299687	NFYC	protein_coding	1	40691648	40771603	1
ENSG00000066185	-0.24312	0.513305	ZMYND12	protein_coding	1	42430329	42456253	-1
ENSG00000066230	0.113159	0.788422	SLC9A3	protein_coding	5	470456	524449	-1
ENSG00000066248	-0.315681	0.192566	NGEF	protein_coding	2	232878701	233013256	-1
ENSG00000066279	-0.43759	0.297706	ASPM	protein_coding	1	197084121	197146694	-1
ENSG00000066322	0.366966	0.000806953	ELOVL1	protein_coding	1	43363398	43368074	-1
ENSG00000066379	0.101565	0.678716	POLR1H	protein_coding	6	30058899	30064909	1
ENSG00000066422	0.392294	0.0111526	ZBTB11	protein_coding	3	101648889	101677135	-1
ENSG00000066427	-0.167675	0.309878	ATXN3	protein_coding	14	92044496	92106621	-1
ENSG00000066455	0.190132	0.275956	GOLGA5	protein_coding	14	92794305	92839947	1
ENSG00000066468	-0.366259	0.215728	FGFR2	protein_coding	10	121478332	121598458	-1
ENSG00000066557	0.024626	0.922288	LRRC40	protein_coding	1	70144805	70205579	-1
ENSG00000066583	0.219761	0.482922	ISOC1	protein_coding	5	129094749	129114028	1
ENSG00000066629	0.0264062	0.929597	EML1	protein_coding	14	99737693	99942060	1
ENSG00000066651	0.935139	3.02081e-06	TRMT11	protein_coding	6	125986479	126203817	1
ENSG00000066654	-0.365033	0.0559938	THUMPD1	protein_coding	16	20702816	20742084	-1
ENSG00000066697	1.18508	2.92987e-19	MSANTD3	protein_coding	9	100427143	100451734	1
ENSG00000066735	-1.43715	6.41839e-05	KIF26A	protein_coding	14	104136454	104180894	1
ENSG00000066739	0.117211	0.423789	ATG2B	protein_coding	14	96279195	96363341	-1
ENSG00000066777	0.249822	0.110356	ARFGEF1	protein_coding	8	67173511	67343781	-1
ENSG00000066813	-0.390821	0.239174	ACSM2B	protein_coding	16	20536226	20576427	-1
ENSG00000066827	0.159172	0.536917	ZFAT	protein_coding	8	134477788	134713049	-1
ENSG00000066855	0.0219684	0.917493	MTFR1	protein_coding	8	65644734	65771261	1
ENSG00000066926	0.265317	0.419407	FECH	protein_coding	18	57544377	57586732	-1
ENSG00000066933	0.138999	0.311028	MYO9A	protein_coding	15	71822291	72118577	-1
ENSG00000067048	0.0274297	0.903865	DDX3Y	protein_coding	Y	12904108	12920478	1
ENSG00000067057	-0.306504	0.0859347	PFKP	protein_coding	10	3066333	3137718	1
ENSG00000067064	1.14163	9.07752e-13	IDI1	protein_coding	10	1039152	1049119	-1
ENSG00000067066	0.698576	4.5714e-09	SP100	protein_coding	2	230415942	230545606	1
ENSG00000067082	1.41892	3.61618e-39	KLF6	protein_coding	10	3775996	3785281	-1
ENSG00000067113	0.63288	2.15988e-05	PLPP1	protein_coding	5	55424854	55534969	-1
ENSG00000067141	-0.158471	0.721549	NEO1	protein_coding	15	73051710	73305205	1
ENSG00000067167	0.328811	0.126941	TRAM1	protein_coding	8	70573218	70608416	-1
ENSG00000067177	-0.681672	7.06807e-07	PHKA1	protein_coding	X	72578814	72714319	-1
ENSG00000067182	0.284034	0.123923	TNFRSF1A	protein_coding	12	6328757	6342114	-1
ENSG00000067191	0.444915	0.0904121	CACNB1	protein_coding	17	39173453	39197702	-1
ENSG00000067208	0.0190685	0.953526	EVI5	protein_coding	1	92508696	92792404	-1
ENSG00000067221	0.151676	0.575869	STOML1	protein_coding	15	73978926	73994622	-1
ENSG00000067225	0.298264	0.116797	PKM	protein_coding	15	72199029	72231819	-1
ENSG00000067248	-0.343906	0.00298092	DHX29	protein_coding	5	55256055	55307694	-1
ENSG00000067334	0.363985	0.0476865	DNTTIP2	protein_coding	1	93866284	93879918	-1
ENSG00000067365	0.093112	0.687318	METTL22	protein_coding	16	8621683	8649654	1
ENSG00000067369	0.189018	0.0812107	TP53BP1	protein_coding	15	43403061	43510728	-1
ENSG00000067445	-0.599564	0.00519088	TRO	protein_coding	X	54920462	54931431	1
ENSG00000067533	0.53983	0.00106656	RRP15	protein_coding	1	218285293	218337983	1
ENSG00000067560	0.174049	0.0420683	RHOA	protein_coding	3	49359139	49412998	-1
ENSG00000067596	0.0846129	0.500654	DHX8	protein_coding	17	43483865	43610338	1
ENSG00000067606	-0.25212	0.404491	PRKCZ	protein_coding	1	2050411	2185395	1
ENSG00000067646	0.0360547	0.866289	ZFY	protein_coding	Y	2935281	2982506	1
ENSG00000067704	-0.0441451	0.73885	IARS2	protein_coding	1	220094132	220148041	1
ENSG00000067715	0.0539505	0.863621	SYT1	protein_coding	12	78863993	79452008	1
ENSG00000067798	1.19923	0.0008374	NAV3	protein_coding	12	77324641	78213010	1
ENSG00000067829	-0.096556	0.650778	IDH3G	protein_coding	X	153785766	153794512	-1
ENSG00000067836	-0.822766	0.0218551	ROGDI	protein_coding	16	4796968	4802880	-1
ENSG00000067840	-0.176378	0.616343	PDZD4	protein_coding	X	153802166	153830565	-1
ENSG00000067842	-0.158043	0.543143	ATP2B3	protein_coding	X	153517642	153582939	1
ENSG00000067900	0.142454	0.285871	ROCK1	protein_coding	18	20944612	21111813	-1
ENSG00000067955	0.406896	5.36951e-05	CBFB	protein_coding	16	67028984	67101058	1
ENSG00000067992	-1.26019	4.71601e-09	PDK3	protein_coding	X	24465244	24550466	1
ENSG00000068001	-0.461859	0.00396218	HYAL2	protein_coding	3	50317790	50322782	-1
ENSG00000068024	-0.739904	0.000168159	HDAC4	protein_coding	2	239048168	239401654	-1
ENSG00000068028	0.753236	0.000108191	RASSF1	protein_coding	3	50329782	50340980	-1
ENSG00000068078	-1.40667	0.0160164	FGFR3	protein_coding	4	1793293	1808872	1
ENSG00000068079	1.83189	2.02279e-07	IFI35	protein_coding	17	43006740	43014456	1
ENSG00000068097	0.214357	0.213817	HEATR6	protein_coding	17	60041008	60078922	-1
ENSG00000068120	0.269492	0.0119377	COASY	protein_coding	17	42561467	42566277	1
ENSG00000068137	-0.730026	0.00134108	PLEKHH3	protein_coding	17	42667914	42676994	-1
ENSG00000068305	0.435766	1.03796e-05	MEF2A	protein_coding	15	99565417	99716488	1
ENSG00000068308	-0.054076	0.721795	OTUD5	protein_coding	X	48922024	48958386	-1
ENSG00000068323	0.854829	7.45546e-14	TFE3	protein_coding	X	49028726	49043410	-1
ENSG00000068354	0.299321	0.0456009	TBC1D25	protein_coding	X	48539714	48562609	1
ENSG00000068366	0.620547	7.12456e-07	ACSL4	protein_coding	X	109624244	109733403	-1
ENSG00000068383	0.280557	0.0773617	INPP5A	protein_coding	10	132537787	132783480	1
ENSG00000068394	0.160824	0.386842	GPKOW	protein_coding	X	49113407	49123735	-1
ENSG00000068400	0.607919	0.00016468	GRIPAP1	protein_coding	X	48973720	49002265	-1
ENSG00000068438	0.413551	0.000458794	FTSJ1	protein_coding	X	48476021	48486364	1
ENSG00000068489	-0.552732	0.0531342	PRR11	protein_coding	17	59155732	59206709	1
ENSG00000068615	-2.3787	0.002429	REEP1	protein_coding	2	86213993	86338083	-1
ENSG00000068650	-0.0366506	0.865161	ATP11A	protein_coding	13	112690038	112887168	1
ENSG00000068654	0.219081	0.24231	POLR1A	protein_coding	2	86020216	86106155	-1
ENSG00000068697	-0.415834	1.54796e-06	LAPTM4A	protein_coding	2	20032650	20051628	-1
ENSG00000068724	0.204429	0.48516	TTC7A	protein_coding	2	46915869	47076137	1
ENSG00000068745	-0.449175	6.87633e-05	IP6K2	protein_coding	3	48688003	48740353	-1
ENSG00000068784	0.00259184	0.996274	SRBD1	protein_coding	2	45388680	45612165	-1
ENSG00000068796	0.0576838	0.704527	KIF2A	protein_coding	5	62306162	62391025	1
ENSG00000068831	-1.87374	0.00220173	RASGRP2	protein_coding	11	64726911	64745456	-1
ENSG00000068878	0.293041	0.00324388	PSME4	protein_coding	2	53864069	53970993	-1
ENSG00000068885	-0.239388	0.223577	IFT80	protein_coding	3	160256986	160399880	-1
ENSG00000068903	-0.215708	0.249734	SIRT2	protein_coding	19	38878555	38899862	-1
ENSG00000068912	0.527873	0.00147407	ERLEC1	protein_coding	2	53787009	53833038	1
ENSG00000068971	0.412649	0.0254811	PPP2R5B	protein_coding	11	64917553	64934475	1
ENSG00000068976	-0.0126009	0.979775	PYGM	protein_coding	11	64746389	64759974	-1
ENSG00000069011	0.0157819	0.955045	PITX1	protein_coding	5	135027734	135034813	-1
ENSG00000069020	0.818138	5.24121e-07	MAST4	protein_coding	5	66596380	67169593	1
ENSG00000069122	-2.01444	4.07313e-05	ADGRF5	protein_coding	6	46852522	46954943	-1
ENSG00000069248	-0.297162	0.0213174	NUP133	protein_coding	1	229440259	229508341	-1
ENSG00000069275	-0.231441	0.0410966	NUCKS1	protein_coding	1	205712822	205750182	-1
ENSG00000069329	0.0880555	0.498199	VPS35	protein_coding	16	46656132	46689518	-1
ENSG00000069345	0.206956	0.0630437	DNAJA2	protein_coding	16	46955362	46973674	-1
ENSG00000069399	2.25369	1.42698e-28	BCL3	protein_coding	19	44747705	44760044	1
ENSG00000069424	-0.691828	0.00512569	KCNAB2	protein_coding	1	5990927	6101193	1
ENSG00000069482	0.913865	0.0296249	GAL	protein_coding	11	68683779	68691175	1
ENSG00000069493	2.89505	0.000101955	CLEC2D	protein_coding	12	9664969	9699553	1
ENSG00000069509	-0.222573	0.403547	FUNDC1	protein_coding	X	44523639	44542859	-1
ENSG00000069667	-0.164548	0.533786	RORA	protein_coding	15	60488284	61229302	-1
ENSG00000069702	-1.23693	7.6401e-07	TGFBR3	protein_coding	1	91680343	91906335	-1
ENSG00000069812	-0.261455	0.546869	HES2	protein_coding	1	6412418	6424670	-1
ENSG00000069849	-0.0908262	0.616179	ATP1B3	protein_coding	3	141876124	141926549	1
ENSG00000069869	0.65101	2.92642e-12	NEDD4	protein_coding	15	55826922	55993660	-1
ENSG00000069943	-0.184348	0.371979	PIGB	protein_coding	15	55318960	55355648	1
ENSG00000069956	0.4301	9.20908e-05	MAPK6	protein_coding	15	51952106	52067375	1
ENSG00000069966	-1.19577	7.83251e-14	GNB5	protein_coding	15	52115100	52191392	-1
ENSG00000069974	0.650021	1.02445e-05	RAB27A	protein_coding	15	55202966	55319113	-1
ENSG00000069998	-0.440562	0.0109726	HDHD5	protein_coding	22	17137511	17165287	-1
ENSG00000070010	0.00705899	0.971924	UFD1	protein_coding	22	19449911	19479202	-1
ENSG00000070018	-0.478724	0.00432287	LRP6	protein_coding	12	12116025	12267044	-1
ENSG00000070047	0.164002	0.218829	PHRF1	protein_coding	11	576470	612222	1
ENSG00000070061	-0.0226672	0.935764	ELP1	protein_coding	9	108866898	108934328	-1
ENSG00000070081	0.237136	0.214051	NUCB2	protein_coding	11	17208153	17349980	1
ENSG00000070087	-0.559723	0.0127713	PFN2	protein_coding	3	149964904	150050788	-1
ENSG00000070159	-0.00467638	0.990189	PTPN3	protein_coding	9	109375466	109498313	-1
ENSG00000070214	-0.649474	0.000937215	SLC44A1	protein_coding	9	105244622	105439171	1
ENSG00000070269	-0.292913	0.211135	TMEM260	protein_coding	14	56488354	56650606	1
ENSG00000070366	-0.115316	0.584604	SMG6	protein_coding	17	2059839	2303785	-1
ENSG00000070367	0.354232	0.0108013	EXOC5	protein_coding	14	57200507	57268905	-1
ENSG00000070371	-0.326651	0.271115	CLTCL1	protein_coding	22	19179473	19291719	-1
ENSG00000070404	1.59701	1.18127e-08	FSTL3	protein_coding	19	676392	683392	1
ENSG00000070413	-0.241427	0.0919884	DGCR2	protein_coding	22	19036282	19122454	-1
ENSG00000070423	0.158793	0.403547	RNF126	protein_coding	19	647526	663233	-1
ENSG00000070444	-0.481062	0.00129043	MNT	protein_coding	17	2384073	2401104	-1
ENSG00000070476	-0.059692	0.841553	ZXDC	protein_coding	3	126437601	126475891	-1
ENSG00000070495	0.677598	0.000134456	JMJD6	protein_coding	17	76712832	76726799	-1
ENSG00000070501	-0.487671	0.0032898	POLB	protein_coding	8	42338454	42371808	1
ENSG00000070526	-0.339803	0.108134	ST6GALNAC1	protein_coding	17	76624761	76643786	-1
ENSG00000070540	-0.4069	0.0218884	WIPI1	protein_coding	17	68420948	68457513	-1
ENSG00000070610	-1.04484	4.9861e-10	GBA2	protein_coding	9	35736866	35749228	-1
ENSG00000070614	0.613539	1.025e-08	NDST1	protein_coding	5	150485818	150558211	1
ENSG00000070669	1.78671	0.00299432	ASNS	protein_coding	7	97851677	97872542	-1
ENSG00000070718	-0.296689	0.300186	AP3M2	protein_coding	8	42152946	42171673	1
ENSG00000070731	-0.217267	0.565242	ST6GALNAC2	protein_coding	17	76565377	76586956	-1
ENSG00000070756	-0.125212	0.611151	PABPC1	protein_coding	8	100685816	100722809	-1
ENSG00000070759	-0.548961	0.145539	TESK2	protein_coding	1	45343883	45491163	-1
ENSG00000070761	-0.261164	0.238483	CFAP20	protein_coding	16	58113592	58129381	-1
ENSG00000070770	-0.190405	0.141479	CSNK2A2	protein_coding	16	58157907	58198106	-1
ENSG00000070778	0.668469	0.00018378	PTPN21	protein_coding	14	88465778	88555007	-1
ENSG00000070785	-0.225869	0.190083	EIF2B3	protein_coding	1	44850522	44986722	-1
ENSG00000070814	-0.166739	0.129963	TCOF1	protein_coding	5	150357629	150400308	1
ENSG00000070831	0.53232	0.104391	CDC42	protein_coding	1	22052627	22101360	1
ENSG00000070882	1.75965	6.2788e-14	OSBPL3	protein_coding	7	24796540	24981634	-1
ENSG00000070950	-0.0333889	0.883053	RAD18	protein_coding	3	8775402	8963773	-1
ENSG00000070961	0.0943415	0.610944	ATP2B1	protein_coding	12	89588049	89709366	-1
ENSG00000071051	0.430323	2.15051e-05	NCK2	protein_coding	2	105744912	105894274	1
ENSG00000071054	0.183469	0.252706	MAP4K4	protein_coding	2	101696850	101894690	1
ENSG00000071073	-0.309019	0.323452	MGAT4A	protein_coding	2	98619106	98731132	-1
ENSG00000071082	-0.095008	0.643118	RPL31	protein_coding	2	101002229	101024032	1
ENSG00000071127	0.0744285	0.706555	WDR1	protein_coding	4	10068089	10116972	-1
ENSG00000071189	-0.102905	0.505837	SNX13	protein_coding	7	17790761	17940501	-1
ENSG00000071205	0.254557	0.347316	ARHGAP10	protein_coding	4	147732063	148072776	1
ENSG00000071242	0.455593	0.000369933	RPS6KA2	protein_coding	6	166409364	166906451	-1
ENSG00000071243	-0.35215	0.0213691	ING3	protein_coding	7	120950763	120977216	1
ENSG00000071246	-1.57501	1.58583e-10	VASH1	protein_coding	14	76761468	76783015	1
ENSG00000071282	-3.08221	4.33486e-08	LMCD1	protein_coding	3	8501807	8574668	1
ENSG00000071462	0.326127	0.0111129	BUD23	protein_coding	7	73683597	73698212	1
ENSG00000071537	0.240126	0.282421	SEL1L	protein_coding	14	81471547	81533853	-1
ENSG00000071539	-0.599143	0.000299267	TRIP13	protein_coding	5	892884	919357	1
ENSG00000071553	-0.227658	0.260033	ATP6AP1	protein_coding	X	154428633	154436516	1
ENSG00000071564	0.0659983	0.721161	TCF3	protein_coding	19	1609291	1652615	-1
ENSG00000071575	-2.30963	8.6866e-47	TRIB2	protein_coding	2	12716910	12742734	1
ENSG00000071626	0.374542	0.000258458	DAZAP1	protein_coding	19	1407569	1435687	1
ENSG00000071655	-0.0777187	0.740505	MBD3	protein_coding	19	1573596	1592865	-1
ENSG00000071794	-0.53224	2.64837e-05	HLTF	protein_coding	3	149030127	149086554	-1
ENSG00000071859	0.356583	0.00492887	FAM50A	protein_coding	X	154444141	154450654	1
ENSG00000071889	0.0112003	0.976884	FAM3A	protein_coding	X	154506159	154516242	-1
ENSG00000071894	-0.0294051	0.930619	CPSF1	protein_coding	8	144393229	144409335	-1
ENSG00000071967	-1.07684	4.16013e-06	CYBRD1	protein_coding	2	171522247	171558129	1
ENSG00000071994	0.0724249	0.680393	PDCD2	protein_coding	6	170575295	170584692	-1
ENSG00000072041	-0.0352644	0.931649	SLC6A15	protein_coding	12	84859491	84913629	-1
ENSG00000072042	0.616476	3.24162e-07	RDH11	protein_coding	14	67676800	67695793	-1
ENSG00000072062	-0.116198	0.479434	PRKACA	protein_coding	19	14091688	14118084	-1
ENSG00000072071	-1.85835	2.48124e-08	ADGRL1	protein_coding	19	14147743	14206187	-1
ENSG00000072110	-0.135736	0.44647	ACTN1	protein_coding	14	68874128	68979440	-1
ENSG00000072121	0.114303	0.543126	ZFYVE26	protein_coding	14	67727374	67816590	-1
ENSG00000072133	-0.440278	0.142459	RPS6KA6	protein_coding	X	84058346	84206356	-1
ENSG00000072134	-0.129462	0.435822	EPN2	protein_coding	17	19215615	19336715	1
ENSG00000072135	-0.561227	0.0142847	PTPN18	protein_coding	2	130356045	130375405	1
ENSG00000072163	-1.44628	8.76299e-05	LIMS2	protein_coding	2	127638381	127681786	-1
ENSG00000072195	-3.10762	1.18986e-09	SPEG	protein_coding	2	219434843	219493629	1
ENSG00000072201	-1.16411	0.0370923	LNX1	protein_coding	4	53459301	53701405	-1
ENSG00000072210	-0.867542	1.84485e-08	ALDH3A2	protein_coding	17	19648136	19685760	1
ENSG00000072274	0.263822	0.133097	TFRC	protein_coding	3	196012511	196082153	-1
ENSG00000072310	0.924818	1.17691e-06	SREBF1	protein_coding	17	17810399	17837002	-1
ENSG00000072364	0.422193	0.00104856	AFF4	protein_coding	5	132875395	132963634	-1
ENSG00000072401	0.587471	0.0054597	UBE2D1	protein_coding	10	58334979	58370751	1
ENSG00000072415	0.265145	0.0160147	PALS1	protein_coding	14	67240713	67336061	1
ENSG00000072422	-0.168588	0.360653	RHOBTB1	protein_coding	10	60869438	61001440	-1
ENSG00000072501	-0.0495295	0.811713	SMC1A	protein_coding	X	53374149	53422728	-1
ENSG00000072506	-0.12462	0.511973	HSD17B10	protein_coding	X	53431258	53434370	-1
ENSG00000072518	-0.0401868	0.840792	MARK2	protein_coding	11	63838928	63911020	1
ENSG00000072571	-0.400128	0.344489	HMMR	protein_coding	5	163460203	163491941	1
ENSG00000072609	0.565779	6.09015e-08	CHFR	protein_coding	12	132822187	132956304	-1
ENSG00000072682	0.718038	1.77259e-05	P4HA2	protein_coding	5	132190147	132295315	-1
ENSG00000072736	-0.555	1.86673e-05	NFATC3	protein_coding	16	68084751	68229259	1
ENSG00000072756	0.392901	0.0171365	TRNT1	protein_coding	3	3126933	3153435	1
ENSG00000072778	0.530557	2.26443e-07	ACADVL	protein_coding	17	7217125	7225266	1
ENSG00000072786	0.70128	1.59434e-11	STK10	protein_coding	5	172042079	172188224	-1
ENSG00000072803	0.289511	0.02338	FBXW11	protein_coding	5	171861549	172006873	-1
ENSG00000072840	-0.382344	0.0145518	EVC	protein_coding	4	5711201	5814305	1
ENSG00000072849	0.526922	0.00206351	DERL2	protein_coding	17	5471254	5486811	-1
ENSG00000072864	-0.0928671	0.655168	NDE1	protein_coding	16	15643267	15734691	1
ENSG00000072952	1.27169	0.00828355	IRAG1	protein_coding	11	10573091	10693988	-1
ENSG00000072954	-2.16484	3.64017e-06	TMEM38A	protein_coding	19	16661139	16690023	1
ENSG00000072958	0.217632	0.192486	AP1M1	protein_coding	19	16197854	16245906	1
ENSG00000073008	0.973576	1.13872e-06	PVR	protein_coding	19	44643798	44666162	1
ENSG00000073050	0.0147982	0.968225	XRCC1	protein_coding	19	43543311	43580473	-1
ENSG00000073060	-0.341185	0.0496083	SCARB1	protein_coding	12	124776856	124882668	-1
ENSG00000073111	-0.942327	1.67343e-09	MCM2	protein_coding	3	127598223	127622436	1
ENSG00000073146	-0.0253274	0.958628	MOV10L1	protein_coding	22	50090006	50161690	1
ENSG00000073150	0.0409265	0.937167	PANX2	protein_coding	22	50170731	50180295	1
ENSG00000073169	-0.346886	0.136074	SELENOO	protein_coding	22	50201011	50217616	1
ENSG00000073282	3.75849	0.00508958	TP63	protein_coding	3	189631389	189897276	1
ENSG00000073331	-0.167502	0.579664	ALPK1	protein_coding	4	112285509	112442621	1
ENSG00000073350	-0.774771	0.0763977	LLGL2	protein_coding	17	75525080	75575209	1
ENSG00000073417	0.39509	0.010522	PDE8A	protein_coding	15	84980440	85139145	1
ENSG00000073464	-0.0241096	0.954204	CLCN4	protein_coding	X	10156975	10237660	1
ENSG00000073536	0.229118	0.259279	NLE1	protein_coding	17	35128730	35142304	-1
ENSG00000073578	-0.0744464	0.719791	SDHA	protein_coding	5	218303	257082	1
ENSG00000073584	-0.376283	0.119288	SMARCE1	protein_coding	17	40624962	40648654	-1
ENSG00000073605	0.061725	0.878851	GSDMB	protein_coding	17	39904595	39919854	-1
ENSG00000073614	0.187456	0.203208	KDM5A	protein_coding	12	280057	389320	-1
ENSG00000073670	-1.19834	0.0264315	ADAM11	protein_coding	17	44758988	44781846	1
ENSG00000073711	0.344419	0.0111249	PPP2R3A	protein_coding	3	135965728	136147894	1
ENSG00000073712	0.768705	3.02507e-10	FERMT2	protein_coding	14	52857268	52952435	-1
ENSG00000073734	0.385547	0.360927	ABCB11	protein_coding	2	168915498	169031324	-1
ENSG00000073737	0.166369	0.658204	DHRS9	protein_coding	2	169064789	169096167	1
ENSG00000073756	4.13995	5.68059e-44	PTGS2	protein_coding	1	186671791	186680922	-1
ENSG00000073792	0.155585	0.399527	IGF2BP2	protein_coding	3	185643130	185825042	-1
ENSG00000073803	0.471785	0.00247308	MAP3K13	protein_coding	3	185282941	185489094	1
ENSG00000073849	0.761482	6.457e-12	ST6GAL1	protein_coding	3	186930325	187078553	1
ENSG00000073905	0.089586	0.835346	VDAC1P1	processed_pseudogene	X	80929500	80930347	1
ENSG00000073910	-2.76346	5.68059e-44	FRY	protein_coding	13	31846713	32299125	1
ENSG00000073921	0.314648	0.00432009	PICALM	protein_coding	11	85957175	86069882	-1
ENSG00000073969	-0.242162	0.0256717	NSF	protein_coding	17	46590669	46757679	1
ENSG00000074054	0.021221	0.910358	CLASP1	protein_coding	2	121337776	121649476	-1
ENSG00000074071	-0.405328	0.0432414	MRPS34	protein_coding	16	1771890	1773150	-1
ENSG00000074181	-1.67685	0.00125277	NOTCH3	protein_coding	19	15159038	15200995	-1
ENSG00000074201	-0.118779	0.395193	CLNS1A	protein_coding	11	77514936	77637794	-1
ENSG00000074219	-0.0953415	0.658127	TEAD2	protein_coding	19	49340595	49362457	-1
ENSG00000074266	0.123116	0.618181	EED	protein_coding	11	86201212	86278813	1
ENSG00000074319	0.236686	0.0556723	TSG101	protein_coding	11	18468336	18526951	-1
ENSG00000074356	0.209706	0.0218203	NCBP3	protein_coding	17	3802158	3846246	-1
ENSG00000074370	-2.97695	3.83838e-05	ATP2A3	protein_coding	17	3923870	3964464	-1
ENSG00000074410	-1.46692	2.56102e-05	CA12	protein_coding	15	63321378	63381846	-1
ENSG00000074416	1.97856	2.48769e-18	MGLL	protein_coding	3	127689062	128052190	-1
ENSG00000074527	-1.1274	9.55394e-05	NTN4	protein_coding	12	95657807	95791189	-1
ENSG00000074582	0.0832594	0.773486	BCS1L	protein_coding	2	218658764	218663443	1
ENSG00000074590	-1.85031	4.38494e-25	NUAK1	protein_coding	12	106063345	106138954	-1
ENSG00000074603	0.335248	0.000839467	DPP8	protein_coding	15	65442463	65517704	-1
ENSG00000074621	-0.150692	0.661667	SLC24A1	protein_coding	15	65611366	65660995	1
ENSG00000074657	-0.070373	0.738505	ZNF532	protein_coding	18	58862600	58986480	1
ENSG00000074660	0.528504	0.000338045	SCARF1	protein_coding	17	1633858	1645744	-1
ENSG00000074695	0.676865	5.49516e-07	LMAN1	protein_coding	18	59327823	59359265	-1
ENSG00000074696	-0.31301	0.0554052	HACD3	protein_coding	15	65530418	65578349	1
ENSG00000074706	0.384383	0.317283	IPCEF1	protein_coding	6	154154496	154356803	-1
ENSG00000074755	0.437025	0.0104268	ZZEF1	protein_coding	17	4004445	4143030	-1
ENSG00000074800	0.323711	0.000203318	ENO1	protein_coding	1	8861000	8879190	-1
ENSG00000074842	0.438785	1.87328e-07	MYDGF	protein_coding	19	4641374	4670362	-1
ENSG00000074855	-1.08365	0.00134581	ANO8	protein_coding	19	17323223	17334855	-1
ENSG00000074935	0.435464	0.0794383	TUBE1	protein_coding	6	112070663	112087529	-1
ENSG00000074964	0.435674	0.156305	ARHGEF10L	protein_coding	1	17539698	17697874	1
ENSG00000074966	-0.271036	0.396595	TXK	protein_coding	4	48066393	48134250	-1
ENSG00000075089	0.0309404	0.92097	ACTR6	protein_coding	12	100199122	100241865	1
ENSG00000075131	-0.0323466	0.913812	TIPIN	protein_coding	15	66336191	66386746	-1
ENSG00000075142	0.182508	0.221284	SRI	protein_coding	7	88205115	88226993	-1
ENSG00000075151	-0.0391041	0.851643	EIF4G3	protein_coding	1	20806292	21177285	-1
ENSG00000075188	-0.161368	0.294674	NUP37	protein_coding	12	102073103	102120120	-1
ENSG00000075213	2.13106	0.000640064	SEMA3A	protein_coding	7	83955777	84492724	-1
ENSG00000075218	-0.773674	0.0170229	GTSE1	protein_coding	22	46296870	46330810	1
ENSG00000075223	2.92593	4.06411e-07	SEMA3C	protein_coding	7	80742538	80922359	-1
ENSG00000075234	-0.168931	0.704018	TTC38	protein_coding	22	46267961	46294008	1
ENSG00000075239	-0.356874	0.00196083	ACAT1	protein_coding	11	108116695	108147603	1
ENSG00000075240	-0.680776	1.17397e-05	GRAMD4	protein_coding	22	46576012	46679790	1
ENSG00000075275	-0.278854	0.456469	CELSR1	protein_coding	22	46360834	46537620	-1
ENSG00000075292	-0.175884	0.206486	ZNF638	protein_coding	2	71276561	71435069	1
ENSG00000075303	0.223069	0.255233	SLC25A40	protein_coding	7	87833568	87876360	-1
ENSG00000075336	-0.182435	0.275885	TIMM21	protein_coding	18	74148523	74160531	1
ENSG00000075340	0.185928	0.57705	ADD2	protein_coding	2	70607618	70768225	-1
ENSG00000075391	-0.0521161	0.833391	RASAL2	protein_coding	1	178094104	178484147	1
ENSG00000075399	-0.29192	0.104449	VPS9D1	protein_coding	16	89707134	89720898	-1
ENSG00000075407	0.283123	0.096407	ZNF37A	protein_coding	10	38094334	38150293	1
ENSG00000075413	0.438621	1.23872e-05	MARK3	protein_coding	14	103385377	103503831	1
ENSG00000075415	-0.0313492	0.882937	SLC25A3	protein_coding	12	98593591	98606379	1
ENSG00000075420	0.744418	2.90528e-07	FNDC3B	protein_coding	3	172039578	172401669	1
ENSG00000075426	0.724802	5.27499e-07	FOSL2	protein_coding	2	28392448	28417317	1
ENSG00000075539	-0.243738	0.209345	FRYL	protein_coding	4	48497357	48780322	-1
ENSG00000075568	0.0341783	0.863112	TMEM131	protein_coding	2	97756333	97995948	-1
ENSG00000075618	-0.0564333	0.814974	FSCN1	protein_coding	7	5592816	5606655	1
ENSG00000075624	0.041449	0.898391	ACTB	protein_coding	7	5526409	5563902	-1
ENSG00000075643	0.380567	0.360899	MOCOS	protein_coding	18	36187497	36272157	1
ENSG00000075651	0.755062	5.49516e-07	PLD1	protein_coding	3	171600404	171810950	-1
ENSG00000075702	-0.768907	0.0137049	WDR62	protein_coding	19	36054649	36105108	1
ENSG00000075711	0.174314	0.291462	DLG1	protein_coding	3	197042560	197299330	-1
ENSG00000075785	0.402111	0.000174236	RAB7A	protein_coding	3	128693669	128825942	1
ENSG00000075790	0.402209	0.345864	BCAP29	protein_coding	7	107580246	107629170	1
ENSG00000075826	-0.727651	0.00954887	SEC31B	protein_coding	10	100486646	100519864	-1
ENSG00000075856	0.035731	0.786347	SART3	protein_coding	12	108522214	108561400	-1
ENSG00000075914	0.0132968	0.966017	EXOSC7	protein_coding	3	44975241	45036066	1
ENSG00000075945	0.887598	4.96826e-17	KIFAP3	protein_coding	1	169921326	170085208	-1
ENSG00000075975	-0.00419021	0.983543	MKRN2	protein_coding	3	12557057	12586208	1
ENSG00000076003	-0.568916	8.92575e-07	MCM6	protein_coding	2	135839626	135876443	-1
ENSG00000076043	-0.297338	0.00124823	REXO2	protein_coding	11	114439435	114450279	1
ENSG00000076053	0.362071	0.0397677	RBM7	protein_coding	11	114400030	114414203	1
ENSG00000076067	-0.454998	0.0266769	RBMS2	protein_coding	12	56521820	56596193	1
ENSG00000076108	0.299798	0.0173184	BAZ2A	protein_coding	12	56595596	56636816	-1
ENSG00000076201	0.058602	0.748793	PTPN23	protein_coding	3	47381011	47413435	1
ENSG00000076242	0.0214124	0.927895	MLH1	protein_coding	3	36993226	37050896	1
ENSG00000076248	-0.739005	7.38121e-09	UNG	protein_coding	12	109097597	109126725	1
ENSG00000076258	-0.219364	0.613297	FMO4	protein_coding	1	171314183	171342084	1
ENSG00000076321	-0.496593	0.000217272	KLHL20	protein_coding	1	173714941	173786692	1
ENSG00000076344	-0.979833	0.000118202	RGS11	protein_coding	16	268301	275980	-1
ENSG00000076351	-0.43066	0.186793	SLC46A1	protein_coding	17	28394642	28407197	-1
ENSG00000076356	0.0731553	0.805968	PLXNA2	protein_coding	1	208022242	208244384	-1
ENSG00000076382	-0.915266	0.000199215	SPAG5	protein_coding	17	28577565	28599025	-1
ENSG00000076513	0.0590128	0.783011	ANKRD13A	protein_coding	12	109999186	110039763	1
ENSG00000076554	-2.42801	1.79935e-31	TPD52	protein_coding	8	80034745	80231232	-1
ENSG00000076555	-2.23269	0.000113342	ACACB	protein_coding	12	109116587	109268226	1
ENSG00000076604	-0.107644	0.65094	TRAF4	protein_coding	17	28744011	28750956	1
ENSG00000076650	-0.0644918	0.833391	GPATCH1	protein_coding	19	33080899	33130542	1
ENSG00000076662	0.195078	0.626601	ICAM3	protein_coding	19	10333776	10339661	-1
ENSG00000076685	0.0387417	0.829927	NT5C2	protein_coding	10	103087185	103277605	-1
ENSG00000076706	0.812836	1.2633e-08	MCAM	protein_coding	11	119308529	119321521	-1
ENSG00000076770	-0.537445	0.079823	MBNL3	protein_coding	X	132369320	132489968	-1
ENSG00000076826	-0.200965	0.544559	CAMSAP3	protein_coding	19	7595863	7618304	1
ENSG00000076924	-0.0143052	0.959733	XAB2	protein_coding	19	7619525	7629545	-1
ENSG00000076928	-0.0263119	0.875451	ARHGEF1	protein_coding	19	41883173	41930150	1
ENSG00000076944	0.341855	0.284047	STXBP2	protein_coding	19	7636772	7647873	1
ENSG00000076984	0.0399462	0.849725	MAP2K7	protein_coding	19	7903843	7914478	1
ENSG00000077044	0.24259	0.149088	DGKD	protein_coding	2	233354494	233472104	1
ENSG00000077063	-1.94602	6.10863e-21	CTTNBP2	protein_coding	7	117710651	117874139	-1
ENSG00000077092	0.20851	0.635887	RARB	protein_coding	3	24687887	25597932	1
ENSG00000077097	0.235941	0.104068	TOP2B	protein_coding	3	25597978	25664909	-1
ENSG00000077147	0.325038	0.00265786	TM9SF3	protein_coding	10	96518110	96587452	-1
ENSG00000077150	2.9516	1.99877e-56	NFKB2	protein_coding	10	102394110	102402524	1
ENSG00000077152	-1.06446	1.391e-06	UBE2T	protein_coding	1	202331544	202341984	-1
ENSG00000077157	-0.254914	0.315399	PPP1R12B	protein_coding	1	202348699	202592706	1
ENSG00000077232	0.743443	1.38535e-10	DNAJC10	protein_coding	2	182716255	182794464	1
ENSG00000077235	-0.0423432	0.825243	GTF3C1	protein_coding	16	27459555	27549913	-1
ENSG00000077238	1.94916	8.17908e-76	IL4R	protein_coding	16	27313668	27364778	1
ENSG00000077254	0.161509	0.197331	USP33	protein_coding	1	77695987	77759852	-1
ENSG00000077264	0.779996	0.0972299	PAK3	protein_coding	X	110944285	111227361	1
ENSG00000077312	-0.116159	0.626005	SNRPA	protein_coding	19	40750637	40765389	1
ENSG00000077348	-0.714011	0.00820727	EXOSC5	protein_coding	19	41386371	41397362	-1
ENSG00000077380	0.337018	1.00461e-05	DYNC1I2	protein_coding	2	171687409	171750158	1
ENSG00000077454	-0.118282	0.661687	LRCH4	protein_coding	7	100574011	100586129	-1
ENSG00000077458	-0.0417211	0.917634	FAM76B	protein_coding	11	95768953	95790409	-1
ENSG00000077463	0.385172	0.0746999	SIRT6	protein_coding	19	4174109	4182566	-1
ENSG00000077514	-0.0755728	0.74465	POLD3	protein_coding	11	74493851	74669117	1
ENSG00000077522	0.292435	0.464011	ACTN2	protein_coding	1	236664141	236764631	1
ENSG00000077549	-0.0724812	0.527138	CAPZB	protein_coding	1	19338775	19485539	-1
ENSG00000077585	0.206962	0.285821	GPR137B	protein_coding	1	236142505	236221865	1
ENSG00000077616	-0.958029	0.061657	NAALAD2	protein_coding	11	90131515	90192894	1
ENSG00000077684	0.477398	0.0714848	JADE1	protein_coding	4	128809700	128875224	1
ENSG00000077713	0.374831	0.0375118	SLC25A43	protein_coding	X	119399336	119454478	1
ENSG00000077721	0.00988261	0.95634	UBE2A	protein_coding	X	119474802	119591083	1
ENSG00000077782	-0.791296	2.50918e-06	FGFR1	protein_coding	8	38400215	38468834	-1
ENSG00000077942	-0.116557	0.799919	FBLN1	protein_coding	22	45502238	45601135	1
ENSG00000077943	1.51136	0.0126999	ITGA8	protein_coding	10	15513954	15719922	-1
ENSG00000078018	-1.41718	6.07195e-07	MAP2	protein_coding	2	209424047	209734147	1
ENSG00000078043	-0.2472	0.135665	PIAS2	protein_coding	18	46803218	46920160	-1
ENSG00000078053	-0.390782	0.349196	AMPH	protein_coding	7	38383704	38631420	-1
ENSG00000078061	-0.0427455	0.753066	ARAF	protein_coding	X	47561205	47571908	1
ENSG00000078070	-0.104042	0.643499	MCCC1	protein_coding	3	183015218	183116075	-1
ENSG00000078081	2.29312	1.01606e-23	LAMP3	protein_coding	3	183122215	183163839	-1
ENSG00000078098	-0.197814	0.641203	FAP	protein_coding	2	162170684	162245151	-1
ENSG00000078114	0.0444775	0.935195	NEBL	protein_coding	10	20779973	21293011	-1
ENSG00000078124	-0.181855	0.254083	ACER3	protein_coding	11	76860859	77026797	1
ENSG00000078140	0.301327	0.0434929	UBE2K	protein_coding	4	39698109	39782792	1
ENSG00000078142	0.0239445	0.923303	PIK3C3	protein_coding	18	41955234	42087830	1
ENSG00000078177	0.512442	0.00733525	N4BP2	protein_coding	4	40056797	40158252	1
ENSG00000078237	-0.648139	0.0140434	TIGAR	protein_coding	12	4307763	4360028	1
ENSG00000078246	0.139149	0.461178	TULP3	protein_coding	12	2877223	2941138	1
ENSG00000078269	1.20343	4.16216e-07	SYNJ2	protein_coding	6	157981863	158099176	1
ENSG00000078295	-0.209524	0.194537	ADCY2	protein_coding	5	7396138	7830081	1
ENSG00000078304	-0.414285	0.000294354	PPP2R5C	protein_coding	14	101761709	101927989	1
ENSG00000078369	0.396733	0.000706986	GNB1	protein_coding	1	1785285	1892292	-1
ENSG00000078399	-0.786827	2.20372e-07	HOXA9	protein_coding	7	27162438	27175180	-1
ENSG00000078401	0.259814	0.456492	EDN1	protein_coding	6	12290361	12297194	1
ENSG00000078403	0.0320078	0.888706	MLLT10	protein_coding	10	21524646	21743630	1
ENSG00000078487	-0.130828	0.772512	ZCWPW1	protein_coding	7	100400826	100428992	-1
ENSG00000078596	-0.358025	0.391592	ITM2A	protein_coding	X	79360384	79367667	-1
ENSG00000078618	-0.155199	0.0172616	NRDC	protein_coding	1	51789191	51878805	-1
ENSG00000078668	-0.227899	0.0229437	VDAC3	protein_coding	8	42391624	42405937	1
ENSG00000078674	0.0525427	0.800776	PCM1	protein_coding	8	17922842	18029948	1
ENSG00000078687	-0.432014	0.0242164	TNRC6C	protein_coding	17	77958703	78108822	1
ENSG00000078699	-0.102027	0.628747	CBFA2T2	protein_coding	20	33490075	33650036	1
ENSG00000078725	-0.494142	0.0881823	BRINP1	protein_coding	9	119153458	119369435	-1
ENSG00000078747	0.531201	7.87993e-05	ITCH	protein_coding	20	34363235	34511773	1
ENSG00000078804	1.00729	2.69117e-13	TP53INP2	protein_coding	20	34704339	34713439	1
ENSG00000078808	0.476637	5.40756e-06	SDF4	protein_coding	1	1216931	1232031	-1
ENSG00000078902	0.246177	0.10226	TOLLIP	protein_coding	11	1274371	1309654	-1
ENSG00000078967	-0.137629	0.513305	UBE2D4	protein_coding	7	43926436	43956136	1
ENSG00000079101	-0.347987	0.281035	CLUL1	protein_coding	18	596988	650334	1
ENSG00000079102	-2.15334	7.71564e-30	RUNX1T1	protein_coding	8	91954972	92103385	-1
ENSG00000079134	0.180696	0.295057	THOC1	protein_coding	18	214520	268050	-1
ENSG00000079150	-0.870169	4.15034e-07	FKBP7	protein_coding	2	178463664	178478600	-1
ENSG00000079156	-0.672323	0.134904	OSBPL6	protein_coding	2	178194481	178402893	1
ENSG00000079246	0.0228713	0.840054	XRCC5	protein_coding	2	216107464	216206303	1
ENSG00000079257	-0.707035	0.0714841	LXN	protein_coding	3	158645822	158672648	-1
ENSG00000079277	-0.00402737	0.988068	MKNK1	protein_coding	1	46557407	46616843	-1
ENSG00000079308	-0.96371	6.81577e-05	TNS1	protein_coding	2	217799588	218033982	-1
ENSG00000079313	0.202689	0.180973	REXO1	protein_coding	19	1815248	1848483	-1
ENSG00000079332	0.337866	0.000275947	SAR1A	protein_coding	10	70147289	70170523	-1
ENSG00000079335	1.72654	1.55216e-29	CDC14A	protein_coding	1	100345001	100520277	1
ENSG00000079337	0.187426	0.446475	RAPGEF3	protein_coding	12	47734363	47771040	-1
ENSG00000079385	-0.40552	0.213673	CEACAM1	protein_coding	19	42507304	42561234	-1
ENSG00000079387	0.2423	0.0842589	SENP1	protein_coding	12	48039784	48106079	-1
ENSG00000079432	0.0390806	0.807065	CIC	protein_coding	19	42268537	42295797	1
ENSG00000079435	-0.53805	0.0990376	LIPE	protein_coding	19	42401514	42427388	-1
ENSG00000079459	0.768201	3.18213e-07	FDFT1	protein_coding	8	11795573	11839395	1
ENSG00000079462	-1.04043	1.3064e-05	PAFAH1B3	protein_coding	19	42297033	42303546	-1
ENSG00000079482	-1.54327	7.65936e-22	OPHN1	protein_coding	X	67949349	68433913	-1
ENSG00000079616	-0.731701	0.00363906	KIF22	protein_coding	16	29790727	29805385	1
ENSG00000079691	-0.523857	0.0712997	CARMIL1	protein_coding	6	25279078	25620530	1
ENSG00000079739	-0.365736	0.215086	PGM1	protein_coding	1	63593411	63660245	1
ENSG00000079785	0.0833806	0.619011	DDX1	protein_coding	2	15591178	15634346	1
ENSG00000079805	0.0439878	0.664679	DNM2	protein_coding	19	10718055	10833488	1
ENSG00000079819	0.0767581	0.780149	EPB41L2	protein_coding	6	130839347	131063322	-1
ENSG00000079841	-0.303046	0.150727	RIMS1	protein_coding	6	71886550	72403150	1
ENSG00000079950	-0.373682	7.13942e-05	STX7	protein_coding	6	132445867	132513198	-1
ENSG00000079974	0.300607	0.235358	RABL2B	protein_coding	22	50767501	50783667	-1
ENSG00000079999	-0.0991051	0.605314	KEAP1	protein_coding	19	10486125	10503558	-1
ENSG00000080007	-0.188085	0.66634	DDX43	protein_coding	6	73394828	73417566	1
ENSG00000080031	0.0473326	0.918653	PTPRH	protein_coding	19	55181247	55209506	-1
ENSG00000080189	0.564473	0.000584568	SLC35C2	protein_coding	20	46345980	46364458	-1
ENSG00000080200	0.504195	0.000360394	CRYBG3	protein_coding	3	97822011	97944984	1
ENSG00000080224	6.04363	1.35498e-05	EPHA6	protein_coding	3	96814581	97761532	1
ENSG00000080298	0.266801	0.163977	RFX3	protein_coding	9	3218297	3526004	-1
ENSG00000080345	0.378642	0.0116757	RIF1	protein_coding	2	151409883	151508013	1
ENSG00000080371	0.404389	0.00039924	RAB21	protein_coding	12	71754863	71800286	1
ENSG00000080493	-0.11984	0.622649	SLC4A4	protein_coding	4	71062667	71572087	1
ENSG00000080503	-1.01194	3.52548e-07	SMARCA2	protein_coding	9	1980290	2193624	1
ENSG00000080546	-0.594851	0.000581068	SESN1	protein_coding	6	108984309	109094846	-1
ENSG00000080561	-0.296727	0.230316	MID2	protein_coding	X	107825755	107931637	1
ENSG00000080603	0.00693373	0.985786	SRCAP	protein_coding	16	30698209	30741409	1
ENSG00000080608	0.912965	2.75169e-09	PUM3	protein_coding	9	2720469	2844095	-1
ENSG00000080709	3.58223	4.79041e-06	KCNN2	protein_coding	5	114055926	114496500	1
ENSG00000080802	0.556919	0.00261412	CNOT4	protein_coding	7	135361795	135510145	-1
ENSG00000080815	0.53741	3.35905e-08	PSEN1	protein_coding	14	73136418	73223691	1
ENSG00000080819	-0.470542	0.0359838	CPOX	protein_coding	3	98579446	98593648	-1
ENSG00000080822	0.211492	0.0774818	CLDND1	protein_coding	3	98497912	98523066	-1
ENSG00000080823	0.0296697	0.956469	MOK	protein_coding	14	102224500	102305190	-1
ENSG00000080824	0.26268	0.0126256	HSP90AA1	protein_coding	14	102080742	102139699	-1
ENSG00000080839	-0.583121	3.61847e-05	RBL1	protein_coding	20	36996349	37095997	-1
ENSG00000080845	0.315962	0.0908072	DLGAP4	protein_coding	20	36306336	36528637	1
ENSG00000080854	0.763581	0.108388	IGSF9B	protein_coding	11	133896438	133956968	-1
ENSG00000080986	-0.83268	0.000141587	NDC80	protein_coding	18	2571557	2616635	1
ENSG00000081014	0.055421	0.83922	AP4E1	protein_coding	15	50908672	51005895	1
ENSG00000081019	-0.00216701	0.99478	RSBN1	protein_coding	1	113761832	113812476	-1
ENSG00000081026	0.0293407	0.915937	MAGI3	protein_coding	1	113390515	113685923	1
ENSG00000081041	4.16236	1.07595e-13	CXCL2	protein_coding	4	74097040	74099196	-1
ENSG00000081059	1.79069	3.27411e-07	TCF7	protein_coding	5	134114681	134151865	1
ENSG00000081087	-0.0174844	0.959649	OSTM1	protein_coding	6	108029245	108165854	-1
ENSG00000081148	-0.384938	0.354821	IMPG2	protein_coding	3	101222546	101320575	-1
ENSG00000081154	-0.0178792	0.931705	PCNP	protein_coding	3	101574180	101594465	1
ENSG00000081177	-0.00493113	0.982738	EXD2	protein_coding	14	69191498	69244020	1
ENSG00000081181	0.830976	9.44051e-09	ARG2	protein_coding	14	67619920	67651708	1
ENSG00000081189	-0.810388	7.05217e-05	MEF2C	protein_coding	5	88717117	88904257	-1
ENSG00000081307	-0.194043	0.0884691	UBA5	protein_coding	3	132654446	132679794	1
ENSG00000081320	0.0282851	0.949345	STK17B	protein_coding	2	196133583	196176503	-1
ENSG00000081377	0.0825519	0.87099	CDC14B	protein_coding	9	96490241	96619843	-1
ENSG00000081386	-0.555537	2.21137e-05	ZNF510	protein_coding	9	96754553	96778129	-1
ENSG00000081665	0.244497	0.556131	ZNF506	protein_coding	19	19785839	19821751	-1
ENSG00000081692	0.55841	0.000659958	JMJD4	protein_coding	1	227730425	227735411	-1
ENSG00000081721	0.32006	0.0778844	DUSP12	protein_coding	1	161749758	161757238	1
ENSG00000081760	0.160539	0.418829	AACS	protein_coding	12	125065434	125143333	1
ENSG00000081791	-0.256161	0.0702667	DELE1	protein_coding	5	141923855	141942047	1
ENSG00000081803	0.225558	0.285453	CADPS2	protein_coding	7	122318411	122886759	-1
ENSG00000081818	-0.276531	0.435875	PCDHB4	protein_coding	5	141121818	141125623	1
ENSG00000081842	-0.120631	0.711542	PCDHA6	protein_coding	5	140827958	141012347	1
ENSG00000081853	0.140428	0.73751	PCDHGA2	protein_coding	5	141338760	141512975	1
ENSG00000081870	-0.381079	0.252476	IFT25	protein_coding	1	53916574	53945699	-1
ENSG00000081913	-0.685368	0.00549047	PHLPP1	protein_coding	18	62715541	62980433	1
ENSG00000081923	-0.00137633	0.99702	ATP8B1	protein_coding	18	57646426	57803315	-1
ENSG00000082014	-1.34585	3.38219e-05	SMARCD3	protein_coding	7	151238764	151277896	-1
ENSG00000082068	-0.0577631	0.746455	WDR70	protein_coding	5	37379285	37753435	1
ENSG00000082126	1.21392	0.00027551	MPP4	protein_coding	2	201644870	201698694	-1
ENSG00000082146	0.0321999	0.909783	STRADB	protein_coding	2	201387858	201480846	1
ENSG00000082153	0.305987	0.0026616	BZW1	protein_coding	2	200810594	200827338	1
ENSG00000082196	-0.0337962	0.933433	C1QTNF3	protein_coding	5	34017858	34043213	-1
ENSG00000082212	0.00695549	0.9805	ME2	protein_coding	18	50879080	50954257	1
ENSG00000082213	0.303006	0.0280297	C5orf22	protein_coding	5	31532287	31555053	1
ENSG00000082258	0.354423	0.00245977	CCNT2	protein_coding	2	134918235	134959342	1
ENSG00000082269	0.141407	0.499713	FAM135A	protein_coding	6	70412941	70561174	1
ENSG00000082397	0.306139	0.213673	EPB41L3	protein_coding	18	5392381	5630700	-1
ENSG00000082438	0.438486	0.0965318	COBLL1	protein_coding	2	164653624	164843679	-1
ENSG00000082458	-0.535801	0.0468438	DLG3	protein_coding	X	70444835	70505490	1
ENSG00000082497	-2.58163	2.81346e-18	SERTAD4	protein_coding	1	210232796	210246631	1
ENSG00000082512	0.580989	0.00801674	TRAF5	protein_coding	1	211326615	211374946	1
ENSG00000082515	-0.393485	0.00103035	MRPL22	protein_coding	5	154941073	154969411	1
ENSG00000082516	0.0687516	0.779668	GEMIN5	protein_coding	5	154887411	154938211	-1
ENSG00000082641	0.640356	4.43674e-08	NFE2L1	protein_coding	17	48048329	48061545	1
ENSG00000082701	0.167524	0.135535	GSK3B	protein_coding	3	119821321	120094994	-1
ENSG00000082781	-0.892851	9.35819e-07	ITGB5	protein_coding	3	124761948	124901418	-1
ENSG00000082805	-0.0162316	0.965211	ERC1	protein_coding	12	990509	1495933	1
ENSG00000082898	0.140914	0.125026	XPO1	protein_coding	2	61476032	61538741	-1
ENSG00000082996	-0.080929	0.705509	RNF13	protein_coding	3	149812770	149962139	1
ENSG00000083067	-1.19567	0.0504787	TRPM3	protein_coding	9	70529060	71446977	-1
ENSG00000083093	0.140444	0.473158	PALB2	protein_coding	16	23603160	23641321	-1
ENSG00000083097	-0.675575	0.000904098	DOP1A	protein_coding	6	83067666	83171350	1
ENSG00000083099	0.216942	0.133097	LYRM2	protein_coding	6	89568144	89638749	-1
ENSG00000083123	-0.657475	0.00129492	BCKDHB	protein_coding	6	80106647	80346270	1
ENSG00000083168	-0.0247876	0.873024	KAT6A	protein_coding	8	41929479	42051994	-1
ENSG00000083223	0.367011	0.0750502	TUT7	protein_coding	9	86287733	86354454	-1
ENSG00000083290	-0.382663	0.00348065	ULK2	protein_coding	17	19770829	19867936	-1
ENSG00000083312	0.621901	8.71288e-07	TNPO1	protein_coding	5	72816312	72916733	1
ENSG00000083444	-0.361635	0.0661951	PLOD1	protein_coding	1	11934205	11975538	1
ENSG00000083457	-0.0914967	0.768822	ITGAE	protein_coding	17	3714628	3801188	-1
ENSG00000083520	0.661947	5.2674e-08	DIS3	protein_coding	13	72752169	72782096	-1
ENSG00000083535	0.282786	0.140591	PIBF1	protein_coding	13	72782133	73016461	1
ENSG00000083544	-0.678996	1.09205e-05	TDRD3	protein_coding	13	60396457	60573878	1
ENSG00000083635	-0.0317053	0.925633	NUFIP1	protein_coding	13	44939249	44989471	-1
ENSG00000083642	-0.223008	0.115226	PDS5B	protein_coding	13	32586452	32778019	1
ENSG00000083720	-0.462102	0.00842182	OXCT1	protein_coding	5	41730065	41870425	-1
ENSG00000083750	-0.911796	1.44723e-06	RRAGB	protein_coding	X	55717749	55758774	1
ENSG00000083799	2.0105	7.33646e-44	CYLD	protein_coding	16	50742050	50801935	1
ENSG00000083807	-0.313243	0.409592	SLC27A5	protein_coding	19	58479512	58512413	-1
ENSG00000083812	0.409103	0.0938581	ZNF324	protein_coding	19	58467056	58475436	1
ENSG00000083814	-0.468155	0.251353	ZNF671	protein_coding	19	57719751	57727624	-1
ENSG00000083817	0.178825	0.515312	ZNF416	protein_coding	19	57571566	57578911	-1
ENSG00000083828	-0.436022	0.120714	ZNF586	protein_coding	19	57769655	57819939	1
ENSG00000083838	-0.272192	0.356231	ZNF446	protein_coding	19	58474017	58481230	1
ENSG00000083844	0.511513	6.11645e-06	ZNF264	protein_coding	19	57191500	57222846	1
ENSG00000083845	-0.0966453	0.452239	RPS5	protein_coding	19	58386400	58394806	1
ENSG00000083857	-0.458312	0.267708	FAT1	protein_coding	4	186587794	186726722	-1
ENSG00000083896	0.166681	0.094199	YTHDC1	protein_coding	4	68310387	68350090	-1
ENSG00000083937	-0.0847653	0.787294	CHMP2B	protein_coding	3	87227271	87255556	1
ENSG00000084070	0.935912	5.62472e-07	SMAP2	protein_coding	1	40344850	40423326	1
ENSG00000084072	-0.0121512	0.955039	PPIE	protein_coding	1	39692182	39763914	1
ENSG00000084073	0.110413	0.410273	ZMPSTE24	protein_coding	1	40258041	40294180	1
ENSG00000084090	-0.107442	0.266473	STARD7	protein_coding	2	96184859	96208827	-1
ENSG00000084092	-0.626479	0.000236621	NOA1	protein_coding	4	56963350	56977606	-1
ENSG00000084093	0.160561	0.396522	REST	protein_coding	4	56907876	56966808	1
ENSG00000084110	-0.669019	0.12664	HAL	protein_coding	12	95972662	95996365	-1
ENSG00000084112	1.50576	1.97641e-31	SSH1	protein_coding	12	108778191	108857590	-1
ENSG00000084207	0.296139	0.16941	GSTP1	protein_coding	11	67583742	67586656	1
ENSG00000084234	-0.0705401	0.694393	APLP2	protein_coding	11	130068147	130144811	1
ENSG00000084444	-0.496563	0.0531067	FAM234B	protein_coding	12	13044381	13142521	1
ENSG00000084463	-0.0357655	0.863595	WBP11	protein_coding	12	14784582	14803486	-1
ENSG00000084623	0.110823	0.361797	EIF3I	protein_coding	1	32221077	32245397	1
ENSG00000084628	0.0859553	0.822381	NKAIN1	protein_coding	1	31179745	31239887	-1
ENSG00000084636	-1.20128	0.00665766	COL16A1	protein_coding	1	31652263	31704319	-1
ENSG00000084652	0.346501	0.00804076	TXLNA	protein_coding	1	32179675	32198285	1
ENSG00000084674	0.0179035	0.969368	APOB	protein_coding	2	21001429	21044073	-1
ENSG00000084676	-0.189198	0.345281	NCOA1	protein_coding	2	24491254	24770702	1
ENSG00000084693	-0.754168	0.00437755	AGBL5	protein_coding	2	27042364	27070622	1
ENSG00000084710	-0.861431	0.0204665	EFR3B	protein_coding	2	25042076	25159135	1
ENSG00000084731	-0.558791	0.000169055	KIF3C	protein_coding	2	25926598	25982749	-1
ENSG00000084733	0.695461	3.15093e-13	RAB10	protein_coding	2	26034084	26137454	1
ENSG00000084734	0.830525	0.0915013	GCKR	protein_coding	2	27496839	27523684	1
ENSG00000084754	-0.02171	0.860407	HADHA	protein_coding	2	26190635	26244672	-1
ENSG00000084764	-0.629566	0.021625	MAPRE3	protein_coding	2	26970637	27027219	1
ENSG00000084774	-0.12441	0.605853	CAD	protein_coding	2	27217369	27243943	1
ENSG00000085063	0.568326	2.80992e-05	CD59	protein_coding	11	33703010	33736479	-1
ENSG00000085117	0.349331	0.231228	CD82	protein_coding	11	44564427	44620358	1
ENSG00000085185	-0.764432	0.000112199	BCORL1	protein_coding	X	129981107	130058071	1
ENSG00000085224	-0.138557	0.523294	ATRX	protein_coding	X	77504880	77786233	-1
ENSG00000085231	0.296371	0.125017	AK6	protein_coding	5	69350984	69370013	-1
ENSG00000085274	0.519451	7.83558e-07	MYNN	protein_coding	3	169773396	169789716	1
ENSG00000085276	-0.937749	2.1498e-08	MECOM	protein_coding	3	169083499	169663775	-1
ENSG00000085365	0.211112	0.296589	SCAMP1	protein_coding	5	78360611	78480739	1
ENSG00000085377	-0.133107	0.305681	PREP	protein_coding	6	105273218	105454062	-1
ENSG00000085382	-0.0108025	0.969746	HACE1	protein_coding	6	104728094	104859919	-1
ENSG00000085415	0.225217	0.369862	SEH1L	protein_coding	18	12947133	12987536	1
ENSG00000085433	0.0298213	0.883949	WDR47	protein_coding	1	108970214	109042113	-1
ENSG00000085449	1.12734	2.11171e-20	WDFY1	protein_coding	2	223855716	223945357	-1
ENSG00000085465	-0.232089	0.588523	OVGP1	protein_coding	1	111414319	111427735	-1
ENSG00000085491	0.44109	0.00132996	SLC25A24	protein_coding	1	108134043	108200849	-1
ENSG00000085511	-0.323932	0.0125342	MAP3K4	protein_coding	6	160991727	161117385	1
ENSG00000085514	0.0906222	0.810173	PILRA	protein_coding	7	100367530	100400096	1
ENSG00000085552	-0.187047	0.607299	IGSF9	protein_coding	1	159927039	159945613	-1
ENSG00000085563	-0.746104	0.116283	ABCB1	protein_coding	7	87503017	87713323	-1
ENSG00000085644	-0.4811	0.0976498	ZNF213	protein_coding	16	3129777	3142804	1
ENSG00000085662	-0.0324353	0.936314	AKR1B1	protein_coding	7	134442356	134459284	-1
ENSG00000085719	-0.30065	0.0345472	CPNE3	protein_coding	8	86514435	86561498	1
ENSG00000085721	0.738608	5.33728e-08	RRN3	protein_coding	16	15060033	15094311	-1
ENSG00000085733	0.490529	4.06411e-07	CTTN	protein_coding	11	70398404	70436584	1
ENSG00000085760	-0.0315789	0.935139	MTIF2	protein_coding	2	55236595	55269347	-1
ENSG00000085788	0.170443	0.207926	DDHD2	protein_coding	8	38225218	38275558	1
ENSG00000085831	2.01103	1.6788e-07	TTC39A	protein_coding	1	51287258	51345116	-1
ENSG00000085832	0.331957	0.0136216	EPS15	protein_coding	1	51354263	51519328	-1
ENSG00000085840	-0.89967	0.000588699	ORC1	protein_coding	1	52372829	52404423	-1
ENSG00000085871	-1.6079	1.47979e-12	MGST2	protein_coding	4	139665768	139740745	1
ENSG00000085872	0.0404339	0.859991	CHERP	protein_coding	19	16517894	16542437	-1
ENSG00000085978	0.0926672	0.658322	ATG16L1	protein_coding	2	233210051	233295674	1
ENSG00000085982	-0.0121383	0.946133	USP40	protein_coding	2	233475526	233566782	-1
ENSG00000085998	0.577036	0.000322803	POMGNT1	protein_coding	1	46188683	46220305	-1
ENSG00000085999	-0.881844	0.000332951	RAD54L	protein_coding	1	46246461	46278480	1
ENSG00000086015	0.257494	0.0160718	MAST2	protein_coding	1	45786987	46036122	1
ENSG00000086061	1.11829	1.0526e-11	DNAJA1	protein_coding	9	33025273	33039907	1
ENSG00000086062	1.74432	2.21161e-28	B4GALT1	protein_coding	9	33104082	33167356	-1
ENSG00000086065	0.550928	4.24735e-05	CHMP5	protein_coding	9	33264879	33282070	1
ENSG00000086102	0.402871	0.00282739	NFX1	protein_coding	9	33290512	33371157	1
ENSG00000086189	0.280836	0.0747456	DIMT1	protein_coding	5	62347284	62403943	-1
ENSG00000086200	-0.384565	0.000555958	IPO11	protein_coding	5	62403972	62628582	1
ENSG00000086205	-0.135462	0.764782	FOLH1	protein_coding	11	49145092	49208638	-1
ENSG00000086232	0.0083853	0.978516	EIF2AK1	protein_coding	7	6022247	6059175	-1
ENSG00000086289	-0.433775	0.2858	EPDR1	protein_coding	7	37920640	37951936	1
ENSG00000086300	-1.32497	0.00389403	SNX10	protein_coding	7	26291862	26374383	1
ENSG00000086475	-0.28165	0.000853708	SEPHS1	protein_coding	10	13317428	13348298	-1
ENSG00000086504	-0.20339	0.129399	MRPL28	protein_coding	16	366969	371289	-1
ENSG00000086544	0.613157	0.0133107	ITPKC	protein_coding	19	40717112	40740860	1
ENSG00000086589	-0.101057	0.517918	RBM22	protein_coding	5	150690792	150701077	-1
ENSG00000086598	0.477524	2.31061e-05	TMED2	protein_coding	12	123584533	123598582	1
ENSG00000086619	0.175408	0.58646	ERO1B	protein_coding	1	236214681	236282019	-1
ENSG00000086666	-0.162886	0.186004	ZFAND6	protein_coding	15	80059568	80138393	1
ENSG00000086712	0.214432	0.354755	TXLNG	protein_coding	X	16786432	16844519	1
ENSG00000086730	0.12666	0.790285	LAT2	protein_coding	7	74199652	74229834	1
ENSG00000086758	0.566535	0.00112216	HUWE1	protein_coding	X	53532096	53686752	-1
ENSG00000086827	-0.00662867	0.982652	ZW10	protein_coding	11	113733187	113773735	-1
ENSG00000086848	0.169156	0.435718	ALG9	protein_coding	11	111782195	111871581	-1
ENSG00000086991	0.0116968	0.975681	NOX4	protein_coding	11	89324353	89498187	-1
ENSG00000087008	-0.11657	0.716558	ACOX3	protein_coding	4	8366282	8440723	-1
ENSG00000087053	-0.037953	0.800341	MTMR2	protein_coding	11	95821766	95925315	-1
ENSG00000087074	0.666006	0.000561581	PPP1R15A	protein_coding	19	48872212	48876059	1
ENSG00000087076	-0.851378	0.000624238	HSD17B14	protein_coding	19	48813018	48836510	-1
ENSG00000087077	-0.0951242	0.660767	TRIP6	protein_coding	7	100867387	100873454	1
ENSG00000087085	5.75686	1.79721e-26	ACHE	protein_coding	7	100889994	100896974	-1
ENSG00000087086	-0.190781	0.300053	FTL	protein_coding	19	48965309	48966879	1
ENSG00000087087	0.174778	0.294126	SRRT	protein_coding	7	100875103	100888664	1
ENSG00000087088	-0.199923	0.422648	BAX	protein_coding	19	48954815	48961798	1
ENSG00000087095	-0.120174	0.414866	NLK	protein_coding	17	28041737	28196381	1
ENSG00000087111	-0.229289	0.0919927	PIGS	protein_coding	17	28553383	28571794	-1
ENSG00000087152	0.0552312	0.740312	ATXN7L3	protein_coding	17	44191805	44200113	-1
ENSG00000087157	-0.142134	0.507337	PGS1	protein_coding	17	78378649	78425114	1
ENSG00000087191	0.18808	0.0877438	PSMC5	protein_coding	17	63827152	63832026	1
ENSG00000087206	-0.00528564	0.982847	UIMC1	protein_coding	5	176905005	177022633	-1
ENSG00000087237	-0.0523553	0.917861	CETP	protein_coding	16	56961923	56983845	1
ENSG00000087245	-0.546903	1.07941e-06	MMP2	protein_coding	16	55389700	55506691	1
ENSG00000087253	-1.64437	6.46053e-13	LPCAT2	protein_coding	16	55509072	55586666	1
ENSG00000087263	0.486891	0.000138082	OGFOD1	protein_coding	16	56451521	56479104	1
ENSG00000087266	-0.0363812	0.87099	SH3BP2	protein_coding	4	2793023	2841291	1
ENSG00000087269	0.19531	0.339924	NOP14	protein_coding	4	2937933	2963406	-1
ENSG00000087274	-0.209754	0.122755	ADD1	protein_coding	4	2843844	2930076	1
ENSG00000087299	-0.612729	0.022016	L2HGDH	protein_coding	14	50237563	50312229	-1
ENSG00000087301	-0.968568	3.89303e-06	TXNDC16	protein_coding	14	52430596	52552522	-1
ENSG00000087302	0.130552	0.271016	RTRAF	protein_coding	14	51989514	52010694	1
ENSG00000087303	0.13308	0.760031	NID2	protein_coding	14	52004809	52069059	-1
ENSG00000087338	-0.521835	0.00173825	GMCL1	protein_coding	2	69829660	69881384	1
ENSG00000087365	0.250111	0.0675014	SF3B2	protein_coding	11	66050729	66069308	1
ENSG00000087448	0.291531	0.191372	KLHL42	protein_coding	12	27780048	27803040	1
ENSG00000087460	-0.0173122	0.935298	GNAS	protein_coding	20	58839718	58911192	1
ENSG00000087470	0.320368	0.00368207	DNM1L	protein_coding	12	32679200	32745650	1
ENSG00000087494	0.573957	0.179237	PTHLH	protein_coding	12	27958084	27972733	-1
ENSG00000087502	0.00582969	0.98133	ERGIC2	protein_coding	12	29337352	29381189	-1
ENSG00000087586	-0.842422	9.20675e-05	AURKA	protein_coding	20	56369389	56392337	-1
ENSG00000087842	-0.68149	0.00827402	PIR	protein_coding	X	15384799	15493564	-1
ENSG00000087884	-0.100414	0.742834	AAMDC	protein_coding	11	77821109	77918432	1
ENSG00000087903	-0.145326	0.628159	RFX2	protein_coding	19	5993164	6199572	-1
ENSG00000087995	0.0392569	0.900072	METTL2A	protein_coding	17	62423875	62453385	1
ENSG00000088035	-0.0633667	0.816655	ALG6	protein_coding	1	63367575	63438553	1
ENSG00000088038	-0.0107842	0.974443	CNOT3	protein_coding	19	54137749	54155681	1
ENSG00000088053	-2.56505	0.0232235	GP6	protein_coding	19	55013705	55038264	-1
ENSG00000088179	-0.340421	0.0167797	PTPN4	protein_coding	2	119759922	119984899	1
ENSG00000088205	0.229741	0.126013	DDX18	protein_coding	2	117814691	117832377	1
ENSG00000088247	-0.118325	0.214738	KHSRP	protein_coding	19	6413102	6424811	-1
ENSG00000088256	0.0247937	0.871892	GNA11	protein_coding	19	3094362	3123999	1
ENSG00000088280	-0.595214	0.0515884	ASAP3	protein_coding	1	23428563	23484637	-1
ENSG00000088298	-0.93573	8.43135e-09	EDEM2	protein_coding	20	35115364	35147336	-1
ENSG00000088305	-1.19525	7.06286e-10	DNMT3B	protein_coding	20	32762385	32809359	1
ENSG00000088325	-0.560147	0.02859	TPX2	protein_coding	20	31739271	31801805	1
ENSG00000088356	0.236682	0.328364	PDRG1	protein_coding	20	31944337	31952046	-1
ENSG00000088367	-1.492	0.00822169	EPB41L1	protein_coding	20	36091504	36232799	1
ENSG00000088387	0.148638	0.353957	DOCK9	protein_coding	13	98793429	99086625	-1
ENSG00000088448	-0.270556	0.25858	ANKRD10	protein_coding	13	110878540	110915069	-1
ENSG00000088451	0.470822	0.0471506	TGDS	protein_coding	13	94574054	94596242	-1
ENSG00000088538	0.0266296	0.951565	DOCK3	protein_coding	3	50674927	51384198	1
ENSG00000088543	-0.345772	0.365676	C3orf18	protein_coding	3	50558025	50571027	-1
ENSG00000088682	-0.137507	0.467357	COQ9	protein_coding	16	57447425	57461270	1
ENSG00000088727	-0.595381	0.00205971	KIF9	protein_coding	3	47227998	47283451	-1
ENSG00000088756	-0.560347	0.0278592	ARHGAP28	protein_coding	18	6729716	6915716	1
ENSG00000088766	0.050341	0.907521	CRLS1	protein_coding	20	6006093	6040053	1
ENSG00000088808	0.672967	1.02724e-05	PPP1R13B	protein_coding	14	103733195	103847575	-1
ENSG00000088812	-0.00273818	0.987136	ATRN	protein_coding	20	3471018	3651118	1
ENSG00000088826	0.33934	0.16941	SMOX	protein_coding	20	4120980	4187747	1
ENSG00000088832	0.171192	0.0971825	FKBP1A	protein_coding	20	1368977	1393164	-1
ENSG00000088833	0.089905	0.615827	NSFL1C	protein_coding	20	1442162	1473842	-1
ENSG00000088836	-0.358831	0.268878	SLC4A11	protein_coding	20	3227417	3239559	-1
ENSG00000088854	-0.169464	0.323859	DNAAF9	protein_coding	20	3249306	3407669	-1
ENSG00000088876	-0.00610858	0.983664	ZNF343	protein_coding	20	2481817	2524702	-1
ENSG00000088881	0.111824	0.791272	EBF4	protein_coding	20	2692780	2760108	1
ENSG00000088882	-0.294985	0.457043	CPXM1	protein_coding	20	2794074	2800627	-1
ENSG00000088888	0.136072	0.157893	MAVS	protein_coding	20	3846799	3876123	1
ENSG00000088899	0.69826	0.0132918	LZTS3	protein_coding	20	3162617	3173549	-1
ENSG00000088930	0.195929	0.138047	XRN2	protein_coding	20	21303331	21389825	1
ENSG00000088970	-0.875606	0.000299267	KIZ	protein_coding	20	21125983	21246622	1
ENSG00000088986	-0.120039	0.297747	DYNLL1	protein_coding	12	120469850	120498493	1
ENSG00000088992	-0.0935392	0.795365	TESC	protein_coding	12	117038923	117099479	-1
ENSG00000089006	-0.104311	0.488484	SNX5	protein_coding	20	17941597	17968980	-1
ENSG00000089009	-0.161202	0.20805	RPL6	protein_coding	12	112405189	112418838	-1
ENSG00000089022	0.396302	0.00690443	MAPKAPK5	protein_coding	12	111842013	111902222	1
ENSG00000089041	0.0236152	0.967805	P2RX7	protein_coding	12	121132819	121188032	1
ENSG00000089048	0.365071	0.1514	ESF1	protein_coding	20	13714322	13784919	-1
ENSG00000089050	0.491637	0.000109373	RBBP9	protein_coding	20	18486540	18497225	-1
ENSG00000089053	-0.028784	0.865825	ANAPC5	protein_coding	12	121308245	121399896	-1
ENSG00000089057	0.0418753	0.770745	SLC23A2	protein_coding	20	4852356	5010293	-1
ENSG00000089060	0.178552	0.307256	SLC8B1	protein_coding	12	113298759	113359493	-1
ENSG00000089063	0.119147	0.444226	TMEM230	protein_coding	20	5068232	5113087	-1
ENSG00000089091	0.404018	0.261345	DZANK1	protein_coding	20	18383367	18467281	-1
ENSG00000089094	0.0636511	0.696286	KDM2B	protein_coding	12	121429096	121581023	-1
ENSG00000089123	0.303511	0.191507	TASP1	protein_coding	20	13389392	13638932	-1
ENSG00000089127	1.65126	1.13273e-06	OAS1	protein_coding	12	112905856	112933219	1
ENSG00000089154	0.647872	3.91064e-06	GCN1	protein_coding	12	120127202	120194715	-1
ENSG00000089157	-0.140788	0.310489	RPLP0	protein_coding	12	120196699	120201235	-1
ENSG00000089159	-0.28987	0.00964141	PXN	protein_coding	12	120210439	120265771	-1
ENSG00000089163	0.17414	0.616343	SIRT4	protein_coding	12	120302316	120313249	1
ENSG00000089177	-0.317383	0.0896618	KIF16B	protein_coding	20	16272104	16573448	-1
ENSG00000089195	0.168688	0.390166	TRMT6	protein_coding	20	5937228	5950558	-1
ENSG00000089220	-0.248377	0.210391	PEBP1	protein_coding	12	118136124	118145584	1
ENSG00000089234	0.0285689	0.884177	BRAP	protein_coding	12	111642146	111685956	-1
ENSG00000089248	-0.416905	0.00911159	ERP29	protein_coding	12	112013348	112023449	1
ENSG00000089250	-0.248589	0.206239	NOS1	protein_coding	12	117208142	117452170	-1
ENSG00000089280	0.470196	0.00234181	FUS	protein_coding	16	31180138	31196963	1
ENSG00000089289	-0.445667	0.000381339	IGBP1	protein_coding	X	70133447	70166324	1
ENSG00000089327	-0.464961	0.0349049	FXYD5	protein_coding	19	35154730	35169881	1
ENSG00000089335	-0.155854	0.442451	ZNF302	protein_coding	19	34677639	34686397	1
ENSG00000089351	-0.119591	0.391948	GRAMD1A	protein_coding	19	34994784	35026471	1
ENSG00000089472	-0.443309	0.295186	HEPH	protein_coding	X	66162671	66268867	1
ENSG00000089486	-0.308151	0.323153	CDIP1	protein_coding	16	4510669	4538828	-1
ENSG00000089505	-0.319249	0.403911	CMTM1	protein_coding	16	66566393	66579137	1
ENSG00000089597	-0.0531061	0.757416	GANAB	protein_coding	11	62624826	62646726	-1
ENSG00000089639	0.342156	0.123021	GMIP	protein_coding	19	19629476	19643657	-1
ENSG00000089682	-0.0393967	0.897916	RBM41	protein_coding	X	107052095	107118823	-1
ENSG00000089685	-0.798978	0.000356435	BIRC5	protein_coding	17	78214186	78225636	1
ENSG00000089692	-1.36817	0.00708518	LAG3	protein_coding	12	6772512	6778455	1
ENSG00000089693	0.138695	0.559942	MLF2	protein_coding	12	6747996	6767475	-1
ENSG00000089723	-0.0120767	0.9805	OTUB2	protein_coding	14	94026340	94048930	1
ENSG00000089737	-0.119899	0.392635	DDX24	protein_coding	14	94048287	94081202	-1
ENSG00000089775	-0.399217	0.106603	ZBTB25	protein_coding	14	64449106	64505213	-1
ENSG00000089818	0.147366	0.557206	NECAP1	protein_coding	12	8076939	8097881	1
ENSG00000089820	-1.62421	3.28109e-06	ARHGAP4	protein_coding	X	153907367	153934999	-1
ENSG00000089847	-1.14447	0.0448875	ANKRD24	protein_coding	19	4182689	4224814	1
ENSG00000089876	0.277703	0.162594	DHX32	protein_coding	10	125836337	125896436	-1
ENSG00000089902	-0.172761	0.254464	RCOR1	protein_coding	14	102592649	102730561	1
ENSG00000089916	0.733074	4.23491e-10	GPATCH2L	protein_coding	14	76151916	76254342	1
ENSG00000090006	-0.786458	3.13322e-10	LTBP4	protein_coding	19	40592883	40629818	1
ENSG00000090013	-0.319962	0.269279	BLVRB	protein_coding	19	40447765	40465764	-1
ENSG00000090020	0.747012	2.08188e-13	SLC9A1	protein_coding	1	27098809	27166981	-1
ENSG00000090054	0.204504	0.0198264	SPTLC1	protein_coding	9	92000087	92115413	-1
ENSG00000090060	0.164654	0.0531067	PAPOLA	protein_coding	14	96501433	96567116	1
ENSG00000090061	0.334047	0.000823957	CCNK	protein_coding	14	99481169	99535044	1
ENSG00000090097	-0.132387	0.690437	PCBP4	protein_coding	3	51957454	51974016	-1
ENSG00000090238	-1.41155	1.88619e-10	YPEL3	protein_coding	16	30092314	30096915	-1
ENSG00000090263	-0.166514	0.396362	MRPS33	protein_coding	7	141002610	141015228	-1
ENSG00000090266	-0.0227968	0.940911	NDUFB2	protein_coding	7	140690777	140722790	1
ENSG00000090273	0.468258	0.00665394	NUDC	protein_coding	1	26900238	26946871	1
ENSG00000090316	0.149539	0.127512	MAEA	protein_coding	4	1289887	1340147	1
ENSG00000090339	8.02499	3.66053e-255	ICAM1	protein_coding	19	10271093	10286615	1
ENSG00000090372	0.379622	0.000497838	STRN4	protein_coding	19	46719511	46746994	-1
ENSG00000090376	-0.07545	0.845116	IRAK3	protein_coding	12	66189195	66254622	1
ENSG00000090432	0.0775477	0.793434	MUL1	protein_coding	1	20499448	20508151	-1
ENSG00000090447	-0.963147	1.78281e-05	TFAP4	protein_coding	16	4257186	4273075	-1
ENSG00000090470	-0.173547	0.350503	PDCD7	protein_coding	15	65117379	65133808	-1
ENSG00000090487	0.311419	0.119957	SPG21	protein_coding	15	64963022	64990310	-1
ENSG00000090520	0.384685	0.154467	DNAJB11	protein_coding	3	186567403	186585800	1
ENSG00000090530	0.30067	0.424859	P3H2	protein_coding	3	189956728	190122437	-1
ENSG00000090539	-0.0120617	0.979338	CHRD	protein_coding	3	184380054	184390736	1
ENSG00000090554	0.377615	0.151688	FLT3LG	protein_coding	19	49474207	49486231	1
ENSG00000090565	-0.0375915	0.810931	RAB11FIP3	protein_coding	16	425649	523011	1
ENSG00000090581	-0.336217	0.00345151	GNPTG	protein_coding	16	1351931	1365737	1
ENSG00000090612	0.360606	0.0152742	ZNF268	protein_coding	12	133181409	133214832	1
ENSG00000090615	0.489472	0.000105279	GOLGA3	protein_coding	12	132768902	132829143	-1
ENSG00000090621	-0.0934786	0.611119	PABPC4	protein_coding	1	39560709	39576790	-1
ENSG00000090661	0.0202094	0.97408	CERS4	protein_coding	19	8206736	8262421	1
ENSG00000090674	-0.0703085	0.826469	MCOLN1	protein_coding	19	7522624	7534009	1
ENSG00000090686	-0.221842	0.0426282	USP48	protein_coding	1	21678298	21783606	-1
ENSG00000090776	1.94971	3.47386e-22	EFNB1	protein_coding	X	68829021	68842160	1
ENSG00000090857	-0.508031	0.00793117	PDPR	protein_coding	16	70114332	70162537	1
ENSG00000090861	0.74483	3.19849e-11	AARS1	protein_coding	16	70251983	70289707	-1
ENSG00000090863	-0.212273	0.0827447	GLG1	protein_coding	16	74447427	74607144	-1
ENSG00000090889	-0.64761	0.0320985	KIF4A	protein_coding	X	70290104	70420886	1
ENSG00000090905	-0.0927536	0.421167	TNRC6A	protein_coding	16	24610209	24827632	1
ENSG00000090924	-0.176638	0.178815	PLEKHG2	protein_coding	19	39412669	39428415	1
ENSG00000090932	-0.142456	0.609543	DLL3	protein_coding	19	39498895	39508481	1
ENSG00000090971	-0.434982	0.134805	NAT14	protein_coding	19	55485188	55487568	1
ENSG00000090975	0.219159	0.308185	PITPNM2	protein_coding	12	122983480	123151090	-1
ENSG00000090989	0.168427	0.163977	EXOC1	protein_coding	4	55853648	55905086	1
ENSG00000091009	0.247812	0.212639	RBM27	protein_coding	5	146203605	146289223	1
ENSG00000091039	0.428731	0.00190754	OSBPL8	protein_coding	12	76351797	76559809	-1
ENSG00000091073	-0.186158	0.547262	DTX2	protein_coding	7	76461676	76505995	1
ENSG00000091127	-0.329478	0.00828355	PUS7	protein_coding	7	105439661	105522271	-1
ENSG00000091128	-0.0375771	0.919862	LAMB4	protein_coding	7	108023548	108130361	-1
ENSG00000091129	1.95036	1.7579e-17	NRCAM	protein_coding	7	108147623	108456717	-1
ENSG00000091136	-0.0218295	0.898628	LAMB1	protein_coding	7	107923799	108003213	-1
ENSG00000091137	-0.215007	0.619742	SLC26A4	protein_coding	7	107660828	107717809	1
ENSG00000091140	0.679285	2.97281e-10	DLD	protein_coding	7	107891162	107931730	1
ENSG00000091157	0.110832	0.535174	WDR7	protein_coding	18	56651343	57029811	1
ENSG00000091164	-0.0528389	0.788127	TXNL1	protein_coding	18	56597209	56651600	-1
ENSG00000091317	0.452121	0.000262266	CMTM6	protein_coding	3	32481312	32502852	-1
ENSG00000091409	-0.795053	0.0101864	ITGA6	protein_coding	2	172234216	172506459	1
ENSG00000091428	0.0740019	0.799919	RAPGEF4	protein_coding	2	172735274	173052893	1
ENSG00000091436	0.0599761	0.751623	MAP3K20	protein_coding	2	173075435	173268015	1
ENSG00000091483	0.0176201	0.931697	FH	protein_coding	1	241497511	241519799	-1
ENSG00000091490	0.129367	0.622092	SEL1L3	protein_coding	4	25747433	25863760	-1
ENSG00000091513	0.00117597	0.997714	TF	protein_coding	3	133746040	133796641	1
ENSG00000091527	0.937097	3.25799e-36	CDV3	protein_coding	3	133573686	133590261	1
ENSG00000091536	0.0825221	0.805852	MYO15A	protein_coding	17	18108756	18179802	1
ENSG00000091542	-0.269155	0.0380089	ALKBH5	protein_coding	17	18183078	18209954	1
ENSG00000091592	-0.673248	9.46801e-07	NLRP1	protein_coding	17	5499415	5619424	-1
ENSG00000091622	-1.19106	0.0144627	PITPNM3	protein_coding	17	6451263	6556555	-1
ENSG00000091640	0.179525	0.414615	SPAG7	protein_coding	17	4959226	4967817	-1
ENSG00000091651	-0.681459	9.66052e-05	ORC6	protein_coding	16	46689643	46698394	1
ENSG00000091656	-0.0166578	0.97145	ZFHX4	protein_coding	8	76681239	76867281	1
ENSG00000091732	0.258293	0.190409	ZC3HC1	protein_coding	7	130018287	130051401	-1
ENSG00000091844	0.532144	0.191119	RGS17	protein_coding	6	153004459	153131282	-1
ENSG00000091879	0.668474	0.0697058	ANGPT2	protein_coding	8	6499632	6563409	-1
ENSG00000091947	0.141153	0.50934	TMEM101	protein_coding	17	44011188	44023946	-1
ENSG00000091972	0.571897	0.0292437	CD200	protein_coding	3	112332235	112363181	1
ENSG00000091986	-0.298303	0.457598	CCDC80	protein_coding	3	112596797	112649530	-1
ENSG00000092010	1.207	1.00484e-16	PSME1	protein_coding	14	24136163	24138967	1
ENSG00000092020	0.363447	0.0429882	PPP2R3C	protein_coding	14	35085467	35122517	-1
ENSG00000092036	-0.650182	0.00491362	HAUS4	protein_coding	14	22946228	22957161	-1
ENSG00000092068	-2.8741	1.74985e-16	SLC7A8	protein_coding	14	23125295	23183674	-1
ENSG00000092094	-0.0366693	0.907525	OSGEP	protein_coding	14	20446401	20455089	-1
ENSG00000092096	-0.657432	0.12608	SLC22A17	protein_coding	14	23346314	23352912	-1
ENSG00000092098	0.30919	0.391512	RNF31	protein_coding	14	24146683	24160660	1
ENSG00000092108	0.222306	0.0956199	SCFD1	protein_coding	14	30622291	30737694	1
ENSG00000092140	-0.272064	0.098106	G2E3	protein_coding	14	30559158	30620064	1
ENSG00000092148	0.113655	0.475199	HECTD1	protein_coding	14	31100117	31207804	-1
ENSG00000092199	0.506257	0.000189682	HNRNPC	protein_coding	14	21209136	21269494	-1
ENSG00000092201	-0.134347	0.354288	SUPT16H	protein_coding	14	21351476	21384019	-1
ENSG00000092203	0.0655409	0.670703	TOX4	protein_coding	14	21476597	21499175	1
ENSG00000092208	-0.189974	0.394262	GEMIN2	protein_coding	14	39114285	39136973	1
ENSG00000092295	0.340207	0.421618	TGM1	protein_coding	14	24249114	24264432	-1
ENSG00000092330	0.439257	9.50794e-05	TINF2	protein_coding	14	24238286	24242663	-1
ENSG00000092421	0.102159	0.831488	SEMA6A	protein_coding	5	116443555	116574823	-1
ENSG00000092439	0.691745	4.80384e-13	TRPM7	protein_coding	15	50552473	50686797	-1
ENSG00000092445	-0.282098	0.28833	TYRO3	protein_coding	15	41557675	41583589	1
ENSG00000092470	-0.688598	0.000132841	WDR76	protein_coding	15	43826980	43868412	1
ENSG00000092529	0.0387877	0.941133	CAPN3	protein_coding	15	42359498	42412949	1
ENSG00000092531	0.646427	1.52438e-11	SNAP23	protein_coding	15	42491233	42545356	1
ENSG00000092621	0.680248	0.00946049	PHGDH	protein_coding	1	119648411	119744218	1
ENSG00000092758	-0.14232	0.718906	COL9A3	protein_coding	20	62816244	62841159	1
ENSG00000092820	0.107465	0.558562	EZR	protein_coding	6	158765741	158819368	-1
ENSG00000092841	-0.0661957	0.806135	MYL6	protein_coding	12	56158346	56163496	1
ENSG00000092847	-0.310254	7.27098e-05	AGO1	protein_coding	1	35869808	35930532	1
ENSG00000092850	-0.0752797	0.821339	TEKT2	protein_coding	1	36084094	36088275	1
ENSG00000092853	-0.857183	2.88289e-06	CLSPN	protein_coding	1	35720218	35769978	-1
ENSG00000092871	0.816228	4.73872e-05	RFFL	protein_coding	17	35005990	35089319	-1
ENSG00000092929	-0.617003	0.0706871	UNC13D	protein_coding	17	75827225	75844785	-1
ENSG00000092931	-0.344119	0.164205	MFSD11	protein_coding	17	76735865	76781449	1
ENSG00000092964	0.2744	0.00910134	DPYSL2	protein_coding	8	26514031	26658178	1
ENSG00000092969	0.534226	0.217084	TGFB2	protein_coding	1	218345336	218444619	1
ENSG00000092978	0.166894	0.37297	GPATCH2	protein_coding	1	217426992	217631090	-1
ENSG00000093000	0.480123	1.93706e-08	NUP50	protein_coding	22	45163925	45188017	1
ENSG00000093009	-1.32014	3.36361e-07	CDC45	protein_coding	22	19479457	19520612	1
ENSG00000093010	-0.16091	0.442723	COMT	protein_coding	22	19941371	19969975	1
ENSG00000093072	-0.40145	0.334756	ADA2	protein_coding	22	17178790	17258235	-1
ENSG00000093100	-0.0812029	0.77265		lncRNA	22	17787652	17811497	-1
ENSG00000093144	-0.010216	0.958066	ECHDC1	protein_coding	6	127288712	127343609	-1
ENSG00000093167	0.855238	3.14346e-06	LRRFIP2	protein_coding	3	37052626	37183689	-1
ENSG00000093183	0.548038	8.44015e-09	SEC22C	protein_coding	3	42547969	42601080	-1
ENSG00000093217	-0.287816	0.264403	XYLB	protein_coding	3	38346760	38421348	1
ENSG00000094631	-0.0649732	0.8198	HDAC6	protein_coding	X	48801377	48824982	1
ENSG00000094755	-1.75306	1.06973e-05	GABRP	protein_coding	5	170763350	170814047	1
ENSG00000094804	-0.753321	9.9036e-05	CDC6	protein_coding	17	40287879	40304657	1
ENSG00000094841	-0.0201029	0.945879	UPRT	protein_coding	X	75156388	75304885	1
ENSG00000094880	-0.0621019	0.728654	CDC23	protein_coding	5	138187650	138213343	-1
ENSG00000094914	-0.436966	0.00291341	AAAS	protein_coding	12	53307456	53324864	-1
ENSG00000094916	-0.169361	0.126207	CBX5	protein_coding	12	54230942	54280133	-1
ENSG00000094975	0.342943	0.0436167	SUCO	protein_coding	1	172532349	172611833	1
ENSG00000095002	-0.639701	5.60008e-07	MSH2	protein_coding	2	47403067	47663146	1
ENSG00000095015	1.40585	1.99371e-15	MAP3K1	protein_coding	5	56815549	56896152	1
ENSG00000095059	-0.100399	0.81662	DHPS	protein_coding	19	12675717	12681880	-1
ENSG00000095066	-0.0522811	0.894154	HOOK2	protein_coding	19	12763003	12872740	-1
ENSG00000095139	0.213981	0.0304752	ARCN1	protein_coding	11	118572390	118603033	1
ENSG00000095203	-3.33972	3.35374e-05	EPB41L4B	protein_coding	9	109171974	109321059	-1
ENSG00000095209	0.0338258	0.942356	TMEM38B	protein_coding	9	105694541	105776629	1
ENSG00000095261	-0.183401	0.106935	PSMD5	protein_coding	9	120815496	120842951	-1
ENSG00000095303	-0.0846823	0.85742	PTGS1	protein_coding	9	122370530	122395703	1
ENSG00000095319	-0.0906967	0.454303	NUP188	protein_coding	9	128947699	129007096	1
ENSG00000095321	-0.481328	0.019839	CRAT	protein_coding	9	129094142	129111189	-1
ENSG00000095370	0.166866	0.49988	SH2D3C	protein_coding	9	127738317	127778710	-1
ENSG00000095380	0.657592	4.24735e-05	NANS	protein_coding	9	98056732	98083077	1
ENSG00000095383	-0.131795	0.673455	TBC1D2	protein_coding	9	98199011	98255649	-1
ENSG00000095397	0.687994	0.106201	WHRN	protein_coding	9	114402080	114505473	-1
ENSG00000095485	-0.0419004	0.824096	CWF19L1	protein_coding	10	100232298	100267680	-1
ENSG00000095539	-1.0519	0.00201724	SEMA4G	protein_coding	10	100969504	100985871	1
ENSG00000095564	0.377371	0.066605	BTAF1	protein_coding	10	91923770	92031437	1
ENSG00000095574	-0.0317342	0.897275	IKZF5	protein_coding	10	122990807	123008812	-1
ENSG00000095596	-0.0771756	0.860898	CYP26A1	protein_coding	10	93073475	93077885	1
ENSG00000095637	-2.83199	6.88512e-15	SORBS1	protein_coding	10	95311771	95561414	-1
ENSG00000095713	0.793932	0.0121241	CRTAC1	protein_coding	10	97865000	98030828	-1
ENSG00000095739	-0.0926517	0.829517	BAMBI	protein_coding	10	28677510	28682932	1
ENSG00000095787	0.204588	0.115902	WAC	protein_coding	10	28532493	28623112	1
ENSG00000095794	0.161532	0.497429	CREM	protein_coding	10	35126791	35212958	1
ENSG00000095906	-0.0950589	0.750378	NUBP2	protein_coding	16	1782932	1789186	1
ENSG00000095951	1.22034	2.19564e-10	HIVEP1	protein_coding	6	12008762	12164999	1
ENSG00000096060	0.214868	0.382503	FKBP5	protein_coding	6	35573585	35728583	-1
ENSG00000096063	0.47983	5.26298e-12	SRPK1	protein_coding	6	35832966	35921342	-1
ENSG00000096070	0.172191	0.385032	BRPF3	protein_coding	6	36196744	36232790	1
ENSG00000096080	0.185422	0.410162	MRPS18A	protein_coding	6	43671202	43687791	-1
ENSG00000096092	-1.24797	4.05306e-06	TMEM14A	protein_coding	6	52671113	52686588	1
ENSG00000096093	-0.393737	0.0509243	EFHC1	protein_coding	6	52362123	52529886	1
ENSG00000096384	0.122085	0.283284	HSP90AB1	protein_coding	6	44246166	44253888	1
ENSG00000096401	-0.15719	0.220316	CDC5L	protein_coding	6	44387706	44450425	1
ENSG00000096433	-0.425316	0.0696129	ITPR3	protein_coding	6	33620365	33696574	1
ENSG00000096654	-0.169219	0.464499	ZNF184	protein_coding	6	27450743	27473118	-1
ENSG00000096696	0.823448	0.083602	DSP	protein_coding	6	7541326	7586717	1
ENSG00000096717	0.124234	0.55691	SIRT1	protein_coding	10	67884656	67918390	1
ENSG00000096746	0.104941	0.583556	HNRNPH3	protein_coding	10	68331174	68343193	1
ENSG00000096872	-0.306963	0.104068	IFT74	protein_coding	9	26947039	27066134	1
ENSG00000096968	0.248042	0.255443	JAK2	protein_coding	9	4984390	5129948	1
ENSG00000097007	0.185719	0.0807252	ABL1	protein_coding	9	130713043	130887675	1
ENSG00000097021	-0.325373	0.129503	ACOT7	protein_coding	1	6264269	6393767	-1
ENSG00000097033	-0.118306	0.326838	SH3GLB1	protein_coding	1	86704570	86748184	1
ENSG00000097046	0.0367104	0.94171	CDC7	protein_coding	1	91500851	91525764	1
ENSG00000097096	-0.556864	0.0647671	SYDE2	protein_coding	1	85156889	85201724	-1
ENSG00000099139	-0.358949	0.238721	PCSK5	protein_coding	9	75890644	76362975	1
ENSG00000099194	0.834984	1.53815e-11	SCD	protein_coding	10	100347233	100364826	1
ENSG00000099203	0.173393	0.484181	TMED1	protein_coding	19	10832067	10836318	-1
ENSG00000099204	-1.29627	6.72645e-11	ABLIM1	protein_coding	10	114431112	114768061	-1
ENSG00000099219	-0.95281	6.44547e-11	ERMP1	protein_coding	9	5749832	5879537	-1
ENSG00000099246	0.334122	0.0014181	RAB18	protein_coding	10	27504174	27543207	1
ENSG00000099250	-0.277478	0.39998	NRP1	protein_coding	10	33177492	33336262	-1
ENSG00000099256	-1.0396	2.55278e-08	PRTFDC1	protein_coding	10	24848614	24952606	-1
ENSG00000099260	-2.11157	9.20276e-12	PALMD	protein_coding	1	99646113	99694541	1
ENSG00000099282	-0.310379	0.440094	TSPAN15	protein_coding	10	69451465	69507666	1
ENSG00000099290	0.184032	0.373002	WASHC2A	protein_coding	10	50067888	50133509	1
ENSG00000099308	-0.435124	0.0945597	MAST3	protein_coding	19	18097778	18151692	1
ENSG00000099326	0.123338	0.758301	MZF1	protein_coding	19	58561931	58573575	-1
ENSG00000099330	-0.907501	0.000458794	OCEL1	protein_coding	19	17226213	17229219	1
ENSG00000099331	0.639168	2.20445e-07	MYO9B	protein_coding	19	17075777	17214537	1
ENSG00000099337	-0.115719	0.615157	KCNK6	protein_coding	19	38319845	38332076	1
ENSG00000099338	-0.155792	0.696559	CATSPERG	protein_coding	19	38335775	38370943	1
ENSG00000099341	0.291708	0.0223746	PSMD8	protein_coding	19	38374563	38383850	1
ENSG00000099364	0.201043	0.0811579	FBXL19	protein_coding	16	30923055	30948783	1
ENSG00000099365	1.94842	0.016481	STX1B	protein_coding	16	30989256	31010638	-1
ENSG00000099377	0.145358	0.703466	HSD3B7	protein_coding	16	30985207	30989147	1
ENSG00000099381	-0.0877817	0.734772	SETD1A	protein_coding	16	30957294	30984664	1
ENSG00000099385	-0.236821	0.0566219	BCL7C	protein_coding	16	30833626	30894302	-1
ENSG00000099617	0.0115281	0.983277	EFNA2	protein_coding	19	1285873	1301431	1
ENSG00000099622	-0.381715	0.00144281	CIRBP	protein_coding	19	1259384	1274880	1
ENSG00000099624	-0.172803	0.48516	ATP5F1D	protein_coding	19	1241746	1244825	1
ENSG00000099625	0.434109	0.0536908	CBARP	protein_coding	19	1228287	1238027	-1
ENSG00000099783	-0.0378692	0.822779	HNRNPM	protein_coding	19	8444767	8489114	1
ENSG00000099785	-0.387317	0.0621558	MARCHF2	protein_coding	19	8413270	8439017	1
ENSG00000099795	-0.0153829	0.964086	NDUFB7	protein_coding	19	14566078	14572066	-1
ENSG00000099797	-0.759907	0.000542282	TECR	protein_coding	19	14517085	14565980	1
ENSG00000099800	-0.151086	0.388961	TIMM13	protein_coding	19	2425625	2427586	-1
ENSG00000099804	0.279096	0.0251036	CDC34	protein_coding	19	531760	542092	1
ENSG00000099810	0.0795696	0.673275	MTAP	protein_coding	9	21802636	21937651	1
ENSG00000099814	0.428436	4.09062e-06	CEP170B	protein_coding	14	104865268	104896747	1
ENSG00000099817	-0.137517	0.438099	POLR2E	protein_coding	19	1086574	1095380	-1
ENSG00000099821	0.234382	0.218362	POLRMT	protein_coding	19	617221	633537	-1
ENSG00000099822	-0.155405	0.733677	HCN2	protein_coding	19	589881	617159	1
ENSG00000099840	-0.504754	0.241016	IZUMO4	protein_coding	19	2096429	2099593	1
ENSG00000099849	-0.349098	0.398704	RASSF7	protein_coding	11	560404	564025	1
ENSG00000099860	-0.783104	0.0301126	GADD45B	protein_coding	19	2476122	2478259	1
ENSG00000099864	-0.447405	0.164733	PALM	protein_coding	19	708935	748329	1
ENSG00000099866	3.52968	0.00158984	MADCAM1	protein_coding	19	489176	505343	1
ENSG00000099875	-1.41027	2.2116e-21	MKNK2	protein_coding	19	2037465	2051244	-1
ENSG00000099889	-0.823948	3.40863e-05	ARVCF	protein_coding	22	19969896	20016823	-1
ENSG00000099899	-0.0337948	0.865345	TRMT2A	protein_coding	22	20111875	20117392	-1
ENSG00000099901	-0.0557624	0.711588	RANBP1	protein_coding	22	20115938	20127355	1
ENSG00000099904	0.141662	0.305042	ZDHHC8	protein_coding	22	20129456	20148007	1
ENSG00000099910	0.0436949	0.905918	KLHL22	protein_coding	22	20441519	20495844	-1
ENSG00000099917	0.838092	2.21551e-14	MED15	protein_coding	22	20495913	20587632	1
ENSG00000099937	1.63224	0.00216721	SERPIND1	protein_coding	22	20774113	20787720	1
ENSG00000099940	-0.2025	0.259652	SNAP29	protein_coding	22	20859007	20891214	1
ENSG00000099942	-0.0913086	0.609543	CRKL	protein_coding	22	20917407	20953747	1
ENSG00000099949	0.345707	0.0982143	LZTR1	protein_coding	22	20982269	20999032	1
ENSG00000099953	-0.586457	0.101536	MMP11	protein_coding	22	23768226	23784316	1
ENSG00000099954	-0.785456	0.0702009	CECR2	protein_coding	22	17359949	17558151	1
ENSG00000099956	-0.0839449	0.629178	SMARCB1	protein_coding	22	23786931	23838009	1
ENSG00000099958	-0.139615	0.760213	DERL3	protein_coding	22	23834503	23839128	-1
ENSG00000099968	0.301722	0.0352359	BCL2L13	protein_coding	22	17628855	17730855	1
ENSG00000099974	0.141009	0.611151	DDTL	protein_coding	22	23966888	23972556	1
ENSG00000099977	0.0172676	0.967805	DDT	protein_coding	22	23970542	23980525	-1
ENSG00000099984	-0.000634047	0.997585	GSTT2	protein_coding	22	23980058	23983915	1
ENSG00000099991	-0.23426	0.0468438	CABIN1	protein_coding	22	24011192	24178628	1
ENSG00000099992	0.679185	0.00348786	TBC1D10A	protein_coding	22	30291990	30326947	-1
ENSG00000099994	-0.133552	0.712944	SUSD2	protein_coding	22	24181487	24189106	1
ENSG00000099995	-0.0556289	0.723634	SF3A1	protein_coding	22	30331988	30356919	-1
ENSG00000099998	0.0210886	0.968484	GGT5	protein_coding	22	24219654	24245108	-1
ENSG00000099999	-0.157582	0.549915	RNF215	protein_coding	22	30368811	30421771	-1
ENSG00000100003	0.0784551	0.824064	SEC14L2	protein_coding	22	30396941	30425303	1
ENSG00000100014	0.0911465	0.608401	SPECC1L	protein_coding	22	24270817	24417739	1
ENSG00000100023	0.026198	0.914939	PPIL2	protein_coding	22	21666000	21700015	1
ENSG00000100027	-2.0349	8.03089e-13	YPEL1	protein_coding	22	21697536	21735794	-1
ENSG00000100028	-0.174641	0.345824	SNRPD3	protein_coding	22	24555958	24582052	1
ENSG00000100029	0.171069	0.318353	PES1	protein_coding	22	30576625	30607083	-1
ENSG00000100030	0.286768	0.00473315	MAPK1	protein_coding	22	21759657	21867680	-1
ENSG00000100034	-0.315399	0.0257726	PPM1F	protein_coding	22	21919425	21952848	-1
ENSG00000100036	-0.496807	0.0583819	SLC35E4	protein_coding	22	30635781	30669016	1
ENSG00000100038	-0.0143309	0.955222	TOP3B	protein_coding	22	21957025	21982813	-1
ENSG00000100055	0.0836772	0.764719	CYTH4	protein_coding	22	37282027	37315341	1
ENSG00000100056	-0.273726	0.118401	ESS2	protein_coding	22	19130279	19144684	-1
ENSG00000100060	-0.730034	2.66095e-07	MFNG	protein_coding	22	37469063	37486393	-1
ENSG00000100065	-0.874412	3.86371e-07	CARD10	protein_coding	22	37490362	37519542	-1
ENSG00000100075	0.0502107	0.841617	SLC25A1	protein_coding	22	19175581	19178739	-1
ENSG00000100077	0.634637	0.0472177	GRK3	protein_coding	22	25564675	25729294	1
ENSG00000100083	0.123599	0.479834	GGA1	protein_coding	22	37608474	37633564	1
ENSG00000100084	0.364439	0.0181254	HIRA	protein_coding	22	19330698	19447450	-1
ENSG00000100092	-0.1372	0.756974	SH3BP1	protein_coding	22	37634654	37656117	1
ENSG00000100097	0.414883	0.169345	LGALS1	protein_coding	22	37675636	37679802	1
ENSG00000100099	0.1535	0.299435	HPS4	protein_coding	22	26443107	26483931	-1
ENSG00000100100	-0.778341	0.00503089	PIK3IP1	protein_coding	22	31281594	31292534	-1
ENSG00000100104	0.429008	0.00319731	SRRD	protein_coding	22	26483877	26494658	1
ENSG00000100105	-0.5793	0.000405366	PATZ1	protein_coding	22	31325804	31346346	-1
ENSG00000100106	-0.262306	0.11376	TRIOBP	protein_coding	22	37697048	37776556	1
ENSG00000100109	0.403135	0.000176857	TFIP11	protein_coding	22	26491225	26512505	-1
ENSG00000100116	0.116938	0.707162	GCAT	protein_coding	22	37807905	37817176	1
ENSG00000100124	0.0670944	0.760181	ANKRD54	protein_coding	22	37830855	37849327	-1
ENSG00000100129	-0.213795	0.111939	EIF3L	protein_coding	22	37848868	37889407	1
ENSG00000100138	0.0397331	0.874423	SNU13	protein_coding	22	41673933	41690504	-1
ENSG00000100139	0.633865	1.68035e-07	MICALL1	protein_coding	22	37905657	37942822	1
ENSG00000100142	-0.100995	0.648231	POLR2F	protein_coding	22	37952607	38041915	1
ENSG00000100147	-0.184642	0.540159	CCDC134	protein_coding	22	41800679	41832164	1
ENSG00000100150	-0.0901895	0.752616	DEPDC5	protein_coding	22	31753867	31908033	1
ENSG00000100151	-0.180874	0.618486	PICK1	protein_coding	22	38056311	38075701	1
ENSG00000100154	-0.296372	0.199041	TTC28	protein_coding	22	27978014	28679840	-1
ENSG00000100162	-1.30151	0.00142831	CENPM	protein_coding	22	41938737	41947152	-1
ENSG00000100167	-0.518465	0.188963	SEPTIN3	protein_coding	22	41969443	41998221	1
ENSG00000100191	-0.181641	0.653185	SLC5A4	protein_coding	22	32218464	32255347	-1
ENSG00000100196	0.567093	0.0267146	KDELR3	protein_coding	22	38468078	38483447	1
ENSG00000100201	0.0747399	0.759646	DDX17	protein_coding	22	38483438	38507660	-1
ENSG00000100206	-0.93947	0.0700257	DMC1	protein_coding	22	38518948	38570204	-1
ENSG00000100207	0.400742	0.000615713	TCF20	protein_coding	22	42160013	42343616	-1
ENSG00000100209	0.0652275	0.842969	HSCB	protein_coding	22	28742039	28757515	1
ENSG00000100211	0.00174201	0.997922	CBY1	protein_coding	22	38656636	38673854	1
ENSG00000100216	0.0648437	0.642687	TOMM22	protein_coding	22	38681957	38685421	1
ENSG00000100219	0.75323	4.43545e-05	XBP1	protein_coding	22	28794555	28800597	-1
ENSG00000100220	0.470865	2.90528e-07	RTCB	protein_coding	22	32387582	32412248	-1
ENSG00000100221	0.062371	0.781829	JOSD1	protein_coding	22	38685543	38701556	-1
ENSG00000100225	0.166187	0.06613	FBXO7	protein_coding	22	32474676	32498829	1
ENSG00000100226	0.299444	0.0171909	GTPBP1	protein_coding	22	38705742	38738299	1
ENSG00000100227	0.125211	0.688502	POLDIP3	protein_coding	22	42583721	42614962	-1
ENSG00000100228	-0.217216	0.603295	RAB36	protein_coding	22	23145366	23165663	1
ENSG00000100234	-0.144029	0.667186	TIMP3	protein_coding	22	32801705	32863041	1
ENSG00000100239	-0.151222	0.173366	PPP6R2	protein_coding	22	50343304	50445090	1
ENSG00000100241	0.290846	0.0504504	SBF1	protein_coding	22	50443219	50483923	-1
ENSG00000100242	-0.472413	0.00583287	SUN2	protein_coding	22	38733290	38794143	-1
ENSG00000100243	0.437601	0.0101864	CYB5R3	protein_coding	22	42615730	42720870	-1
ENSG00000100246	0.00584375	0.979831	DNAL4	protein_coding	22	38778508	38794198	-1
ENSG00000100258	0.249283	0.124874	LMF2	protein_coding	22	50502949	50507702	-1
ENSG00000100263	-0.10193	0.756027	RHBDD3	protein_coding	22	29259872	29268209	-1
ENSG00000100266	0.326492	0.000343551	PACSIN2	protein_coding	22	42835412	43015149	-1
ENSG00000100271	0.0184362	0.96259	TTLL1	protein_coding	22	43039516	43089419	-1
ENSG00000100276	-0.126046	0.775441	RASL10A	protein_coding	22	29312933	29319679	-1
ENSG00000100280	-0.135147	0.324371	AP1B1	protein_coding	22	29327680	29388583	-1
ENSG00000100281	0.411508	0.00357454	HMGXB4	protein_coding	22	35257452	35295807	1
ENSG00000100284	-0.0962401	0.649079	TOM1	protein_coding	22	35299275	35347992	1
ENSG00000100285	-0.438913	0.190181	NEFH	protein_coding	22	29480218	29491390	1
ENSG00000100288	0.0314637	0.950257	CHKB	protein_coding	22	50578959	50601455	-1
ENSG00000100290	0.108332	0.651154	BIK	protein_coding	22	43110750	43129712	1
ENSG00000100292	0.333743	0.254982	HMOX1	protein_coding	22	35380361	35394214	1
ENSG00000100294	0.268772	0.275843	MCAT	protein_coding	22	43132209	43143398	-1
ENSG00000100296	-0.0752987	0.751972	THOC5	protein_coding	22	29505879	29555216	-1
ENSG00000100297	-0.823863	0.000277055	MCM5	protein_coding	22	35400134	35425431	1
ENSG00000100299	-0.345598	0.224922	ARSA	protein_coding	22	50622754	50628173	-1
ENSG00000100300	0.0984588	0.782208	TSPO	protein_coding	22	43151547	43163242	1
ENSG00000100304	-0.0655756	0.802705	TTLL12	protein_coding	22	43166622	43187134	-1
ENSG00000100307	-0.232884	0.518455	CBX7	protein_coding	22	39120167	39152680	-1
ENSG00000100311	1.25446	8.3674e-08	PDGFB	protein_coding	22	39223359	39244982	-1
ENSG00000100312	-0.390837	0.346783	ACR	protein_coding	22	50738196	50745339	1
ENSG00000100316	-0.155697	0.248195	RPL3	protein_coding	22	39312882	39320389	-1
ENSG00000100319	-0.0199165	0.965578	ZMAT5	protein_coding	22	29730956	29767011	-1
ENSG00000100320	-0.0603763	0.702245	RBFOX2	protein_coding	22	35738736	36028824	-1
ENSG00000100321	-1.76708	0.0002767	SYNGR1	protein_coding	22	39349925	39385575	1
ENSG00000100324	-0.193728	0.35209	TAB1	protein_coding	22	39399778	39437060	1
ENSG00000100325	0.182187	0.136074	ASCC2	protein_coding	22	29788609	29838304	-1
ENSG00000100330	-0.140409	0.323923	MTMR3	protein_coding	22	29883169	30030868	1
ENSG00000100335	0.23824	0.0457264	MIEF1	protein_coding	22	39499432	39518132	1
ENSG00000100336	-2.66887	0.00236312	APOL4	protein_coding	22	36189124	36204840	-1
ENSG00000100342	1.56108	1.46627e-13	APOL1	protein_coding	22	36253071	36267530	1
ENSG00000100344	2.97036	8.06156e-05	PNPLA3	protein_coding	22	43923792	43964488	1
ENSG00000100345	0.104272	0.695677	MYH9	protein_coding	22	36281280	36388010	-1
ENSG00000100347	-0.256088	0.0301697	SAMM50	protein_coding	22	43955442	44010531	1
ENSG00000100348	-0.327886	0.00828355	TXN2	protein_coding	22	36467046	36481640	-1
ENSG00000100350	-0.999374	0.00512569	FOXRED2	protein_coding	22	36487190	36507221	-1
ENSG00000100353	-0.00332703	0.991727	EIF3D	protein_coding	22	36510855	36529184	-1
ENSG00000100354	-0.416642	0.0795539	TNRC6B	protein_coding	22	40044817	40335808	1
ENSG00000100359	0.359179	0.350104	SGSM3	protein_coding	22	40370591	40410289	1
ENSG00000100360	-0.129351	0.697905	IFT27	protein_coding	22	36758202	36776256	-1
ENSG00000100364	0.776349	6.38348e-09	KIAA0930	protein_coding	22	45192244	45240894	-1
ENSG00000100365	2.86536	0.00704939	NCF4	protein_coding	22	36860988	36878017	1
ENSG00000100368	2.76941	1.00883e-27	CSF2RB	protein_coding	22	36913628	36940439	1
ENSG00000100372	0.0517108	0.869656	SLC25A17	protein_coding	22	40769630	40819399	-1
ENSG00000100376	0.54468	0.110589	FAM118A	protein_coding	22	45308968	45341955	1
ENSG00000100379	0.430107	0.0103188	KCTD17	protein_coding	22	37051739	37063390	1
ENSG00000100380	-0.421129	0.000108636	ST13	protein_coding	22	40824535	40856639	-1
ENSG00000100387	0.118285	0.615157	RBX1	protein_coding	22	40951347	40973309	1
ENSG00000100393	0.0264565	0.914536	EP300	protein_coding	22	41092510	41180077	1
ENSG00000100395	0.0714062	0.740122	L3MBTL2	protein_coding	22	41205282	41231271	1
ENSG00000100399	-0.615472	0.125932	CHADL	protein_coding	22	41229510	41240931	-1
ENSG00000100401	1.48171	2.48719e-15	RANGAP1	protein_coding	22	41244779	41286187	-1
ENSG00000100403	1.70647	1.42089e-18	ZC3H7B	protein_coding	22	41301525	41360147	1
ENSG00000100410	0.0997379	0.578598	PHF5A	protein_coding	22	41459717	41468692	-1
ENSG00000100412	-0.0226772	0.906694	ACO2	protein_coding	22	41447830	41529273	1
ENSG00000100413	-0.0162354	0.949344	POLR3H	protein_coding	22	41525799	41544606	-1
ENSG00000100416	-0.237614	0.178878	TRMU	protein_coding	22	46330875	46357340	1
ENSG00000100417	0.46646	0.151792	PMM1	protein_coding	22	41576900	41589871	-1
ENSG00000100418	0.936157	1.46552e-21	DESI1	protein_coding	22	41598028	41621043	-1
ENSG00000100422	0.109329	0.576305	CERK	protein_coding	22	46684410	46738252	-1
ENSG00000100425	-0.00159213	0.990745	BRD1	protein_coding	22	49773283	49827873	-1
ENSG00000100426	0.392569	0.000896981	ZBED4	protein_coding	22	49853844	49890080	1
ENSG00000100429	-0.544734	0.102866	HDAC10	protein_coding	22	50245183	50251405	-1
ENSG00000100439	-1.02749	1.39296e-06	ABHD4	protein_coding	14	22598290	22612963	1
ENSG00000100441	0.000623994	0.998739	KHNYN	protein_coding	14	24429286	24441843	1
ENSG00000100442	-0.120253	0.548571	FKBP3	protein_coding	14	45115599	45135319	-1
ENSG00000100445	0.0726686	0.796536	SDR39U1	protein_coding	14	24439766	24442905	-1
ENSG00000100461	0.02419	0.891409	RBM23	protein_coding	14	22893204	22919182	-1
ENSG00000100462	0.0106992	0.953041	PRMT5	protein_coding	14	22920525	22929408	-1
ENSG00000100473	-0.0154171	0.971924	COCH	protein_coding	14	30874514	30895065	1
ENSG00000100478	-0.324154	0.151242	AP4S1	protein_coding	14	31025106	31130996	1
ENSG00000100479	-0.789593	0.00487871	POLE2	protein_coding	14	49643555	49688422	-1
ENSG00000100483	0.242903	0.420313	VCPKMT	protein_coding	14	50108632	50116600	-1
ENSG00000100485	0.401748	0.00084232	SOS2	protein_coding	14	50117130	50231578	-1
ENSG00000100490	0.0945485	0.812339	CDKL1	protein_coding	14	50326265	50416461	-1
ENSG00000100503	0.808509	2.49324e-09	NIN	protein_coding	14	50719763	50831162	-1
ENSG00000100504	-0.595987	0.0684257	PYGL	protein_coding	14	50857891	50944483	-1
ENSG00000100519	0.246631	0.0360241	PSMC6	protein_coding	14	52707178	52728590	1
ENSG00000100522	0.431188	0.00490459	GNPNAT1	protein_coding	14	52775193	52791668	-1
ENSG00000100523	0.573845	0.000334103	DDHD1	protein_coding	14	53036745	53153323	-1
ENSG00000100526	-0.689159	0.0697058	CDKN3	protein_coding	14	54396849	54420218	1
ENSG00000100528	-0.146976	0.536389	CNIH1	protein_coding	14	54423561	54441391	-1
ENSG00000100532	0.149738	0.558463	CGRRF1	protein_coding	14	54509812	54539292	1
ENSG00000100554	0.604287	2.99216e-05	ATP6V1D	protein_coding	14	67294371	67360265	-1
ENSG00000100558	0.761689	0.0798433	PLEK2	protein_coding	14	67386984	67412167	-1
ENSG00000100564	-0.0951833	0.769495	PIGH	protein_coding	14	67581955	67600286	-1
ENSG00000100567	0.731073	3.15749e-14	PSMA3	protein_coding	14	58244843	58272012	1
ENSG00000100568	-0.0645035	0.689284	VTI1B	protein_coding	14	67647085	67674820	-1
ENSG00000100575	-0.0715498	0.791673	TIMM9	protein_coding	14	58408495	58427531	-1
ENSG00000100577	-0.191328	0.628022	GSTZ1	protein_coding	14	77320996	77331597	1
ENSG00000100578	-0.682463	2.42611e-05	KIAA0586	protein_coding	14	58427385	58551297	1
ENSG00000100580	0.309436	0.0391552	TMED8	protein_coding	14	77335029	77377094	-1
ENSG00000100583	0.375	0.313742	SAMD15	protein_coding	14	77376689	77392163	1
ENSG00000100591	0.0684526	0.777301	AHSA1	protein_coding	14	77457870	77469472	1
ENSG00000100592	1.70978	4.8552e-21	DAAM1	protein_coding	14	59188646	59371405	1
ENSG00000100596	-0.514574	7.2676e-11	SPTLC2	protein_coding	14	77505997	77616637	-1
ENSG00000100599	0.0124077	0.967198	RIN3	protein_coding	14	92513781	92688994	1
ENSG00000100600	0.655515	3.4399e-13	LGMN	protein_coding	14	92703807	92748679	-1
ENSG00000100601	0.131602	0.558975	ALKBH1	protein_coding	14	77672404	77708023	-1
ENSG00000100603	0.133175	0.504145	SNW1	protein_coding	14	77717599	77761207	-1
ENSG00000100605	-0.328425	0.135098	ITPK1	protein_coding	14	92936914	93116320	-1
ENSG00000100612	0.757749	5.62373e-08	DHRS7	protein_coding	14	60144119	60169856	-1
ENSG00000100614	0.169445	0.169778	PPM1A	protein_coding	14	60245752	60299087	1
ENSG00000100625	0.328853	0.220899	SIX4	protein_coding	14	60709539	60724351	-1
ENSG00000100629	-0.626004	0.0310538	CEP128	protein_coding	14	80476983	80959517	-1
ENSG00000100632	0.182261	0.0563141	ERH	protein_coding	14	69380128	69398299	-1
ENSG00000100644	0.22624	0.230909	HIF1A	protein_coding	14	61695513	61748259	1
ENSG00000100647	1.26055	1.07206e-11	SUSD6	protein_coding	14	69611596	69715144	1
ENSG00000100650	-0.0680829	0.802045	SRSF5	protein_coding	14	69726900	69772005	1
ENSG00000100664	0.171076	0.0697161	EIF5	protein_coding	14	103333544	103345025	1
ENSG00000100678	6.18531	5.29325e-08	SLC8A3	protein_coding	14	70044215	70189480	-1
ENSG00000100697	0.410328	0.0141363	DICER1	protein_coding	14	95086228	95158010	-1
ENSG00000100711	-0.094448	0.534606	ZFYVE21	protein_coding	14	103715730	103733668	1
ENSG00000100714	-0.198211	0.0352087	MTHFD1	protein_coding	14	64388031	64463457	1
ENSG00000100722	0.0660152	0.671377	ZC3H14	protein_coding	14	88562970	88627596	1
ENSG00000100726	-0.171519	0.402979	TELO2	protein_coding	16	1493344	1510457	1
ENSG00000100731	0.127498	0.621615	PCNX1	protein_coding	14	70907405	71115382	1
ENSG00000100739	0.367031	0.0507643	BDKRB1	protein_coding	14	96256210	96268967	1
ENSG00000100744	0.214127	0.309877	GSKIP	protein_coding	14	96363452	96387288	1
ENSG00000100749	-0.376064	0.0256179	VRK1	protein_coding	14	96797304	96954846	1
ENSG00000100764	0.246057	0.0629407	PSMC1	protein_coding	14	90256527	90275429	1
ENSG00000100767	2.64036	7.74111e-23	PAPLN	protein_coding	14	73237497	73274640	1
ENSG00000100784	-1.52384	2.07203e-06	RPS6KA5	protein_coding	14	90847861	91060641	-1
ENSG00000100796	0.173779	0.148306	PPP4R3A	protein_coding	14	91457508	91510554	-1
ENSG00000100802	-1.20018	0.000169908	C14orf93	protein_coding	14	22985894	23010166	-1
ENSG00000100804	-0.0389055	0.887519	PSMB5	protein_coding	14	23016543	23035230	-1
ENSG00000100811	-0.007102	0.959028	YY1	protein_coding	14	100238298	100282788	1
ENSG00000100813	-0.0617376	0.712227	ACIN1	protein_coding	14	23058564	23095614	-1
ENSG00000100814	-0.311393	0.0953345	CCNB1IP1	protein_coding	14	20311368	20333312	-1
ENSG00000100815	0.172827	0.242142	TRIP11	protein_coding	14	91965991	92040896	-1
ENSG00000100823	-0.127198	0.49852	APEX1	protein_coding	14	20455191	20457772	1
ENSG00000100836	-0.19432	0.346848	PABPN1	protein_coding	14	23321457	23326163	1
ENSG00000100842	-0.0257575	0.928798	EFS	protein_coding	14	23356403	23365752	-1
ENSG00000100852	0.326913	0.0159942	ARHGAP5	protein_coding	14	32076114	32159728	1
ENSG00000100865	-0.101228	0.575362	CINP	protein_coding	14	102341102	102362916	-1
ENSG00000100883	0.577636	0.000113292	SRP54	protein_coding	14	34981957	35029686	1
ENSG00000100888	-0.0668329	0.747883	CHD8	protein_coding	14	21385194	21456126	-1
ENSG00000100889	1.69034	2.38404e-27	PCK2	protein_coding	14	24094053	24110598	1
ENSG00000100890	0.211009	0.318949	PRORP	protein_coding	14	35121846	35277622	1
ENSG00000100897	-0.371514	0.0174778	DCAF11	protein_coding	14	24114195	24125242	1
ENSG00000100902	0.718542	7.56615e-06	PSMA6	protein_coding	14	35278633	35317493	1
ENSG00000100906	2.9938	5.26426e-57	NFKBIA	protein_coding	14	35401079	35404749	-1
ENSG00000100908	-0.282707	0.387415	EMC9	protein_coding	14	24138959	24141591	-1
ENSG00000100911	1.94159	3.94166e-49	PSME2	protein_coding	14	24143362	24147570	-1
ENSG00000100916	-0.155712	0.467159	BRMS1L	protein_coding	14	35826338	35932325	1
ENSG00000100918	-0.534022	0.0981525	REC8	protein_coding	14	24171853	24180257	1
ENSG00000100926	0.82028	0.000134456	TM9SF1	protein_coding	14	24189149	24195687	-1
ENSG00000100934	0.30127	0.00304041	SEC23A	protein_coding	14	39031919	39109646	-1
ENSG00000100938	-0.504264	0.0109064	GMPR2	protein_coding	14	24232422	24239242	1
ENSG00000100941	0.0689821	0.821224	PNN	protein_coding	14	39175183	39183220	1
ENSG00000100949	0.111838	0.597095	RABGGTA	protein_coding	14	24265538	24271611	-1
ENSG00000100968	-0.000191158	0.997845	NFATC4	protein_coding	14	24365673	24379604	1
ENSG00000100979	-0.251057	0.467674	PLTP	protein_coding	20	45898621	45912155	-1
ENSG00000100982	-0.198644	0.298155	PCIF1	protein_coding	20	45934683	45948023	1
ENSG00000100983	-0.0680853	0.794234	GSS	protein_coding	20	34928432	34956027	-1
ENSG00000100991	-0.0253401	0.906752	TRPC4AP	protein_coding	20	35002404	35092807	-1
ENSG00000100994	0.0104808	0.965198	PYGB	protein_coding	20	25248085	25298012	1
ENSG00000100997	-0.0536397	0.842644	ABHD12	protein_coding	20	25294742	25390835	-1
ENSG00000101000	-1.97698	2.35039e-12	PROCR	protein_coding	20	35172072	35216240	1
ENSG00000101003	-0.813917	7.81841e-05	GINS1	protein_coding	20	25391008	25452700	1
ENSG00000101004	-0.348932	0.0537633	NINL	protein_coding	20	25451594	25585531	-1
ENSG00000101017	1.54021	1.37712e-11	CD40	protein_coding	20	46118271	46129863	1
ENSG00000101019	-0.273525	0.0989344	UQCC1	protein_coding	20	35302566	35412031	-1
ENSG00000101040	-0.948803	2.09418e-06	ZMYND8	protein_coding	20	47209214	47356889	-1
ENSG00000101049	-0.33172	0.157308	SGK2	protein_coding	20	43558968	43588237	1
ENSG00000101052	-0.323139	0.0416084	IFT52	protein_coding	20	43590937	43647299	1
ENSG00000101057	-0.702333	0.0120097	MYBL2	protein_coding	20	43667019	43716495	1
ENSG00000101079	-0.70836	0.000131971	NDRG3	protein_coding	20	36651766	36746090	-1
[truncated: 15,531 more rows]

## Sheet: TNF 0h siRelA vs TNF 0h Cntrl
ensembl_gene_id	log2FoldChange	FDR	external_gene_name	gene_biotype	chromosome_name	start_position	end_position	strand
ENSG00000000003	-0.311019	0.0488218	TSPAN6	protein_coding	X	100627108	100639991	-1
ENSG00000000419	-0.200788	0.221412	DPM1	protein_coding	20	50934867	50959140	-1
ENSG00000000457	-0.0102737	0.960323	SCYL3	protein_coding	1	169849631	169894267	-1
ENSG00000000460	-0.141095	0.50875	FIRRM	protein_coding	1	169662007	169854080	1
ENSG00000000971	-0.270102	0.226318	CFH	protein_coding	1	196651754	196752476	1
ENSG00000001036	0.0917949	0.629356	FUCA2	protein_coding	6	143494812	143511720	-1
ENSG00000001084	0.108237	0.573874	GCLC	protein_coding	6	53497341	53616970	-1
ENSG00000001167	-0.0904492	0.641818	NFYA	protein_coding	6	41072974	41102403	1
ENSG00000001460	-0.230882	0.304028	STPG1	protein_coding	1	24356999	24416934	-1
ENSG00000001461	-0.114966	0.609961	NIPAL3	protein_coding	1	24415802	24472976	1
ENSG00000001497	-0.201346	0.190509	LAS1L	protein_coding	X	65438549	65534810	-1
ENSG00000001561	0.488124	0.0365534	ENPP4	protein_coding	6	46129989	46146688	1
ENSG00000001617	-0.113507	0.607496	SEMA3F	protein_coding	3	50155045	50189075	1
ENSG00000001629	0.40892	2.55143e-06	ANKIB1	protein_coding	7	92245974	92401383	1
ENSG00000001630	0.0464073	0.850326	CYP51A1	protein_coding	7	92084987	92134803	-1
ENSG00000001631	0.238723	0.268702	KRIT1	protein_coding	7	92197498	92246166	-1
ENSG00000002016	0.127679	0.56615	RAD52	protein_coding	12	911736	990053	-1
ENSG00000002330	0.133917	0.541975	BAD	protein_coding	11	64269830	64284704	-1
ENSG00000002549	0.268808	0.155035	LAP3	protein_coding	4	17577198	17607972	1
ENSG00000002586	-0.0375732	0.770691	CD99	protein_coding	X	2691187	2741309	1
ENSG00000002587	2.13246	0.000217678	HS3ST1	protein_coding	4	11393150	11429564	-1
ENSG00000002834	-0.0746256	0.615726	LASP1	protein_coding	17	38869859	38921770	1
ENSG00000002919	0.13892	0.490745	SNX11	protein_coding	17	48103357	48123601	1
ENSG00000003056	0.181973	0.0528893	M6PR	protein_coding	12	8940361	8949761	-1
ENSG00000003096	-0.658916	0.00526482	KLHL13	protein_coding	X	117897813	118117340	-1
ENSG00000003137	0.00345392	0.979589	CYP26B1	protein_coding	2	72129238	72147862	-1
ENSG00000003147	0.131389	0.407995	ICA1	protein_coding	7	8113184	8262687	-1
ENSG00000003249	0.258682	0.229175	DBNDD1	protein_coding	16	90004871	90019890	-1
ENSG00000003393	-0.204386	0.084685	ALS2	protein_coding	2	201700267	201782112	-1
ENSG00000003400	-0.0533478	0.821173	CASP10	protein_coding	2	201182872	201229428	1
ENSG00000003402	0.40068	9.65983e-10	CFLAR	protein_coding	2	201116154	201176687	1
ENSG00000003436	0.469483	0.00263043	TFPI	protein_coding	2	187464230	187565760	-1
ENSG00000003509	0.068939	0.758037	NDUFAF7	protein_coding	2	37231631	37253403	1
ENSG00000003756	0.160955	0.326617	RBM5	protein_coding	3	50088919	50119021	1
ENSG00000003987	-0.442221	0.110857	MTMR7	protein_coding	8	17296794	17413528	-1
ENSG00000003989	-0.702601	0.000638452	SLC7A2	protein_coding	8	17497088	17570573	1
ENSG00000004059	0.202806	0.231832	ARF5	protein_coding	7	127588386	127591700	1
ENSG00000004139	0.112379	0.520579	SARM1	protein_coding	17	28364356	28404049	1
ENSG00000004142	-0.315772	0.00262022	POLDIP2	protein_coding	17	28346633	28357527	-1
ENSG00000004399	0.626496	5.24417e-05	PLXND1	protein_coding	3	129555214	129606676	-1
ENSG00000004455	-0.571271	5.57861e-05	AK2	protein_coding	1	33007986	33080996	-1
ENSG00000004468	2.53819	0.000995908	CD38	protein_coding	4	15778275	15853232	1
ENSG00000004478	-0.0392715	0.851738	FKBP4	protein_coding	12	2794970	2805423	1
ENSG00000004487	-0.0822034	0.524012	KDM1A	protein_coding	1	23019443	23083689	1
ENSG00000004534	0.115806	0.607346	RBM6	protein_coding	3	49940007	50100045	1
ENSG00000004660	-0.167284	0.44362	CAMKK1	protein_coding	17	3860315	3894891	-1
ENSG00000004700	-0.132552	0.40992	RECQL	protein_coding	12	21468910	21501669	-1
ENSG00000004766	-0.0969694	0.56615	VPS50	protein_coding	7	93232340	93361123	1
ENSG00000004776	0.122137	0.565371	HSPB6	protein_coding	19	35754566	35758079	-1
ENSG00000004777	0.626276	0.0176205	ARHGAP33	protein_coding	19	35774532	35788822	1
ENSG00000004779	-0.112421	0.593858	NDUFAB1	protein_coding	16	23581014	23596316	-1
ENSG00000004799	0.502845	0.0860039	PDK4	protein_coding	7	95583499	95596516	-1
ENSG00000004864	0.438879	0.000935364	SLC25A13	protein_coding	7	96120220	96322147	-1
ENSG00000004866	-0.303831	0.115872	ST7	protein_coding	7	116953238	117230176	1
ENSG00000004897	0.0560779	0.697065	CDC27	protein_coding	17	47117703	47189422	-1
ENSG00000004961	0.169156	0.253727	HCCS	protein_coding	X	11111301	11123086	1
ENSG00000004975	0.110872	0.56251	DVL2	protein_coding	17	7225342	7234517	-1
ENSG00000005007	-0.020843	0.897482	UPF1	protein_coding	19	18831959	18868230	1
ENSG00000005020	0.172321	0.281296	SKAP2	protein_coding	7	26667068	26995239	-1
ENSG00000005022	-0.662176	1.08757e-10	SLC25A5	protein_coding	X	119468422	119471396	1
ENSG00000005059	-0.470723	0.00985293	MCUB	protein_coding	4	109560209	109688719	1
ENSG00000005073	-0.00395502	0.987196	HOXA11	protein_coding	7	27181157	27185232	-1
ENSG00000005075	-0.0349109	0.891563	POLR2J	protein_coding	7	102473128	102478922	-1
ENSG00000005100	-0.415592	0.000168406	DHX33	protein_coding	17	5440917	5468982	-1
ENSG00000005102	0.00112573	0.98401	MEOX1	protein_coding	17	43640389	43661922	-1
ENSG00000005108	-0.106958	0.632806	THSD7A	protein_coding	7	11370365	11832198	-1
ENSG00000005156	0.0554621	0.771981	LIG3	protein_coding	17	34980512	35009743	1
ENSG00000005175	0.0388911	0.857152	RPAP3	protein_coding	12	47661249	47706030	-1
ENSG00000005187	0.104288	0.50875	ACSM3	protein_coding	16	20610243	20797581	1
ENSG00000005189	0.0782905	0.703537	REXO5	protein_coding	16	20806429	20849665	1
ENSG00000005194	-0.0787443	0.674469	CIAPIN1	protein_coding	16	57428187	57447420	-1
ENSG00000005206	0.384498	0.0255751	SPPL2B	protein_coding	19	2328615	2355095	1
ENSG00000005238	-0.618261	0.00725978	ATOSB	protein_coding	9	35104112	35116341	-1
ENSG00000005243	-1.02611	0.00156987	COPZ2	protein_coding	17	48026167	48038030	-1
ENSG00000005249	0.833912	0.00263043	PRKAR2B	protein_coding	7	107044705	107161811	1
ENSG00000005302	0.0660455	0.657943	MSL3	protein_coding	X	11758159	11775772	1
ENSG00000005339	0.129314	0.518963	CREBBP	protein_coding	16	3725054	3880713	-1
ENSG00000005436	-0.117309	0.56251	GCFC2	protein_coding	2	75652000	75710985	-1
ENSG00000005448	0.00287696	0.992586	WDR54	protein_coding	2	74421678	74425755	1
ENSG00000005469	0.541655	0.00783446	CROT	protein_coding	7	87345664	87399794	1
ENSG00000005483	0.0904082	0.647718	KMT2E	protein_coding	7	104940943	105115019	1
ENSG00000005486	-0.084	0.691774	RHBDD2	protein_coding	7	75842602	75888926	1
ENSG00000005513	0.061154	0.692862	SOX8	protein_coding	16	981444	986979	1
ENSG00000005700	-0.334067	0.0566298	IBTK	protein_coding	6	82169986	82247754	-1
ENSG00000005801	-0.0256732	0.908937	ZNF195	protein_coding	11	3339261	3379222	-1
ENSG00000005810	0.217475	0.279355	MYCBP2	protein_coding	13	77042474	77327094	-1
ENSG00000005812	0.22668	0.0596238	FBXL3	protein_coding	13	76992598	77027195	-1
ENSG00000005882	-0.37583	0.112958	PDK2	protein_coding	17	50094737	50112152	1
ENSG00000005884	-0.0130662	0.959277	ITGA3	protein_coding	17	50055968	50090481	1
ENSG00000005889	-0.0926837	0.583971	ZFX	protein_coding	X	24149173	24216255	1
ENSG00000005893	-0.0306305	0.873615	LAMP2	protein_coding	X	120426148	120469365	-1
ENSG00000006007	-0.160555	0.0907423	GDE1	protein_coding	16	19501693	19522123	-1
ENSG00000006015	0.19321	0.353166	REX1BD	protein_coding	19	18588685	18592337	1
ENSG00000006025	0.293194	0.108736	OSBPL7	protein_coding	17	47807372	47821803	-1
ENSG00000006042	-0.0843337	0.678535	TMEM98	protein_coding	17	32927910	32945106	1
ENSG00000006062	0.982712	1.93303e-05	MAP3K14	protein_coding	17	45263119	45317029	-1
ENSG00000006118	0.183022	0.397082	TMEM132A	protein_coding	11	60924460	60937159	1
ENSG00000006125	-0.113707	0.255906	AP2B1	protein_coding	17	35578046	35726413	1
ENSG00000006194	0.0116157	0.964581	ZNF263	protein_coding	16	3283283	3301401	1
ENSG00000006210	-1.8245	0.000549128	CX3CL1	protein_coding	16	57372477	57385044	1
ENSG00000006282	-0.688964	0.000110442	SPATA20	protein_coding	17	50543058	50555852	1
ENSG00000006327	-0.141694	0.520579	TNFRSF12A	protein_coding	16	3018445	3022383	1
ENSG00000006451	0.495073	0.0165005	RALA	protein_coding	7	39623565	39708120	1
ENSG00000006453	0.00885728	0.966899	BAIAP2L1	protein_coding	7	98291650	98401090	-1
ENSG00000006459	0.23614	0.25444	KDM7A	protein_coding	7	140084746	140176983	-1
ENSG00000006468	0.87553	2.87858e-05	ETV1	protein_coding	7	13891229	13991425	-1
ENSG00000006530	-0.177172	0.219893	AGK	protein_coding	7	141551278	141655244	1
ENSG00000006576	0.609175	2.25963e-05	PHTF2	protein_coding	7	77798773	77957503	1
ENSG00000006607	-0.0269122	0.881761	FARP2	protein_coding	2	241356285	241494841	1
ENSG00000006625	-0.250503	0.212384	GGCT	protein_coding	7	30496621	30504841	-1
ENSG00000006634	0.0106341	0.965379	DBF4	protein_coding	7	87876216	87909553	1
ENSG00000006638	0.0811339	0.611713	TBXA2R	protein_coding	19	3594507	3606875	-1
ENSG00000006652	0.212552	0.330588	IFRD1	protein_coding	7	112422887	112481017	1
ENSG00000006695	0.0280684	0.915418	COX10	protein_coding	17	14069490	14231736	1
ENSG00000006704	-0.218121	0.2132	GTF2IRD1	protein_coding	7	74453790	74602605	1
ENSG00000006712	-0.000638773	0.997124	PAF1	protein_coding	19	39385629	39391154	-1
ENSG00000006715	-0.0854537	0.592465	VPS41	protein_coding	7	38722974	38932394	-1
ENSG00000006740	-0.0138911	0.919483	ARHGAP44	protein_coding	17	12789498	12991643	1
ENSG00000006744	-0.147349	0.280046	ELAC2	protein_coding	17	12991612	13018065	-1
ENSG00000006756	-0.495004	0.00121669	ARSD	protein_coding	X	2903972	2929349	-1
ENSG00000006757	-0.168624	0.390445	PNPLA4	protein_coding	X	7898247	7927739	-1
ENSG00000006831	0.0392637	0.796747	ADIPOR2	protein_coding	12	1688574	1788674	1
ENSG00000007047	-0.0637164	0.750721	MARK4	protein_coding	19	45079288	45305284	1
ENSG00000007062	0.0295601	0.673634	PROM1	protein_coding	4	15963076	16084378	-1
ENSG00000007080	-0.309466	0.106334	CCDC124	protein_coding	19	17933015	17943991	1
ENSG00000007129	0.368201	0.064116	CEACAM21	protein_coding	19	41549518	41586844	1
ENSG00000007168	0.181454	0.146565	PAFAH1B1	protein_coding	17	2593183	2685615	1
ENSG00000007202	-0.285384	0.0101348	BLTP2	protein_coding	17	28614446	28645454	-1
ENSG00000007255	-0.0871243	0.707441	TRAPPC6A	protein_coding	19	45162928	45178237	-1
ENSG00000007341	-0.00163627	0.98769	ST7L	protein_coding	1	112523514	112620825	-1
ENSG00000007376	-0.143703	0.460753	RPUSD1	protein_coding	16	784974	788397	-1
ENSG00000007384	0.196616	0.196571	RHBDF1	protein_coding	16	58059	76355	-1
ENSG00000007392	0.222865	0.266507	LUC7L	protein_coding	16	188969	229463	-1
ENSG00000007520	-0.164089	0.367329	TSR3	protein_coding	16	1349240	1351878	-1
ENSG00000007541	-0.00226125	0.989415	PIGQ	protein_coding	16	566995	584109	1
ENSG00000007545	0.61291	4.33419e-05	CRAMP1	protein_coding	16	1612337	1677908	1
ENSG00000007866	-0.288488	0.122851	TEAD3	protein_coding	6	35473597	35497079	-1
ENSG00000007908	-1.37229	0.0121854	SELE	protein_coding	1	169722640	169764705	-1
ENSG00000007923	-0.0607991	0.725863	DNAJC11	protein_coding	1	6634168	6701924	-1
ENSG00000007944	0.134581	0.524571	MYLIP	protein_coding	6	16129086	16148248	1
ENSG00000007968	-0.325316	0.158816	E2F2	protein_coding	1	23506438	23531233	-1
ENSG00000008018	-0.213939	0.0378415	PSMB1	protein_coding	6	170535120	170553307	-1
ENSG00000008083	0.710532	7.69951e-05	JARID2	protein_coding	6	15246069	15522042	1
ENSG00000008086	0.155277	0.455448	CDKL5	protein_coding	X	18425583	18653629	1
ENSG00000008128	0.240681	0.233007	CDK11A	protein_coding	1	1702379	1724357	-1
ENSG00000008130	0.0867243	0.632394	NADK	protein_coding	1	1751232	1780457	-1
ENSG00000008256	0.189324	0.274226	CYTH3	protein_coding	7	6161779	6272644	-1
ENSG00000008277	0.837897	0.00908493	ADAM22	protein_coding	7	87934143	88202889	1
ENSG00000008282	0.381188	0.0174448	SYPL1	protein_coding	7	106090505	106112589	-1
ENSG00000008283	0.248523	0.131214	CYB561	protein_coding	17	63432304	63446354	-1
ENSG00000008294	0.346138	0.00117083	SPAG9	protein_coding	17	50962174	51120868	-1
ENSG00000008311	0.12568	0.51167	AASS	protein_coding	7	122064583	122144308	-1
ENSG00000008324	0.166029	0.422383	SS18L2	protein_coding	3	42581840	42596934	1
ENSG00000008382	-0.207742	0.352779	MPND	protein_coding	19	4343527	4360086	1
ENSG00000008394	-0.313414	0.176743	MGST1	protein_coding	12	16347142	16609259	1
ENSG00000008405	0.047389	0.833077	CRY1	protein_coding	12	106991364	107093549	-1
ENSG00000008441	-0.438215	0.0639393	NFIX	protein_coding	19	12995475	13098796	1
ENSG00000008513	-0.334658	0.0657499	ST3GAL1	protein_coding	8	133454848	133571926	-1
ENSG00000008517	0.0857899	0.697065	IL32	protein_coding	16	3065297	3082192	1
ENSG00000008710	0.168633	0.344201	PKD1	protein_coding	16	2088708	2135898	-1
ENSG00000008838	-0.0992576	0.559288	MED24	protein_coding	17	40019097	40061215	-1
ENSG00000008853	0.256456	0.16872	RHOBTB2	protein_coding	8	22987417	23020509	1
ENSG00000008869	0.240692	0.0512361	HEATR5B	protein_coding	2	36968383	37084372	-1
ENSG00000008952	0.086112	0.60408	SEC62	protein_coding	3	169966635	169998373	1
ENSG00000008988	-0.240747	0.0188049	RPS20	protein_coding	8	56067254	56074510	-1
ENSG00000009307	-0.0503321	0.64017	CSDE1	protein_coding	1	114716913	114758676	-1
ENSG00000009335	0.128108	0.336387	UBE3C	protein_coding	7	157138926	157269370	1
ENSG00000009413	0.333784	0.0705284	REV3L	protein_coding	6	111299028	111483715	-1
ENSG00000009780	0.0482262	0.844401	FAM76A	protein_coding	1	27725961	27763116	1
ENSG00000009830	-0.511717	0.00349744	POMT2	protein_coding	14	77274956	77320883	-1
ENSG00000009844	0.0815023	0.629714	VTA1	protein_coding	6	142147162	142224685	1
ENSG00000009954	0.0425333	0.810744	BAZ1B	protein_coding	7	73440406	73522293	-1
ENSG00000010017	0.100075	0.481067	RANBP9	protein_coding	6	13621498	13711835	-1
ENSG00000010030	-0.11166	0.405559	ETV7	protein_coding	6	36354091	36387800	-1
ENSG00000010072	-0.229728	0.194175	SPRTN	protein_coding	1	231337104	231355023	1
ENSG00000010165	-0.138278	0.478658	METTL13	protein_coding	1	171781660	171814023	1
ENSG00000010219	-0.286718	0.127457	DYRK4	protein_coding	12	4562208	4615302	1
ENSG00000010244	-0.14487	0.356433	ZNF207	protein_coding	17	32350132	32381885	1
ENSG00000010256	-0.241972	0.188814	UQCRC1	protein_coding	3	48599002	48610976	-1
ENSG00000010270	0.208267	0.14268	STARD3NL	protein_coding	7	38178245	38230670	1
ENSG00000010278	-1.12724	4.57822e-08	CD9	protein_coding	12	6199715	6238271	1
ENSG00000010292	-0.0612386	0.788213	NCAPD2	protein_coding	12	6493356	6531955	1
ENSG00000010295	-0.00314784	0.989556	IFFO1	protein_coding	12	6538961	6556073	-1
ENSG00000010318	0.0825843	0.706109	PHF7	protein_coding	3	52410660	52423641	1
ENSG00000010319	-0.0104908	0.950444	SEMA3G	protein_coding	3	52433035	52445103	-1
ENSG00000010322	0.511733	1.83411e-05	NISCH	protein_coding	3	52455118	52493068	1
ENSG00000010327	0.783335	2.39852e-07	STAB1	protein_coding	3	52495338	52524495	1
ENSG00000010361	-0.161694	0.461047	FUZ	protein_coding	19	49806866	49817376	-1
ENSG00000010404	-0.0276341	0.915353	IDS	protein_coding	X	149476988	149521096	-1
ENSG00000010438	-0.88106	0.0284195	PRSS3	protein_coding	9	33750679	33799231	1
ENSG00000010539	0.135444	0.513217	ZNF200	protein_coding	16	3222325	3236221	-1
ENSG00000010626	-1.18349	0.00753305	LRRC23	protein_coding	12	6873569	6914241	1
ENSG00000010671	-0.0409646	0.815355	BTK	protein_coding	X	101349338	101390796	-1
ENSG00000010704	-0.261731	0.252431	HFE	protein_coding	6	26087226	26098343	1
ENSG00000010803	-0.41188	0.0146482	SCMH1	protein_coding	1	41027202	41242306	-1
ENSG00000010810	0.484395	7.3956e-06	FYN	protein_coding	6	111660332	111873452	-1
ENSG00000010818	0.462227	0.0121106	HIVEP2	protein_coding	6	142751469	142956698	-1
ENSG00000011007	0.0968824	0.507173	ELOA	protein_coding	1	23743448	23762059	1
ENSG00000011009	-0.187625	0.0938258	LYPLA2	protein_coding	1	23791110	23795539	1
ENSG00000011021	0.0779023	0.676807	CLCN6	protein_coding	1	11806096	11848079	1
ENSG00000011028	0.276339	0.102268	MRC2	protein_coding	17	62627670	62693597	1
ENSG00000011052	-0.0215084	0.885068	NME1-NME2	protein_coding	17	51153590	51171744	1
ENSG00000011105	-0.127493	0.474136	TSPAN9	protein_coding	12	3077355	3286564	1
ENSG00000011114	-0.00426892	0.981478	BTBD7	protein_coding	14	93237550	93333092	-1
ENSG00000011132	0.268783	0.111632	APBA3	protein_coding	19	3750772	3761692	-1
ENSG00000011143	-0.170882	0.399096	MKS1	protein_coding	17	58205441	58219605	-1
ENSG00000011198	-0.0684764	0.716054	ABHD5	protein_coding	3	43690108	43734371	1
ENSG00000011201	-1.32326	0.0112506	ANOS1	protein_coding	X	8528874	8732137	-1
ENSG00000011243	0.31426	0.0241563	AKAP8L	protein_coding	19	15380050	15419141	-1
ENSG00000011258	0.491567	0.000399558	MBTD1	protein_coding	17	51177425	51260163	-1
ENSG00000011260	-0.263179	0.12929	UTP18	protein_coding	17	51260546	51297936	1
ENSG00000011275	0.0501502	0.761157	RNF216	protein_coding	7	5620047	5781696	-1
ENSG00000011295	0.203428	0.0551337	TTC19	protein_coding	17	15999784	16045015	1
ENSG00000011304	-0.0677155	0.606305	PTBP1	protein_coding	19	797075	812327	1
ENSG00000011332	0.0562601	0.7331	DPF1	protein_coding	19	38211006	38229714	-1
ENSG00000011347	0.0441135	0.718111	SYT7	protein_coding	11	61513714	61581148	-1
ENSG00000011376	-0.1694	0.412344	LARS2	protein_coding	3	45388561	45554726	1
ENSG00000011405	0.358813	0.0311078	PIK3C2A	protein_coding	11	17077730	17207986	-1
ENSG00000011422	0.514563	0.00299675	PLAUR	protein_coding	19	43646095	43670547	-1
ENSG00000011426	-0.0129499	0.953358	ANLN	protein_coding	7	36389821	36453791	1
ENSG00000011451	0.134753	0.317765	WIZ	protein_coding	19	15419978	15449956	-1
ENSG00000011454	-0.0839685	0.566751	RABGAP1	protein_coding	9	122940833	123104866	1
ENSG00000011465	-0.0279292	0.620284	DCN	protein_coding	12	91140484	91183217	-1
ENSG00000011478	-0.0584423	0.807115	QPCTL	protein_coding	19	45692403	45703989	1
ENSG00000011485	0.0611161	0.716628	PPP5C	protein_coding	19	46347087	46392981	1
ENSG00000011523	-0.0527536	0.838979	CEP68	protein_coding	2	65056354	65087004	1
ENSG00000011566	0.466606	1.26529e-05	MAP4K3	protein_coding	2	39249266	39437301	-1
ENSG00000011638	0.118751	0.593079	LDAF1	protein_coding	16	21158377	21180616	1
ENSG00000012048	-0.149813	0.453867	BRCA1	protein_coding	17	43044295	43170245	-1
ENSG00000012061	-0.602294	2.11848e-08	ERCC1	protein_coding	19	45407334	45478828	-1
ENSG00000012171	-0.0314123	0.856308	SEMA3B	protein_coding	3	50267558	50277546	1
ENSG00000012174	-1.14101	5.27431e-15	MBTPS2	protein_coding	X	21839617	21885423	1
ENSG00000012211	-0.217069	0.312547	PRICKLE3	protein_coding	X	49174802	49186528	-1
ENSG00000012232	-0.490504	0.000434404	EXTL3	protein_coding	8	28600469	28756561	1
ENSG00000012660	-0.003543	0.982141	ELOVL5	protein_coding	6	53267398	53349179	-1
ENSG00000012817	-0.000139228	0.993794	KDM5D	protein_coding	Y	19703865	19744939	-1
ENSG00000012822	-0.104214	0.644051	CALCOCO1	protein_coding	12	53708517	53727745	-1
ENSG00000012963	-0.346816	0.0122175	UBR7	protein_coding	14	93207241	93229215	1
ENSG00000012983	0.271203	0.0274956	MAP4K5	protein_coding	14	50418501	50561126	-1
ENSG00000013016	0.236377	0.29561	EHD3	protein_coding	2	31234152	31269451	1
ENSG00000013275	-0.160158	0.159913	PSMC4	protein_coding	19	39971165	39981764	1
ENSG00000013288	0.257164	0.24363	MAN2B2	protein_coding	4	6575189	6623362	1
ENSG00000013293	-0.218359	0.0763709	SLC7A14	protein_coding	3	170459548	170586075	-1
ENSG00000013297	-0.101722	0.542382	CLDN11	protein_coding	3	170418868	170454733	1
ENSG00000013306	-0.268711	0.112301	SLC25A39	protein_coding	17	44319625	44324870	-1
ENSG00000013364	-0.185867	0.259216	MVP	protein_coding	16	29820394	29848039	1
ENSG00000013374	-0.00707154	0.978483	NUB1	protein_coding	7	151341772	151378449	1
ENSG00000013375	-0.106377	0.612407	PGM3	protein_coding	6	83147324	83193936	-1
ENSG00000013392	-0.338234	0.045388	RWDD2A	protein_coding	6	83193357	83198935	1
ENSG00000013441	0.482214	0.0147008	CLK1	protein_coding	2	200853009	200864691	-1
ENSG00000013503	0.143995	0.390071	POLR3B	protein_coding	12	106357748	106510198	1
ENSG00000013523	0.100193	0.643895	ANGEL1	protein_coding	14	76781733	76826246	-1
ENSG00000013561	0.108933	0.432429	RNF14	protein_coding	5	141958328	141990292	1
ENSG00000013563	-1.05237	7.63773e-14	DNASE1L1	protein_coding	X	154401236	154412112	-1
ENSG00000013573	-0.232055	0.278362	DDX11	protein_coding	12	31073860	31104799	1
ENSG00000013583	0.0446253	0.832083	HEBP1	protein_coding	12	12974870	13000265	-1
ENSG00000013588	-0.276417	0.231407	GPRC5A	protein_coding	12	12890782	12917937	1
ENSG00000013619	0.032723	0.894031	MAMLD1	protein_coding	X	150361422	150514178	1
ENSG00000013810	-0.175585	0.409099	TACC3	protein_coding	4	1712858	1745171	1
ENSG00000014123	-0.043125	0.823719	UFL1	protein_coding	6	96521595	96555276	1
ENSG00000014138	-0.122899	0.550895	POLA2	protein_coding	11	65261913	65305959	1
ENSG00000014164	0.0640737	0.758037	ZC3H3	protein_coding	8	143437659	143541447	-1
ENSG00000014216	-0.057398	0.807115	CAPN1	protein_coding	11	65180566	65212006	1
ENSG00000014641	-0.196486	0.132578	MDH1	protein_coding	2	63588609	63607197	1
ENSG00000014824	0.000397285	0.995958	SLC30A9	protein_coding	4	41990502	42090461	1
ENSG00000014914	-0.0622107	0.796236	MTMR11	protein_coding	1	149928651	149936879	-1
ENSG00000014919	-0.118744	0.561756	COX15	protein_coding	10	99710868	99732127	-1
ENSG00000015133	0.344075	0.0294778	CCDC88C	protein_coding	14	91271323	91417844	-1
ENSG00000015153	0.0504989	0.817254	YAF2	protein_coding	12	42157104	42238349	-1
ENSG00000015171	0.184129	0.128885	ZMYND11	protein_coding	10	130088	254637	1
ENSG00000015475	0.162109	0.272933	BID	protein_coding	22	17734138	17774770	-1
ENSG00000015479	0.144718	0.444046	MATR3	protein_coding	5	139293674	139331677	1
ENSG00000015532	0.0263332	0.910897	XYLT2	protein_coding	17	50346126	50363138	1
ENSG00000015676	-0.420819	2.55687e-05	NUDCD3	protein_coding	7	44379119	44490658	-1
ENSG00000016864	0.0293795	0.876695	GLT8D1	protein_coding	3	52694486	52706032	-1
ENSG00000017260	0.302812	0.00328132	ATP2C1	protein_coding	3	130850595	131016712	1
ENSG00000017483	-0.697782	0.0206575	SLC38A5	protein_coding	X	48458537	48470260	-1
ENSG00000017797	0.382203	0.00101724	RALBP1	protein_coding	18	9475009	9538114	1
ENSG00000018189	0.216396	0.22972	RUFY3	protein_coding	4	70704204	70808619	1
ENSG00000018236	-0.0496502	0.699542	CNTN1	protein_coding	12	40692439	41072415	1
ENSG00000018408	-0.239943	0.106988	WWTR1	protein_coding	3	149517235	149736714	-1
ENSG00000018510	-0.0307702	0.905309	AGPS	protein_coding	2	177392746	177567024	1
ENSG00000018610	0.0677371	0.738192	STEEP1	protein_coding	X	119538149	119565409	-1
ENSG00000018699	0.0130264	0.961577	TTC27	protein_coding	2	32628032	32821051	1
ENSG00000018869	0.176104	0.419319	ZNF582	protein_coding	19	56375846	56393538	-1
ENSG00000019102	0.493397	0.0868285	VSIG2	protein_coding	11	124747474	124752255	-1
ENSG00000019144	0.155798	0.139425	PHLDB1	protein_coding	11	118606440	118658031	1
ENSG00000019485	0.18597	0.351912	PRDM11	protein_coding	11	45095806	45235110	1
ENSG00000019549	-0.184243	0.211231	SNAI2	protein_coding	8	48917598	48921740	-1
ENSG00000019582	-0.0417148	0.847594	CD74	protein_coding	5	150401637	150412969	-1
ENSG00000019991	1.89608	9.62339e-06	HGF	protein_coding	7	81699010	81770438	-1
ENSG00000019995	0.0805328	0.620616	ZRANB1	protein_coding	10	124942123	124988189	1
ENSG00000020129	-0.0925581	0.634927	NCDN	protein_coding	1	35557473	35567274	1
ENSG00000020181	-0.687554	0.000976123	ADGRA2	protein_coding	8	37784191	37844896	1
ENSG00000020256	0.262841	0.202881	ZFP64	protein_coding	20	52051663	52204308	-1
ENSG00000020426	-0.180009	0.344139	MNAT1	protein_coding	14	60734742	60969965	1
ENSG00000020577	-0.372037	0.0414653	SAMD4A	protein_coding	14	54566117	54793315	1
ENSG00000020922	-0.342095	0.0548775	MRE11	protein_coding	11	94415570	94493885	-1
ENSG00000021300	-0.195964	0.213248	PLEKHB1	protein_coding	11	73646178	73662819	1
ENSG00000021355	-0.00228563	0.989556	SERPINB1	protein_coding	6	2832332	2841959	-1
ENSG00000021574	0.259865	0.0678485	SPAST	protein_coding	2	32063556	32157637	1
ENSG00000021645	0.01161	0.892614	NRXN3	protein_coding	14	78170373	79868291	1
ENSG00000021762	-0.0220704	0.930714	OSBPL5	protein_coding	11	3087107	3166739	-1
ENSG00000021776	0.0235568	0.890009	AQR	protein_coding	15	34851782	34969742	-1
ENSG00000022267	0.12629	0.579928	FHL1	protein_coding	X	136146702	136211359	1
ENSG00000022277	-0.103654	0.423711	RTF2	protein_coding	20	56468585	56519449	1
ENSG00000022556	-0.137044	0.395554	NLRP2	protein_coding	19	54953130	55001142	1
ENSG00000022567	0.501235	0.0824543	SLC45A4	protein_coding	8	141207166	141308305	-1
ENSG00000022840	-0.0630107	0.696146	RNF10	protein_coding	12	120533480	120577588	1
ENSG00000022976	0.299288	0.0979883	ZNF839	protein_coding	14	102317377	102342702	1
ENSG00000023041	-0.147249	0.45297	ZDHHC6	protein_coding	10	112424428	112447572	-1
ENSG00000023171	0.547985	0.0310572	GRAMD1B	protein_coding	11	123358428	123627774	1
ENSG00000023191	-0.120705	0.546307	RNH1	protein_coding	11	494512	507300	-1
ENSG00000023228	0.122607	0.411664	NDUFS1	protein_coding	2	206114817	206159509	-1
ENSG00000023287	0.179001	0.12396	RB1CC1	protein_coding	8	52622458	52745843	-1
ENSG00000023318	0.0490111	0.706109	ERP44	protein_coding	9	99979185	100099052	-1
ENSG00000023330	-0.112158	0.50687	ALAS1	protein_coding	3	52198086	52214327	1
ENSG00000023445	-0.242954	0.239234	BIRC3	protein_coding	11	102317484	102339403	1
ENSG00000023516	0.24019	0.122851	AKAP11	protein_coding	13	42272152	42323261	1
ENSG00000023572	0.086334	0.650355	GLRX2	protein_coding	1	193090866	193106114	-1
ENSG00000023608	-0.246313	0.27417	SNAPC1	protein_coding	14	61762420	61796428	1
ENSG00000023697	0.0288475	0.896072	DERA	protein_coding	12	15911302	16037381	1
ENSG00000023734	-0.0233076	0.87928	STRAP	protein_coding	12	15882387	15903478	1
ENSG00000023839	0.491791	0.0801906	ABCC2	protein_coding	10	99782640	99852594	1
ENSG00000023892	0.0128329	0.91659	DEF6	protein_coding	6	35297818	35321771	1
ENSG00000023902	0.924199	1.61174e-06	PLEKHO1	protein_coding	1	150149183	150164720	1
ENSG00000023909	0.135648	0.50875	GCLM	protein_coding	1	93885199	93909456	-1
ENSG00000024048	0.18622	0.084331	UBR2	protein_coding	6	42564029	42693505	1
ENSG00000024422	0.0411943	0.866164	EHD2	protein_coding	19	47713422	47743134	1
ENSG00000024526	0.129663	0.5647	DEPDC1	protein_coding	1	68474152	68497221	-1
ENSG00000024862	0.108874	0.622618	CCDC28A	protein_coding	6	138773769	138793319	1
ENSG00000025039	0.0445191	0.771239	RRAGD	protein_coding	6	89364616	89412273	-1
ENSG00000025156	-0.184731	0.388647	HSF2	protein_coding	6	122399551	122433119	1
ENSG00000025293	0.110715	0.454014	PHF20	protein_coding	20	35771974	35950370	1
ENSG00000025434	-0.00313838	0.982502	NR1H3	protein_coding	11	47248300	47269033	1
ENSG00000025708	0.175429	0.255583	TYMP	protein_coding	22	50525752	50530032	-1
ENSG00000025770	-0.262275	0.231439	NCAPH2	protein_coding	22	50508224	50524780	1
ENSG00000025772	-2.18817	2.18548e-22	TOMM34	protein_coding	20	44942130	44960397	-1
ENSG00000025796	0.18311	0.247214	SEC63	protein_coding	6	107867756	107958208	-1
ENSG00000025800	-0.291194	0.00300971	KPNA6	protein_coding	1	32108056	32176563	1
ENSG00000026025	-0.631497	0.00177141	VIM	protein_coding	10	17228241	17237593	1
ENSG00000026036	0.0551281	0.767756	RTEL1-TNFRSF6B	protein_coding	20	63659300	63698684	1
ENSG00000026103	0.166134	0.451049	FAS	protein_coding	10	88953813	89029605	1
ENSG00000026297	0.129247	0.50687	RNASET2	protein_coding	6	166922113	166957191	-1
ENSG00000026508	-0.166316	0.217867	CD44	protein_coding	11	35138882	35232402	1
ENSG00000026652	0.563856	0.00252006	AGPAT4	protein_coding	6	161129967	161274061	-1
ENSG00000026950	0.085198	0.705987	BTN3A1	protein_coding	6	26402237	26415208	1
ENSG00000027001	-0.489414	0.00683505	MIPEP	protein_coding	13	23730189	23889400	-1
ENSG00000027075	0.144965	0.373422	PRKCH	protein_coding	14	61187559	61550976	1
ENSG00000027697	0.485829	0.000350979	IFNGR1	protein_coding	6	137197483	137219449	-1
ENSG00000027847	-0.0909078	0.666661	B4GALT7	protein_coding	5	177600132	177610330	1
ENSG00000028116	-0.105293	0.575047	VRK2	protein_coding	2	57907629	58159920	1
ENSG00000028137	-0.393633	0.0514696	TNFRSF1B	protein_coding	1	12166991	12209228	1
ENSG00000028203	0.148589	0.15463	VEZT	protein_coding	12	95217746	95302799	1
ENSG00000028277	-0.613084	0.0635844	POU2F2	protein_coding	19	42086110	42196585	-1
ENSG00000028310	-0.000156085	0.995089	BRD9	protein_coding	5	850291	892801	-1
ENSG00000028528	0.209763	0.0129196	SNX1	protein_coding	15	64094123	64146090	1
ENSG00000028839	-0.131298	0.473852	TBPL1	protein_coding	6	133952170	133990432	1
ENSG00000029153	0.402035	0.0493665	BMAL2	protein_coding	12	27332836	27425289	1
ENSG00000029363	0.0890245	0.625512	BCLAF1	protein_coding	6	136256627	136289851	-1
ENSG00000029364	-0.24973	0.0299736	SLC39A9	protein_coding	14	69398015	69462390	1
ENSG00000029534	0.104586	0.565363	ANK1	protein_coding	8	41653220	41896741	-1
ENSG00000029639	-0.073332	0.732689	TFB1M	protein_coding	6	155256134	155314493	-1
ENSG00000029725	-0.00689806	0.965339	RABEP1	protein_coding	17	5282265	5386340	1
ENSG00000029993	-0.0680715	0.764255	HMGB3	protein_coding	X	150980509	150990771	1
ENSG00000030066	0.0349456	0.858256	NUP160	protein_coding	11	47778087	47848555	-1
ENSG00000030110	-0.437755	0.00689919	BAK1	protein_coding	6	33572547	33580293	-1
ENSG00000030419	-0.0203985	0.922072	IKZF2	protein_coding	2	212999691	213152427	-1
ENSG00000030582	-0.284157	0.172706	GRN	protein_coding	17	44345246	44353106	1
ENSG00000031003	0.277768	0.063618	FAM13B	protein_coding	5	137937960	138051961	-1
ENSG00000031081	-0.0328874	0.835079	ARHGAP31	protein_coding	3	119294383	119420714	1
ENSG00000031691	0.0551084	0.812097	CENPQ	protein_coding	6	49463370	49493107	1
ENSG00000031698	-0.122672	0.396113	SARS1	protein_coding	1	109213918	109238182	1
ENSG00000031823	0.0518914	0.78196	RANBP3	protein_coding	19	5916139	5978142	-1
ENSG00000032219	0.176988	0.38116	ARID4A	protein_coding	14	58298504	58373887	1
ENSG00000032389	-0.159704	0.429161	EIPR1	protein_coding	2	3188925	3377830	-1
ENSG00000032444	0.118951	0.535692	PNPLA6	protein_coding	19	7534004	7561764	1
ENSG00000032742	0.177209	0.34926	IFT88	protein_coding	13	20567138	20691444	1
ENSG00000033011	-0.268664	0.0637237	ALG1	protein_coding	16	5033702	5087379	1
ENSG00000033030	-0.0410678	0.863585	ZCCHC8	protein_coding	12	122471600	122500932	-1
ENSG00000033050	-0.0312974	0.888489	ABCF2	protein_coding	7	151211484	151227205	-1
ENSG00000033100	-0.0565996	0.794733	CHPF2	protein_coding	7	151232483	151240979	1
ENSG00000033170	-0.251193	0.203774	FUT8	protein_coding	14	65410592	65744121	1
ENSG00000033178	0.0740357	0.729509	UBA6	protein_coding	4	67612652	67701155	-1
ENSG00000033327	0.271954	0.0964937	GAB2	protein_coding	11	78215293	78418348	-1
ENSG00000033627	-0.0558238	0.768507	ATP6V0A1	protein_coding	17	42458844	42522582	1
ENSG00000033800	-0.110716	0.448806	PIAS1	protein_coding	15	68054309	68198603	1
ENSG00000033867	0.427786	0.0726946	SLC4A7	protein_coding	3	27372723	27484420	-1
ENSG00000034053	0.145608	0.510352	APBA2	protein_coding	15	28884483	29118315	1
ENSG00000034152	-0.140482	0.505929	MAP2K3	protein_coding	17	21284672	21315232	1
ENSG00000034510	0.0332771	0.89286	TMSB10	protein_coding	2	84905656	84906671	1
ENSG00000034533	-0.252045	0.247214	ASTE1	protein_coding	3	131013875	131027649	-1
ENSG00000034677	0.449282	0.000471922	RNF19A	protein_coding	8	100257060	100336218	-1
ENSG00000034693	-0.111954	0.566045	PEX3	protein_coding	6	143450805	143490616	1
ENSG00000034713	0.0565215	0.76863	GABARAPL2	protein_coding	16	75566375	75577881	1
ENSG00000035115	0.206408	0.310815	SH3YL1	protein_coding	2	217730	266398	-1
ENSG00000035141	0.116978	0.548836	FAM136A	protein_coding	2	70295976	70302067	-1
ENSG00000035403	-0.389599	0.0293707	VCL	protein_coding	10	73995193	74121363	1
ENSG00000035499	-0.426618	0.0809729	DEPDC1B	protein_coding	5	60596912	60700190	-1
ENSG00000035664	0.0241356	0.919404	DAPK2	protein_coding	15	63907036	64072033	-1
ENSG00000035681	0.0953475	0.634041	NSMAF	protein_coding	8	58583508	58659853	-1
ENSG00000035687	-0.416947	0.00458662	ADSS2	protein_coding	1	244408494	244451909	-1
ENSG00000035862	0.438058	0.000265004	TIMP2	protein_coding	17	78852977	78925387	-1
ENSG00000035928	-0.168859	0.116309	RFC1	protein_coding	4	39287456	39366375	-1
ENSG00000036054	0.0136852	0.938634	TBC1D23	protein_coding	3	100260992	100325251	1
ENSG00000036257	-0.377826	0.00124457	CUL3	protein_coding	2	224470150	224585397	-1
ENSG00000036448	0.0506032	0.635637	MYOM2	protein_coding	8	2045046	2165552	1
ENSG00000036473	0.0795788	0.342868	OTC	protein_coding	X	38327598	38422908	1
ENSG00000036549	-0.0483594	0.774344	ZZZ3	protein_coding	1	77562416	77683419	-1
ENSG00000036672	-0.706797	0.0592793	USP2	protein_coding	11	119355215	119381711	-1
ENSG00000037042	-0.0501394	0.835715	TUBG2	protein_coding	17	42659284	42667006	1
ENSG00000037241	-0.301204	0.0940513	RPL26L1	protein_coding	5	172958729	172969771	1
ENSG00000037280	0.224972	0.316728	FLT4	protein_coding	5	180601506	180649624	-1
ENSG00000037474	-0.00434164	0.971313	NSUN2	protein_coding	5	6599239	6633291	-1
ENSG00000037637	0.0338388	0.839613	FBXO42	protein_coding	1	16246840	16352480	-1
ENSG00000037749	0.0637496	0.74156	MFAP3	protein_coding	5	154038959	154220478	1
ENSG00000037757	0.491324	0.00225395	MRI1	protein_coding	19	13764522	13774282	1
ENSG00000037897	0.202784	0.297486	METTL1	protein_coding	12	57768471	57772119	-1
ENSG00000038002	-0.0968394	0.668954	AGA	protein_coding	4	177430774	177442437	-1
ENSG00000038210	0.214344	0.163765	PI4K2B	protein_coding	4	25160663	25279204	1
ENSG00000038219	0.118576	0.506164	BOD1L1	protein_coding	4	13568738	13627725	-1
ENSG00000038274	0.0262336	0.884241	MAT2B	protein_coding	5	163503114	163519558	1
ENSG00000038295	0.0169513	0.924797	TLL1	protein_coding	4	165873237	166104457	1
ENSG00000038358	-0.217097	0.0858055	EDC4	protein_coding	16	67873052	67884499	1
ENSG00000038382	0.32885	0.0142573	TRIO	protein_coding	5	14143342	14532128	1
ENSG00000038427	-0.233175	0.010782	VCAN	protein_coding	5	83471618	83582303	1
ENSG00000038532	0.00288259	0.989113	CLEC16A	protein_coding	16	10944539	11182186	1
ENSG00000039123	7.0504e-05	0.998816	MTREX	protein_coding	5	55307989	55425579	1
ENSG00000039139	-0.0261267	0.873218	DNAH5	protein_coding	5	13690328	14011818	-1
ENSG00000039319	0.149999	0.295697	ZFYVE16	protein_coding	5	80408013	80483379	1
ENSG00000039523	-0.106556	0.531595	RIPOR1	protein_coding	16	67518418	67546788	1
ENSG00000039560	-1.22613	1.97155e-29	RAI14	protein_coding	5	34656328	34832612	1
ENSG00000039650	0.15484	0.392941	PNKP	protein_coding	19	49859882	49878351	-1
ENSG00000040199	0.720704	2.02879e-05	PHLPP2	protein_coding	16	71637835	71724701	-1
ENSG00000040275	-0.447932	0.00347239	SPDL1	protein_coding	5	169583636	169604778	1
ENSG00000040341	0.172304	0.288175	STAU2	protein_coding	8	73420369	73747708	-1
ENSG00000040487	0.0220779	0.931174	SLC66A1	protein_coding	1	19312326	19329300	1
ENSG00000040531	-0.115097	0.595232	CTNS	protein_coding	17	3636459	3663103	1
ENSG00000040633	0.133115	0.356139	PHF23	protein_coding	17	7235029	7239722	-1
ENSG00000040933	0.143356	0.474629	INPP4A	protein_coding	2	98444854	98594392	1
ENSG00000041357	-0.0744066	0.536316	PSMA4	protein_coding	15	78540405	78552417	1
ENSG00000041802	0.105744	0.364141	LSG1	protein_coding	3	194640791	194672463	-1
ENSG00000041880	-0.409368	0.111548	PARP3	protein_coding	3	51942345	51948867	1
ENSG00000041982	-0.0134341	0.899688	TNC	protein_coding	9	115019575	115118207	-1
ENSG00000041988	-0.136944	0.529913	THAP3	protein_coding	1	6624868	6635586	1
ENSG00000042088	-0.158697	0.42125	TDP1	protein_coding	14	89954939	90044764	1
ENSG00000042286	0.0350115	0.892685	AIFM2	protein_coding	10	70098223	70132934	-1
ENSG00000042317	-0.465428	0.0266001	SPATA7	protein_coding	14	88384924	88470350	1
ENSG00000042429	0.0579102	0.811095	MED17	protein_coding	11	93784227	93814963	1
ENSG00000042445	-0.0434103	0.81481	RETSAT	protein_coding	2	85341955	85354531	-1
ENSG00000042493	-0.350851	0.115927	CAPG	protein_coding	2	85394753	85418432	-1
ENSG00000042753	-0.211037	0.229623	AP2S1	protein_coding	19	46838136	46850846	-1
ENSG00000042832	0.158496	0.146471	TG	protein_coding	8	132866958	133134903	1
ENSG00000043093	0.379516	0.0117302	DCUN1D1	protein_coding	3	182938074	182985953	-1
ENSG00000043143	-0.139101	0.526257	JADE2	protein_coding	5	134524312	134583230	1
ENSG00000043514	-0.785908	5.39586e-05	TRIT1	protein_coding	1	39838110	39883511	-1
ENSG00000044090	0.0157665	0.927664	CUL7	protein_coding	6	43037617	43053943	-1
ENSG00000044115	0.0732301	0.591241	CTNNA1	protein_coding	5	138610967	138935034	1
ENSG00000044446	-0.216674	0.285079	PHKA2	protein_coding	X	18892298	18984114	-1
ENSG00000044459	0.13501	0.513443	CNTLN	protein_coding	9	17134982	17503923	1
ENSG00000044574	0.0442138	0.861181	HSPA5	protein_coding	9	125234853	125241382	-1
ENSG00000046647	0.0310174	0.902412	GEMIN8	protein_coding	X	14006726	14029893	-1
ENSG00000046651	0.167784	0.402437	OFD1	protein_coding	X	13734743	13777955	1
ENSG00000046889	-0.00700813	0.976576	PREX2	protein_coding	8	67952046	68237032	1
ENSG00000047056	0.0327208	0.885433	WDR37	protein_coding	10	1049538	1160991	1
ENSG00000047188	0.103249	0.474322	YTHDC2	protein_coding	5	113513694	113595285	1
ENSG00000047230	-0.126826	0.447389	CTPS2	protein_coding	X	16587999	16712936	-1
ENSG00000047249	-0.0995541	0.613806	ATP6V1H	protein_coding	8	53715543	53843558	-1
ENSG00000047315	0.071533	0.579928	POLR2B	protein_coding	4	56977722	57031158	1
ENSG00000047346	-0.0472557	0.845967	ATOSA	protein_coding	15	52581317	52709817	-1
ENSG00000047365	-0.0153687	0.940828	ARAP2	protein_coding	4	35948221	36244514	-1
ENSG00000047410	0.18688	0.264661	TPR	protein_coding	1	186311652	186375693	-1
ENSG00000047578	0.13422	0.414068	KATNIP	protein_coding	16	27550133	27780344	1
ENSG00000047579	-0.244721	0.206346	DTNBP1	protein_coding	6	15522807	15663058	-1
ENSG00000047617	0.649533	0.0228905	ANO2	protein_coding	12	5531869	5946232	-1
ENSG00000047621	0.0995723	0.590209	C12orf4	protein_coding	12	4487735	4538508	-1
ENSG00000047634	0.0989046	0.652795	SCML1	protein_coding	X	17737449	17754988	1
ENSG00000047644	0.349664	0.00966354	WWC3	protein_coding	X	10015254	10144474	1
ENSG00000047648	0.0177386	0.929308	ARHGAP6	protein_coding	X	11117651	11665920	-1
ENSG00000047849	-0.228343	0.0594052	MAP4	protein_coding	3	47850690	48089272	-1
ENSG00000047932	-0.0543563	0.796942	GOPC	protein_coding	6	117560269	117602542	-1
ENSG00000048028	0.0925801	0.609961	USP28	protein_coding	11	113797874	113875572	-1
ENSG00000048052	0.501008	0.0913404	HDAC9	protein_coding	7	18086949	19002416	1
ENSG00000048140	-0.175158	0.24215	TSPAN17	protein_coding	5	176647387	176659054	1
ENSG00000048162	-0.183123	0.374199	NOP16	protein_coding	5	176383946	176388927	-1
ENSG00000048342	0.120372	0.553684	CC2D2A	protein_coding	4	15469865	15601552	1
ENSG00000048392	-0.016352	0.951867	RRM2B	protein_coding	8	102204502	102238961	-1
ENSG00000048405	0.164646	0.335622	ZNF800	protein_coding	7	127346790	127431924	-1
ENSG00000048471	-0.626654	0.000529441	SNX29	protein_coding	16	11976734	12574287	1
ENSG00000048544	-0.162602	0.312907	MRPS10	protein_coding	6	42206807	42217861	-1
ENSG00000048649	0.387671	0.0103919	RSF1	protein_coding	11	77660009	77820869	-1
ENSG00000048707	0.215209	0.243128	VPS13D	protein_coding	1	12230030	12512047	1
ENSG00000048740	0.0180288	0.945867	CELF2	protein_coding	10	10798397	11336675	1
ENSG00000048828	0.0371987	0.753092	FAM120A	protein_coding	9	93451685	93566112	1
ENSG00000048991	0.135617	0.430899	R3HDM1	protein_coding	2	135531455	135725270	1
ENSG00000049089	-0.102324	0.469162	COL9A2	protein_coding	1	40300489	40317813	-1
ENSG00000049130	0.37835	0.138306	KITLG	protein_coding	12	88492793	88580851	-1
ENSG00000049167	-0.149884	0.446079	ERCC8	protein_coding	5	60866454	60945073	-1
ENSG00000049192	0.29572	0.208321	ADAMTS6	protein_coding	5	65148738	65481920	-1
ENSG00000049239	-0.315532	0.0963515	H6PD	protein_coding	1	9234774	9271337	1
ENSG00000049245	0.22381	0.0173413	VAMP3	protein_coding	1	7771296	7781432	1
ENSG00000049246	-0.279812	0.220697	PER3	protein_coding	1	7784291	7845177	1
ENSG00000049249	-0.208379	0.152121	TNFRSF9	protein_coding	1	7915871	7943165	-1
ENSG00000049323	-0.101364	0.616252	LTBP1	protein_coding	2	32946953	33399509	1
ENSG00000049449	0.0309574	0.880969	RCN1	protein_coding	11	32091074	32105722	1
ENSG00000049540	-1.27047	0.0160522	ELN	protein_coding	7	74027789	74069907	1
ENSG00000049541	-0.362296	0.0102274	RFC2	protein_coding	7	74231499	74254458	-1
ENSG00000049618	0.1135	0.447389	ARID1B	protein_coding	6	156776020	157210779	1
ENSG00000049656	0.105804	0.469381	CLPTM1L	protein_coding	5	1317752	1345099	-1
ENSG00000049759	0.194862	0.33653	NEDD4L	protein_coding	18	58044226	58401540	1
ENSG00000049769	-0.0426003	0.828764	PPP1R3F	protein_coding	X	49269793	49301461	1
ENSG00000049860	0.21363	0.0718723	HEXB	protein_coding	5	74640023	74722647	1
ENSG00000049883	0.107588	0.588222	PTCD2	protein_coding	5	72320367	72368395	1
ENSG00000050130	0.0286072	0.887596	JKAMP	protein_coding	14	59484443	59505410	1
ENSG00000050165	0.162007	0.407995	DKK3	protein_coding	11	11956207	12009769	-1
ENSG00000050327	-0.0858014	0.378791	ARHGEF5	protein_coding	7	144355288	144380632	1
ENSG00000050344	-0.0180574	0.945563	NFE2L3	protein_coding	7	26152198	26187137	1
ENSG00000050393	-0.00694331	0.966526	MCUR1	protein_coding	6	13786557	13814568	-1
ENSG00000050405	-0.155159	0.454747	LIMA1	protein_coding	12	50175788	50283520	-1
ENSG00000050426	-0.614241	0.00065418	LETMD1	protein_coding	12	51047962	51060424	1
ENSG00000050438	0.308064	0.183794	SLC4A8	protein_coding	12	51391317	51515763	1
ENSG00000050730	0.109384	0.43206	TNIP3	protein_coding	4	121131408	121227466	-1
ENSG00000050748	0.0837169	0.635326	MAPK9	protein_coding	5	180233143	180292099	-1
ENSG00000050767	-0.0182389	0.874776	COL23A1	protein_coding	5	178237476	178590393	-1
ENSG00000050820	0.0167134	0.935082	BCAR1	protein_coding	16	75228181	75268053	-1
ENSG00000051009	0.163499	0.375074	FHIP1B	protein_coding	11	6211345	6234711	-1
ENSG00000051108	-0.0388898	0.873813	HERPUD1	protein_coding	16	56932142	56944864	1
ENSG00000051128	0.408455	0.0344148	HOMER3	protein_coding	19	18929201	18941261	-1
ENSG00000051180	0.048143	0.856427	RAD51	protein_coding	15	40694774	40732340	1
ENSG00000051341	-0.0352522	0.889015	POLQ	protein_coding	3	121431431	121545988	-1
ENSG00000051382	0.322251	0.030861	PIK3CB	protein_coding	3	138652698	138834928	-1
ENSG00000051523	0.111073	0.615431	CYBA	protein_coding	16	88643275	88651083	-1
ENSG00000051596	0.0129692	0.955658	THOC3	protein_coding	5	175917873	176034680	-1
ENSG00000051620	0.285053	0.015501	HEBP2	protein_coding	6	138403531	138422197	1
ENSG00000051825	-0.10335	0.58509	MPHOSPH9	protein_coding	12	123152320	123244014	-1
ENSG00000052126	0.0368841	0.887102	PLEKHA5	protein_coding	12	19129669	19376400	1
ENSG00000052723	0.488358	0.000732283	SIKE1	protein_coding	1	114769479	114780685	-1
ENSG00000052749	-0.297796	0.120669	RRP12	protein_coding	10	97356358	97426076	-1
ENSG00000052795	0.235206	0.25966	FNIP2	protein_coding	4	158769026	158908050	1
ENSG00000052802	-0.0767793	0.667936	MSMO1	protein_coding	4	165327667	165343164	1
ENSG00000052841	0.303348	0.0460884	TTC17	protein_coding	11	43358920	43494933	1
ENSG00000053254	0.134699	0.484044	FOXN3	protein_coding	14	89124871	89619149	-1
ENSG00000053371	0.042693	0.840538	AKR7A2	protein_coding	1	19303965	19312144	-1
ENSG00000053372	-0.0647666	0.753027	MRTO4	protein_coding	1	19251805	19260128	1
ENSG00000053438	0.00790212	0.978515	NNAT	protein_coding	20	37521206	37523690	1
ENSG00000053501	-0.266023	0.154982	USE1	protein_coding	19	17215346	17219829	1
ENSG00000053747	-0.0417582	0.861503	LAMA3	protein_coding	18	23689453	23956222	1
ENSG00000053770	0.620632	7.31615e-06	AP5M1	protein_coding	14	57268924	57298742	1
ENSG00000053900	0.0920598	0.56615	ANAPC4	protein_coding	4	25377263	25418498	1
ENSG00000054116	-0.568432	3.96292e-06	TRAPPC3	protein_coding	1	36136570	36156053	-1
ENSG00000054118	0.0753999	0.714569	THRAP3	protein_coding	1	36224432	36305357	1
ENSG00000054148	-0.0928224	0.661832	PHPT1	protein_coding	9	136848724	136851027	1
ENSG00000054219	0.604558	0.0490028	LY75	protein_coding	2	159803355	159904756	-1
ENSG00000054267	0.250222	0.0332537	ARID4B	protein_coding	1	235131634	235328219	-1
ENSG00000054277	0.39373	0.116176	OPN3	protein_coding	1	241590102	241677376	-1
ENSG00000054282	0.00737539	0.974181	SDCCAG8	protein_coding	1	243256034	243500091	1
ENSG00000054392	-0.128321	0.548836	HHAT	protein_coding	1	210328252	210676296	1
ENSG00000054523	0.422003	0.00138905	KIF1B	protein_coding	1	10210570	10381603	1
ENSG00000054598	-0.0388671	0.869315	FOXC1	protein_coding	6	1609915	1613897	1
ENSG00000054611	-0.784907	1.00767e-06	TBC1D22A	protein_coding	22	46762617	47175699	1
ENSG00000054654	0.0230596	0.931809	SYNE2	protein_coding	14	63761899	64226433	1
ENSG00000054793	0.329943	0.0255989	ATP9A	protein_coding	20	51596514	51768390	-1
ENSG00000054965	-0.922936	5.91938e-08	FAM168A	protein_coding	11	73400487	73598189	-1
ENSG00000054967	0.602176	0.00908493	RELT	protein_coding	11	73376399	73397474	1
ENSG00000054983	-0.10039	0.547202	GALC	protein_coding	14	87837820	87993665	-1
ENSG00000055044	-0.17377	0.305612	NOP58	protein_coding	2	202265736	202303661	1
ENSG00000055070	-0.900573	4.58301e-24	SZRD1	protein_coding	1	16352575	16398145	1
ENSG00000055130	-0.0625947	0.723004	CUL1	protein_coding	7	148697914	148801110	1
ENSG00000055147	0.0170424	0.933689	FAM114A2	protein_coding	5	153990148	154038936	-1
ENSG00000055163	-0.393026	0.11676	CYFIP2	protein_coding	5	157266079	157395595	1
ENSG00000055208	-0.163016	0.334106	TAB2	protein_coding	6	149218641	149411613	1
ENSG00000055211	0.219845	0.146565	GINM1	protein_coding	6	149566294	149591748	1
ENSG00000055332	0.164861	0.294488	EIF2AK2	protein_coding	2	37099210	37157522	-1
ENSG00000055483	0.147792	0.370957	USP36	protein_coding	17	78787381	78841441	-1
ENSG00000055609	0.303704	0.0970387	KMT2C	protein_coding	7	152134922	152436644	-1
ENSG00000055813	0.578239	0.0187932	CCDC85A	protein_coding	2	56183990	56386172	1
ENSG00000055917	0.0390243	0.80528	PUM2	protein_coding	2	20248691	20352234	-1
ENSG00000055950	-0.810634	6.72008e-08	MRPL43	protein_coding	10	100969458	100987515	-1
ENSG00000056050	-0.30253	0.102636	HPF1	protein_coding	4	169729470	169757944	-1
ENSG00000056097	0.170836	0.201293	ZFR	protein_coding	5	32354350	32444740	-1
ENSG00000056277	0.107757	0.593286	ZNF280C	protein_coding	X	130202707	130268899	-1
ENSG00000056558	0.427297	0.0917135	TRAF1	protein_coding	9	120902393	120929173	-1
ENSG00000056586	-0.00445584	0.981943	RC3H2	protein_coding	9	122844556	122905359	-1
ENSG00000056972	0.63236	0.013529	TRAF3IP2	protein_coding	6	111555381	111606906	-1
ENSG00000057019	0.00903123	0.966482	DCBLD2	protein_coding	3	98795941	98901695	-1
ENSG00000057252	-0.0571534	0.766655	SOAT1	protein_coding	1	179293714	179358680	1
ENSG00000057294	-0.112319	0.546363	PKP2	protein_coding	12	32790745	32896798	-1
ENSG00000057608	-0.220756	0.0280153	GDI2	protein_coding	10	5765223	5842132	-1
ENSG00000057657	0.0601947	0.669169	PRDM1	protein_coding	6	105993463	106109939	1
ENSG00000057663	0.175516	0.262014	ATG5	protein_coding	6	106045423	106325791	-1
ENSG00000057704	0.0851258	0.707544	TMCC3	protein_coding	12	94567122	94650557	-1
ENSG00000057757	0.0272172	0.916703	PITHD1	protein_coding	1	23778418	23788232	1
ENSG00000057935	-0.162935	0.412344	MTA3	protein_coding	2	42494569	42756947	1
ENSG00000058056	-0.0494821	0.84365	USP13	protein_coding	3	179653032	179804366	1
ENSG00000058063	0.038391	0.878727	ATP11B	protein_coding	3	182793503	182921629	1
ENSG00000058085	-0.093491	0.504366	LAMC2	protein_coding	1	183186238	183245127	1
ENSG00000058091	-0.0478608	0.805322	CDK14	protein_coding	7	90466424	91210590	1
ENSG00000058262	-0.101766	0.465014	SEC61A1	protein_coding	3	128051641	128071705	1
ENSG00000058272	0.275891	0.0762783	PPP1R12A	protein_coding	12	79773563	79935460	-1
ENSG00000058404	2.05124	0.00331922	CAMK2B	protein_coding	7	44210019	44334577	-1
ENSG00000058453	-0.16786	0.418939	CROCC	protein_coding	1	16740273	16972964	1
ENSG00000058600	-0.060448	0.728946	POLR3E	protein_coding	16	22297375	22335101	1
ENSG00000058668	0.1032	0.658061	ATP2B4	protein_coding	1	203626832	203744081	1
ENSG00000058673	0.00609211	0.97108	ZC3H11A	protein_coding	1	203795623	203854999	1
ENSG00000058729	-0.0232551	0.923161	RIOK2	protein_coding	5	97160867	97183247	-1
ENSG00000058799	-0.242221	0.206409	YIPF1	protein_coding	1	53851719	53889798	-1
ENSG00000058804	-0.143021	0.363383	NDC1	protein_coding	1	53765478	53838463	-1
ENSG00000059122	0.0585687	0.766628	FLYWCH1	protein_coding	16	2911931	2951208	1
ENSG00000059145	0.250259	0.14713	UNKL	protein_coding	16	1363205	1414751	-1
ENSG00000059377	0.12914	0.327204	TBXAS1	protein_coding	7	139777051	140020325	1
ENSG00000059378	-0.382773	4.67339e-05	PARP12	protein_coding	7	140023749	140062951	-1
ENSG00000059573	-0.0694941	0.733919	ALDH18A1	protein_coding	10	95605941	95656711	-1
ENSG00000059588	0.495334	0.0431927	TARBP1	protein_coding	1	234391313	234479179	-1
ENSG00000059691	-1.03712	8.0679e-10	GATB	protein_coding	4	151670504	151761007	-1
ENSG00000059728	0.201899	0.308936	MXD1	protein_coding	2	69897688	69942945	1
ENSG00000059758	0.102732	0.569186	CDK17	protein_coding	12	96278261	96400480	-1
ENSG00000059769	0.107433	0.630413	DNAJC25	protein_coding	9	111631334	111654351	1
ENSG00000059804	0.0487608	0.849582	SLC2A3	protein_coding	12	7919230	8019007	-1
ENSG00000060069	0.265248	0.0802691	CTDP1	protein_coding	18	79679803	79754503	1
ENSG00000060138	0.233711	0.167731	YBX3	protein_coding	12	10699089	10723323	-1
ENSG00000060140	0.127707	0.570989	STYK1	protein_coding	12	10618923	10674318	-1
ENSG00000060237	0.00602975	0.980157	WNK1	protein_coding	12	752579	911452	1
ENSG00000060339	0.269328	0.053404	CCAR1	protein_coding	10	68721012	68792377	1
ENSG00000060491	0.134475	0.330235	OGFR	protein_coding	20	62804835	62814000	1
ENSG00000060642	0.399599	0.0807114	PIGV	protein_coding	1	26787054	26800659	1
ENSG00000060656	-0.195797	0.318436	PTPRU	protein_coding	1	29236516	29326813	1
ENSG00000060688	-0.0684482	0.680886	SNRNP40	protein_coding	1	31259568	31296788	-1
ENSG00000060718	-0.033931	0.583383	COL11A1	protein_coding	1	102876467	103108872	-1
ENSG00000060749	0.270893	0.0577291	QSER1	protein_coding	11	32892811	32993316	1
ENSG00000060762	0.189287	0.367764	MPC1	protein_coding	6	166364919	166383013	-1
ENSG00000060971	-0.0140736	0.957372	ACAA1	protein_coding	3	38103129	38137242	-1
ENSG00000060982	0.666503	3.49116e-06	BCAT1	protein_coding	12	24810024	24949101	-1
ENSG00000061273	-0.37094	0.0153987	HDAC7	protein_coding	12	47782722	47833132	-1
ENSG00000061656	-0.0400037	0.847139	SPAG4	protein_coding	20	35615829	35621094	1
ENSG00000061676	-0.276654	0.000334522	NCKAP1	protein_coding	2	182909115	183038858	-1
ENSG00000061794	-0.134463	0.433739	MRPS35	protein_coding	12	27710822	27756295	1
ENSG00000061918	-0.131249	0.559547	GUCY1B1	protein_coding	4	155758992	155807811	1
ENSG00000061936	0.21098	0.194424	SFSWAP	protein_coding	12	131711081	131799738	1
ENSG00000061938	0.67334	0.00508959	TNK2	protein_coding	3	195863364	195911945	-1
ENSG00000061987	0.371619	0.0198161	MON2	protein_coding	12	62466817	62600476	1
ENSG00000062194	0.0968535	0.465519	GPBP1	protein_coding	5	57173948	57264679	1
ENSG00000062282	-0.0985056	0.562167	DGAT2	protein_coding	11	75759512	75801535	1
ENSG00000062370	0.230227	0.200987	ZNF112	protein_coding	19	44326555	44367217	-1
ENSG00000062485	-0.405988	8.47461e-07	CS	protein_coding	12	56271699	56300391	-1
ENSG00000062582	-0.015042	0.914086	MRPS24	protein_coding	7	43866558	43869893	-1
ENSG00000062598	0.0117685	0.957758	ELMO2	protein_coding	20	46366050	46432985	-1
ENSG00000062650	0.100706	0.379166	WAPL	protein_coding	10	86435256	86521792	-1
ENSG00000062716	-0.0546879	0.762002	VMP1	protein_coding	17	59707192	59842255	1
ENSG00000062725	0.442388	6.17495e-09	APPBP2	protein_coding	17	60443158	60526242	-1
ENSG00000062822	-0.185823	0.345829	POLD1	protein_coding	19	50384204	50418018	1
ENSG00000063046	-0.594891	0.00187386	EIF4B	protein_coding	12	53006282	53042215	1
ENSG00000063127	-0.0600554	0.723626	SLC6A16	protein_coding	19	49289638	49325215	-1
ENSG00000063169	0.261359	0.178693	BICRA	protein_coding	19	47608196	47703277	1
ENSG00000063176	-0.234117	0.190509	SPHK2	protein_coding	19	48619291	48630717	1
ENSG00000063177	-0.428049	0.00121121	RPL18	protein_coding	19	48615328	48619184	-1
ENSG00000063180	-0.0576918	0.781396	CA11	protein_coding	19	48637946	48646187	-1
ENSG00000063241	-0.420965	0.0207487	ISOC2	protein_coding	19	55452985	55462343	-1
ENSG00000063244	0.100012	0.417376	U2AF2	protein_coding	19	55654146	55674716	1
ENSG00000063245	-1.14231	4.17479e-15	EPN1	protein_coding	19	55675226	55709858	1
ENSG00000063322	0.0445536	0.833077	MED29	protein_coding	19	39391303	39400641	1
ENSG00000063587	0.122419	0.444311	ZNF275	protein_coding	X	153334147	153360110	1
ENSG00000063601	0.171798	0.331814	MTMR1	protein_coding	X	150692971	150765108	1
ENSG00000063660	0.0482555	0.842847	GPC1	protein_coding	2	240435663	240468076	1
ENSG00000063761	-0.310434	0.194945	ADCK1	protein_coding	14	77800109	77935014	1
ENSG00000063854	-0.118369	0.523397	HAGH	protein_coding	16	1795620	1827157	-1
ENSG00000063978	-0.111049	0.414299	RNF4	protein_coding	4	2462220	2515857	1
ENSG00000064012	0.249783	0.26863	CASP8	protein_coding	2	201233443	201361836	1
ENSG00000064042	0.141217	0.505929	LIMCH1	protein_coding	4	41359607	41700044	1
ENSG00000064102	-0.1308	0.434786	INTS13	protein_coding	12	26905181	26938326	-1
ENSG00000064115	0.217382	0.241072	TM7SF3	protein_coding	12	26971579	27014434	-1
ENSG00000064199	-0.111066	0.591789	SPA17	protein_coding	11	124673844	124697518	1
ENSG00000064225	0.740783	0.0136244	ST3GAL6	protein_coding	3	98732236	98821201	1
ENSG00000064309	-0.234531	0.261192	CDON	protein_coding	11	125955796	126063335	-1
ENSG00000064313	-0.0829418	0.607718	TAF2	protein_coding	8	119730774	119832863	-1
ENSG00000064393	0.626067	1.18592e-05	HIPK2	protein_coding	7	139561570	139777998	-1
ENSG00000064419	-0.10732	0.400901	TNPO3	protein_coding	7	128954180	129055173	-1
ENSG00000064490	-0.515384	8.14562e-05	RFXANK	protein_coding	19	19192229	19201869	1
ENSG00000064545	-0.162485	0.458434	TMEM161A	protein_coding	19	19119169	19138513	-1
ENSG00000064547	0.149678	0.39648	LPAR2	protein_coding	19	19623655	19628930	-1
ENSG00000064601	-0.167742	0.217741	CTSA	protein_coding	20	45890144	45898949	1
ENSG00000064607	0.180667	0.311209	SUGP2	protein_coding	19	18990888	19034023	-1
ENSG00000064651	1.41773	8.73367e-17	SLC12A2	protein_coding	5	128083766	128189677	1
ENSG00000064652	0.169239	0.43532	SNX24	protein_coding	5	122843439	123029354	1
ENSG00000064666	-0.155895	0.479027	CNN2	protein_coding	19	1026586	1039068	1
ENSG00000064687	0.189996	0.301581	ABCA7	protein_coding	19	1039997	1065572	1
ENSG00000064692	-0.0101522	0.967846	SNCAIP	protein_coding	5	122311354	122464219	1
ENSG00000064703	0.109613	0.540851	DDX20	protein_coding	1	111754832	111775602	1
ENSG00000064726	0.424084	1.88203e-09	BTBD1	protein_coding	15	83016423	83067252	-1
ENSG00000064763	0.132474	0.539624	FAR2	protein_coding	12	29149016	29341121	1
ENSG00000064932	-0.00493151	0.978515	SBNO2	protein_coding	19	1107637	1174268	-1
ENSG00000064933	0.0222227	0.931559	PMS1	protein_coding	2	189784085	189877629	1
ENSG00000064961	0.122333	0.533052	HMG20B	protein_coding	19	3572777	3579088	1
ENSG00000064989	0.347511	0.0802068	CALCRL	protein_coding	2	187341964	187448460	-1
ENSG00000064995	0.0548298	0.767756	TAF11	protein_coding	6	34877462	34889192	-1
ENSG00000064999	0.927522	3.55714e-05	ANKS1A	protein_coding	6	34889255	35091406	1
ENSG00000065000	-0.0347918	0.850305	AP3D1	protein_coding	19	2100988	2164468	-1
ENSG00000065029	0.161629	0.454014	ZNF76	protein_coding	6	35258909	35295985	1
ENSG00000065054	-0.0388385	0.876839	NHERF2	protein_coding	16	2025356	2039026	1
ENSG00000065057	0.115205	0.60375	NTHL1	protein_coding	16	2039815	2047866	-1
ENSG00000065060	0.18892	0.374602	BLTP3A	protein_coding	6	34792083	34877514	1
ENSG00000065135	-0.0804818	0.453501	GNAI3	protein_coding	1	109548615	109600195	1
ENSG00000065150	-0.234981	0.0432733	IPO5	protein_coding	13	97953658	98024296	1
ENSG00000065154	-0.406525	0.00329276	OAT	protein_coding	10	124397303	124418976	-1
ENSG00000065183	0.105631	0.561171	WDR3	protein_coding	1	117929720	117966543	1
ENSG00000065243	0.247327	0.0372709	PKN2	protein_coding	1	88684222	88836255	1
ENSG00000065268	0.0336256	0.893362	WDR18	protein_coding	19	984332	998438	1
ENSG00000065308	-0.643319	0.00952277	TRAM2	protein_coding	6	52497408	52577060	-1
ENSG00000065320	-0.0596806	0.717836	NTN1	protein_coding	17	9021510	9244000	1
ENSG00000065328	-0.686807	0.003635	MCM10	protein_coding	10	13161558	13211110	1
ENSG00000065357	-0.110094	0.589866	DGKA	protein_coding	12	55927319	55954027	1
ENSG00000065413	0.43754	0.0978741	ANKRD44	protein_coding	2	196967017	197311173	-1
ENSG00000065427	-0.169922	0.0243298	KARS1	protein_coding	16	75627474	75648643	-1
ENSG00000065457	0.120915	0.453539	ADAT1	protein_coding	16	75596868	75623300	-1
ENSG00000065485	0.239579	0.126301	PDIA5	protein_coding	3	123067025	123225227	1
ENSG00000065491	0.0182783	0.929255	TBC1D22B	protein_coding	6	37257772	37332970	1
ENSG00000065518	-0.204144	0.161815	NDUFB4	protein_coding	3	120596328	120602507	1
ENSG00000065526	0.217768	0.148215	SPEN	protein_coding	1	15836095	15940456	1
ENSG00000065534	0.0192621	0.939446	MYLK	protein_coding	3	123610049	123884332	-1
ENSG00000065548	-0.382907	0.00580765	ZC3H15	protein_coding	2	186486253	186509361	1
ENSG00000065559	0.192862	0.179876	MAP2K4	protein_coding	17	12020829	12143830	1
ENSG00000065600	0.35899	0.11676	PACC1	protein_coding	1	212363928	212414901	-1
ENSG00000065609	-0.0896044	0.571128	SNAP91	protein_coding	6	83552880	83709691	-1
ENSG00000065613	0.132702	0.377714	SLK	protein_coding	10	103967140	104029233	1
ENSG00000065615	0.120568	0.553684	CYB5R4	protein_coding	6	83859656	83967423	1
ENSG00000065618	0.0340659	0.831502	COL17A1	protein_coding	10	104031286	104085880	-1
ENSG00000065621	-0.0733287	0.592243	GSTO2	protein_coding	10	104268873	104304950	1
ENSG00000065665	0.0289524	0.910374	SEC61A2	protein_coding	10	12129637	12169961	1
ENSG00000065675	-0.26432	0.244112	PRKCQ	protein_coding	10	6427143	6580301	-1
ENSG00000065717	-0.221952	0.325236	TLE2	protein_coding	19	2997639	3047635	-1
ENSG00000065802	0.222725	0.313541	ASB1	protein_coding	2	238426742	238452250	1
ENSG00000065809	0.191297	0.248444	FAM107B	protein_coding	10	14518557	14774897	-1
ENSG00000065833	-0.212605	0.334531	ME1	protein_coding	6	83210402	83431051	-1
ENSG00000065882	-0.218389	0.170221	TBC1D1	protein_coding	4	37891084	38139175	1
ENSG00000065883	0.252315	0.0352629	CDK13	protein_coding	7	39950121	40099580	1
ENSG00000065911	0.295357	0.149077	MTHFD2	protein_coding	2	74186172	74217565	1
ENSG00000065923	0.493286	0.0264772	SLC9A7	protein_coding	X	46599251	46759118	-1
ENSG00000065970	0.0392659	0.82776	FOXJ2	protein_coding	12	8032716	8055517	1
ENSG00000065978	0.216555	0.225428	YBX1	protein_coding	1	42682418	42703805	1
ENSG00000065989	-0.701282	0.00304622	PDE4A	protein_coding	19	10416773	10469630	1
ENSG00000066027	0.619902	0.000188111	PPP2R5A	protein_coding	1	212285410	212361853	1
ENSG00000066044	-0.00427274	0.970284	ELAVL1	protein_coding	19	7958573	8005659	-1
ENSG00000066056	0.066422	0.717625	TIE1	protein_coding	1	43300982	43323108	1
ENSG00000066084	0.157632	0.40162	DIP2B	protein_coding	12	50504985	50748657	1
ENSG00000066117	-1.40577	5.80784e-56	SMARCD1	protein_coding	12	50085200	50100707	1
ENSG00000066135	-0.0375907	0.851476	KDM4A	protein_coding	1	43650149	43705518	1
ENSG00000066136	-0.209322	0.234736	NFYC	protein_coding	1	40691648	40771603	1
ENSG00000066279	-0.0221121	0.904312	ASPM	protein_coding	1	197084121	197146694	-1
ENSG00000066322	-0.086031	0.56615	ELOVL1	protein_coding	1	43363398	43368074	-1
ENSG00000066379	-0.253783	0.178159	POLR1H	protein_coding	6	30058899	30064909	1
ENSG00000066422	0.129487	0.466037	ZBTB11	protein_coding	3	101648889	101677135	-1
ENSG00000066427	0.339296	0.0176099	ATXN3	protein_coding	14	92044496	92106621	-1
ENSG00000066455	-0.0830172	0.64869	GOLGA5	protein_coding	14	92794305	92839947	1
ENSG00000066468	0.0297087	0.764203	FGFR2	protein_coding	10	121478332	121598458	-1
ENSG00000066557	-0.415579	0.00704279	LRRC40	protein_coding	1	70144805	70205579	-1
ENSG00000066583	-0.0122259	0.963791	ISOC1	protein_coding	5	129094749	129114028	1
ENSG00000066629	-0.308778	0.0574663	EML1	protein_coding	14	99737693	99942060	1
ENSG00000066651	0.264309	0.205185	TRMT11	protein_coding	6	125986479	126203817	1
ENSG00000066654	-0.182448	0.343232	THUMPD1	protein_coding	16	20702816	20742084	-1
ENSG00000066697	0.122664	0.4765	MSANTD3	protein_coding	9	100427143	100451734	1
ENSG00000066735	-0.0148103	0.952527	KIF26A	protein_coding	14	104136454	104180894	1
ENSG00000066739	0.435098	0.000169175	ATG2B	protein_coding	14	96279195	96363341	-1
ENSG00000066777	0.174995	0.275461	ARFGEF1	protein_coding	8	67173511	67343781	-1
ENSG00000066827	0.0631291	0.78452	ZFAT	protein_coding	8	134477788	134713049	-1
ENSG00000066855	0.211806	0.11891	MTFR1	protein_coding	8	65644734	65771261	1
ENSG00000066926	0.0138038	0.958256	FECH	protein_coding	18	57544377	57586732	-1
ENSG00000066933	0.183181	0.166994	MYO9A	protein_coding	15	71822291	72118577	-1
ENSG00000067048	0.00852106	0.875595	DDX3Y	protein_coding	Y	12904108	12920478	1
ENSG00000067057	-0.207529	0.229935	PFKP	protein_coding	10	3066333	3137718	1
ENSG00000067064	0.0432622	0.847139	IDI1	protein_coding	10	1039152	1049119	-1
ENSG00000067066	-0.316682	0.0166566	SP100	protein_coding	2	230415942	230545606	1
ENSG00000067082	0.935305	7.71804e-17	KLF6	protein_coding	10	3775996	3785281	-1
ENSG00000067113	-0.0912281	0.648691	PLPP1	protein_coding	5	55424854	55534969	-1
ENSG00000067141	-0.0234194	0.885584	NEO1	protein_coding	15	73051710	73305205	1
ENSG00000067167	0.0344455	0.885068	TRAM1	protein_coding	8	70573218	70608416	-1
ENSG00000067177	-0.356667	0.0210756	PHKA1	protein_coding	X	72578814	72714319	-1
ENSG00000067182	-0.154759	0.402332	TNFRSF1A	protein_coding	12	6328757	6342114	-1
ENSG00000067191	0.212205	0.34052	CACNB1	protein_coding	17	39173453	39197702	-1
ENSG00000067208	0.011672	0.965893	EVI5	protein_coding	1	92508696	92792404	-1
ENSG00000067221	-0.281458	0.1784	STOML1	protein_coding	15	73978926	73994622	-1
ENSG00000067225	-0.11166	0.567288	PKM	protein_coding	15	72199029	72231819	-1
ENSG00000067248	0.000412735	0.998816	DHX29	protein_coding	5	55256055	55307694	-1
ENSG00000067334	0.0140758	0.955811	DNTTIP2	protein_coding	1	93866284	93879918	-1
ENSG00000067365	-0.165201	0.386742	METTL22	protein_coding	16	8621683	8649654	1
ENSG00000067369	0.0128821	0.938634	TP53BP1	protein_coding	15	43403061	43510728	-1
ENSG00000067445	-0.105908	0.639343	TRO	protein_coding	X	54920462	54931431	1
ENSG00000067533	-0.0075563	0.974221	RRP15	protein_coding	1	218285293	218337983	1
ENSG00000067560	-0.16497	0.0705284	RHOA	protein_coding	3	49359139	49412998	-1
ENSG00000067596	-0.182183	0.0978765	DHX8	protein_coding	17	43483865	43610338	1
ENSG00000067606	0.0105055	0.928652	PRKCZ	protein_coding	1	2050411	2185395	1
ENSG00000067646	0.00295095	0.959284	ZFY	protein_coding	Y	2935281	2982506	1
ENSG00000067704	-0.0299766	0.82304	IARS2	protein_coding	1	220094132	220148041	1
ENSG00000067715	0.0308629	0.659256	SYT1	protein_coding	12	78863993	79452008	1
ENSG00000067798	0.123685	0.562357	NAV3	protein_coding	12	77324641	78213010	1
ENSG00000067829	-0.0280808	0.905342	IDH3G	protein_coding	X	153785766	153794512	-1
ENSG00000067836	-0.0249643	0.915353	ROGDI	protein_coding	16	4796968	4802880	-1
ENSG00000067900	0.221255	0.0665174	ROCK1	protein_coding	18	20944612	21111813	-1
ENSG00000067955	0.651309	9.93347e-11	CBFB	protein_coding	16	67028984	67101058	1
ENSG00000067992	0.000535853	0.999558	PDK3	protein_coding	X	24465244	24550466	1
ENSG00000068001	0.0069267	0.976757	HYAL2	protein_coding	3	50317790	50322782	-1
ENSG00000068024	0.463546	0.01942	HDAC4	protein_coding	2	239048168	239401654	-1
ENSG00000068028	0.161475	0.431082	RASSF1	protein_coding	3	50329782	50340980	-1
ENSG00000068078	0.0100467	0.95659	FGFR3	protein_coding	4	1793293	1808872	1
ENSG00000068079	-0.119659	0.572648	IFI35	protein_coding	17	43006740	43014456	1
ENSG00000068097	0.172597	0.319418	HEATR6	protein_coding	17	60041008	60078922	-1
ENSG00000068120	-0.437185	7.35912e-05	COASY	protein_coding	17	42561467	42566277	1
ENSG00000068137	0.319064	0.141771	PLEKHH3	protein_coding	17	42667914	42676994	-1
ENSG00000068305	0.0143281	0.933406	MEF2A	protein_coding	15	99565417	99716488	1
ENSG00000068308	-0.135377	0.289543	OTUD5	protein_coding	X	48922024	48958386	-1
ENSG00000068323	0.152488	0.297244	TFE3	protein_coding	X	49028726	49043410	-1
ENSG00000068354	-0.821941	5.24956e-07	TBC1D25	protein_coding	X	48539714	48562609	1
ENSG00000068366	-0.513359	0.000103879	ACSL4	protein_coding	X	109624244	109733403	-1
ENSG00000068383	0.511204	0.000609251	INPP5A	protein_coding	10	132537787	132783480	1
ENSG00000068394	-0.293773	0.0737932	GPKOW	protein_coding	X	49113407	49123735	-1
ENSG00000068400	0.278001	0.105514	GRIPAP1	protein_coding	X	48973720	49002265	-1
ENSG00000068438	-0.231494	0.0937393	FTSJ1	protein_coding	X	48476021	48486364	1
ENSG00000068489	-0.425187	0.086022	PRR11	protein_coding	17	59155732	59206709	1
ENSG00000068615	0.267081	0.060781	REEP1	protein_coding	2	86213993	86338083	-1
ENSG00000068650	-0.140497	0.368117	ATP11A	protein_coding	13	112690038	112887168	1
ENSG00000068654	-0.222127	0.196671	POLR1A	protein_coding	2	86020216	86106155	-1
ENSG00000068697	0.175431	0.0869728	LAPTM4A	protein_coding	2	20032650	20051628	-1
ENSG00000068724	-0.159359	0.459627	TTC7A	protein_coding	2	46915869	47076137	1
ENSG00000068745	-0.172136	0.207392	IP6K2	protein_coding	3	48688003	48740353	-1
ENSG00000068784	-0.0808821	0.721155	SRBD1	protein_coding	2	45388680	45612165	-1
ENSG00000068796	0.384438	6.39874e-05	KIF2A	protein_coding	5	62306162	62391025	1
ENSG00000068831	-0.0190713	0.908846	RASGRP2	protein_coding	11	64726911	64745456	-1
ENSG00000068878	-0.0567104	0.693177	PSME4	protein_coding	2	53864069	53970993	-1
ENSG00000068885	0.116952	0.552917	IFT80	protein_coding	3	160256986	160399880	-1
ENSG00000068903	0.027331	0.90744	SIRT2	protein_coding	19	38878555	38899862	-1
ENSG00000068912	-0.068361	0.753402	ERLEC1	protein_coding	2	53787009	53833038	1
ENSG00000068971	0.223763	0.235089	PPP2R5B	protein_coding	11	64917553	64934475	1
ENSG00000069020	0.397356	0.0195498	MAST4	protein_coding	5	66596380	67169593	1
ENSG00000069122	1.43994	0.00324468	ADGRF5	protein_coding	6	46852522	46954943	-1
ENSG00000069248	-0.0408818	0.825821	NUP133	protein_coding	1	229440259	229508341	-1
ENSG00000069275	-0.108135	0.417425	NUCKS1	protein_coding	1	205712822	205750182	-1
ENSG00000069329	0.0909608	0.479943	VPS35	protein_coding	16	46656132	46689518	-1
ENSG00000069345	-0.158543	0.198981	DNAJA2	protein_coding	16	46955362	46973674	-1
ENSG00000069399	0.0310988	0.90419	BCL3	protein_coding	19	44747705	44760044	1
ENSG00000069424	0.125311	0.572648	KCNAB2	protein_coding	1	5990927	6101193	1
ENSG00000069482	0.0235422	0.928307	GAL	protein_coding	11	68683779	68691175	1
ENSG00000069493	0.0407265	0.766611	CLEC2D	protein_coding	12	9664969	9699553	1
ENSG00000069509	-0.287378	0.183719	FUNDC1	protein_coding	X	44523639	44542859	-1
ENSG00000069667	0.193271	0.344578	RORA	protein_coding	15	60488284	61229302	-1
ENSG00000069702	-0.056582	0.81413	TGFBR3	protein_coding	1	91680343	91906335	-1
ENSG00000069812	-0.0345934	0.85255	HES2	protein_coding	1	6412418	6424670	-1
ENSG00000069849	0.810544	8.0679e-10	ATP1B3	protein_coding	3	141876124	141926549	1
ENSG00000069869	0.244168	0.0268464	NEDD4	protein_coding	15	55826922	55993660	-1
ENSG00000069943	-0.341188	0.0651482	PIGB	protein_coding	15	55318960	55355648	1
ENSG00000069956	0.908692	2.4529e-17	MAPK6	protein_coding	15	51952106	52067375	1
ENSG00000069966	0.227877	0.199405	GNB5	protein_coding	15	52115100	52191392	-1
ENSG00000069974	-0.0148469	0.942024	RAB27A	protein_coding	15	55202966	55319113	-1
ENSG00000069998	-0.0276243	0.904298	HDHD5	protein_coding	22	17137511	17165287	-1
ENSG00000070010	-0.221203	0.1251	UFD1	protein_coding	22	19449911	19479202	-1
ENSG00000070018	0.269229	0.11972	LRP6	protein_coding	12	12116025	12267044	-1
ENSG00000070047	0.222771	0.0890695	PHRF1	protein_coding	11	576470	612222	1
ENSG00000070061	0.099231	0.615431	ELP1	protein_coding	9	108866898	108934328	-1
ENSG00000070081	-0.179253	0.320057	NUCB2	protein_coding	11	17208153	17349980	1
ENSG00000070087	-0.0301909	0.902703	PFN2	protein_coding	3	149964904	150050788	-1
ENSG00000070214	0.252037	0.198543	SLC44A1	protein_coding	9	105244622	105439171	1
ENSG00000070269	0.0209911	0.936449	TMEM260	protein_coding	14	56488354	56650606	1
ENSG00000070366	-0.159179	0.36552	SMG6	protein_coding	17	2059839	2303785	-1
ENSG00000070367	0.753624	9.4372e-09	EXOC5	protein_coding	14	57200507	57268905	-1
ENSG00000070371	0.00913548	0.96866	CLTCL1	protein_coding	22	19179473	19291719	-1
ENSG00000070404	-0.931076	0.0023777	FSTL3	protein_coding	19	676392	683392	1
ENSG00000070413	-0.503644	0.000154153	DGCR2	protein_coding	22	19036282	19122454	-1
ENSG00000070423	-0.0102692	0.963667	RNF126	protein_coding	19	647526	663233	-1
ENSG00000070444	-0.0983168	0.606305	MNT	protein_coding	17	2384073	2401104	-1
ENSG00000070476	0.220887	0.251221	ZXDC	protein_coding	3	126437601	126475891	-1
ENSG00000070495	0.0123601	0.960436	JMJD6	protein_coding	17	76712832	76726799	-1
ENSG00000070501	0.172735	0.344777	POLB	protein_coding	8	42338454	42371808	1
ENSG00000070540	-0.289981	0.102268	WIPI1	protein_coding	17	68420948	68457513	-1
ENSG00000070610	0.670247	0.000124257	GBA2	protein_coding	9	35736866	35749228	-1
ENSG00000070614	-0.152623	0.26254	NDST1	protein_coding	5	150485818	150558211	1
ENSG00000070669	0.175789	0.206201	ASNS	protein_coding	7	97851677	97872542	-1
ENSG00000070718	0.304404	0.175401	AP3M2	protein_coding	8	42152946	42171673	1
ENSG00000070756	-0.367657	0.042924	PABPC1	protein_coding	8	100685816	100722809	-1
ENSG00000070759	-0.138392	0.484348	TESK2	protein_coding	1	45343883	45491163	-1
ENSG00000070761	-0.147982	0.46608	CFAP20	protein_coding	16	58113592	58129381	-1
ENSG00000070770	-0.0295093	0.871584	CSNK2A2	protein_coding	16	58157907	58198106	-1
ENSG00000070778	0.25528	0.168535	PTPN21	protein_coding	14	88465778	88555007	-1
ENSG00000070785	-0.371141	0.0192771	EIF2B3	protein_coding	1	44850522	44986722	-1
ENSG00000070814	-0.0722701	0.600316	TCOF1	protein_coding	5	150357629	150400308	1
ENSG00000070831	0.0210544	0.933441	CDC42	protein_coding	1	22052627	22101360	1
ENSG00000070882	0.0972567	0.667852	OSBPL3	protein_coding	7	24796540	24981634	-1
ENSG00000070950	-0.417898	0.00684607	RAD18	protein_coding	3	8775402	8963773	-1
ENSG00000070961	0.725494	2.41588e-08	ATP2B1	protein_coding	12	89588049	89709366	-1
ENSG00000071051	0.0069137	0.979382	NCK2	protein_coding	2	105744912	105894274	1
ENSG00000071054	0.342577	0.0137905	MAP4K4	protein_coding	2	101696850	101894690	1
ENSG00000071073	0.180877	0.420403	MGAT4A	protein_coding	2	98619106	98731132	-1
ENSG00000071082	-0.312147	0.0350169	RPL31	protein_coding	2	101002229	101024032	1
ENSG00000071127	0.0447218	0.812641	WDR1	protein_coding	4	10068089	10116972	-1
ENSG00000071189	-0.109524	0.46608	SNX13	protein_coding	7	17790761	17940501	-1
ENSG00000071205	-0.121466	0.582895	ARHGAP10	protein_coding	4	147732063	148072776	1
ENSG00000071242	0.243455	0.0786804	RPS6KA2	protein_coding	6	166409364	166906451	-1
ENSG00000071243	0.284325	0.0683295	ING3	protein_coding	7	120950763	120977216	1
ENSG00000071246	0.2205	0.315051	VASH1	protein_coding	14	76761468	76783015	1
ENSG00000071282	-0.741232	0.0519453	LMCD1	protein_coding	3	8501807	8574668	1
ENSG00000071462	0.130979	0.404275	BUD23	protein_coding	7	73683597	73698212	1
ENSG00000071537	0.140302	0.485442	SEL1L	protein_coding	14	81471547	81533853	-1
ENSG00000071539	-0.360001	0.0421817	TRIP13	protein_coding	5	892884	919357	1
ENSG00000071553	0.0859329	0.673069	ATP6AP1	protein_coding	X	154428633	154436516	1
ENSG00000071564	0.189918	0.166217	TCF3	protein_coding	19	1609291	1652615	-1
ENSG00000071575	0.54477	0.00102457	TRIB2	protein_coding	2	12716910	12742734	1
ENSG00000071626	-0.0510751	0.730946	DAZAP1	protein_coding	19	1407569	1435687	1
ENSG00000071655	-0.00227531	0.993794	MBD3	protein_coding	19	1573596	1592865	-1
ENSG00000071794	-0.111646	0.482366	HLTF	protein_coding	3	149030127	149086554	-1
ENSG00000071859	-0.137953	0.398199	FAM50A	protein_coding	X	154444141	154450654	1
ENSG00000071889	-0.173762	0.407307	FAM3A	protein_coding	X	154506159	154516242	-1
ENSG00000071894	0.194499	0.342401	CPSF1	protein_coding	8	144393229	144409335	-1
ENSG00000071967	0.334416	0.136148	CYBRD1	protein_coding	2	171522247	171558129	1
ENSG00000071994	-0.0771287	0.641116	PDCD2	protein_coding	6	170575295	170584692	-1
ENSG00000072042	0.0724089	0.674759	RDH11	protein_coding	14	67676800	67695793	-1
ENSG00000072062	-0.1208	0.432742	PRKACA	protein_coding	19	14091688	14118084	-1
ENSG00000072071	-0.108082	0.618364	ADGRL1	protein_coding	19	14147743	14206187	-1
ENSG00000072110	-0.265034	0.063616	ACTN1	protein_coding	14	68874128	68979440	-1
ENSG00000072121	-0.398796	0.00551716	ZFYVE26	protein_coding	14	67727374	67816590	-1
ENSG00000072133	0.103861	0.644051	RPS6KA6	protein_coding	X	84058346	84206356	-1
ENSG00000072134	-0.619837	3.04226e-06	EPN2	protein_coding	17	19215615	19336715	1
ENSG00000072135	-0.082914	0.713536	PTPN18	protein_coding	2	130356045	130375405	1
ENSG00000072163	-0.126545	0.542506	LIMS2	protein_coding	2	127638381	127681786	-1
ENSG00000072195	-0.121679	0.490535	SPEG	protein_coding	2	219434843	219493629	1
ENSG00000072201	0.0131939	0.940828	LNX1	protein_coding	4	53459301	53701405	-1
ENSG00000072210	-0.0633271	0.756615	ALDH3A2	protein_coding	17	19648136	19685760	1
ENSG00000072274	0.115533	0.531689	TFRC	protein_coding	3	196012511	196082153	-1
ENSG00000072310	0.241123	0.222164	SREBF1	protein_coding	17	17810399	17837002	-1
ENSG00000072364	0.245585	0.0765936	AFF4	protein_coding	5	132875395	132963634	-1
ENSG00000072401	0.0737174	0.749284	UBE2D1	protein_coding	10	58334979	58370751	1
ENSG00000072415	0.104313	0.458174	PALS1	protein_coding	14	67240713	67336061	1
ENSG00000072422	1.03496	1.00437e-12	RHOBTB1	protein_coding	10	60869438	61001440	-1
ENSG00000072501	-0.425823	0.0016081	SMC1A	protein_coding	X	53374149	53422728	-1
ENSG00000072506	0.108599	0.537366	HSD17B10	protein_coding	X	53431258	53434370	-1
ENSG00000072518	-0.126945	0.423724	MARK2	protein_coding	11	63838928	63911020	1
ENSG00000072571	-0.0244345	0.882824	HMMR	protein_coding	5	163460203	163491941	1
ENSG00000072609	-0.185339	0.166538	CHFR	protein_coding	12	132822187	132956304	-1
ENSG00000072682	0.0123982	0.961101	P4HA2	protein_coding	5	132190147	132295315	-1
ENSG00000072736	-0.0516291	0.782697	NFATC3	protein_coding	16	68084751	68229259	1
ENSG00000072756	0.173403	0.329931	TRNT1	protein_coding	3	3126933	3153435	1
ENSG00000072778	0.507959	1.80098e-06	ACADVL	protein_coding	17	7217125	7225266	1
ENSG00000072786	-0.0833592	0.592348	STK10	protein_coding	5	172042079	172188224	-1
ENSG00000072803	0.152111	0.294062	FBXW11	protein_coding	5	171861549	172006873	-1
ENSG00000072840	0.0296953	0.903441	EVC	protein_coding	4	5711201	5814305	1
ENSG00000072849	0.26221	0.140075	DERL2	protein_coding	17	5471254	5486811	-1
ENSG00000072864	-0.322149	0.0446676	NDE1	protein_coding	16	15643267	15734691	1
ENSG00000072952	0.170282	0.314163	IRAG1	protein_coding	11	10573091	10693988	-1
ENSG00000072954	-0.0766497	0.692601	TMEM38A	protein_coding	19	16661139	16690023	1
ENSG00000072958	-0.141965	0.404275	AP1M1	protein_coding	19	16197854	16245906	1
ENSG00000073008	-0.115106	0.588222	PVR	protein_coding	19	44643798	44666162	1
ENSG00000073050	-0.223018	0.276131	XRCC1	protein_coding	19	43543311	43580473	-1
ENSG00000073060	-0.674961	6.38712e-05	SCARB1	protein_coding	12	124776856	124882668	-1
ENSG00000073111	-0.717411	2.00567e-05	MCM2	protein_coding	3	127598223	127622436	1
ENSG00000073146	-2.01901	4.84752e-06	MOV10L1	protein_coding	22	50090006	50161690	1
ENSG00000073150	0.750711	0.0494793	PANX2	protein_coding	22	50170731	50180295	1
ENSG00000073169	0.0244244	0.92561	SELENOO	protein_coding	22	50201011	50217616	1
ENSG00000073282	-0.032114	0.59322	TP63	protein_coding	3	189631389	189897276	1
ENSG00000073331	0.0112288	0.966302	ALPK1	protein_coding	4	112285509	112442621	1
ENSG00000073350	0.554265	0.0802068	LLGL2	protein_coding	17	75525080	75575209	1
[truncated: 13,579 more rows]

## Sheet: TNF 4h siRelA vs TNF 0h Cntrl
ensembl_gene_id	log2FoldChange	FDR	external_gene_name	gene_biotype	chromosome_name	start_position	end_position	strand
[truncated: 17,530 more rows]

[truncated: 1 more sheets: TNF 10h siRelA vs TNF 0h Cntrl]
