# Supplementary material for: NF-κB is a central regulator of hypoxia-induced gene expression
Source: EMBO Rep. 2025 Nov 26;27(2):416–32. doi: 10.1038/s44319-025-00651-x (PMC12852801; doi:10.1038/s44319-025-00651-x)
Supplement: Supplementary file 7 — Source data Fig. 1 [file 44319_2025_651_MOESM7_ESM.zip]

Archive with 14 entries (13 files):
- Figure 1/
- __MACOSX/._Figure 1
- Figure 1/Figure 1 G venn diagram.xlsx
- __MACOSX/Figure 1/._Figure 1 G venn diagram.xlsx
- Figure 1/Figure 1 C volcano plot.xlsx
- __MACOSX/Figure 1/._Figure 1 C volcano plot.xlsx
- Figure 1/Figure 1 F venn diagram.xlsx
- __MACOSX/Figure 1/._Figure 1 F venn diagram.xlsx
- Figure 1/Figure 1 B volcano plot.xlsx
- __MACOSX/Figure 1/._Figure 1 B volcano plot.xlsx
- Figure 1/Figure 1 D volcano plot.xlsx
- __MACOSX/Figure 1/._Figure 1 D volcano plot.xlsx
- Figure 1/Figure 1 E volcano plot.xlsx
- __MACOSX/Figure 1/._Figure 1 E volcano plot.xlsx
