# Supplementary material for: NF-κB is a central regulator of hypoxia-induced gene expression
Source: EMBO Rep. 2025 Nov 26;27(2):416–32. doi: 10.1038/s44319-025-00651-x (PMC12852801; doi:10.1038/s44319-025-00651-x)
Supplement: Supplementary file 7 — Source data Fig. 1 [file 44319_2025_651_MOESM7_ESM.zip › Figure 1/Figure 1 G venn diagram.xlsx]

## Sheet: RelA Down
external_gene_name
AAMDC
AASS
ABCA8
ABCC8
ABHD17C
ACACB
ACAD8
ACADL
ACADM
ACADSB
ACAP2
ACER3
ACOT7
ACSL1
ACTA2
ACTC1
ACTG2
ACYP1
ADAT1
ADCK1
ADGRG6
ADI1
AGFG2
AGMAT
AHI1
AHSA1
AIFM1
AIMP2
AK6
AKAP7
AKIRIN1
AKR1B10
AKR1C1
AKR1C2
AKR1C3
ALDH16A1
ALDH1A3
ALDH2
ALDH3A1
ALDH4A1
ALDH5A1
ALDH7A1
ALDH9A1
ALG10
ALG6
ALKBH8
ALPL
ALX1
ALYREF
AMACR
AMER1
ANAPC13
ANAPC15
ANKEF1
ANKRD49
ANKRD52
ANLN
ANPEP
ANXA11
ANXA2R-AS1
ANXA2R-OT1
ANXA6
ANXA7
AP1AR
AP1M2
AP4B1
APOBEC3B
APOL3
APOL6
ARAP3
ARFGAP2
ARFGEF1
ARHGAP11A
ARHGAP19
ARHGAP23
ARHGAP33
ARL14EP
ARL2BP
ARL3
ARL6IP1
ARMCX1
ARMCX2
ARMCX3
ARMCX6
ARPC5
ARPIN
ARSB
ARV1
ASF1A
ASPM
ASRGL1
ATAD2
ATF5
ATF7IP
ATF7IP2
ATG2B
ATG3
ATOH8
ATP10D
ATP23
ATP2A1-AS1
ATP5MC1
ATP6V0D1
ATP6V0E2
ATP6V0E2-AS1
ATRIP
AUNIP
AUP1
AURKA
AURKB
B3GALNT1
B3GLCT
BABAM1
BAG2
BAMBI
BARD1
BCAS3
BCAS4
BCL2
BCS1L
BFSP1
BIRC5
BLM
BLMH
BLOC1S3
BLVRB
BORA
BORCS7
BRCA1
BRD8
BRIP1
BRME1
BRMS1
BRMS1L
BTBD7
BTG2
BUB1
BUB1B
BUD23
BZW2
C17orf75
C18orf54
C1orf109
C1orf112
C1orf131
C1QTNF2
C1QTNF6
C21orf91
C2CD2L
C3
C4BPA
C4BPB
C4orf33
C5
C5AR1
C5AR2
C5orf34
C9orf72
CACNB2
CACTIN
CADPS2
CALCOCO2
CAMKK1
CARD8
CARD9
CASP10
CASP3
CASP6
CASP9
CBFB
CBLN2
CBR3
CCDC126
CCDC138
CCDC15
CCDC150
CCDC169
CCDC18
CCDC66
CCDC69
CCDC74A
CCDC74B
CCDC77
CCDC86
CCL2
CCN2
CCNA1
CCNA2
CCNB1
CCNB2
CCND1
CCND3
CCNF
CCNO
CCNQ
CCNT1
CCNYL1
CCP110
CD82
CDAN1
CDC20
CDC25B
CDC25C
CDC45
CDC5L
CDCA3
CDCA5
CDCA8
CDH11
CDH12
CDH7
CDK1
CDK6
CDKL1
CDKN2AIP
CDKN2AIPNL
CDKN3
CDR2
CDS2
CDX2
CEMIP2
CENPA
CENPC
CENPE
CENPF
CENPH
CENPI
CENPJ
CENPK
CENPL
CENPM
CENPN
CENPO
CENPP
CENPS
CENPU
CENPW
CEP112
CEP295
CEP55
CEP70
CEP76
CEP78
CEP85
CEP97
CES3
CFL2
CGNL1
CHAC2
CHAF1B
CHCHD2P4
CHDH
CHORDC1
CHRNA5
CHROMR
CHST13
CHST8
CHSY3
CIAO2A
CIBAR1
CILK1
CIP2A
CIT
CKAP2
CKAP2L
CKAP5
CKS1B
CKS2
CLCN5
CLIC6
CLIP1
CLN6
CLSPN
CMC2
CMTR1
CNDP2
CNN1
CNTN1
CNTNAP3
CNTRL
COA7
COBLL1
COL1A1
COL3A1
COMMD7
COMMD8
COPS4
COX14
CPNE3
CPS1
CPT1A
CRB1
CREM
CRISPLD2
CROT
CRY1
CRYAB
CRYZ
CSF1
CSF2RA
CSPG4BP
CUX2
CWF19L2
CXXC4
CYBRD1
CYP24A1
CYP26B1
CYP2D6
CYP4F11
CYP4F3
CYP4V2
CYSLTR2
DAB1
DAGLA
DBF4
DBF4B
DBR1
DCAF13
DCAF4
DCAKD
DCK
DCLRE1A
DCP2
DCTPP1
DCUN1D1
DDIAS
DDX10
DDX12B
DDX39A
DDX5
DDX60
DEPDC1
DEPDC1B
DGAT2
DGCR6L
DGKZ
DHRS4
DHRS4L2
DHRS7B
DHRSX
DHX29
DHX58
DHX9
DIAPH3
DIO2
DIS3L
DLD
DLEU2
DLG2
DLGAP1-AS1
DLGAP1-AS2
DLGAP5
DLX1
DLX2
DLX5
DLX6
DNA2
DNAJA1
DNAJB4
DNAJC12
DNAJC19
DNAJC8
DNM1L
DNMT3B
DOK7
DOLPP1
DONSON
DPH5-DT
DSC3
DSCC1
DSN1
DSTN
DTD2
DTNBP1
DTX3L
DUSP2
E2F2
E2F8
EAPP
ECHDC1
ECT2
EDIL3
EEA1
EEF1A1P19
EEF1E1
EEF2KMT
EEIG2
EFCAB11
EFCAB7
EGF
EGFLAM
EHHADH
EID2
EIF2AK2
EIF2AK4
EIF2B3
EIF5A2
ELFN1-AS1
ELMOD3
ELOVL4
ELOVL6
EMC4
EMP2
ENGASE
ENO3
ENOX2
ENTPD5
ENTPD7
ENY2
EPHX1
EPM2A
ERAP2
ERCC6L
ERG
ERV3-1
ESCO2
ESPL1
ETNK1
ETNPPL
ETV1
EXO1
EXOC6
EXOG
FABP7
FAH
FAHD2A
FAIM
FAM111A
FAM111A-DT
FAM111B
FAM124A
FAM133A
FAM136A
FAM163A
FAM171B
FAM177A1
FAM217B
FAM222A
FAM241B
FAM72A
FAM72B
FAM72C
FAM72D
FAM76A
FAM81A
FAM83D
FAM91A1
FANCB
FANCD2
FANCE
FANCM
FBXO17
FBXO30
FBXO32
FBXO4
FBXO43
FBXW10
FBXW10B
FDX1
FECH
FGD5-AS1
FH
FIGN
FJX1
FKBP5
FKBP7
FLI1
FLYWCH1
FMO2
FOXA1
FOXE1
FOXF1
FOXL2
FOXM1
FOXN2
FOXO4
FOXRED2
FPGT
FUT8
FZD6
G2E3
G3BP2
GABPB2
GALM
GALNT10
GALT
GAPT
GAS2L3
GAS7
GATA2
GATA2-AS1
GATC
GBP1
GBP2
GDA
GEMIN5
GEMIN6
GEN1
GINS1
GINS2
GINS3
GINS4
GK
GLMN
GLP2R
GLRX2
GLUL
GLYR1
GMFB
GNAL
GNB1L
GOLGA2P5
GOLIM4
GOLM2
GOT1
GPAT2
GPATCH4
GPD1L
GPD2
GPM6A
GPR176
GPR183
GPRIN3
GPX4
GRAMD1B
GREB1L
GRK3
GRK6
GRSF1
GSDMD
GSEC
GSR
GSTA4
GSTM4
GTF2B
GTF2IRD1
GTF3C6
GTSE1
GYG1
GYG2
H1-10-AS1
H2AX
H2AZ1
H2AZ2
HABP4
HACD1
HACD2
HASPIN
HAUS1
HAUS3
HAUS8
HEATR5A
HECW1
HELB
HELLPAR
HERC5
HERC6
HGH1
HIBCH
HIF1A-AS1
HIKESHI
HINT2
HIP1
HIRIP3
HJURP
HK2-DT
HLA-DRB1
HLA-F
HMGB1
HMGB1P10
HMGB1P5
HMGB1P6
HMGB2
HMGB3
HMGN2
HMGN3
HMGN5
HMMR
HMX3
HNRNPCP1
HNRNPLL
HOXA-AS2
HOXB-AS3
HOXB13
HOXB5
HOXB6
HPDL
HSP90AA1
HSPA1A
HSPA1B
HSPA8
HSPA8P4
HSPB8
HSPBAP1
HSPE1
HSPH1
HUNK
HYKK
ICA1
ICA1L
ID1
ID2
ID3
ID4
IDE
IDH3A
IFI16
IFI35
IFI44
IFI44L
IFIH1
IFIT1
IFIT2
IFIT3
IFIT5
IFT57
IFT74
IL17RB
ILRUN
IMMP1L
INCENP
ING3
INO80C
INPP5J
INPP5K
INSL4
INTS15
IQCE
IQCH-AS1
IQGAP2
IQGAP3
IRAK3
IRF2
ISOC1
ITPK1
ITSN1
JADE2
JADE3
JAK2
JAKMIP3
JPH2
KALRN
KATNAL2
KATNBL1
KAZALD1
KBTBD8
KCNG1
KCNH5
KCNIP3
KDM8
KIAA0586
KICS2
KIF11
KIF14
KIF15
KIF18A
KIF18B
KIF20A
KIF20B
KIF22
KIF23
KIF2C
KIF4A
KIF5C
KIFC1
KLHL1
KLHL13
KLHL5
KNL1
KNSTRN
KPNA2
KPNA6
KREMEN1
KSR1
KYNU
LACTB2
LAMTOR2
LANCL1
LANCL1-AS1
LANCL2
LAP3
LARP4
LARP7
LDB3
LGALS9
LGSN
LIFR
LIG3
LIMK2
LIN52
LINC00543
LINC00689
LINC00987
LINC01089
LINC01963
LINC02593
LINC02614
LINC02958
LLPH
LMNB1
LMO4
LNP1
LNX2
LONRF3
LPAL2
LPCAT3
LRR1
LRRC8B
LRRFIP2
LRRK1
LRRK2
LRRN2
LSM2
LSM5
LSM6
LTB4R
LTB4R2
LTV1
LXN
LYRM1
LYRM2
M1AP
MACROD1
MAD2L1
MAMLD1
MANSC1
MAOB
MAP1A
MAP2K6
MAP3K4-AS1
MAP7-AS1
MAPK4
MAPKBP1
MARCOL
MARK1
MASTL
MAT2B
MATN3
MBNL1
MBNL1-AS1
MBNL3
MCM10
MCM9
MCTP1
MDM1
ME2
MECOM
MED21
MED29
MEGF9
MELK
MEOX1
MEPCE
METTL25
METTL3
METTL4
METTL7A
MFAP5
MFF
MFSD1
MFSD12
MGME1
MIPOL1
MIS12
MIS18BP1
MKI67
MKNK1
MLH1
MLKL
MMP15
MOCOS
MON1A
MPC1
MPHOSPH9
MPND
MPP1
MPPED2
MPV17L2
MPZL3
MRAS
MRC1
MRE11
MRO
MRPL15
MRPL24
MRPL35
MRPL4
MRPL49
MRPL51
MRPL58
MRPL9
MRPS36
MRS2
MSRA
MSRB3
MSTO1
MSX1
MSX2
MT-ATP6
MT-ATP8
MT-CO1
MT-CO2
MT-CO3
MT-CYB
MT-ND1
MT-ND2
MT-ND3
MT-ND4
MT-ND4L
MT-RNR2
MT-TC
MT-TG
MT-TH
MT-TL1
MT-TN
MT-TR
MT-TY
MTATP6P1
MTCO1P12
MTERF2
MTERF3
MTFMT
MTFR2
MTHFD1
MTMR10
MTMR12
MTND2P28
MTUS1
MVB12B
MX1
MXD3
MYBL2
MYLK
MYLK3
MYOCD
MYORG
MYPN
MYPOP
N4BP2
NAA16
NAA30
NAA50
NABP2
NADK2
NAPEPLD
NAT1
NBN
NCAPD2
NCAPG
NCAPH
NCKAP1
NCOA4
NCOA5
NDC80
NDST3
NDUFA6
NDUFAF1
NDUFAF4
NDUFB6
NDUFS5
NECAB1
NEDD1
NEIL3
NEK10
NEK2
NEU3
NEXN
NFATC2
NFATC3
NFKB1
NFKBIA
NFKBIB
NFYB
NFYC
NHSL2
NINJ2
NIPAL2
NLRC5
NME2
NMI
NMRAL2P
NMU
NNMT
NNT
NOC4L
NOD1
NOL6
NOP2
NOP9
NOPCHAP1
NOSTRIN
NPAS4
NPTX1
NQO1
NQO2
NR2F2
NR4A1
NR4A2
NR4A3
NRGN
NRP2
NSMCE4A
NTNG1
NUAK2
NUB1
NUCKS1
NUDT16
NUDT4
NUF2
NUFIP1
NUP35
NUP93
NUSAP1
NWD1
NXPE3
NXT2
OAF
OAS3
OASL
OAT
OGDH
OGG1
OIP5
OLFM1
ORC6
OSBPL11
OSBPL5
OSGEP
OSGIN1
OSR2
OTOG
P2RX1
PABIR1
PABIR2
PAK3
PALMD
PALS1
PARM1
PARN
PARP12
PARP14
PARP9
PARPBP
PAX6
PBK
PBX3
PCCA-DT
PCDH11X
PCDH17
PCDHA12
PCDHAC2
PCDHGC3
PCF11
PCLAF
PCNA
PDCL3
PDE4DIPP2
PDE7B
PDHB
PDIA4
PDIA5
PDIK1L
PDK2
PDK4
PDLIM3
PDS5A
PDX1
PDXDC2P-NPIPB14P
PER3
PEX1
PGBD2
PHACTR2
PHACTR4
PHETA1
PHF19
PHIP
PHKB
PHLDB2
PHLPP2
PHTF2
PI15
PI4K2B
PIF1
PIGN
PIGW
PIGX
PIMREG
PIP5K1B
PIP5K1C
PIR
PITHD1
PITX2
PKD2
PKDCC
PLA2G4A
PLCL1
PLEKHA3
PLEKHA6
PLEKHA7
PLEKHB2
PLK1
PLK4
PLPP3
PLSCR1
PLSCR4
PLUT
PMP22
PNP
POC1A
POC5
PODNL1
POLA2
POLE2
POLE3
POLQ
POLR2I
POMZP3
POP1
POR
POU3F2
PPIL1
PPIP5K2
PPM1K
PPM1L
PPP1CA
PPP2R5D
PPP6R3
PQBP1
PRC1
PRDX6
PRIMPOL
PRKACA
PRKCB
PRKCZ
PRMT3
PRMT7
PRNP
PRORP
PROSER1
PRPS2
PRPSAP1
PRR11
PRR11-AS1
PRR34
PRRT1
PRRX1
PRTFDC1
PSMA3
PSMB8
PSMC2
PSMD5
PSME2
PSME3
PSRC1
PTCHD4
PTOV1-AS2
PTP4A2
PTTG1
PUS10
PXMP4
PYCR3
PYURF
PZP
QDPR
QRICH2
QRSL1
QTRT2
R3HDM1
RAB11FIP2
RAB2A
RAB33B-AS1
RAB35
RAB3C
RAB3IL1
RAB42
RAB8A
RABEPK
RACGAP1
RAD1
RAD51AP1
RAD51C
RAD9A
RANGAP1
RARG
RARRES1
RBL1
RBM14
RBM45
RBM47
RBMXL1
RCAN3
RCBTB1
RCN2
RDX
RELA
REPS1
RESF1
REXO5
RFC3
RFK
RFXAP
RGCC
RGL1
RGS12
RGS3
RHNO1
RHOBTB3
RHOV
RIBC2
RIGI
RILPL2
RIMS1
RINT1
RIOK2
RIPK1
RIPK2
RNFT1
RNFT2
ROBO2
ROM1
RPAP2
RPL26L1
RPL39L
RPL7AP34
RPP40
RPS2
RPS2P46
RPS2P5
RPS6KA5
RPUSD2
RRM1
RRM2B
RRP9
RRS1
RSRC1
RSU1
RTEL1-TNFRSF6B
RTKN2
RXYLT1
RYR3
S1PR5
SAC3D1
SACM1L
SAE1
SAMD11
SAMD9L
SAMHD1
SAMM50
SAP30L
SAPCD2
SBDSP1
SCAMP3
SCARA3
SCFD2
SCN1A
SDAD1
SDC1
SDF2L1
SDSL
SELENBP1
SEMA6D
SERBP1
SERINC5
SERPINB9P1
SERTM1
SESTD1
SETDB2
SETMAR
SFPQ
SFXN2
SFXN5
SGK1
SGK3
SGO1
SGO2
SHCBP1
SHROOM1
SI
SIPA1L1
SIPA1L3
SIRT1
SKA1
SKA3
SLC10A7
SLC11A2
SLC12A3
SLC16A14
SLC16A7
SLC22A3
SLC25A25
SLC25A33
SLC25A35
SLC26A11
SLC26A2
SLC30A1
SLC35B4
SLC35D1
SLC36A1
SLC37A1
SLC37A2
SLC41A2
SLC43A2
SLC44A2
SLC48A1
SLC5A6
SLC7A11
SLC8A3
SLC9A2
SLC9A9
SLC9B2
SLF1
SLF2
SLFN12
SLFN5
SMAD1
SMAD6
SMARCA2
SMARCD1
SMARCE1
SMC4
SMCO4
SMG1P7
SMIM7
SMPD3
SMPDL3A
SMTN
SNAP29
SNPH
SNRNP48
SNX29
SNX8
SOAT1
SOD1
SOGA1
SORBS2
SP110
SP6
SPAG1
SPAG5
SPARCL1
SPC24
SPC25
SPHK1
SPHK2
SPIN4
SPINK13
SPINK5
SPR
SPRTN
SQOR
SQSTM1
SRF
SRRM4
SRSF3
SSTR2
SSX2IP
ST20-AS1
ST6GALNAC2
STAG3L5P
STARD8
STAT2
STAU1
STEAP4
STIL
STK17B
STK3
STK33
STK38L
STMN1
STOML1
STON1
STOX2
STRADB
STRIP2
STX11
STX3
STX5
STXBP4
STXBP5L
SUCLG2
SUGT1P4-STRA6LP
SUN2
SUOX
SUV39H1
SV2B
SV2C
SVIP
SYCP2
SYNE1
SYNGR2
SYNJ1
SYNJ2BP
SYNPO2
SYT11
TACC2
TACC3
TAF6L
TAFA2
TAGLN
TANGO2
TAOK3
TAP1
TAP2
TBCB
TBCCD1
TBX3
TBXA2R
TCEAL1
TCEANC
TCN1
TDRKH
TEAD2
TEAD4
TEDC1
TEDC2
TENT5A
TENT5B
TESC
TEX2
TEX30
TFDP2
TGFB1I1
TGFB2
TGM1
THEM4
THRA
THUMPD1
TIMELESS
TIMM10
TJP2
TJP3
TKFC
TLE4
TLE5
TLR3
TLX3
TM4SF1
TMBIM6
TMCC2
TMCO1
TMEM19
TMEM192
TMEM218
TMEM243
TMEM37
TMEM38B
TMEM50B
TMEM62
TMEM70
TMEM97
TMOD1
TMPO
TMPO-AS1
TNFAIP1
TNFAIP8L1
TNFRSF11B
TNRC6C
TOE1
TOGARAM2
TOMM40L
TONSL
TOP2A
TOR1A
TOR3A
TPM1
TPMT
TPX2
TRAIP
TRAM1L1
TRAPPC13
TRIM14
TRIM16L
TRIM22
TRIM26
TRIM3
TRIM59
TRIM68
TROAP
TRPM6
TSPAN33
TSPAN4
TSPYL1
TTC27
TTC38
TTC7B
TTF2
TTK
TTLL11
TTLL6
TUB
TUBA1B
TUBA1C
TWSG1
TXNDC12
TXNDC15
TYK2
TYW1B
TYW3
UBA7
UBALD2
UBB
UBE2A
UBE2C
UBE2D1
UBE2S
UBE2T
UBLCP1
UCK2
UHRF1
UNC5D
UNG
UQCC5
UROD
USH1C
USP13
USP2
USP43
USP47
USP51
UTP15
UTP20
VANGL1
VCP
VEPH1
VGLL3
VIT
VN1R81P
VPS26A
VPS35L
VPS37A
VRK1
WDR5B
WDR62
WDR70
WDR91
WHAMM
WNT3
WNT4
WNT7B
WRN
WSB2
WTIP
WWOX
XRCC2
XYLB
YY2
ZBED1
ZBTB24
ZBTB41
ZBTB8A
ZC3HAV1
ZCWPW1
ZDHHC11
ZDHHC11B
ZDHHC14
ZFAND4
ZFP30
ZFYVE16
ZGRF1
ZMYM1
ZNF100
ZNF142
ZNF174
ZNF180
ZNF184
ZNF189
ZNF232-AS1
ZNF24
ZNF268
ZNF273
ZNF275
ZNF28
ZNF30
ZNF318
ZNF319
ZNF326
ZNF346
ZNF354A
ZNF41
ZNF423
ZNF440
ZNF441
ZNF45
ZNF468
ZNF469
ZNF556
ZNF620
ZNF641
ZNF658B
ZNF670
ZNF680
ZNF684
ZNF689
ZNF713
ZNF714
ZNF771
ZNF782
ZNF81
ZNF814
ZNF836
ZNF888
ZNF92
ZSCAN31
ZSWIM3
ZWILCH
ZWINT
ZYG11B

## Sheet: RelB Down
external_gene_name
AARS2
AASS
ABCA8
ABHD17C
ABTB2
ACADL
ACOX1
ACSL1
ACTA2
ACTC1
ADAT1
ADCK1
ADGRG6
ADI1
AGFG2
AGMAT
AGTRAP
AHCYL1
AIMP2
AKAP7
AKIRIN1
AKR1B10
AKR1C1
AKR1C2
AKR1C3
ALDH16A1
ALDH1A3
ALDH1A3-AS1
ALDH3A1
ALDH3B1
ALDH4A1
ALDH5A1
ALDH6A1
ALG1
ALG10B
ALG14
ALG6
ALPK2
ALPL
ALX1
AMDHD1
ANAPC13
ANGEL1
ANGEL2
ANO10
ANPEP
ANXA10
ANXA2R-AS1
ANXA2R-OT1
AOC1
AP4B1
APMAP
APOBEC3B
APOL3
APPL1
AR
ARFGEF1
ARHGAP19
ARHGAP23
ARHGAP42
ARL14EP
ARMC1
ARMC9
ARMCX1
ARMCX6
ARPIN
ARSB
ARSG
ASAP3
ASF1A
ASPM
ATF5
ATF7IP
ATF7IP2
ATG2B
ATOH8
ATP10D
ATP5MC1
ATP6V0A2
ATP6V0E1
ATP6V0E2-AS1
ATPAF1
ATRIP
ATXN10
AURKA
AVEN
B3GALNT1
B4GALT6
B4GAT1
BACE1
BCAS4
BDKRB1
BECN1
BEND6
BIRC5
BLMH
BLOC1S3
BLOC1S6
BNC2
BORA
BRMS1L
BRPF3
BST2
BTD
C12orf29
C12orf75
C1orf131
C1orf198
C1orf56
C1QTNF1
C1QTNF6
C20orf144
C21orf91
C2CD2
C3
C4orf33
C5
C5orf34
C8orf33
CA2
CABLES1
CACNB2
CAMK2D
CAMKK1
CARD6
CASP3
CASP9
CBR3
CC2D2A
CCDC152
CCDC43
CCDC69
CCDC77
CCDC9B
CCN2
CCNA2
CCNB1
CCNB2
CCND1
CCNQ
CCNYL1
CCP110
CD24
CD302
CD74
CD82
CDADC1
CDAN1
CDC20
CDC25B
CDC25C
CDCA8
CDH6
CDKL1
CDKN2AIP
CDR2
CDV3
CENPE
CENPO
CENPP
CENPW
CEP19
CFL2
CHAC2
CHMP6
CHORDC1
CHPT1
CHRNA5
CHST13
CHST3
CHSY3
CIAO1
CIBAR1
CIP2A
CIZ1
CKAP2
CKAP2L
CKAP4
CKS2
CLCA2
CLDN12
CLIC6
CLIP1
CLUAP1
CMBL
CMKLR2
CMPK1
CNDP2
CNEP1R1
CNTNAP3
CNTRL
COA7
COL3A1
COL4A1
COLGALT2
COMMD1
COPS4
COPS7A
COPZ2
CORO2A
COX6C
CPNE3
CPT1A
CPVL
CRB1
CREBL2
CRELD2
CRISPLD2
CROT
CRY1
CRYAB
CSF1
CSPG4BP
CTU2
CUX2
CWF19L2
CXXC4
CYBRD1
CYP24A1
CYP2U1
CYP4V2
CYSTM1
DAB2
DAGLA
DANCR
DBF4B
DBT
DCAF4
DCAKD
DCLK2
DCUN1D1
DDAH1
DDX20
DDX60
DECR1
DENND2B
DEPDC1
DEPTOR
DGAT2
DGLUCY
DHRS4
DHRS4L2
DHX29
DHX35
DIAPH3
DIMT1
DIS3L
DISP1
DLAT
DLGAP5
DLX1
DLX2
DLX5
DLX6
DMAC1
DMAC2L
DNAJB6
DNAJB6P1
DNAJC2
DNMT3B
DNPH1
DOK7
DOLK
DPF2
DPH5-DT
DPY19L3
DRAM1
DSC2
DTD2
DTX3L
DUSP2
E2F5
ECT2
EDEM3
EEF1A1P19
EEF2KMT
EFR3A
EGF
EGFLAM
EHHADH
EIF1B
EIF2AK2
EIF2AK4
EIF2B3
EIF5
EIF5A2
ELAC2
ELFN1-AS1
ELN
ELOVL4
ELOVL5
ELOVL6
ELP4
EMC6
EME1
ENC1
ENG
ENGASE
ENTPD5
EOGT
EPHA5
EPHX1
ERMARD
ERVK13-1
ESCO2
ETFDH
ETFRF1
ETNPPL
EVI5
EXOC6B
EXOG
EXT2
FABP7
FAH
FAHD2A
FAM106A
FAM136A
FAM13B
FAM171A1
FAM171B
FAM200B
FAM72B
FAM86C1P
FAM98A
FANCM
FAP
FARSB
FAT4
FBF1
FBLN5
FBXO17
FBXO32
FBXO4
FBXW10
FBXW10B
FDXR
FERMT1
FH
FHIP2A
FKBP11
FKBP5
FKBP7
FKTN
FLVCR2
FNDC1
FNTB
FOXA1
FOXE1
FOXL2
FOXM1
FOXO4
FOXRED2
FSTL1
FTL
FUT10
FYTTD1
G2E3
G3BP2
G6PD
GAL
GALM
GALNT1
GALNT10
GALNT7
GALT
GAR1
GAS2L3
GAS7
GATA2
GATA2-AS1
GBP1
GCNT2
GEMIN5
GFUS
GLB1L
GLIPR2
GLMN
GLO1
GLP2R
GLRX2
GLUD1
GLUL
GLYR1
GMFB
GON7
GPATCH1
GPATCH4
GPD1L
GPD2
GPR135
GPR89B
GPX7
GPX8
GSDME
GSKIP
GSTCD
GYG1
GYG2
HABP4
HACD1
HADHA
HASPIN
HCG11
HDDC2
HDHD2
HEATR5A
HECW1
HELLPAR
HERC6
HEXB
HGH1
HHEX
HINT3
HK2-DT
HLA-DMA
HLA-DPB1
HLA-DRA
HMBS
HMGCS1
HMGN5
HMMR
HMX3
HOXA11
HOXA7
HPDL
HPGD
HRCT1
HSDL2
HSPA1A
HSPA1B
HSPA8
HSPB8
HSPBAP1
HSPH1
HUNK
HYCC1
ID1
ID2
ID3
ID4
IDE
IDH3A
IFI35
IFI44
IFI44L
IFIT1
IFIT2
IFIT3
IFIT5
IFRD2
IFT57
IGFBP7
IGSF10
IL13RA1
IL6R
ILRUN
INTS15
IQCH-AS1
IQCK
IQGAP2
ISOC2
ITGA1
ITGA11
ITGAE
ITPA
ITPKB
ITSN1
IVD
JAK2
KALRN
KANK4
KANSL3
KAT14
KATNAL2
KAZALD1
KBTBD8
KCNG1
KCNIP3
KCTD20
KCTD21
KHSRP
KIAA0586
KIAA0930
KIF11
KIF18A
KIF23
KIF7
KLHL1
KLHL4
KLHL5
KNSTRN
KPNA2
L3HYPDH
LANCL1
LANCL2
LAP3
LARP4
LARS2
LBR
LEPROTL1
LGSN
LIG3
LIMK2
LINC00667
LINC02593
LINC02693
LIPA
LMAN1
LMNB1
LMO4
LNP1
LONRF2
LOXL4
LPAL2
LRP11
LRR1
LRRC15
LRRK1
LRRN2
LSMEM1
LTB4R
LTV1
LXN
LYAR
LYRM2
LYSMD2
LYST
MAGI3
MAK16
MAOA
MAPKAPK3
MAPKAPK5
MAPRE1
MATN2
MBNL3
MCAM
MCCC1
MCCC2
MCOLN2
MDM1
ME2
MEDAG
METAP1D
METTL21A
METTL8
MFAP2
MFAP5
MFSD1
MGP
MIGA1
MIPOL1
MMGT1
MMP14
MOB4
MOK
MON2
MPDZ
MPV17L2
MRAS
MRC1
MRPL15
MRPL35
MRPL4
MSRA
MSTO1
MSX1
MSX2
MT-ATP6
MT-ATP8
MT-CO1
MT-CO2
MT-CO3
MT-ND1
MT-ND2
MT-ND3
MT-ND4
MT-ND4L
MT-RNR2
MT-TC
MT-TG
MT-TH
MT-TL1
MT-TN
MT-TR
MT-TY
MTARC1
MTARC2
MTATP6P1
MTCO1P12
MTDH
MTERF2
MTERF3
MTFMT
MTFR1
MTMR10
MTMR6
MTMR9
MTND2P28
MTRR
MTX3
MX1
MXRA8
MYLK
MYLK3
MYPN
NAA16
NAAA
NAALAD2
NADK2
NAGLU
NANOS1
NAPEPLD
NAPRT
NBN
NDC80
NDRG3
NDUFA8
NDUFAF1
NDUFAF2
NDUFAF4
NDUFB6
NEIL3
NEK10
NEK9
NEU3
NEXN
NFATC2
NFIB
NIPAL2
NME2
NNMT
NOC4L
NOL6
NPNT
NPTX1
NPTXR
NQO1
NQO2
NR2F2
NR4A3
NRAS
NRIP1
NRP2
NSMCE4A
NUCKS1
NUDCD2
NUDT16
NUDT5
NUP35
NUSAP1
NXT2
OAF
OASL
OAT
OGG1
OLFM1
ORC5
OSBPL5
OSGEPL1
OSTM1
OTUD6B
OXNAD1
P3H1
P4HA3
PABIR1
PACSIN2
PALMD
PALS1
PANX2
PAPLN
PARP14
PARPBP
PAX6
PBLD
PBX3
PCBD2
PCDHAC2
PCDHGC3
PDCD4-AS1
PDE3B
PDE8B
PDGFA
PDGFA-DT
PDGFRB
PDK4
PDX1
PGM3
PHACTR2
PHB1
PHF20L1
PHLPP2
PHYH
PIF1
PIMREG
PINX1
PIP4K2A
PIR
PITHD1
PITX2
PIWIL4
PJA1
PKDCC
PKIG
PLBD1
PLCL1
PLEKHA6
PLEKHA7
PLK1
PLPP5
PLS3
PLSCR4
PLXNA4
PMP22
PNPO
POC1A
POC1B
PODNL1
POLQ
POLR1H
POLR2L
PON2
POU3F2
PPIB
PPIF
PPIL1
PPIP5K2
PPM1K
PPM1L
PPP1R3D
PPP3CA
PRDM5
PRKACB
PRMT3
PRMT7
PROCR
PRORP
PTAR1
PTCHD4
PTER
PTGFRN
PTP4A2
PTPMT1
PTPRJ
PTTG1
PUDP
PYCR3
PZP
QRICH2
QRSL1
QTRT2
R3HDM1
RAB11FIP2
RAB21
RAB22A
RAB3C
RAB3IL1
RABEPK
RABGAP1L
RACGAP1
RAD18
RAD52
RAET1E-AS1
RAET1G
RAI14
RAP1B
RAPGEF1
RARRES1
RBM45
RC3H2
RCN2
RDH10
RDX
REEP3
RELB
RER1
RFK
RGCC
RIDA
RIMS1
RINT1
RMDN2
RNF135
RNF141
RNF182
RNFT2
RO60
ROR1
RPL39L
RPL7AP34
RPP40
RPRD1A
RPS6KA5
RRN3P3
RRP1B
RRP9
RRS1
RXYLT1
S1PR5
SACM1L
SAMD11
SAMD9L
SAR1B
SC5D
SCAMP3
SCCPDH
SCFD2
SCRN1
SDF2L1
SEC22C
SELENBP1
SERINC5
SERPINB9P1
SERTM1
SESN3
SESTD1
SETD7
SETD9
SETDB2
SEZ6
SFXN2
SFXN5
SGK3
SGPP1
SGSH
SH3BGRL
SH3GLB1
SHISAL1
SHROOM1
SIL1
SKA1
SKA3
SLC10A7
SLC11A2
SLC12A3
SLC16A14
SLC18B1
SLC22A3
SLC22A5
SLC25A20
SLC25A35
SLC26A2
SLC29A3
SLC2A6
SLC30A1
SLC30A4
SLC30A5
SLC35A5
SLC35B3
SLC35D1
SLC36A1
SLC38A6
SLC40A1
SLC43A2
SLC48A1
SLC49A4
SLC5A7
SLC9B2
SLCO2A1
SMARCE1
SMG1P7
SMPD1
SMPDL3A
SNAI3-AS1
SNTB2
SOGA1
SP110
SPA17
SPAG5
SPARCL1
SPATS2L
SPC25
SPHK1
SPR
SPRTN
SPTSSA
SQSTM1
SRM
SRPRB
SRRM4
ST20-AS1
STAG3
STAG3L5P
STARD3NL
STARD8
STEAP4
STIM1
STK26
STK33
STK38L
STOML1
STON1
STOX2
STRN
STXBP4
STXBP5L
STYX
SULF2
SUSD5
SUV39H2
SV2C
SYPL2
TAB3
TAF13
TAFA2
TAGLN
TANGO6
TAP2
TBC1D2
TBX1
TBX3
TBXA2R
TCAIM
TCEAL9
TCEANC2
TCTN1
TCTN3
TFDP2
TFPI2
TGFB1I1
THEM4
TIMM8A
TLCD5
TLR3
TM4SF1
TMC7
TMCC1-DT
TMCC2
TMED3
TMED5
TMEM126A
TMEM131L
TMEM147
TMEM192
TMEM217
TMEM37
TMEM53
TMEM64
TMEM9B
TNFRSF19
TNRC6C
TOR3A
TP53INP1
TP53INP2
TPM1
TPX2
TRABD2A
TRAPPC6B
TRIM14
TRIM16L
TRIM2
TRIM22
TRMT13
TROAP
TRPC4AP
TRPM6
TSEN2
TSN
TTC27
TTC39C
TTC8
TTK
TXNDC12
TYSND1
UACA
UBA7
UBE2W
UBIAD1
UBLCP1
UBXN2B
UBXN4
UFL1
ULK4
UROD
USP14
USP2
USP38
USP46
UTP15
VIT
VPS35L
VPS9D1-AS1
VSIG10
VSIR
WDR4
WDR46
WDR5B
WDR62
WIPF1
WIPI1
WNT4
WNT5B
XPNPEP3
XPO4
YAE1
YES1
YWHAE
ZBED1
ZDHHC7
ZEB1
ZFAND4
ZFP1
ZHX1
ZMAT3
ZMYND11
ZNF28
ZNF30
ZNF319
ZNF354B
ZNF423
ZNF440
ZNF556
ZNF618
ZNF641
ZNF658
ZNF684
ZNF704
ZNF714
ZNF771
ZNF814
ZNF92
ZSCAN31
ZWINT

## Sheet: cRel Down
external_gene_name
AAAS
AARS2
AARSD1
AASDHPPT
ABCC8
ABHD11
ABHD2
ACADL
ACADM
ACCS
ACOT11
ACOT7
ACOX1
ACTA2
ACTC1
ADAM19
ADCK1
ADGRG1
AGMAT
AGTRAP
AIMP2
AKAP7
AKR1C1
AKR1C2
AKR1C3
ALDH16A1
ALDH3A1
ALDH3B1
ALDH9A1
ALG10B
ALG14
ALG6
ALKBH8
AMACR
AMDHD1
AMMECR1
ANAPC13
ANGEL2
ANKRD18B
ANKRD42-DT
ANPEP
ANXA2R-AS1
ANXA7
AP4B1
APOBEC3B
ARFGAP2
ARHGAP19
ARL14EP
ARL2BP
ARMCX1
ARMCX2
ARMCX4
ARMCX6
ARSG
ASF1A
ATF5
ATF7IP2
ATP10D
ATP23
ATP5MC1
ATP5MK
ATP6V0E2-AS1
ATR
ATXN10
AURKA
B3GALNT1
BCAS4
BDH2
BIRC5
BLVRA
BMF
BOLA3
BUD23
C17orf75
C1orf56
C1QTNF6
C5AR2
C5orf34
C6orf226
C9orf72
CALCOCO2
CAMKK1
CARNMT1
CASP6
CASP9
CBR3
CCDC113
CCDC167
CCDC69
CCDC74A
CCDC74B
CCNB1
CCNB2
CCND3
CCNE1
CCNQ
CCS
CD82
CDC20
CDC25B
CDC25C
CDK6
CDKL1
CEMIP2
CENPE
CENPW
CHCHD2P4
CHORDC1
CHROMR
CHSY3
CLUAP1
CMKLR2
CMPK1
CNDP2
CNTNAP3
COMMD1
COMMD6
COMMD8
COPS4
COPZ2
COQ3
COX17
COX18
CPM
CPNE3
CPS1
CPT1A
CREM
CRISPLD1
CROT
CRYAB
CRYZL1
CSF1
CTSL
CTU2
CUX2
CXXC4
CYB561D1
CYP24A1
CYP26B1
CYP4F11
CYP4F3
CYP4V2
CYSLTR2
DAGLA
DCAF13
DCAKD
DCLK2
DCP2
DDI2
DDX60
DENND1B
DENND3
DEPDC1
DGAT2
DHDDS
DHRS11
DHRS4
DHRS4L2
DHRSX
DHX29
DHX35
DHX58
DIO2
DIS3L
DLEU2
DLG2
DLGAP1-AS1
DLGAP1-AS2
DLGAP5
DLX1
DLX2
DLX5
DLX6
DNAJC12
DNAJC19
DNM1L
DNMT3B
DOK7
DOLK
DPH5-DT
DPH6
DSTN
DSTYK
DTD2
DTX3L
DUSP2
DYNC2LI1
ECD
ECHDC3
EDAR
EEF2KMT
EFCAB7
EGF
EGFLAM
EHHADH
EIF2AK4
EIF2B3
EIF5A2
ELAC1
ELFN1-AS1
ELN
EMB
ENGASE
ENO3
ENTPD5
ENTPD7
EPB41L3
EPDR1
EPHA5
ERLIN2
ERMARD
ERVK13-1
ESPNL
ETFRF1
ETNPPL
EXOC6
EXOG
FAH
FAHD2A
FAIM
FAM114A1
FAM114A2
FAM133A
FAM169A
FAM171B
FAM241B
FAM3C
FAM72B
FAM86C1P
FAM91A1
FARS2
FARSB
FASTKD2
FBF1
FBXO17
FBXO4
FBXW10
FBXW10B
FDXR
FECH
FH
FICD
FKBP3
FKBP5
FKBP7
FKTN
FOXN1
FOXO4
FPGT
FRK
FUOM
FZD6
G6PD
GABRG2
GALM
GALNT1
GALT
GAS6-AS1
GAS7
GATA2
GATA2-AS1
GBP1
GCLM
GEMIN5
GK
GK5
GLB1L
GLIDR
GLMN
GLUL
GMFB
GNL3L
GOLT1B
GPATCH4
GPCPD1
GPM6A
GPR180
GPR183
GPRASP1
GPRASP2
GPX1P1
GSDMD
GSR
GSTA4
GSTM4
GSTO2
GTF2H2
GTF2H2C
GTF3C6
GXYLT1
GYG1
HABP4
HDHD2
HEATR5A
HECW1
HERC6
HGH1
HIBCH
HINT2
HK2-DT
HMGB3
HMGN2
HMGN2P3
HMGN5
HMMR
HMX3
HOTAIRM1
HPDL
HSPA1A
HSPA1B
HSPA8
HSPA8P4
HSPB8
HSPE1
HSPH1
HUNK
HUS1
HYKK
ID1
ID2
ID3
IFI16
IFI35
IFI44
IFIH1
IFIT1
IFIT2
IFIT3
IFIT5
IFT43
IFT57
IKBKE
IL6R
ILF3-DT
IMPA1
INTS15
INTU
IPP
JADE2
JAK2
JAKMIP3
KATNBL1
KAZALD1
KCNG1
KCNH5
KDM8
KIAA0586
KIF20A
KIFBP
KLHDC9
KLHL13
KLHL4
KLHL5
KLHL8
KPNA2
KRT7
KRT7-AS
KRT80
KRT86
KYNU
LANCL1-AS1
LAP3
LARP4
LGMN
LGSN
LIG3
LIMK2
LINC00174
LINC00467
LINC00896
LINC01410
LINC01521
LINC01806
LINC02035
LINC02593
LINC03033
LMNB1
LNP1
LONRF2
LRRC40
LRRN2
LSM10
LSM2
LTB4R
LTV1
LXN
MANSC1
MAP1A
MAP2
MAP2K6
MBTPS2
MECR
MED29
METAP1D
METTL7B
MFSD1
MGST2
MLLT11
MMAA
MOB4
MOK
MORN4
MPP1
MPPE1
MPV17L2
MPZL3
MRAS
MRC1
MRPL15
MRPL24
MRPL27
MRPL4
MRPL51
MRPL9
MT-ATP6
MT-ATP8
MT-CO1
MT-CO2
MT-CO3
MT-CYB
MT-ND1
MT-ND2
MT-ND3
MT-ND4
MT-ND4L
MT-RNR2
MT-TH
MT-TL1
MT-TR
MT-TY
MT1E
MTARC2
MTATP6P1
MTCO1P12
MTFMT
MTHFD2L
MTMR10
MTMR6
MTND2P28
MX1
MXRA8
MYLK
MYLK2
MYLK3
MYOCD
MYPN
N6AMT1
NAE1
NAGA
NAP1L5
NAPRT
NCEH1
NDFIP1
NDUFAF1
NDUFAF4
NDUFAF8
NDUFB2
NDUFB6
NDUFV2P1
NEK3
NEK7
NEU3
NEXN
NFATC2
NHSL1
NINJ2
NINJ2-AS1
NIPAL2
NLRX1
NME2
NMI
NMRAL2P
NOC4L
NOL6
NOP9
NOPCHAP1
NPTX1
NQO2
NSMCE1
NSMCE4A
NUFIP1
NXT2
OASL
ODC1
OGDH
OPLAH
OR7E38P
OSBPL5
OSGIN1
OSTM1
OTOG
OTUD6B
OXCT1
PALMD
PAPLN
PARP10
PARP9
PBLD
PCBD2
PCCA-DT
PCDHGC3
PDCL3
PDX1
PEX1
PGAP1
PHLPP2
PHTF2
PHYHD1
PIF1
PIGX
PIKFYVE
PITRM1
PKD2
PLA2G4A
PLEKHA6
PLGRKT
PLK1
PLPBP
PLPP6
PLSCR1
PLUT
PMP22
PMS2P4
PNPO
PODNL1
POLR1H
POLR2L
POLR3GL
POP1
POR
PPIP5K2
PPP2R1B
PRDX6
PRKAR1A
PRKCB
PRMT3
PRMT7
PRPF40B
PRTFDC1
PSEN2
PSMA3
PSMC2
PSMC6
PSMD10
PTPRJ
PTTG1
PUS10
PYCR3
PYROXD1
PYURF
QDPR
QRICH2
RAB11FIP2
RAB3C
RABEPK
RARRES1
RBM45
RBM47
RCHY1
RCN2
RDX
REEP3
REL
REXO5
RGS20
RGS3
RHBDF2
RHOV
RIDA
RIGI
RNF14
RNF144A
RNFT1
RPL26L1
RPP40
RRM2B
RRP12
RRP9
RTCA
RTEL1
RTEL1-TNFRSF6B
RTN4IP1
RXYLT1
RYR3
SACM1L
SAMD11
SAMD9L
SAMHD1
SCAMP3
SCFD2
SCLY
SCN2A
SDSL
SELENBP1
SELENOM
SERINC5
SERPINB9P1
SERTM1
SETD9
SETDB2
SETMAR
SFXN2
SFXN4
SGK3
SH2D6
SHROOM1
SIRT1
SLC10A7
SLC16A14
SLC25A20
SLC25A35
SLC26A11
SLC26A2
SLC2A8
SLC30A1
SLC35B1
SLC35D1
SLC36A1
SLC38A6
SLC39A11
SLC43A2
SLC48A1
SLC49A4
SLC5A6
SLC66A3
SLC7A11
SLC9B2
SLF2
SMARCE1
SMCO4
SMPD3
SMPDL3A
SMTN
SNAI1
SNAPC5
SNPH
SOAT1
SORBS2
SOX18
SP110
SP6
SPATC1L
SPHK1
SPINK5
SPOCD1
SPR
SQOR
SQSTM1
SRRM4
SSX2IP
ST20-AS1
STAG3L5P
STARD3NL
STARD8
STK17A
STK3
STK33
STOML1
SYNPO2
TACC2
TAGLN
TANGO2
TANGO6
TAP2
TATDN3
TBC1D2
TCEANC
TDG
TDRKH
THADA
THEM4
TLR3
TM4SF1
TMEM106B
TMEM126A
TMEM138
TMEM19
TMEM192
TMEM254
TMEM263-DT
TMEM30A
TMEM37
TMEM50B
TMEM62
TMEM87B
TMEM8B
TNNC1
TNRC6C
TOE1
TOMM40L
TOR3A
TPMT
TPX2
TRIM14
TRIM22
TRMT10A
TROAP
TRPM6
TSN
TSPAN17
TSPAN33
TSPAN4
TSPYL4
TTC23L-AS1
TTC27
TTLL6
TYW1
UBA7
UBE2D1
UFL1
UNC5D
UQCC5
UQCR10
UROD
USH1C
USP2
USP46
UTP15
VPS35L
VPS9D1-AS1
VRK2
VSIG10
WDR35
WDR4
WDR5B
WNT3
XYLB
ZBED1
ZBTB41
ZC3H12A-DT
ZCCHC10
ZDHHC11B
ZDHHC24
ZFAND2A-DT
ZFP30
ZNF326
ZNF333
ZNF423
ZNF441
ZNF641
ZNF714
ZSCAN31
