# Supplementary material for: NF-κB is a central regulator of hypoxia-induced gene expression
Source: EMBO Rep. 2025 Nov 26;27(2):416–32. doi: 10.1038/s44319-025-00651-x (PMC12852801; doi:10.1038/s44319-025-00651-x)
Supplement: Supplementary file 7 — Source data Fig. 1 [file 44319_2025_651_MOESM7_ESM.zip › Figure 1/Figure 1 C volcano plot.xlsx]

## Sheet: 1C siRelA
ensembl_gene_id	log2FoldChange	FDR	external_gene_name	gene_biotype	chromosome_name	start_position	end_position	strand
ENSG00000000003	-0.00936523	0.967021	TSPAN6	protein_coding	X	100627108	100639991	-1
ENSG00000000419	-0.108303	0.470024	DPM1	protein_coding	20	50934867	50959140	-1
ENSG00000000457	-0.320016	0.138689	SCYL3	protein_coding	1	169849631	169894267	-1
ENSG00000000460	-0.814222	3.95814e-08	C1orf112	protein_coding	1	169662007	169854080	1
ENSG00000000971	0.0508649	0.715977	CFH	protein_coding	1	196651754	196752476	1
ENSG00000001036	-0.112667	0.360603	FUCA2	protein_coding	6	143494812	143511720	-1
ENSG00000001084	0.905178	8.18726e-15	GCLC	protein_coding	6	53497341	53616970	-1
ENSG00000001167	0.0458994	0.834439	NFYA	protein_coding	6	41072974	41102403	1
ENSG00000001460	-0.471165	0.0908597	STPG1	protein_coding	1	24356999	24416934	-1
ENSG00000001461	-0.197131	0.198204	NIPAL3	protein_coding	1	24415802	24472976	1
ENSG00000001497	-0.32327	0.00847202	LAS1L	protein_coding	X	65438549	65534810	-1
ENSG00000001617	0.848738	3.5712e-14	SEMA3F	protein_coding	3	50155045	50189075	1
ENSG00000001626	0.064499	0.852136	CFTR	protein_coding	7	117287120	117715971	1
ENSG00000001629	0.490434	3.42734e-06	ANKIB1	protein_coding	7	92245974	92401383	1
ENSG00000001630	0.153818	0.556256	CYP51A1	protein_coding	7	92084987	92134803	-1
ENSG00000001631	-0.228304	0.0433775	KRIT1	protein_coding	7	92197498	92246166	-1
ENSG00000002016	-0.351987	0.100641	RAD52	protein_coding	12	911736	990053	-1
ENSG00000002330	-0.0840937	0.707187	BAD	protein_coding	11	64269830	64284704	-1
ENSG00000002549	-1.32294	1.90264e-22	LAP3	protein_coding	4	17577198	17607972	1
ENSG00000002586	0.524898	7.60897e-08	CD99	protein_coding	X	2691187	2741309	1
ENSG00000002587	0.13111	0.650611	HS3ST1	protein_coding	4	11393150	11429564	-1
ENSG00000002726	-0.386929	0.30462	AOC1	protein_coding	7	150824627	150861504	1
ENSG00000002745	-0.251865	0.476689	WNT16	protein_coding	7	121325367	121341104	1
ENSG00000002746	-1.64513	0.00312187	HECW1	protein_coding	7	43112629	43566001	1
ENSG00000002822	-0.108696	0.592128	MAD1L1	protein_coding	7	1815793	2233243	-1
ENSG00000002834	0.136556	0.369769	LASP1	protein_coding	17	38869859	38921770	1
ENSG00000002919	-0.0749802	0.715657	SNX11	protein_coding	17	48103357	48123601	1
ENSG00000002933	-0.0753135	0.855751	TMEM176A	protein_coding	7	150800403	150805118	1
ENSG00000003056	0.166028	0.149253	M6PR	protein_coding	12	8940361	8949761	-1
ENSG00000003096	-0.867817	5.95687e-19	KLHL13	protein_coding	X	117897813	118117340	-1
ENSG00000003137	-1.45325	1.51182e-05	CYP26B1	protein_coding	2	72129238	72147862	-1
ENSG00000003147	-0.887663	0.0107595	ICA1	protein_coding	7	8113184	8262687	-1
ENSG00000003249	0.830765	1.1414e-08	DBNDD1	protein_coding	16	90004871	90019890	-1
ENSG00000003393	-0.178616	0.286246	ALS2	protein_coding	2	201700267	201782112	-1
ENSG00000003400	-0.80194	0.0197969	CASP10	protein_coding	2	201182872	201229428	1
ENSG00000003402	-0.382745	0.00363845	CFLAR	protein_coding	2	201116154	201176687	1
ENSG00000003436	0.523468	1.90453e-05	TFPI	protein_coding	2	187464230	187565760	-1
ENSG00000003509	0.135615	0.438351	NDUFAF7	protein_coding	2	37231631	37253403	1
ENSG00000003756	-0.0599132	0.730377	RBM5	protein_coding	3	50088919	50119021	1
ENSG00000003987	-0.230256	0.518354	MTMR7	protein_coding	8	17296794	17413528	-1
ENSG00000003989	-0.395353	0.0992117	SLC7A2	protein_coding	8	17497088	17570573	1
ENSG00000004059	0.00840741	0.968793	ARF5	protein_coding	7	127588386	127591700	1
ENSG00000004139	-0.0527514	0.899613	SARM1	protein_coding	17	28364356	28404049	1
ENSG00000004142	-0.25815	0.0173675	POLDIP2	protein_coding	17	28346633	28357527	-1
ENSG00000004399	1.54606	8.24708e-58	PLXND1	protein_coding	3	129555214	129606676	-1
ENSG00000004455	1.17308	7.16379e-22	AK2	protein_coding	1	33007986	33080996	-1
ENSG00000004468	0.070089	0.817567	CD38	protein_coding	4	15778275	15853232	1
ENSG00000004478	0.0611605	0.68743	FKBP4	protein_coding	12	2794970	2805423	1
ENSG00000004487	0.401508	0.000329682	KDM1A	protein_coding	1	23019443	23083689	1
ENSG00000004534	-0.312067	0.0446324	RBM6	protein_coding	3	49940007	50100045	1
ENSG00000004660	-0.659097	1.17547e-06	CAMKK1	protein_coding	17	3860315	3894891	-1
ENSG00000004700	-0.408727	0.000668685	RECQL	protein_coding	12	21468910	21501669	-1
ENSG00000004766	-0.383191	0.00417595	VPS50	protein_coding	7	93232340	93361123	1
ENSG00000004776	-0.229476	0.435987	HSPB6	protein_coding	19	35754566	35758079	-1
ENSG00000004777	-1.12167	0.000768224	ARHGAP33	protein_coding	19	35774532	35788822	1
ENSG00000004779	-0.092563	0.614931	NDUFAB1	protein_coding	16	23581014	23596316	-1
ENSG00000004799	-0.901801	1.29744e-12	PDK4	protein_coding	7	95583499	95596516	-1
ENSG00000004838	0.251469	0.467489	ZMYND10	protein_coding	3	50341110	50345732	-1
ENSG00000004864	-0.224964	0.0490538	SLC25A13	protein_coding	7	96120220	96322147	-1
ENSG00000004866	-0.538523	1.41776e-05	ST7	protein_coding	7	116953238	117230176	1
ENSG00000004897	-0.435675	7.98222e-06	CDC27	protein_coding	17	47117703	47189422	-1
ENSG00000004961	0.0471395	0.812537	HCCS	protein_coding	X	11111301	11123086	1
ENSG00000004975	-0.160568	0.213848	DVL2	protein_coding	17	7225342	7234517	-1
ENSG00000005007	-0.178118	0.163938	UPF1	protein_coding	19	18831959	18868230	1
ENSG00000005020	-0.479209	0.00430293	SKAP2	protein_coding	7	26667068	26995239	-1
ENSG00000005022	-0.206775	0.0351298	SLC25A5	protein_coding	X	119468422	119471396	1
ENSG00000005059	-0.270069	0.11345	MCUB	protein_coding	4	109560209	109688719	1
ENSG00000005073	-0.507002	0.00679151	HOXA11	protein_coding	7	27181157	27185232	-1
ENSG00000005075	-0.238948	0.147115	POLR2J	protein_coding	7	102473128	102478922	-1
ENSG00000005100	-0.050377	0.730546	DHX33	protein_coding	17	5440917	5468982	-1
ENSG00000005102	-1.1246	1.79387e-08	MEOX1	protein_coding	17	43640389	43661922	-1
ENSG00000005108	0.245685	0.541099	THSD7A	protein_coding	7	11370365	11832198	-1
ENSG00000005156	-0.696381	1.7988e-07	LIG3	protein_coding	17	34980512	35009743	1
ENSG00000005175	-0.424386	0.000132625	RPAP3	protein_coding	12	47661249	47706030	-1
ENSG00000005187	-0.0344187	0.904207	ACSM3	protein_coding	16	20610243	20797581	1
ENSG00000005189	-0.757219	2.63199e-05	REXO5	protein_coding	16	20806429	20849665	1
ENSG00000005194	-0.515723	4.1361e-06	CIAPIN1	protein_coding	16	57428187	57447420	-1
ENSG00000005206	0.593938	8.54619e-06	SPPL2B	protein_coding	19	2328615	2355095	1
ENSG00000005238	0.163242	0.46233	ATOSB	protein_coding	9	35104112	35116341	-1
ENSG00000005243	-0.294115	0.215112	COPZ2	protein_coding	17	48026167	48038030	-1
ENSG00000005249	-0.599943	0.056702	PRKAR2B	protein_coding	7	107044705	107161811	1
ENSG00000005302	-0.39198	0.00266091	MSL3	protein_coding	X	11758159	11775772	1
ENSG00000005339	-0.289302	0.0115042	CREBBP	protein_coding	16	3725054	3880713	-1
ENSG00000005379	-0.47919	0.0776108	TSPOAP1	protein_coding	17	58301228	58328795	-1
ENSG00000005421	-0.150859	0.655145	PON1	protein_coding	7	95297676	95324532	-1
ENSG00000005436	-0.240621	0.172114	GCFC2	protein_coding	2	75652000	75710985	-1
ENSG00000005448	1.79255	1.59004e-56	WDR54	protein_coding	2	74421678	74425755	1
ENSG00000005469	-1.6573	3.21001e-11	CROT	protein_coding	7	87345664	87399794	1
ENSG00000005471	0.236441	0.190076	ABCB4	protein_coding	7	87401696	87480435	-1
ENSG00000005483	0.520756	2.9036e-07	KMT2E	protein_coding	7	104940943	105115019	1
ENSG00000005486	-0.299536	0.0201626	RHBDD2	protein_coding	7	75842602	75888926	1
ENSG00000005700	0.023373	0.910117	IBTK	protein_coding	6	82169986	82247754	-1
ENSG00000005801	-0.172658	0.324708	ZNF195	protein_coding	11	3339261	3379222	-1
ENSG00000005810	0.399627	0.00305131	MYCBP2	protein_coding	13	77042474	77327094	-1
ENSG00000005812	0.0571134	0.725491	FBXL3	protein_coding	13	76992598	77027195	-1
ENSG00000005882	-0.899953	3.73041e-08	PDK2	protein_coding	17	50094737	50112152	1
ENSG00000005884	0.434613	2.4342e-05	ITGA3	protein_coding	17	50055968	50090481	1
ENSG00000005889	-0.502102	1.86773e-06	ZFX	protein_coding	X	24149173	24216255	1
ENSG00000005893	-0.277376	0.0145132	LAMP2	protein_coding	X	120426148	120469365	-1
ENSG00000005961	1.50697	4.92382e-05	ITGA2B	protein_coding	17	44372180	44389649	-1
ENSG00000005981	-0.195777	0.508211	ASB4	protein_coding	7	95478444	95540233	1
ENSG00000006007	0.261822	0.0303316	GDE1	protein_coding	16	19501693	19522123	-1
ENSG00000006015	0.0126481	0.969812	REX1BD	protein_coding	19	18588685	18592337	1
ENSG00000006016	0.325267	0.00584361	CRLF1	protein_coding	19	18572220	18607741	-1
ENSG00000006025	0.25272	0.436947	OSBPL7	protein_coding	17	47807372	47821803	-1
ENSG00000006047	0.259035	0.481804	YBX2	protein_coding	17	7288263	7294639	-1
ENSG00000006062	-0.170683	0.328216	MAP3K14	protein_coding	17	45263119	45317029	-1
ENSG00000006071	-3.80684	1.99136e-06	ABCC8	protein_coding	11	17392498	17476894	-1
ENSG00000006116	0.0605911	0.812769	CACNG3	protein_coding	16	24256335	24362412	1
ENSG00000006118	0.252582	0.0164757	TMEM132A	protein_coding	11	60924460	60937159	1
ENSG00000006125	0.138033	0.222016	AP2B1	protein_coding	17	35578046	35726413	1
ENSG00000006194	-0.211274	0.109353	ZNF263	protein_coding	16	3283283	3301401	1
ENSG00000006282	0.0556462	0.74893	SPATA20	protein_coding	17	50543058	50555852	1
ENSG00000006283	0.657278	0.00369811	CACNA1G	protein_coding	17	50560715	50627474	1
ENSG00000006327	0.589179	4.13416e-07	TNFRSF12A	protein_coding	16	3018445	3022383	1
ENSG00000006377	-1.06844	4.21187e-05	DLX6	protein_coding	7	97005553	97011040	1
ENSG00000006432	0.899109	8.952e-12	MAP3K9	protein_coding	14	70722526	70809534	-1
ENSG00000006451	0.042926	0.803802	RALA	protein_coding	7	39623565	39708120	1
ENSG00000006453	0.684045	2.82873e-10	BAIAP2L1	protein_coding	7	98291650	98401090	-1
ENSG00000006459	2.28508	1.36146e-28	KDM7A	protein_coding	7	140084746	140176983	-1
ENSG00000006468	-0.74139	0.000959312	ETV1	protein_coding	7	13891229	13991425	-1
ENSG00000006530	-0.228894	0.192139	AGK	protein_coding	7	141551278	141655244	1
ENSG00000006534	-0.342436	0.000258489	ALDH3B1	protein_coding	11	68008578	68029282	1
ENSG00000006555	0.0250582	0.94033	TTC22	protein_coding	1	54779712	54801323	-1
ENSG00000006576	-0.733974	1.28602e-09	PHTF2	protein_coding	7	77798773	77957503	1
ENSG00000006607	-0.179289	0.244571	FARP2	protein_coding	2	241356285	241494841	1
ENSG00000006611	-2.51621	3.52501e-55	USH1C	protein_coding	11	17493895	17544416	-1
ENSG00000006625	-0.539366	3.25401e-05	GGCT	protein_coding	7	30496621	30504841	-1
ENSG00000006634	-0.792724	1.9188e-11	DBF4	protein_coding	7	87876216	87909553	1
ENSG00000006638	-0.843439	3.10567e-05	TBXA2R	protein_coding	19	3594507	3606875	-1
ENSG00000006652	0.566491	6.97642e-10	IFRD1	protein_coding	7	112422887	112481017	1
ENSG00000006695	-0.09563	0.601219	COX10	protein_coding	17	14069490	14231736	1
ENSG00000006704	-0.632267	3.0668e-09	GTF2IRD1	protein_coding	7	74453790	74602605	1
ENSG00000006712	-0.310808	0.00347477	PAF1	protein_coding	19	39385629	39391154	-1
ENSG00000006715	0.0403192	0.835335	VPS41	protein_coding	7	38722974	38932394	-1
ENSG00000006740	-0.205699	0.251109	ARHGAP44	protein_coding	17	12789498	12991643	1
ENSG00000006744	-0.556623	1.37819e-09	ELAC2	protein_coding	17	12991612	13018065	-1
ENSG00000006747	-0.200966	0.589852	SCIN	protein_coding	7	12570577	12660182	1
ENSG00000006757	-0.0980454	0.673972	PNPLA4	protein_coding	X	7898247	7927739	-1
ENSG00000006831	-0.0131062	0.936346	ADIPOR2	protein_coding	12	1688574	1788674	1
ENSG00000006837	0.0389213	0.938282	CDKL3	protein_coding	5	134286350	134371047	-1
ENSG00000007038	0.411707	4.98916e-06	PRSS21	protein_coding	16	2817180	2826304	1
ENSG00000007047	-0.369535	0.0132646	MARK4	protein_coding	19	45079288	45305284	1
ENSG00000007062	0.406242	0.301037	PROM1	protein_coding	4	15963076	16084378	-1
ENSG00000007080	0.439223	0.000179451	CCDC124	protein_coding	19	17933015	17943991	1
ENSG00000007168	0.0308906	0.839605	PAFAH1B1	protein_coding	17	2593210	2685615	1
ENSG00000007202	0.718371	1.23524e-16	BLTP2	protein_coding	17	28614446	28645454	-1
ENSG00000007237	-1.83814	3.95141e-15	GAS7	protein_coding	17	9910606	10198606	-1
ENSG00000007255	-0.471575	0.223235	TRAPPC6A	protein_coding	19	45162928	45178237	-1
ENSG00000007264	3.49163	0.000389876	MATK	protein_coding	19	3777970	3802129	-1
ENSG00000007341	-0.0308405	0.891345	ST7L	protein_coding	1	112523514	112620825	-1
ENSG00000007372	-0.959175	1.70299e-08	PAX6	protein_coding	11	31784779	31817961	-1
ENSG00000007376	0.356132	0.00340169	RPUSD1	protein_coding	16	784974	788397	-1
ENSG00000007384	0.576077	0.000156677	RHBDF1	protein_coding	16	58059	76355	-1
ENSG00000007392	-0.116247	0.575552	LUC7L	protein_coding	16	188969	229463	-1
ENSG00000007402	0.224482	0.508478	CACNA2D2	protein_coding	3	50362613	50504244	-1
ENSG00000007516	4.56233	1.13056e-76	BAIAP3	protein_coding	16	1333638	1349439	1
ENSG00000007520	-0.185753	0.233862	TSR3	protein_coding	16	1349240	1351878	-1
ENSG00000007541	0.406976	0.000952157	PIGQ	protein_coding	16	566995	584109	1
ENSG00000007545	0.142058	0.435535	CRAMP1	protein_coding	16	1612337	1677908	1
ENSG00000007866	-0.490483	0.00696565	TEAD3	protein_coding	6	35473597	35497079	-1
ENSG00000007923	-0.398058	0.000122896	DNAJC11	protein_coding	1	6634168	6701924	-1
ENSG00000007933	-0.39191	0.159005	FMO3	protein_coding	1	171090901	171117819	1
ENSG00000007944	0.775732	5.93971e-09	MYLIP	protein_coding	6	16129086	16148248	1
ENSG00000007952	-0.10461	0.814609	NOX1	protein_coding	X	100843324	100874359	-1
ENSG00000007968	-1.26732	2.93807e-16	E2F2	protein_coding	1	23506438	23531233	-1
ENSG00000008018	-0.116295	0.305081	PSMB1	protein_coding	6	170535120	170553307	-1
ENSG00000008056	0.040499	0.89164	SYN1	protein_coding	X	47571901	47619857	-1
ENSG00000008083	1.02534	2.18026e-18	JARID2	protein_coding	6	15246069	15522042	1
ENSG00000008086	0.31116	0.0604909	CDKL5	protein_coding	X	18425583	18653629	1
ENSG00000008128	-0.144826	0.726617	CDK11A	protein_coding	1	1702379	1724357	-1
ENSG00000008130	0.418859	6.11456e-07	NADK	protein_coding	1	1751232	1780457	-1
ENSG00000008196	0.044858	0.843165	TFAP2B	protein_coding	6	50818723	50847619	1
ENSG00000008256	-0.22135	0.162109	CYTH3	protein_coding	7	6161779	6272644	-1
ENSG00000008277	-0.44874	0.0112003	ADAM22	protein_coding	7	87934143	88202889	1
ENSG00000008282	-0.0703188	0.645613	SYPL1	protein_coding	7	106090505	106112589	-1
ENSG00000008283	-0.501695	2.2336e-05	CYB561	protein_coding	17	63432304	63446354	-1
ENSG00000008294	-0.152332	0.185107	SPAG9	protein_coding	17	50962174	51120868	-1
ENSG00000008300	0.381098	0.000949045	CELSR3	protein_coding	3	48636463	48662886	-1
ENSG00000008311	-0.858677	0.000399595	AASS	protein_coding	7	122064583	122144308	-1
ENSG00000008323	0.0473133	0.901215	PLEKHG6	protein_coding	12	6310436	6328506	1
ENSG00000008324	-0.44851	0.0104706	SS18L2	protein_coding	3	42581840	42596934	1
ENSG00000008382	-0.62239	0.0362311	MPND	protein_coding	19	4343527	4360086	1
ENSG00000008394	-0.178811	0.113492	MGST1	protein_coding	12	16347142	16609259	1
ENSG00000008405	-0.943105	5.79875e-15	CRY1	protein_coding	12	106991364	107093549	-1
ENSG00000008441	0.00182312	0.990075	NFIX	protein_coding	19	12995475	13098796	1
ENSG00000008513	0.894115	6.80981e-21	ST3GAL1	protein_coding	8	133454848	133571926	-1
ENSG00000008516	0.340586	0.290005	MMP25	protein_coding	16	3046062	3060726	1
ENSG00000008517	0.838204	0.00067854	IL32	protein_coding	16	3065297	3082192	1
ENSG00000008710	1.0062	2.14058e-16	PKD1	protein_coding	16	2088708	2135898	-1
ENSG00000008735	0.347522	0.368346	MAPK8IP2	protein_coding	22	50600793	50613981	1
ENSG00000008838	-0.17971	0.111643	MED24	protein_coding	17	40019097	40061215	-1
ENSG00000008853	-0.238709	0.0945528	RHOBTB2	protein_coding	8	22987417	23020509	1
ENSG00000008869	0.500019	2.3256e-05	HEATR5B	protein_coding	2	36968383	37084372	-1
ENSG00000008952	-0.026731	0.881894	SEC62	protein_coding	3	169966635	169998373	1
ENSG00000008988	0.370407	0.00024743	RPS20	protein_coding	8	56067254	56074510	-1
ENSG00000009307	0.110729	0.379485	CSDE1	protein_coding	1	114716913	114758676	-1
ENSG00000009335	0.0311327	0.851902	UBE3C	protein_coding	7	157138926	157269370	1
ENSG00000009413	-0.452098	0.00532963	REV3L	protein_coding	6	111299028	111483715	-1
ENSG00000009694	0.138131	0.748522	TENM1	protein_coding	X	124375903	125204312	-1
ENSG00000009724	-0.103784	0.815185	MASP2	protein_coding	1	11022009	11047239	-1
ENSG00000009780	-0.647955	0.00309291	FAM76A	protein_coding	1	27725961	27763116	1
ENSG00000009830	-0.165163	0.331687	POMT2	protein_coding	14	77274956	77320883	-1
ENSG00000009844	-0.167101	0.234235	VTA1	protein_coding	6	142147162	142224685	1
ENSG00000009950	-0.601516	0.109334	MLXIPL	protein_coding	7	73593194	73624543	-1
ENSG00000009954	-0.213538	0.0149321	BAZ1B	protein_coding	7	73440406	73522293	-1
ENSG00000010017	-0.117577	0.353983	RANBP9	protein_coding	6	13621498	13711835	-1
ENSG00000010072	-0.766341	3.92752e-07	SPRTN	protein_coding	1	231337104	231355023	1
ENSG00000010165	-0.261481	0.0346116	METTL13	protein_coding	1	171781660	171814023	1
ENSG00000010219	-0.00641372	0.987076	DYRK4	protein_coding	12	4562208	4615302	1
ENSG00000010244	-0.371589	5.61053e-05	ZNF207	protein_coding	17	32350132	32381885	1
ENSG00000010256	0.275514	0.0107362	UQCRC1	protein_coding	3	48599002	48610976	-1
ENSG00000010270	-0.171231	0.285824	STARD3NL	protein_coding	7	38178245	38230670	1
ENSG00000010278	0.0886832	0.609933	CD9	protein_coding	12	6199715	6238271	1
ENSG00000010292	-0.70098	7.34438e-13	NCAPD2	protein_coding	12	6493356	6531955	1
ENSG00000010295	-0.100215	0.775706	IFFO1	protein_coding	12	6538961	6556073	-1
ENSG00000010310	1.03687	0.0287895	GIPR	protein_coding	19	45668221	45683722	1
ENSG00000010318	-0.552613	0.114764	PHF7	protein_coding	3	52410660	52423641	1
ENSG00000010319	-0.328826	0.394633	SEMA3G	protein_coding	3	52433035	52445103	-1
ENSG00000010322	0.567568	1.20388e-06	NISCH	protein_coding	3	52455118	52493068	1
ENSG00000010327	0.442247	0.152559	STAB1	protein_coding	3	52495338	52524495	1
ENSG00000010361	-0.179888	0.430624	FUZ	protein_coding	19	49806866	49817376	-1
ENSG00000010404	0.597592	1.91466e-05	IDS	protein_coding	X	149476988	149521096	-1
ENSG00000010438	0.215648	0.308453	PRSS3	protein_coding	9	33750679	33799231	1
ENSG00000010539	-0.110626	0.616256	ZNF200	protein_coding	16	3222325	3236221	-1
ENSG00000010610	0.480836	0.229073	CD4	protein_coding	12	6786858	6820799	1
ENSG00000010626	0.278584	0.235827	LRRC23	protein_coding	12	6873569	6914241	1
ENSG00000010704	0.0551908	0.813961	HFE	protein_coding	6	26087281	26098343	1
ENSG00000010803	-0.0900144	0.606818	SCMH1	protein_coding	1	41027202	41242306	-1
ENSG00000010810	0.328096	0.0610143	FYN	protein_coding	6	111660332	111873452	-1
ENSG00000010818	1.41552	1.70864e-28	HIVEP2	protein_coding	6	142751469	142956698	-1
ENSG00000011007	-0.315489	0.00213928	ELOA	protein_coding	1	23743448	23762059	1
ENSG00000011009	0.111866	0.436721	LYPLA2	protein_coding	1	23791145	23795539	1
ENSG00000011021	-0.288593	0.081405	CLCN6	protein_coding	1	11806096	11848079	1
ENSG00000011028	0.156566	0.218284	MRC2	protein_coding	17	62627670	62693597	1
ENSG00000011052	-0.182751	0.661978	NME1-NME2	protein_coding	17	51153590	51171744	1
ENSG00000011083	0.182226	0.584658	SLC6A7	protein_coding	5	150190062	150222788	1
ENSG00000011105	0.329042	0.0146137	TSPAN9	protein_coding	12	3077355	3286564	1
ENSG00000011114	-0.615715	5.11565e-07	BTBD7	protein_coding	14	93237550	93333092	-1
ENSG00000011132	-0.10526	0.681702	APBA3	protein_coding	19	3750772	3761692	-1
ENSG00000011143	-0.385634	0.0306712	MKS1	protein_coding	17	58205441	58219605	-1
ENSG00000011198	-0.0211386	0.934621	ABHD5	protein_coding	3	43690108	43734371	1
ENSG00000011201	0.849997	1.64752e-17	ANOS1	protein_coding	X	8528874	8732137	-1
ENSG00000011243	0.0897939	0.599281	AKAP8L	protein_coding	19	15380050	15419141	-1
ENSG00000011258	0.521632	0.000140721	MBTD1	protein_coding	17	51177425	51260163	-1
ENSG00000011260	-0.190131	0.132284	UTP18	protein_coding	17	51260546	51297936	1
ENSG00000011275	0.258446	0.0227251	RNF216	protein_coding	7	5620047	5781696	-1
ENSG00000011295	0.122663	0.386768	TTC19	protein_coding	17	15999784	16045015	1
ENSG00000011304	-0.160014	0.0696263	PTBP1	protein_coding	19	797075	812327	1
ENSG00000011332	0.0316359	0.950685	DPF1	protein_coding	19	38211006	38229714	-1
ENSG00000011347	3.22939	4.57912e-48	SYT7	protein_coding	11	61513714	61581148	-1
ENSG00000011376	-0.346748	0.00698588	LARS2	protein_coding	3	45388561	45554726	1
ENSG00000011405	-0.072849	0.587689	PIK3C2A	protein_coding	11	17077730	17207986	-1
ENSG00000011422	1.18628	1.19396e-20	PLAUR	protein_coding	19	43646095	43670547	-1
ENSG00000011426	-1.10886	7.88399e-33	ANLN	protein_coding	7	36389821	36453791	1
ENSG00000011451	-0.0499269	0.770259	WIZ	protein_coding	19	15419978	15449956	-1
ENSG00000011454	-0.244004	0.0718412	RABGAP1	protein_coding	9	122940833	123104866	1
ENSG00000011465	1.05852	9.2101e-20	DCN	protein_coding	12	91140484	91183217	-1
ENSG00000011478	0.763722	1.22535e-07	QPCTL	protein_coding	19	45692403	45703989	1
ENSG00000011485	-0.444457	6.98622e-07	PPP5C	protein_coding	19	46347087	46392981	1
ENSG00000011523	-0.135225	0.600284	CEP68	protein_coding	2	65056354	65087004	1
ENSG00000011566	-0.205268	0.215817	MAP4K3	protein_coding	2	39249266	39437301	-1
ENSG00000011590	0.0626176	0.793198	ZBTB32	protein_coding	19	35704558	35717038	1
ENSG00000011638	0.535376	0.0189301	LDAF1	protein_coding	16	21158377	21180616	1
ENSG00000011677	0.219082	0.243501	GABRA3	protein_coding	X	152166234	152451315	-1
ENSG00000012048	-0.778649	1.96925e-12	BRCA1	protein_coding	17	43044295	43170245	-1
ENSG00000012061	0.0108824	0.963649	ERCC1	protein_coding	19	45407334	45478828	-1
ENSG00000012171	0.142183	0.208207	SEMA3B	protein_coding	3	50267558	50277546	1
ENSG00000012174	0.174636	0.241832	MBTPS2	protein_coding	X	21839617	21885423	1
ENSG00000012211	0.523447	0.00518278	PRICKLE3	protein_coding	X	49174802	49186528	-1
ENSG00000012232	0.242257	0.0594144	EXTL3	protein_coding	8	28600469	28756561	1
ENSG00000012660	-0.534491	7.20737e-09	ELOVL5	protein_coding	6	53267398	53349179	-1
ENSG00000012779	0.32269	0.274574	ALOX5	protein_coding	10	45374176	45446119	1
ENSG00000012822	0.679202	1.02252e-06	CALCOCO1	protein_coding	12	53708517	53727745	-1
ENSG00000012963	-0.462094	5.46794e-05	UBR7	protein_coding	14	93207241	93229215	1
ENSG00000012983	-0.289532	0.00599515	MAP4K5	protein_coding	14	50418501	50561126	-1
ENSG00000013016	-0.235062	0.526175	EHD3	protein_coding	2	31234152	31269451	1
ENSG00000013275	-0.132703	0.304572	PSMC4	protein_coding	19	39971165	39981764	1
ENSG00000013288	0.383702	0.000959476	MAN2B2	protein_coding	4	6575189	6623362	1
ENSG00000013297	0.106923	0.793069	CLDN11	protein_coding	3	170418868	170454733	1
ENSG00000013306	-0.0755073	0.565884	SLC25A39	protein_coding	17	44319625	44324870	-1
ENSG00000013364	-0.158825	0.395822	MVP	protein_coding	16	29820394	29848039	1
ENSG00000013374	-0.632045	5.65809e-08	NUB1	protein_coding	7	151341772	151378449	1
ENSG00000013375	-0.283876	0.0246528	PGM3	protein_coding	6	83147324	83193936	-1
ENSG00000013392	0.0372621	0.903878	RWDD2A	protein_coding	6	83193357	83198935	1
ENSG00000013441	0.686703	1.94563e-06	CLK1	protein_coding	2	200853009	200864691	-1
ENSG00000013503	-0.370429	0.0222352	POLR3B	protein_coding	12	106357748	106510198	1
ENSG00000013523	0.0149334	0.966212	ANGEL1	protein_coding	14	76786009	76826246	-1
ENSG00000013561	-0.349974	0.0123219	RNF14	protein_coding	5	141958328	141990292	1
ENSG00000013563	0.326649	0.0396528	DNASE1L1	protein_coding	X	154401236	154412112	-1
ENSG00000013573	-0.289603	0.0593357	DDX11	protein_coding	12	31073860	31104799	1
ENSG00000013583	-0.0798817	0.625434	HEBP1	protein_coding	12	12974870	13000265	-1
ENSG00000013588	1.84152	1.16768e-62	GPRC5A	protein_coding	12	12891559	12917937	1
ENSG00000013619	-1.32477	5.81157e-13	MAMLD1	protein_coding	X	150361422	150514178	1
ENSG00000013810	-0.90024	6.50937e-24	TACC3	protein_coding	4	1712858	1745171	1
ENSG00000014123	-0.535783	0.000322489	UFL1	protein_coding	6	96521595	96555276	1
ENSG00000014138	-0.86195	2.00288e-14	POLA2	protein_coding	11	65261913	65305959	1
ENSG00000014164	-0.177281	0.234012	ZC3H3	protein_coding	8	143437659	143541447	-1
ENSG00000014216	0.131396	0.420825	CAPN1	protein_coding	11	65180566	65212006	1
ENSG00000014257	-0.0290447	0.913022	ACP3	protein_coding	3	132317369	132368302	1
ENSG00000014641	-0.169363	0.135004	MDH1	protein_coding	2	63588609	63607197	1
ENSG00000014824	0.711112	3.90319e-12	SLC30A9	protein_coding	4	41990502	42090461	1
ENSG00000014914	0.286141	0.181856	MTMR11	protein_coding	1	149928651	149936879	-1
ENSG00000014919	0.203049	0.139453	COX15	protein_coding	10	99710868	99732127	-1
ENSG00000015133	0.267363	0.128665	CCDC88C	protein_coding	14	91271323	91417844	-1
ENSG00000015153	-0.384612	0.0280704	YAF2	protein_coding	12	42157104	42238349	-1
ENSG00000015171	-0.259498	0.04708	ZMYND11	protein_coding	10	130088	254637	1
ENSG00000015285	0.356291	0.260388	WAS	protein_coding	X	48676596	48691431	1
ENSG00000015413	-0.0275344	0.931689	DPEP1	protein_coding	16	89613308	89638456	1
ENSG00000015475	0.409079	0.00258021	BID	protein_coding	22	17734138	17774770	-1
ENSG00000015479	-0.0645324	0.874479	MATR3	protein_coding	5	139293674	139331677	1
ENSG00000015532	1.04268	1.20844e-18	XYLT2	protein_coding	17	50346126	50363138	1
ENSG00000015676	-0.019836	0.920675	NUDCD3	protein_coding	7	44379119	44490658	-1
ENSG00000016082	-0.247651	0.246354	ISL1	protein_coding	5	51383448	51394730	1
ENSG00000016391	-0.813707	0.00273919	CHDH	protein_coding	3	53812335	53846419	-1
ENSG00000016402	-0.059445	0.873389	IL20RA	protein_coding	6	136999971	137045180	-1
ENSG00000016864	0.111097	0.399571	GLT8D1	protein_coding	3	52694486	52706032	-1
ENSG00000017260	1.05206	5.76193e-21	ATP2C1	protein_coding	3	130850595	131016712	1
ENSG00000017427	0.00342387	0.995427	IGF1	protein_coding	12	102395874	102481744	-1
ENSG00000017483	0.46054	4.32138e-07	SLC38A5	protein_coding	X	48458537	48470260	-1
ENSG00000017797	-0.230866	0.0321163	RALBP1	protein_coding	18	9475009	9538114	1
ENSG00000018189	-0.311548	0.174025	RUFY3	protein_coding	4	70704204	70808619	1
ENSG00000018236	-0.755624	0.00398825	CNTN1	protein_coding	12	40692439	41072415	1
ENSG00000018280	1.39096	0.00907128	SLC11A1	protein_coding	2	218382029	218396894	1
ENSG00000018408	0.113993	0.354974	WWTR1	protein_coding	3	149517235	149736714	-1
ENSG00000018510	-0.262922	0.0377464	AGPS	protein_coding	2	177392746	177567024	1
ENSG00000018610	-0.289756	0.0449955	STEEP1	protein_coding	X	119538149	119565409	-1
ENSG00000018699	-0.635666	0.00147508	TTC27	protein_coding	2	32628032	32821051	1
ENSG00000019144	-0.186007	0.586976	PHLDB1	protein_coding	11	118606440	118658031	1
ENSG00000019186	-1.19465	0.000726219	CYP24A1	protein_coding	20	54153446	54173986	-1
ENSG00000019485	-0.241144	0.177379	PRDM11	protein_coding	11	45095806	45235110	1
ENSG00000019505	-0.608842	0.0588993	SYT13	protein_coding	11	45240302	45286341	-1
ENSG00000019549	0.650093	0.000596276	SNAI2	protein_coding	8	48917598	48921740	-1
ENSG00000019582	-0.263293	0.206581	CD74	protein_coding	5	150401637	150412969	-1
ENSG00000019991	-0.227495	0.420364	HGF	protein_coding	7	81699010	81770438	-1
ENSG00000019995	0.254946	0.148497	ZRANB1	protein_coding	10	124942123	124988189	1
ENSG00000020129	-0.122894	0.368316	NCDN	protein_coding	1	35557473	35567274	1
ENSG00000020181	-0.179897	0.58786	ADGRA2	protein_coding	8	37784191	37844896	1
ENSG00000020256	0.12119	0.371214	ZFP64	protein_coding	20	52051663	52204308	-1
ENSG00000020426	-0.0406279	0.876187	MNAT1	protein_coding	14	60734742	60969965	1
ENSG00000020577	1.59901	2.32899e-27	SAMD4A	protein_coding	14	54566117	54793315	1
ENSG00000020633	1.59915	2.97604e-31	RUNX3	protein_coding	1	24899511	24965121	-1
ENSG00000020922	-0.859804	9.63517e-16	MRE11	protein_coding	11	94415570	94493885	-1
ENSG00000021300	0.700607	0.0293261	PLEKHB1	protein_coding	11	73646178	73662819	1
ENSG00000021355	0.123545	0.405741	SERPINB1	protein_coding	6	2832332	2841959	-1
ENSG00000021574	-0.451488	0.00170089	SPAST	protein_coding	2	32063556	32157637	1
ENSG00000021645	-0.169075	0.686624	NRXN3	protein_coding	14	78170373	79868291	1
ENSG00000021762	-1.17957	1.75403e-20	OSBPL5	protein_coding	11	3087107	3166739	-1
ENSG00000021776	-0.176208	0.143696	AQR	protein_coding	15	34851782	34969742	-1
ENSG00000021826	-1.00151	7.77968e-25	CPS1	protein_coding	2	210477682	210679107	1
ENSG00000022267	0.795461	3.68395e-18	FHL1	protein_coding	X	136146702	136211359	1
ENSG00000022277	-0.155521	0.195433	RTF2	protein_coding	20	56468585	56519449	1
ENSG00000022567	-0.37961	0.0576505	SLC45A4	protein_coding	8	141207166	141308305	-1
ENSG00000022840	0.332247	0.00179763	RNF10	protein_coding	12	120533480	120577588	1
ENSG00000022976	-0.0176948	0.964505	ZNF839	protein_coding	14	102317377	102342702	1
ENSG00000023041	0.0689504	0.670507	ZDHHC6	protein_coding	10	112424428	112447572	-1
ENSG00000023171	-0.743024	6.78667e-11	GRAMD1B	protein_coding	11	123358428	123627774	1
ENSG00000023191	0.105234	0.492796	RNH1	protein_coding	11	494512	507300	-1
ENSG00000023228	-0.175981	0.121443	NDUFS1	protein_coding	2	206114817	206159509	-1
ENSG00000023287	0.39135	0.00131107	RB1CC1	protein_coding	8	52622458	52745843	-1
ENSG00000023318	0.117221	0.440485	ERP44	protein_coding	9	99979185	100099052	-1
ENSG00000023330	0.38977	0.00360515	ALAS1	protein_coding	3	52198086	52214327	1
ENSG00000023445	0.798271	0.000325448	BIRC3	protein_coding	11	102317484	102339403	1
ENSG00000023516	0.262845	0.0628495	AKAP11	protein_coding	13	42272152	42323261	1
ENSG00000023572	-0.840768	2.11511e-07	GLRX2	protein_coding	1	193090866	193106114	-1
ENSG00000023608	-0.228298	0.326986	SNAPC1	protein_coding	14	61762420	61796428	1
ENSG00000023697	-0.501816	0.000292447	DERA	protein_coding	12	15911302	16037381	1
ENSG00000023734	-0.0382251	0.813453	STRAP	protein_coding	12	15882387	15903478	1
ENSG00000023839	0.0486904	0.917514	ABCC2	protein_coding	10	99782640	99852594	1
ENSG00000023892	0.339267	0.216621	DEF6	protein_coding	6	35297818	35321771	1
ENSG00000023902	0.406596	0.087132	PLEKHO1	protein_coding	1	150149183	150164720	1
ENSG00000023909	-0.560261	3.95376e-06	GCLM	protein_coding	1	93885199	93909456	-1
ENSG00000024048	-0.471139	0.000786051	UBR2	protein_coding	6	42564029	42693505	1
ENSG00000024422	1.13894	4.78223e-41	EHD2	protein_coding	19	47713422	47743134	1
ENSG00000024526	-1.24136	7.0152e-33	DEPDC1	protein_coding	1	68474152	68497221	-1
ENSG00000024862	-0.0395489	0.906002	CCDC28A	protein_coding	6	138773769	138793319	1
ENSG00000025039	4.6349	3.53429e-51	RRAGD	protein_coding	6	89364616	89412273	-1
ENSG00000025156	-0.119917	0.584725	HSF2	protein_coding	6	122399551	122433119	1
ENSG00000025293	0.189588	0.245212	PHF20	protein_coding	20	35771974	35950370	1
ENSG00000025423	-0.485873	0.227706	HSD17B6	protein_coding	12	56752161	56787790	1
ENSG00000025434	-0.137177	0.480133	NR1H3	protein_coding	11	47248300	47269033	1
ENSG00000025708	-0.519297	0.00429357	TYMP	protein_coding	22	50525752	50530032	-1
ENSG00000025770	-0.424382	0.0010137	NCAPH2	protein_coding	22	50508224	50524780	1
ENSG00000025772	-0.162442	0.170729	TOMM34	protein_coding	20	44942130	44960397	-1
ENSG00000025796	0.571371	1.22274e-08	SEC63	protein_coding	6	107867756	107958208	-1
ENSG00000025800	-0.881808	2.08014e-20	KPNA6	protein_coding	1	32108056	32176563	1
ENSG00000026025	0.226002	0.0579547	VIM	protein_coding	10	17228241	17237593	1
ENSG00000026036	-1.24527	0.00398153	RTEL1-TNFRSF6B	protein_coding	20	63659300	63698684	1
ENSG00000026103	0.0990342	0.628332	FAS	protein_coding	10	88953813	89029605	1
ENSG00000026297	1.44561	6.0147e-31	RNASET2	protein_coding	6	166922113	166957191	-1
ENSG00000026508	1.15018	2.59961e-42	CD44	protein_coding	11	35138882	35232402	1
ENSG00000026559	-1.32397	4.18498e-15	KCNG1	protein_coding	20	51003656	51023107	-1
ENSG00000026652	0.286276	0.109832	AGPAT4	protein_coding	6	161129967	161274061	-1
ENSG00000026751	0.294996	0.13306	SLAMF7	protein_coding	1	160739057	160754821	1
ENSG00000026950	0.0807879	0.769092	BTN3A1	protein_coding	6	26402237	26415208	1
ENSG00000027001	-0.443249	0.0345573	MIPEP	protein_coding	13	23730189	23889400	-1
ENSG00000027075	0.4264	0.076015	PRKCH	protein_coding	14	61187559	61550976	1
ENSG00000027644	0.0670423	0.781718	INSRR	protein_coding	1	156840063	156859117	-1
ENSG00000027697	0.0835091	0.607102	IFNGR1	protein_coding	6	137197483	137219449	-1
ENSG00000027847	1.13514	9.01147e-17	B4GALT7	protein_coding	5	177600132	177610330	1
ENSG00000027869	0.559461	0.143849	SH2D2A	protein_coding	1	156806243	156816848	-1
ENSG00000028116	-0.24801	0.229073	VRK2	protein_coding	2	57907629	58159920	1
ENSG00000028137	0.323873	0.247906	TNFRSF1B	protein_coding	1	12166991	12209228	1
ENSG00000028203	0.072188	0.687534	VEZT	protein_coding	12	95217746	95302799	1
ENSG00000028310	0.150133	0.331412	BRD9	protein_coding	5	850291	892801	-1
ENSG00000028528	0.0843435	0.453904	SNX1	protein_coding	15	64094123	64146090	1
ENSG00000028839	-0.29286	0.0669921	TBPL1	protein_coding	6	133952170	133990432	1
ENSG00000029153	-0.149219	0.417598	BMAL2	protein_coding	12	27332836	27425289	1
ENSG00000029363	-0.574904	8.84579e-12	BCLAF1	protein_coding	6	136256627	136289851	-1
ENSG00000029364	-0.0786943	0.59925	SLC39A9	protein_coding	14	69398015	69462390	1
ENSG00000029534	-0.366459	0.353046	ANK1	protein_coding	8	41653220	41896741	-1
ENSG00000029639	0.947391	3.80117e-10	TFB1M	protein_coding	6	155256134	155314493	-1
ENSG00000029725	-0.266062	0.00889235	RABEP1	protein_coding	17	5282265	5386340	1
ENSG00000029993	-1.50444	3.97465e-36	HMGB3	protein_coding	X	150980509	150990771	1
ENSG00000030066	-0.342853	2.63648e-05	NUP160	protein_coding	11	47778087	47848555	-1
ENSG00000030110	-0.226764	0.188728	BAK1	protein_coding	6	33572547	33580293	-1
ENSG00000030419	0.223829	0.448333	IKZF2	protein_coding	2	212999691	213152427	-1
ENSG00000030582	0.379467	2.81059e-05	GRN	protein_coding	17	44345246	44353106	1
ENSG00000031003	-0.205179	0.130826	FAM13B	protein_coding	5	137937960	138051961	-1
ENSG00000031081	-0.232427	0.491397	ARHGAP31	protein_coding	3	119294383	119420714	1
ENSG00000031691	-0.17569	0.3132	CENPQ	protein_coding	6	49463370	49493107	1
ENSG00000031698	0.505087	0.000266512	SARS1	protein_coding	1	109213918	109238182	1
ENSG00000031823	-0.0233112	0.899354	RANBP3	protein_coding	19	5916139	5978142	-1
ENSG00000032219	0.170317	0.382356	ARID4A	protein_coding	14	58298504	58373887	1
ENSG00000032389	0.110795	0.557327	EIPR1	protein_coding	2	3188925	3377830	-1
ENSG00000032444	-0.184059	0.345017	PNPLA6	protein_coding	19	7534004	7561764	1
ENSG00000032742	0.0551514	0.852136	IFT88	protein_coding	13	20567138	20691444	1
ENSG00000033011	0.0269527	0.899276	ALG1	protein_coding	16	5033702	5087379	1
ENSG00000033030	-0.362435	0.0176889	ZCCHC8	protein_coding	12	122471600	122500932	-1
ENSG00000033050	-0.44536	0.0055967	ABCF2	protein_coding	7	151211484	151227205	-1
ENSG00000033100	0.692798	1.52039e-09	CHPF2	protein_coding	7	151232483	151240979	1
ENSG00000033122	0.752706	0.0186121	LRRC7	protein_coding	1	69567922	70151945	1
ENSG00000033170	-1.3159	1.3831e-09	FUT8	protein_coding	14	65410592	65744121	1
ENSG00000033178	0.289191	0.00952684	UBA6	protein_coding	4	67612652	67701155	-1
ENSG00000033327	0.647022	0.000102209	GAB2	protein_coding	11	78215293	78418348	-1
ENSG00000033627	0.225287	0.0924745	ATP6V0A1	protein_coding	17	42458844	42522582	1
ENSG00000033800	-0.0540184	0.751481	PIAS1	protein_coding	15	68054309	68198603	1
ENSG00000033867	-0.197285	0.265343	SLC4A7	protein_coding	3	27372721	27484420	-1
ENSG00000034152	0.187376	0.176818	MAP2K3	protein_coding	17	21284672	21315232	1
ENSG00000034510	1.01079	1.68387e-16	TMSB10	protein_coding	2	84905656	84906671	1
ENSG00000034533	-0.321976	0.214888	ASTE1	protein_coding	3	131013875	131027649	-1
ENSG00000034677	-0.296351	0.00227323	RNF19A	protein_coding	8	100257060	100336218	-1
ENSG00000034693	0.660485	1.79313e-06	PEX3	protein_coding	6	143450805	143490616	1
ENSG00000034713	0.269869	0.0501145	GABARAPL2	protein_coding	16	75566375	75577881	1
ENSG00000035115	0.512642	0.00334367	SH3YL1	protein_coding	2	217730	266398	-1
ENSG00000035141	-0.642825	7.20642e-08	FAM136A	protein_coding	2	70295976	70302067	-1
ENSG00000035403	-0.0238719	0.91704	VCL	protein_coding	10	73995193	74121363	1
ENSG00000035499	-1.96627	7.44544e-44	DEPDC1B	protein_coding	5	60596912	60700190	-1
ENSG00000035664	0.317189	0.316772	DAPK2	protein_coding	15	63907036	64072033	-1
ENSG00000035681	-0.23895	0.0774905	NSMAF	protein_coding	8	58583508	58659853	-1
ENSG00000035687	-0.0360196	0.812338	ADSS2	protein_coding	1	244408494	244451909	-1
ENSG00000035862	0.305061	0.00230122	TIMP2	protein_coding	17	78852977	78925387	-1
ENSG00000035928	-0.0819186	0.544953	RFC1	protein_coding	4	39287456	39366375	-1
ENSG00000036054	0.117421	0.528483	TBC1D23	protein_coding	3	100260992	100325251	1
ENSG00000036257	-0.0825562	0.572389	CUL3	protein_coding	2	224470150	224585397	-1
ENSG00000036549	-0.0442951	0.768475	ZZZ3	protein_coding	1	77562416	77683419	-1
ENSG00000036672	-1.52716	8.09952e-07	USP2	protein_coding	11	119355215	119381711	-1
ENSG00000037042	0.184868	0.406861	TUBG2	protein_coding	17	42659284	42667006	1
ENSG00000037241	-0.824236	7.39355e-11	RPL26L1	protein_coding	5	172958729	172969771	1
ENSG00000037280	0.322115	0.165356	FLT4	protein_coding	5	180601506	180649624	-1
ENSG00000037474	0.181392	0.0340244	NSUN2	protein_coding	5	6599239	6633291	-1
ENSG00000037637	1.25593	1.03031e-35	FBXO42	protein_coding	1	16246840	16352480	-1
ENSG00000037749	-0.465028	0.000135228	MFAP3	protein_coding	5	154038959	154220478	1
ENSG00000037757	0.469656	0.000567692	MRI1	protein_coding	19	13764522	13774282	1
ENSG00000037897	0.122465	0.581922	METTL1	protein_coding	12	57768471	57772119	-1
ENSG00000037965	-0.0532554	0.91336	HOXC8	protein_coding	12	54008985	54012769	1
ENSG00000038002	0.0203203	0.933197	AGA	protein_coding	4	177430774	177442437	-1
ENSG00000038210	-0.63377	6.68067e-07	PI4K2B	protein_coding	4	25160663	25279204	1
ENSG00000038219	-0.00603637	0.975245	BOD1L1	protein_coding	4	13568738	13627725	-1
ENSG00000038274	-0.711896	3.19144e-10	MAT2B	protein_coding	5	163503114	163519558	1
ENSG00000038295	1.33388	1.8655e-22	TLL1	protein_coding	4	165873237	166104457	1
ENSG00000038358	-0.157406	0.227768	EDC4	protein_coding	16	67873052	67884499	1
ENSG00000038382	0.719705	7.49985e-17	TRIO	protein_coding	5	14143342	14532128	1
ENSG00000038427	0.18593	0.379093	VCAN	protein_coding	5	83471618	83582303	1
ENSG00000038532	-0.462351	0.0015757	CLEC16A	protein_coding	16	10944539	11182186	1
ENSG00000039068	0.920009	0.0443906	CDH1	protein_coding	16	68737292	68835537	1
ENSG00000039123	-0.207198	0.0858222	MTREX	protein_coding	5	55307989	55425579	1
ENSG00000039139	0.199776	0.605019	DNAH5	protein_coding	5	13690328	14011818	-1
ENSG00000039319	-0.645487	5.55394e-07	ZFYVE16	protein_coding	5	80408013	80483379	1
ENSG00000039523	0.0548728	0.723304	RIPOR1	protein_coding	16	67518418	67546788	1
ENSG00000039537	0.118774	0.659869	C6	protein_coding	5	41142116	41261438	-1
ENSG00000039560	-0.119012	0.420364	RAI14	protein_coding	5	34656328	34832612	1
ENSG00000039600	0.106914	0.753481	SOX30	protein_coding	5	157625679	157671480	-1
ENSG00000039650	-0.260145	0.385942	PNKP	protein_coding	19	49859882	49878351	-1
ENSG00000040199	-0.668841	0.00047097	PHLPP2	protein_coding	16	71637835	71724701	-1
ENSG00000040275	0.540469	2.92233e-07	SPDL1	protein_coding	5	169583636	169604778	1
ENSG00000040341	-0.00121862	0.993728	STAU2	protein_coding	8	73420369	73747708	-1
ENSG00000040487	0.159141	0.480797	SLC66A1	protein_coding	1	19312326	19329300	1
ENSG00000040531	0.0786775	0.671909	CTNS	protein_coding	17	3636459	3663103	1
ENSG00000040608	0.134754	0.656723	RTN4R	protein_coding	22	20241415	20283246	-1
ENSG00000040633	0.0643875	0.673268	PHF23	protein_coding	17	7235029	7239722	-1
ENSG00000040933	-0.326338	0.0540186	INPP4A	protein_coding	2	98444854	98594392	1
ENSG00000041353	0.135219	0.546486	RAB27B	protein_coding	18	54717860	54895516	1
ENSG00000041357	-0.353377	0.000169131	PSMA4	protein_coding	15	78540405	78552417	1
ENSG00000041515	0.0709983	0.855802	MYO16	protein_coding	13	108596152	109208005	1
ENSG00000041802	-0.376758	0.00202092	LSG1	protein_coding	3	194640791	194672463	-1
ENSG00000041880	0.23347	0.105092	PARP3	protein_coding	3	51942345	51948867	1
ENSG00000041982	1.4463	6.61387e-38	TNC	protein_coding	9	115019575	115118207	-1
ENSG00000041988	0.137545	0.520538	THAP3	protein_coding	1	6624868	6635586	1
ENSG00000042088	-0.486659	0.00212438	TDP1	protein_coding	14	89954939	90044764	1
ENSG00000042286	-0.0532804	0.790597	AIFM2	protein_coding	10	70098223	70132934	-1
ENSG00000042317	0.253236	0.433966	SPATA7	protein_coding	14	88384924	88470350	1
ENSG00000042429	-0.0958906	0.694502	MED17	protein_coding	11	93784227	93814963	1
ENSG00000042445	-0.394485	0.00158284	RETSAT	protein_coding	2	85341955	85354531	-1
ENSG00000042493	-0.0386849	0.839475	CAPG	protein_coding	2	85394753	85418432	-1
ENSG00000042753	-0.239871	0.0939104	AP2S1	protein_coding	19	46838136	46850846	-1
ENSG00000042781	0.102749	0.664412	USH2A	protein_coding	1	215622891	216423448	-1
ENSG00000042832	0.262499	0.0970296	TG	protein_coding	8	132866958	133134903	1
ENSG00000043093	-0.772719	6.81388e-11	DCUN1D1	protein_coding	3	182938074	182985953	-1
ENSG00000043143	-0.926049	2.7243e-10	JADE2	protein_coding	5	134524312	134583230	1
ENSG00000043355	0.594428	0.000403245	ZIC2	protein_coding	13	99981784	99986765	1
ENSG00000043514	0.918373	6.64359e-20	TRIT1	protein_coding	1	39838110	39883511	-1
ENSG00000044090	0.241634	0.0777095	CUL7	protein_coding	6	43037617	43053943	-1
ENSG00000044115	0.154501	0.125752	CTNNA1	protein_coding	5	138610967	138935034	1
ENSG00000044446	-0.352909	0.0159465	PHKA2	protein_coding	X	18892298	18984114	-1
ENSG00000044459	-0.505878	2.27774e-05	CNTLN	protein_coding	9	17134982	17503923	1
ENSG00000044524	3.19851	1.4054e-95	EPHA3	protein_coding	3	89107621	89482134	1
ENSG00000044574	0.423733	3.79497e-05	HSPA5	protein_coding	9	125234853	125241382	-1
ENSG00000046604	0.608128	3.58939e-09	DSG2	protein_coding	18	31498177	31549008	1
ENSG00000046647	0.101626	0.733308	GEMIN8	protein_coding	X	14006726	14029893	-1
ENSG00000046651	0.0841596	0.631882	OFD1	protein_coding	X	13734743	13777955	1
ENSG00000046653	-0.18708	0.324354	GPM6B	protein_coding	X	13770939	13938638	-1
ENSG00000047056	-0.433235	0.0137501	WDR37	protein_coding	10	1049538	1160991	1
ENSG00000047188	-0.552194	1.99427e-06	YTHDC2	protein_coding	5	113513694	113595285	1
ENSG00000047230	-0.204827	0.199234	CTPS2	protein_coding	X	16587999	16712936	-1
ENSG00000047249	-0.227255	0.0872851	ATP6V1H	protein_coding	8	53715543	53843558	-1
ENSG00000047315	-0.383752	2.46657e-05	POLR2B	protein_coding	4	56977722	57031158	1
ENSG00000047346	-0.356317	0.00791311	ATOSA	protein_coding	15	52581317	52709817	-1
ENSG00000047365	-0.0299208	0.934059	ARAP2	protein_coding	4	35948221	36244514	-1
ENSG00000047410	0.103722	0.371552	TPR	protein_coding	1	186311652	186375693	-1
ENSG00000047457	4.49197	6.02223e-11	CP	protein_coding	3	149162410	149221829	-1
ENSG00000047578	0.153788	0.384477	KATNIP	protein_coding	16	27550133	27780344	1
ENSG00000047579	-0.768454	0.000471835	DTNBP1	protein_coding	6	15522807	15663058	-1
ENSG00000047597	0.375373	0.127426	XK	protein_coding	X	37685791	37732130	1
ENSG00000047617	-0.0979652	0.67656	ANO2	protein_coding	12	5531869	5946232	-1
ENSG00000047621	-0.53534	0.000373054	C12orf4	protein_coding	12	4487735	4538508	-1
ENSG00000047634	-0.332377	0.0202898	SCML1	protein_coding	X	17737449	17754988	1
ENSG00000047644	-0.378708	0.00788712	WWC3	protein_coding	X	10015254	10144474	1
ENSG00000047662	0.101437	0.797231	FAM184B	protein_coding	4	17629306	17781621	-1
ENSG00000047849	0.270257	0.00247779	MAP4	protein_coding	3	47850690	48089272	-1
ENSG00000047932	0.099567	0.527833	GOPC	protein_coding	6	117560269	117602542	-1
ENSG00000047936	0.37353	0.285506	ROS1	protein_coding	6	117287353	117425942	-1
ENSG00000048028	0.514085	4.23631e-05	USP28	protein_coding	11	113797874	113875572	-1
ENSG00000048052	0.105168	0.813453	HDAC9	protein_coding	7	18086949	19002416	1
ENSG00000048140	-0.560258	9.39963e-05	TSPAN17	protein_coding	5	176647387	176659054	1
ENSG00000048162	-0.158414	0.311755	NOP16	protein_coding	5	176383946	176388927	-1
ENSG00000048342	-0.469899	0.00118757	CC2D2A	protein_coding	4	15469865	15601552	1
ENSG00000048392	-0.72135	2.23546e-06	RRM2B	protein_coding	8	102204502	102238961	-1
ENSG00000048405	-0.0876782	0.658125	ZNF800	protein_coding	7	127346790	127431924	-1
ENSG00000048471	-0.839776	9.1771e-07	SNX29	protein_coding	16	11976734	12574287	1
ENSG00000048540	-0.408048	0.149678	LMO3	protein_coding	12	16548372	16610594	-1
ENSG00000048544	-0.190455	0.174896	MRPS10	protein_coding	6	42206807	42217861	-1
ENSG00000048649	0.478602	6.44225e-06	RSF1	protein_coding	11	77660009	77820869	-1
ENSG00000048707	-0.360484	0.00714126	VPS13D	protein_coding	1	12230030	12512047	1
ENSG00000048740	1.8713	5.17931e-27	CELF2	protein_coding	10	10798397	11336675	1
ENSG00000048828	-0.145234	0.182944	FAM120A	protein_coding	9	93451685	93566112	1
ENSG00000048991	-0.586553	1.1083e-06	R3HDM1	protein_coding	2	135531455	135725270	1
ENSG00000049089	-0.283319	0.459876	COL9A2	protein_coding	1	40300489	40317813	-1
ENSG00000049130	-0.485258	1.71193e-05	KITLG	protein_coding	12	88492793	88580851	-1
ENSG00000049167	-0.0582217	0.824108	ERCC8	protein_coding	5	60866454	60945073	-1
ENSG00000049192	0.0606394	0.781718	ADAMTS6	protein_coding	5	65148738	65481920	-1
ENSG00000049239	0.901155	5.70401e-06	H6PD	protein_coding	1	9234774	9271337	1
ENSG00000049245	0.254428	0.0260068	VAMP3	protein_coding	1	7771296	7781432	1
ENSG00000049246	-0.962694	0.0298754	PER3	protein_coding	1	7784291	7845177	1
ENSG00000049247	0.134379	0.74402	UTS2	protein_coding	1	7843083	7853512	-1
ENSG00000049323	0.434818	0.000206732	LTBP1	protein_coding	2	32946953	33399509	1
ENSG00000049449	-0.031812	0.85475	RCN1	protein_coding	11	32091074	32105722	1
ENSG00000049540	-0.478034	0.085511	ELN	protein_coding	7	74027789	74069907	1
ENSG00000049541	-0.141679	0.290885	RFC2	protein_coding	7	74231499	74254458	-1
ENSG00000049618	0.175103	0.139262	ARID1B	protein_coding	6	156776020	157210779	1
ENSG00000049656	0.268183	0.00538512	CLPTM1L	protein_coding	5	1317752	1345099	-1
ENSG00000049759	1.21037	1.35989e-30	NEDD4L	protein_coding	18	58044226	58401540	1
ENSG00000049768	-0.337523	0.191767	FOXP3	protein_coding	X	49250438	49264800	-1
ENSG00000049769	-0.0796321	0.858005	PPP1R3F	protein_coding	X	49269793	49301461	1
ENSG00000049860	-0.0981531	0.474341	HEXB	protein_coding	5	74640023	74722647	1
ENSG00000049883	-0.037422	0.856087	PTCD2	protein_coding	5	72320367	72368395	1
ENSG00000050130	0.00138947	0.99239	JKAMP	protein_coding	14	59484443	59505410	1
ENSG00000050165	1.03381	9.29823e-11	DKK3	protein_coding	11	11956207	12009769	-1
ENSG00000050327	0.0705538	0.802846	ARHGEF5	protein_coding	7	144355288	144380632	1
ENSG00000050344	-0.437631	0.17877	NFE2L3	protein_coding	7	26152198	26187137	1
ENSG00000050393	-0.21314	0.113838	MCUR1	protein_coding	6	13786557	13814568	-1
ENSG00000050405	-0.545063	0.0778324	LIMA1	protein_coding	12	50175788	50283520	-1
ENSG00000050426	0.262116	0.0421965	LETMD1	protein_coding	12	51047962	51060424	1
ENSG00000050438	-0.17879	0.534497	SLC4A8	protein_coding	12	51391317	51515763	1
ENSG00000050555	0.177474	0.541776	LAMC3	protein_coding	9	131009174	131094473	1
ENSG00000050628	-0.0524699	0.905192	PTGER3	protein_coding	1	70852353	71047816	-1
ENSG00000050730	-0.188556	0.52341	TNIP3	protein_coding	4	121131408	121227466	-1
ENSG00000050748	-0.187732	0.0949503	MAPK9	protein_coding	5	180233143	180292099	-1
ENSG00000050820	0.366005	0.0103595	BCAR1	protein_coding	16	75228181	75268053	-1
ENSG00000051009	0.212469	0.231607	FHIP1B	protein_coding	11	6211345	6234711	-1
ENSG00000051108	0.345468	0.00368591	HERPUD1	protein_coding	16	56932142	56944864	1
ENSG00000051128	0.163789	0.480133	HOMER3	protein_coding	19	18929201	18941261	-1
ENSG00000051180	-0.0225591	0.954861	RAD51	protein_coding	15	40694774	40732340	1
ENSG00000051341	-1.26252	1.64938e-13	POLQ	protein_coding	3	121431431	121545988	-1
ENSG00000051382	-0.0610391	0.789607	PIK3CB	protein_coding	3	138652698	138834928	-1
ENSG00000051523	0.411576	0.000298113	CYBA	protein_coding	16	88643275	88651083	-1
ENSG00000051596	-0.278217	0.0421689	THOC3	protein_coding	5	175917873	176034680	-1
ENSG00000051620	-0.232823	0.267645	HEBP2	protein_coding	6	138403531	138422197	1
ENSG00000051825	-0.59742	1.50374e-06	MPHOSPH9	protein_coding	12	123152320	123244014	-1
ENSG00000052126	-0.0935299	0.514658	PLEKHA5	protein_coding	12	19129669	19376400	1
ENSG00000052344	2.9643	4.16178e-07	PRSS8	protein_coding	16	31131433	31135727	-1
ENSG00000052723	0.18252	0.0988315	SIKE1	protein_coding	1	114769479	114780685	-1
ENSG00000052749	-0.35839	0.0109738	RRP12	protein_coding	10	97356358	97426076	-1
ENSG00000052795	0.806401	8.05216e-06	FNIP2	protein_coding	4	158769026	158908050	1
ENSG00000052802	1.08836	1.20088e-19	MSMO1	protein_coding	4	165327667	165343164	1
ENSG00000052841	0.451907	1.85111e-06	TTC17	protein_coding	11	43358920	43494933	1
ENSG00000053108	0.52174	0.000179724	FSTL4	protein_coding	5	133196455	133612541	-1
ENSG00000053254	0.813517	4.11036e-14	FOXN3	protein_coding	14	89124871	89619149	-1
ENSG00000053371	0.516184	5.52162e-05	AKR7A2	protein_coding	1	19303965	19312144	-1
ENSG00000053372	-0.0114579	0.954066	MRTO4	protein_coding	1	19251805	19260128	1
ENSG00000053438	0.340129	0.388455	NNAT	protein_coding	20	37521206	37523690	1
ENSG00000053501	-0.0683901	0.768031	USE1	protein_coding	19	17215346	17219829	1
ENSG00000053524	0.308793	0.393576	MCF2L2	protein_coding	3	183178041	183428778	-1
ENSG00000053702	0.0713171	0.881457	NRIP2	protein_coding	12	2825348	2835544	-1
ENSG00000053747	0.11652	0.532059	LAMA3	protein_coding	18	23689453	23956222	1
ENSG00000053770	-0.528723	2.09467e-05	AP5M1	protein_coding	14	57268924	57298742	1
ENSG00000053900	-0.23894	0.129522	ANAPC4	protein_coding	4	25377263	25418498	1
ENSG00000053918	1.12879	0.0217247	KCNQ1	protein_coding	11	2444654	2849105	1
ENSG00000054116	-0.0997586	0.503814	TRAPPC3	protein_coding	1	36136570	36156053	-1
ENSG00000054118	-0.0205433	0.90481	THRAP3	protein_coding	1	36224432	36305357	1
ENSG00000054148	0.088933	0.610534	PHPT1	protein_coding	9	136848724	136851027	1
ENSG00000054179	1.19309	0.00244569	ENTPD2	protein_coding	9	137048107	137054061	-1
ENSG00000054219	0.386881	0.327734	LY75	protein_coding	2	159803355	159904756	-1
ENSG00000054267	0.0223642	0.917757	ARID4B	protein_coding	1	235131634	235328219	-1
ENSG00000054277	-0.451432	0.0702344	OPN3	protein_coding	1	241590102	241677376	-1
ENSG00000054282	-0.123765	0.586209	SDCCAG8	protein_coding	1	243256034	243500091	1
ENSG00000054356	8.81678	1.19775e-24	PTPRN	protein_coding	2	219289623	219309648	-1
ENSG00000054392	0.726181	0.0363319	HHAT	protein_coding	1	210328252	210676296	1
ENSG00000054523	-0.0475381	0.777091	KIF1B	protein_coding	1	10210570	10381603	1
ENSG00000054598	0.0358918	0.87546	FOXC1	protein_coding	6	1609915	1613897	1
ENSG00000054611	0.915297	4.35282e-12	TBC1D22A	protein_coding	22	46762617	47175699	1
ENSG00000054654	0.0325362	0.897757	SYNE2	protein_coding	14	63761899	64226433	1
ENSG00000054690	1.25823	1.18634e-08	PLEKHH1	protein_coding	14	67533290	67589612	1
ENSG00000054793	0.0763	0.586209	ATP9A	protein_coding	20	51596514	51768390	-1
ENSG00000054938	0.416325	0.275425	CHRDL2	protein_coding	11	74696429	74731426	-1
ENSG00000054965	0.499399	4.81268e-07	FAM168A	protein_coding	11	73400487	73598189	-1
ENSG00000054967	1.214	3.53907e-15	RELT	protein_coding	11	73376399	73397474	1
ENSG00000054983	0.274549	0.376516	GALC	protein_coding	14	87837820	87993665	-1
ENSG00000055044	-0.387849	3.70679e-05	NOP58	protein_coding	2	202265736	202303661	1
ENSG00000055070	-0.119353	0.329385	SZRD1	protein_coding	1	16352575	16398145	1
ENSG00000055118	-0.082659	0.737219	KCNH2	protein_coding	7	150944961	150978321	-1
ENSG00000055130	0.095856	0.460357	CUL1	protein_coding	7	148697914	148801110	1
ENSG00000055147	-0.217642	0.20979	FAM114A2	protein_coding	5	153990148	154038936	-1
ENSG00000055163	-0.0405955	0.838569	CYFIP2	protein_coding	5	157266079	157395595	1
ENSG00000055208	0.135327	0.280133	TAB2	protein_coding	6	149218641	149411613	1
ENSG00000055211	0.543366	0.000191437	GINM1	protein_coding	6	149566294	149591748	1
ENSG00000055332	-0.728144	1.21105e-10	EIF2AK2	protein_coding	2	37099210	37157522	-1
ENSG00000055483	-0.0659384	0.705864	USP36	protein_coding	17	78787381	78841441	-1
ENSG00000055609	0.708766	3.058e-07	KMT2C	protein_coding	7	152134922	152436644	-1
ENSG00000055732	-0.465757	0.0612172	MCOLN3	protein_coding	1	85018082	85048500	-1
ENSG00000055813	0.385754	0.236287	CCDC85A	protein_coding	2	56183990	56386172	1
ENSG00000055917	0.234331	0.018384	PUM2	protein_coding	2	20248691	20352234	-1
ENSG00000055950	-0.364463	0.00371872	MRPL43	protein_coding	10	100969458	100987515	-1
ENSG00000056050	-0.481725	0.000726886	HPF1	protein_coding	4	169729470	169757944	-1
ENSG00000056097	-0.1097	0.382542	ZFR	protein_coding	5	32354350	32444740	-1
ENSG00000056277	-0.403519	0.160069	ZNF280C	protein_coding	X	130202707	130268899	-1
ENSG00000056558	0.175174	0.629666	TRAF1	protein_coding	9	120902393	120929173	-1
ENSG00000056586	0.0926573	0.547397	RC3H2	protein_coding	9	122844556	122905359	-1
ENSG00000056736	-1.01613	6.56844e-07	IL17RB	protein_coding	3	53846568	53865794	1
ENSG00000056972	-0.156358	0.511174	TRAF3IP2	protein_coding	6	111555381	111606906	-1
ENSG00000056998	-1.27826	0.00624794	GYG2	protein_coding	X	2828822	2882818	1
ENSG00000057019	0.327321	0.0197781	DCBLD2	protein_coding	3	98795941	98901695	-1
ENSG00000057252	-0.854297	3.36302e-10	SOAT1	protein_coding	1	179293714	179358680	1
ENSG00000057294	2.01056	1.04791e-19	PKP2	protein_coding	12	32790745	32896798	-1
ENSG00000057608	-0.149756	0.155711	GDI2	protein_coding	10	5765223	5842132	-1
ENSG00000057657	0.89363	0.00165037	PRDM1	protein_coding	6	105993463	106109939	1
ENSG00000057663	0.17094	0.271137	ATG5	protein_coding	6	106045423	106325791	-1
ENSG00000057704	0.479457	0.202517	TMCC3	protein_coding	12	94567122	94650557	-1
ENSG00000057757	-1.17075	1.37296e-27	PITHD1	protein_coding	1	23778418	23788232	1
ENSG00000057935	0.289354	0.0227698	MTA3	protein_coding	2	42494569	42756947	1
ENSG00000058056	-0.718417	1.7488e-10	USP13	protein_coding	3	179653032	179804366	1
ENSG00000058063	0.205709	0.208283	ATP11B	protein_coding	3	182793503	182921629	1
ENSG00000058085	-0.0947425	0.816796	LAMC2	protein_coding	1	183186238	183245127	1
ENSG00000058091	0.278981	0.0212244	CDK14	protein_coding	7	90466424	91210590	1
ENSG00000058262	0.168219	0.120911	SEC61A1	protein_coding	3	128051641	128071705	1
ENSG00000058272	0.284642	0.00340137	PPP1R12A	protein_coding	12	79773563	79935460	-1
ENSG00000058335	0.140665	0.526492	RASGRF1	protein_coding	15	78959906	79090780	-1
ENSG00000058453	-0.0324664	0.907982	CROCC	protein_coding	1	16740273	16972964	1
ENSG00000058600	0.00523805	0.982365	POLR3E	protein_coding	16	22297375	22335101	1
ENSG00000058668	0.531192	6.74629e-05	ATP2B4	protein_coding	1	203626832	203744081	1
ENSG00000058673	0.0825604	0.824505	ZC3H11A	protein_coding	1	203795623	203854999	1
ENSG00000058729	-0.665626	3.25835e-07	RIOK2	protein_coding	5	97160867	97183247	-1
ENSG00000058799	0.132404	0.540026	YIPF1	protein_coding	1	53851719	53889798	-1
ENSG00000058804	0.10901	0.341063	NDC1	protein_coding	1	53765478	53838463	-1
ENSG00000059122	-0.584258	5.14302e-06	FLYWCH1	protein_coding	16	2911931	2951208	1
ENSG00000059145	-0.197904	0.130099	UNKL	protein_coding	16	1363205	1414751	-1
ENSG00000059377	0.399729	0.276703	TBXAS1	protein_coding	7	139777051	140020325	1
ENSG00000059378	-0.658228	7.31052e-05	PARP12	protein_coding	7	140023749	140062951	-1
ENSG00000059573	0.506538	1.87339e-05	ALDH18A1	protein_coding	10	95605941	95656711	-1
ENSG00000059588	-0.0333771	0.870144	TARBP1	protein_coding	1	234391313	234479179	-1
ENSG00000059691	-0.0951667	0.581922	GATB	protein_coding	4	151670504	151761007	-1
ENSG00000059728	0.689779	4.22955e-05	MXD1	protein_coding	2	69897688	69942945	1
ENSG00000059758	0.614669	8.37529e-07	CDK17	protein_coding	12	96278261	96400480	-1
ENSG00000059769	1.26275	2.32625e-21	DNAJC25	protein_coding	9	111631334	111654351	1
ENSG00000059804	3.81015	2.37337e-201	SLC2A3	protein_coding	12	7919230	8019007	-1
ENSG00000059915	1.7307	0.0107164	PSD	protein_coding	10	102402617	102421539	-1
ENSG00000060069	1.09418	1.49528e-14	CTDP1	protein_coding	18	79679803	79754503	1
ENSG00000060138	0.474825	2.54045e-08	YBX3	protein_coding	12	10699089	10723323	-1
ENSG00000060140	0.150451	0.71732	STYK1	protein_coding	12	10618923	10674318	-1
ENSG00000060237	-0.554603	2.08763e-10	WNK1	protein_coding	12	752579	911452	1
ENSG00000060339	-0.374845	0.00162831	CCAR1	protein_coding	10	68721012	68792377	1
ENSG00000060491	0.293916	0.0104896	OGFR	protein_coding	20	62804835	62814000	1
ENSG00000060558	0.884119	0.0592348	GNA15	protein_coding	19	3136033	3163749	1
ENSG00000060642	0.527252	0.00190071	PIGV	protein_coding	1	26787054	26800659	1
ENSG00000060656	1.42774	5.46516e-20	PTPRU	protein_coding	1	29236516	29326813	1
ENSG00000060688	-0.416742	0.000165229	SNRNP40	protein_coding	1	31259568	31296788	-1
ENSG00000060718	-0.0403666	0.906002	COL11A1	protein_coding	1	102876467	103108872	-1
ENSG00000060749	-0.171309	0.199394	QSER1	protein_coding	11	32892811	32993316	1
ENSG00000060762	-0.906664	2.87662e-10	MPC1	protein_coding	6	166364919	166383013	-1
ENSG00000060971	-0.134196	0.433966	ACAA1	protein_coding	3	38103129	38137242	-1
ENSG00000060982	0.0633874	0.879208	BCAT1	protein_coding	12	24810024	24949101	-1
ENSG00000061273	0.164645	0.243625	HDAC7	protein_coding	12	47782722	47833132	-1
ENSG00000061455	0.45999	0.0191009	PRDM6	protein_coding	5	123089241	123194266	1
ENSG00000061656	3.71736	2.24037e-155	SPAG4	protein_coding	20	35615829	35621094	1
ENSG00000061676	-0.62113	5.49886e-12	NCKAP1	protein_coding	2	182909115	183038858	-1
ENSG00000061794	-0.134181	0.352181	MRPS35	protein_coding	12	27710822	27756295	1
ENSG00000061936	0.146203	0.315855	SFSWAP	protein_coding	12	131711081	131799738	1
ENSG00000061938	0.422446	0.00536354	TNK2	protein_coding	3	195863364	195911945	-1
ENSG00000061987	0.126272	0.484013	MON2	protein_coding	12	62466817	62600476	1
ENSG00000062038	0.535665	0.174407	CDH3	protein_coding	16	68636189	68727468	1
ENSG00000062194	-0.0526345	0.71489	GPBP1	protein_coding	5	57173948	57264679	1
ENSG00000062282	-1.15068	0.00968073	DGAT2	protein_coding	11	75759512	75801535	1
ENSG00000062370	0.130737	0.707395	ZNF112	protein_coding	19	44326555	44367217	-1
ENSG00000062485	-0.209043	0.0450208	CS	protein_coding	12	56271699	56300391	-1
ENSG00000062582	-0.106362	0.807414	MRPS24	protein_coding	7	43866558	43869893	-1
ENSG00000062598	-0.464415	0.00137993	ELMO2	protein_coding	20	46366050	46432985	-1
ENSG00000062650	-0.134385	0.305079	WAPL	protein_coding	10	86435256	86521792	-1
ENSG00000062716	0.120561	0.437213	VMP1	protein_coding	17	59707192	59842255	1
ENSG00000062725	-0.0275493	0.893982	APPBP2	protein_coding	17	60443158	60526242	-1
ENSG00000062822	-0.115299	0.38149	POLD1	protein_coding	19	50384204	50418018	1
ENSG00000063015	-0.683199	0.1027	SEZ6	protein_coding	17	28954901	29006440	-1
ENSG00000063046	0.66112	1.85596e-15	EIF4B	protein_coding	12	53006282	53042215	1
ENSG00000063127	-0.198982	0.508648	SLC6A16	protein_coding	19	49289638	49325215	-1
ENSG00000063169	0.0284214	0.937958	BICRA	protein_coding	19	47608196	47703277	1
ENSG00000063176	-0.587837	0.00295439	SPHK2	protein_coding	19	48619291	48630717	1
ENSG00000063177	0.322884	0.000297276	RPL18	protein_coding	19	48615328	48619184	-1
ENSG00000063180	0.264977	0.303822	CA11	protein_coding	19	48637946	48646187	-1
ENSG00000063241	-0.527682	0.00635404	ISOC2	protein_coding	19	55452985	55462343	-1
ENSG00000063244	0.0785574	0.577914	U2AF2	protein_coding	19	55654146	55674716	1
ENSG00000063245	0.534994	1.48303e-08	EPN1	protein_coding	19	55675226	55709858	1
ENSG00000063322	-0.73293	4.10787e-11	MED29	protein_coding	19	39391303	39400641	1
ENSG00000063438	0.0323	0.882696	AHRR	protein_coding	5	321714	438291	1
ENSG00000063587	-0.598814	0.00328711	ZNF275	protein_coding	X	153334147	153360110	1
ENSG00000063601	-0.127092	0.341371	MTMR1	protein_coding	X	150692971	150765108	1
ENSG00000063660	0.513316	2.48118e-05	GPC1	protein_coding	2	240435663	240468076	1
ENSG00000063761	-1.022	0.000316706	ADCK1	protein_coding	14	77800109	77935014	1
ENSG00000063854	1.06079	3.13888e-21	HAGH	protein_coding	16	1795620	1827157	-1
ENSG00000063978	0.446206	1.70322e-06	RNF4	protein_coding	4	2462220	2515857	1
ENSG00000064012	-0.214885	0.0807099	CASP8	protein_coding	2	201233443	201361836	1
ENSG00000064042	0.423421	7.92709e-06	LIMCH1	protein_coding	4	41359607	41700044	1
ENSG00000064102	0.75661	1.97935e-13	INTS13	protein_coding	12	26905181	26938326	-1
ENSG00000064115	-0.0278073	0.874677	TM7SF3	protein_coding	12	26971579	27014434	-1
ENSG00000064195	-0.631886	0.0506724	DLX3	protein_coding	17	49990005	49995224	-1
ENSG00000064199	-0.324008	0.407388	SPA17	protein_coding	11	124673844	124697518	1
ENSG00000064205	0.733724	4.25814e-11	CCN5	protein_coding	20	44714844	44728509	1
ENSG00000064225	-0.0202652	0.969789	ST3GAL6	protein_coding	3	98732236	98821201	1
ENSG00000064270	0.672568	0.124449	ATP2C2	protein_coding	16	84368527	84464187	1
ENSG00000064309	0.321496	0.0858187	CDON	protein_coding	11	125955796	126063335	-1
ENSG00000064313	-0.33216	0.00266091	TAF2	protein_coding	8	119730774	119832863	-1
ENSG00000064393	0.274227	0.055619	HIPK2	protein_coding	7	139561570	139777998	-1
ENSG00000064419	0.0351258	0.817051	TNPO3	protein_coding	7	128954180	129055173	-1
ENSG00000064489	-0.0903996	0.714466	BORCS8-MEF2B	protein_coding	19	19145569	19192158	-1
ENSG00000064490	-0.342528	0.0200483	RFXANK	protein_coding	19	19192229	19201869	1
ENSG00000064545	0.236898	0.0928832	TMEM161A	protein_coding	19	19119169	19138513	-1
ENSG00000064547	0.346894	0.302978	LPAR2	protein_coding	19	19623655	19628930	-1
ENSG00000064601	0.127534	0.222168	CTSA	protein_coding	20	45890144	45898949	1
ENSG00000064607	-0.0830546	0.653335	SUGP2	protein_coding	19	18990888	19034023	-1
ENSG00000064651	1.22071	3.00258e-29	SLC12A2	protein_coding	5	128083766	128189677	1
ENSG00000064652	0.0330084	0.910014	SNX24	protein_coding	5	122843439	123029354	1
ENSG00000064655	1.3417	0.037066	EYA2	protein_coding	20	46894624	47188844	1
ENSG00000064666	-0.168096	0.206412	CNN2	protein_coding	19	1026586	1039068	1
ENSG00000064687	0.374482	0.00307905	ABCA7	protein_coding	19	1039997	1065572	1
ENSG00000064692	0.172155	0.537909	SNCAIP	protein_coding	5	122311354	122464219	1
ENSG00000064703	-0.541425	6.30933e-05	DDX20	protein_coding	1	111754832	111775602	1
ENSG00000064726	0.389391	8.26983e-05	BTBD1	protein_coding	15	83016423	83067252	-1
ENSG00000064763	-0.0215134	0.945942	FAR2	protein_coding	12	29149016	29341121	1
ENSG00000064932	0.521068	2.56673e-08	SBNO2	protein_coding	19	1107637	1174268	-1
ENSG00000064933	-0.127735	0.497096	PMS1	protein_coding	2	189784085	189877629	1
ENSG00000064961	-0.559755	2.08329e-09	HMG20B	protein_coding	19	3572777	3579088	1
ENSG00000064995	0.0572603	0.790242	TAF11	protein_coding	6	34877462	34889192	-1
ENSG00000064999	0.265679	0.0431042	ANKS1A	protein_coding	6	34889255	35091406	1
ENSG00000065000	-0.124016	0.289162	AP3D1	protein_coding	19	2100988	2164468	-1
ENSG00000065029	-0.107259	0.533477	ZNF76	protein_coding	6	35258909	35295985	1
ENSG00000065054	0.481586	6.83204e-06	NHERF2	protein_coding	16	2025356	2039026	1
ENSG00000065057	-0.140256	0.427316	NTHL1	protein_coding	16	2039815	2047866	-1
ENSG00000065060	0.110136	0.795132	BLTP3A	protein_coding	6	34792083	34877514	1
ENSG00000065135	0.212977	0.0491886	GNAI3	protein_coding	1	109548615	109600195	1
ENSG00000065150	-0.00152884	0.993728	IPO5	protein_coding	13	97953658	98024296	1
ENSG00000065154	-0.581426	4.79584e-06	OAT	protein_coding	10	124397303	124418976	-1
ENSG00000065183	-0.208175	0.153222	WDR3	protein_coding	1	117929720	117966543	1
ENSG00000065243	-0.15139	0.212516	PKN2	protein_coding	1	88684222	88836255	1
ENSG00000065268	-0.0216153	0.918483	WDR18	protein_coding	19	984332	998438	1
ENSG00000065308	1.02576	3.49063e-25	TRAM2	protein_coding	6	52497408	52577060	-1
ENSG00000065320	-0.04325	0.879739	NTN1	protein_coding	17	9021510	9244000	1
ENSG00000065325	-1.01147	0.00049818	GLP2R	protein_coding	17	9822206	9892099	1
ENSG00000065328	-1.2499	5.08603e-22	MCM10	protein_coding	10	13161558	13211110	1
ENSG00000065357	-0.455894	0.00498452	DGKA	protein_coding	12	55927319	55954027	1
ENSG00000065361	0.931394	0.0210963	ERBB3	protein_coding	12	56076799	56103505	1
ENSG00000065413	-0.300224	0.0939296	ANKRD44	protein_coding	2	196967017	197311173	-1
ENSG00000065427	0.116166	0.311715	KARS1	protein_coding	16	75627474	75648643	-1
ENSG00000065457	-0.700163	3.64452e-07	ADAT1	protein_coding	16	75596868	75623300	-1
ENSG00000065485	-0.730434	2.63732e-07	PDIA5	protein_coding	3	123067025	123225227	1
ENSG00000065491	0.251958	0.210203	TBC1D22B	protein_coding	6	37257772	37332970	1
ENSG00000065518	-0.305442	0.0191077	NDUFB4	protein_coding	3	120596328	120602507	1
ENSG00000065526	0.249296	0.0410316	SPEN	protein_coding	1	15836095	15940456	1
ENSG00000065534	-1.00793	0.00168148	MYLK	protein_coding	3	123610049	123884332	-1
ENSG00000065548	-0.0450117	0.763466	ZC3H15	protein_coding	2	186486253	186509361	1
ENSG00000065559	0.177762	0.249056	MAP2K4	protein_coding	17	12020829	12143830	1
ENSG00000065600	0.188218	0.362841	PACC1	protein_coding	1	212363928	212414901	-1
ENSG00000065609	0.173409	0.353983	SNAP91	protein_coding	6	83552880	83709691	-1
ENSG00000065613	-0.375019	0.000344548	SLK	protein_coding	10	103967140	104029233	1
ENSG00000065615	0.419365	0.00200262	CYB5R4	protein_coding	6	83859656	83967423	1
ENSG00000065618	0.468722	0.176276	COL17A1	protein_coding	10	104031286	104085880	-1
ENSG00000065621	-0.37188	0.100749	GSTO2	protein_coding	10	104268873	104304950	1
ENSG00000065665	0.362058	0.0670736	SEC61A2	protein_coding	10	12129637	12169961	1
ENSG00000065675	0.173281	0.622656	PRKCQ	protein_coding	10	6427143	6580301	-1
ENSG00000065717	0.0918663	0.793501	TLE2	protein_coding	19	2997639	3047635	-1
ENSG00000065802	0.473793	8.98388e-06	ASB1	protein_coding	2	238426742	238452250	1
ENSG00000065809	-0.0548528	0.692397	FAM107B	protein_coding	10	14518557	14774897	-1
ENSG00000065833	0.111367	0.468724	ME1	protein_coding	6	83210402	83431051	-1
ENSG00000065882	-0.147845	0.359377	TBC1D1	protein_coding	4	37891084	38139175	1
ENSG00000065883	0.119482	0.375325	CDK13	protein_coding	7	39950121	40099580	1
ENSG00000065911	0.415759	0.153919	MTHFD2	protein_coding	2	74186172	74217565	1
ENSG00000065923	1.04507	1.53209e-13	SLC9A7	protein_coding	X	46599251	46759118	-1
ENSG00000065970	-0.392766	0.00299506	FOXJ2	protein_coding	12	8032716	8055517	1
ENSG00000065978	0.139788	0.20582	YBX1	protein_coding	1	42682418	42703805	1
ENSG00000065989	-0.281586	0.0843326	PDE4A	protein_coding	19	10416773	10469630	1
ENSG00000066027	-0.0480303	0.795393	PPP2R5A	protein_coding	1	212285410	212361853	1
ENSG00000066032	-0.228092	0.138024	CTNNA2	protein_coding	2	79185231	80648861	1
ENSG00000066044	-0.266399	0.0152803	ELAVL1	protein_coding	19	7958573	8005659	-1
ENSG00000066084	-0.390386	0.00636649	DIP2B	protein_coding	12	50504985	50748657	1
ENSG00000066117	-1.19223	8.47923e-35	SMARCD1	protein_coding	12	50085200	50100707	1
ENSG00000066135	-0.347221	0.0159465	KDM4A	protein_coding	1	43650149	43705518	1
ENSG00000066136	-0.613469	3.48427e-07	NFYC	protein_coding	1	40691648	40771603	1
ENSG00000066230	1.21541	3.28569e-07	SLC9A3	protein_coding	5	470456	524449	-1
ENSG00000066248	1.50138	5.13271e-23	NGEF	protein_coding	2	232878701	233013256	-1
ENSG00000066279	-1.74123	3.65205e-81	ASPM	protein_coding	1	197084121	197146694	-1
ENSG00000066322	0.1238	0.284174	ELOVL1	protein_coding	1	43363398	43368074	-1
ENSG00000066379	-0.452063	0.128718	POLR1H	protein_coding	6	30058899	30064909	1
ENSG00000066382	-0.899689	0.00808157	MPPED2	protein_coding	11	30384493	30586872	-1
ENSG00000066405	-0.0474778	0.920827	CLDN18	protein_coding	3	137998735	138033655	1
ENSG00000066422	0.184733	0.168317	ZBTB11	protein_coding	3	101648889	101677135	-1
ENSG00000066427	0.187448	0.329203	ATXN3	protein_coding	14	92044496	92106621	-1
ENSG00000066455	0.128228	0.449193	GOLGA5	protein_coding	14	92794305	92839947	1
ENSG00000066557	-0.391212	0.00133383	LRRC40	protein_coding	1	70144805	70205579	-1
ENSG00000066583	-1.54974	1.03138e-33	ISOC1	protein_coding	5	129094749	129114028	1
ENSG00000066629	0.00600576	0.988017	EML1	protein_coding	14	99737693	99942060	1
ENSG00000066651	0.0986209	0.609151	TRMT11	protein_coding	6	125986479	126203817	1
ENSG00000066654	-1.14861	4.08311e-25	THUMPD1	protein_coding	16	20702816	20742084	-1
ENSG00000066697	1.33785	2.09783e-36	MSANTD3	protein_coding	9	100427143	100451734	1
ENSG00000066735	-0.541928	0.0231037	KIF26A	protein_coding	14	104136454	104180894	1
ENSG00000066739	-0.895481	2.55981e-09	ATG2B	protein_coding	14	96279195	96363341	-1
ENSG00000066777	-0.684848	1.31527e-07	ARFGEF1	protein_coding	8	67173511	67343781	-1
ENSG00000066827	0.107222	0.581922	ZFAT	protein_coding	8	134477788	134713049	-1
ENSG00000066855	-0.400489	0.00266754	MTFR1	protein_coding	8	65644734	65771261	1
ENSG00000066923	-0.231158	0.557769	STAG3	protein_coding	7	100177563	100214387	1
ENSG00000066926	-0.731098	8.24859e-09	FECH	protein_coding	18	57544377	57586732	-1
ENSG00000066933	-0.0977157	0.658055	MYO9A	protein_coding	15	71822291	72118577	-1
ENSG00000067057	2.03753	1.31464e-135	PFKP	protein_coding	10	3066333	3137718	1
ENSG00000067064	-0.273844	0.0349741	IDI1	protein_coding	10	1039152	1049119	-1
ENSG00000067066	0.296784	0.0349793	SP100	protein_coding	2	230415942	230545606	1
ENSG00000067082	0.547282	3.81822e-08	KLF6	protein_coding	10	3775996	3785281	-1
ENSG00000067113	0.376153	0.0579923	PLPP1	protein_coding	5	55424854	55534969	-1
ENSG00000067141	0.157208	0.622254	NEO1	protein_coding	15	73051710	73305205	1
ENSG00000067167	0.205748	0.0802413	TRAM1	protein_coding	8	70573218	70608416	-1
ENSG00000067177	0.504326	0.000125893	PHKA1	protein_coding	X	72578814	72714319	-1
ENSG00000067182	-0.00840746	0.964505	TNFRSF1A	protein_coding	12	6328757	6342114	-1
ENSG00000067191	0.287922	0.172069	CACNB1	protein_coding	17	39173453	39197702	-1
ENSG00000067208	-0.566463	0.000252807	EVI5	protein_coding	1	92508696	92792404	-1
ENSG00000067221	-0.880191	9.35914e-05	STOML1	protein_coding	15	73978926	73994622	-1
ENSG00000067225	1.32346	5.08073e-54	PKM	protein_coding	15	72199029	72231819	-1
ENSG00000067248	-1.29091	1.16316e-22	DHX29	protein_coding	5	55256055	55307694	-1
ENSG00000067334	-0.260295	0.0195497	DNTTIP2	protein_coding	1	93866284	93879918	-1
ENSG00000067365	0.0927219	0.714735	METTL22	protein_coding	16	8621683	8649654	1
ENSG00000067369	0.0908353	0.600284	TP53BP1	protein_coding	15	43403061	43510728	-1
ENSG00000067533	-0.168775	0.296162	RRP15	protein_coding	1	218285293	218337983	1
ENSG00000067560	0.342989	3.93985e-05	RHOA	protein_coding	3	49359139	49412998	-1
ENSG00000067596	-0.344074	0.00126631	DHX8	protein_coding	17	43483865	43610338	1
ENSG00000067601	-0.139872	0.745941	PMS2P4	transcribed_unprocessed_pseudogene	7	67295608	67299424	-1
ENSG00000067606	-0.71227	1.29759e-05	PRKCZ	protein_coding	1	2050411	2185395	1
ENSG00000067704	1.24835	3.42117e-28	IARS2	protein_coding	1	220094132	220148041	1
ENSG00000067715	0.0240605	0.961538	SYT1	protein_coding	12	78863993	79452008	1
ENSG00000067798	-0.136865	0.621557	NAV3	protein_coding	12	77324641	78213010	1
ENSG00000067829	0.0774304	0.545868	IDH3G	protein_coding	X	153785766	153794512	-1
ENSG00000067836	-0.125638	0.528483	ROGDI	protein_coding	16	4796968	4802880	-1
ENSG00000067840	2.75304	1.09553e-35	PDZD4	protein_coding	X	153802166	153830565	-1
ENSG00000067900	0.102417	0.420526	ROCK1	protein_coding	18	20944612	21111813	-1
ENSG00000067955	-0.685272	2.20532e-10	CBFB	protein_coding	16	67028984	67101058	1
ENSG00000067992	1.99547	2.72091e-38	PDK3	protein_coding	X	24465244	24550466	1
ENSG00000068001	-0.315299	0.0295572	HYAL2	protein_coding	3	50317790	50322782	-1
ENSG00000068024	-0.149377	0.336877	HDAC4	protein_coding	2	239048168	239401654	-1
ENSG00000068028	0.629688	4.53131e-10	RASSF1	protein_coding	3	50329782	50340980	-1
ENSG00000068078	2.06675	2.87174e-21	FGFR3	protein_coding	4	1793293	1808872	1
ENSG00000068079	-0.746379	0.0043888	IFI35	protein_coding	17	43006740	43014456	1
ENSG00000068097	0.134984	0.372838	HEATR6	protein_coding	17	60041008	60078922	-1
ENSG00000068120	-0.0437552	0.761878	COASY	protein_coding	17	42561467	42566277	1
ENSG00000068137	0.00666463	0.974661	PLEKHH3	protein_coding	17	42667914	42676994	-1
ENSG00000068305	1.80418	2.16124e-67	MEF2A	protein_coding	15	99565417	99716488	1
ENSG00000068308	0.236867	0.0528735	OTUD5	protein_coding	X	48922024	48958386	-1
ENSG00000068323	-0.354785	0.00220275	TFE3	protein_coding	X	49028726	49043410	-1
ENSG00000068354	0.202843	0.208362	TBC1D25	protein_coding	X	48539714	48562609	1
ENSG00000068366	0.148602	0.316212	ACSL4	protein_coding	X	109624244	109733403	-1
ENSG00000068383	0.198095	0.271103	INPP5A	protein_coding	10	132537787	132783480	1
ENSG00000068394	-0.277849	0.0521607	GPKOW	protein_coding	X	49113407	49123735	-1
ENSG00000068400	0.227905	0.104258	GRIPAP1	protein_coding	X	48973720	49002265	-1
ENSG00000068438	0.790843	9.96303e-19	FTSJ1	protein_coding	X	48476021	48486364	1
ENSG00000068489	-1.37687	8.00934e-42	PRR11	protein_coding	17	59155732	59206709	1
ENSG00000068615	-0.061407	0.81678	REEP1	protein_coding	2	86213993	86338083	-1
ENSG00000068650	0.311902	0.0243264	ATP11A	protein_coding	13	112690038	112887168	1
ENSG00000068654	-0.343995	0.0100133	POLR1A	protein_coding	2	86020216	86106155	-1
ENSG00000068697	-0.562213	1.84361e-08	LAPTM4A	protein_coding	2	20032650	20051628	-1
ENSG00000068724	-0.35127	0.0103957	TTC7A	protein_coding	2	46915869	47076137	1
ENSG00000068745	0.112542	0.566727	IP6K2	protein_coding	3	48688003	48740353	-1
ENSG00000068784	-0.384501	0.0294447	SRBD1	protein_coding	2	45388680	45612165	-1
ENSG00000068796	0.101772	0.470024	KIF2A	protein_coding	5	62306162	62391025	1
ENSG00000068831	0.170095	0.518207	RASGRP2	protein_coding	11	64726911	64745456	-1
ENSG00000068878	-0.0478238	0.800959	PSME4	protein_coding	2	53864069	53970993	-1
ENSG00000068885	0.128329	0.501156	IFT80	protein_coding	3	160256986	160399880	-1
ENSG00000068903	-0.286172	0.0317973	SIRT2	protein_coding	19	38878555	38899862	-1
ENSG00000068912	-0.194116	0.207402	ERLEC1	protein_coding	2	53787009	53833038	1
ENSG00000068971	2.63327	8.1544e-103	PPP2R5B	protein_coding	11	64917553	64934475	1
ENSG00000068985	-0.0744141	0.825534	PAGE1	protein_coding	X	49687447	49695984	-1
ENSG00000069011	0.0913785	0.599014	PITX1	protein_coding	5	135027734	135034813	-1
ENSG00000069020	0.246586	0.121145	MAST4	protein_coding	5	66596380	67169593	1
ENSG00000069188	0.118204	0.593636	SDK2	protein_coding	17	73334384	73644445	-1
ENSG00000069248	-0.0922009	0.547926	NUP133	protein_coding	1	229440259	229508341	-1
ENSG00000069275	-0.801802	2.05833e-12	NUCKS1	protein_coding	1	205712822	205750182	-1
ENSG00000069329	0.0092829	0.959742	VPS35	protein_coding	16	46656132	46689518	-1
ENSG00000069345	0.00121327	0.99651	DNAJA2	protein_coding	16	46955362	46973674	-1
ENSG00000069399	0.496162	1.88484e-05	BCL3	protein_coding	19	44747705	44760044	1
ENSG00000069424	-0.00340854	0.988023	KCNAB2	protein_coding	1	5990927	6101193	1
ENSG00000069482	-0.306825	0.307337	GAL	protein_coding	11	68683779	68691175	1
ENSG00000069493	-0.781533	0.0696005	CLEC2D	protein_coding	12	9664969	9699553	1
ENSG00000069509	-0.293602	0.167414	FUNDC1	protein_coding	X	44523639	44542859	-1
ENSG00000069535	-0.662266	0.00911864	MAOB	protein_coding	X	43766610	43882450	-1
ENSG00000069667	4.89915	1.39757e-60	RORA	protein_coding	15	60488284	61229302	-1
ENSG00000069696	0.170598	0.546027	DRD4	protein_coding	11	637269	640706	1
ENSG00000069702	0.538492	2.59632e-05	TGFBR3	protein_coding	1	91680343	91906335	-1
ENSG00000069812	0.347519	0.352587	HES2	protein_coding	1	6412418	6424670	-1
ENSG00000069849	-0.247795	0.0181276	ATP1B3	protein_coding	3	141876124	141926549	1
ENSG00000069869	-0.212027	0.197967	NEDD4	protein_coding	15	55826922	55993660	-1
ENSG00000069943	-0.0684557	0.767789	PIGB	protein_coding	15	55318960	55355648	1
ENSG00000069956	0.617025	6.71217e-07	MAPK6	protein_coding	15	51952106	52067375	1
ENSG00000069966	0.146468	0.317535	GNB5	protein_coding	15	52115100	52191392	-1
ENSG00000069974	-0.567481	1.0381e-05	RAB27A	protein_coding	15	55202966	55319113	-1
ENSG00000069998	1.57332	2.02737e-40	HDHD5	protein_coding	22	17137511	17165287	-1
ENSG00000070010	-0.242921	0.0331115	UFD1	protein_coding	22	19449911	19479202	-1
ENSG00000070018	-0.0286693	0.886117	LRP6	protein_coding	12	12116025	12267044	-1
ENSG00000070019	-0.227532	0.402571	GUCY2C	protein_coding	12	14612632	14696599	-1
ENSG00000070047	0.260645	0.0278441	PHRF1	protein_coding	11	576470	612222	1
ENSG00000070061	-0.566714	1.37775e-06	ELP1	protein_coding	9	108866898	108934328	-1
ENSG00000070081	-0.0921052	0.59222	NUCB2	protein_coding	11	17208153	17349980	1
ENSG00000070087	0.392527	2.11485e-05	PFN2	protein_coding	3	149964904	150050788	-1
ENSG00000070159	0.211432	0.168367	PTPN3	protein_coding	9	109375466	109498313	-1
ENSG00000070182	2.40158	2.39815e-14	SPTB	protein_coding	14	64746283	64879907	-1
ENSG00000070193	-0.0974662	0.828984	FGF10	protein_coding	5	44300247	44389706	-1
ENSG00000070214	-0.0173234	0.932706	SLC44A1	protein_coding	9	105244622	105439171	1
ENSG00000070269	0.355043	0.0464099	TMEM260	protein_coding	14	56488354	56650606	1
ENSG00000070366	0.506162	0.000378588	SMG6	protein_coding	17	2059839	2303785	-1
ENSG00000070367	-0.457672	1.15599e-05	EXOC5	protein_coding	14	57200507	57268905	-1
ENSG00000070371	1.01146	6.80827e-11	CLTCL1	protein_coding	22	19179473	19291719	-1
ENSG00000070388	0.198065	0.629498	FGF22	protein_coding	19	639879	644373	1
ENSG00000070404	0.7745	2.709e-13	FSTL3	protein_coding	19	676392	683392	1
ENSG00000070413	0.121264	0.335774	DGCR2	protein_coding	22	19036282	19122454	-1
ENSG00000070423	0.790103	3.06974e-14	RNF126	protein_coding	19	647526	663233	-1
ENSG00000070444	0.914405	6.19279e-11	MNT	protein_coding	17	2384073	2401104	-1
ENSG00000070476	0.145555	0.455121	ZXDC	protein_coding	3	126437601	126475891	-1
ENSG00000070495	0.892553	1.26909e-10	JMJD6	protein_coding	17	76712832	76726799	-1
ENSG00000070501	0.188713	0.310342	POLB	protein_coding	8	42338454	42371808	1
ENSG00000070526	-0.410038	0.258084	ST6GALNAC1	protein_coding	17	76624761	76643786	-1
ENSG00000070540	-0.497999	0.0277393	WIPI1	protein_coding	17	68420948	68457513	-1
ENSG00000070610	-0.0197954	0.930662	GBA2	protein_coding	9	35736866	35749228	-1
ENSG00000070614	0.244113	0.0346294	NDST1	protein_coding	5	150485818	150558211	1
ENSG00000070669	0.931768	0.03233	ASNS	protein_coding	7	97851677	97872542	-1
ENSG00000070718	-0.0634188	0.79485	AP3M2	protein_coding	8	42152946	42171673	1
ENSG00000070729	-0.168207	0.395698	CNGB1	protein_coding	16	57882340	57971128	-1
ENSG00000070731	-1.22544	0.00554467	ST6GALNAC2	protein_coding	17	76565377	76586956	-1
ENSG00000070756	0.5292	2.58191e-12	PABPC1	protein_coding	8	100685816	100722809	-1
ENSG00000070759	0.0516366	0.887269	TESK2	protein_coding	1	45343883	45491163	-1
ENSG00000070761	-0.220095	0.173861	CFAP20	protein_coding	16	58113592	58129381	-1
ENSG00000070770	0.419197	5.01299e-05	CSNK2A2	protein_coding	16	58157907	58198106	-1
ENSG00000070778	-0.0354359	0.905543	PTPN21	protein_coding	14	88465778	88555007	-1
ENSG00000070785	-0.709475	2.49553e-06	EIF2B3	protein_coding	1	44850522	44986722	-1
ENSG00000070814	-0.54328	1.42905e-08	TCOF1	protein_coding	5	150357629	150400308	1
ENSG00000070831	-0.462812	7.38647e-08	CDC42	protein_coding	1	22052627	22101360	1
ENSG00000070882	-0.179308	0.238308	OSBPL3	protein_coding	7	24796540	24981634	-1
ENSG00000070915	-4.8626	0.00173433	SLC12A3	protein_coding	16	56865207	56915850	1
ENSG00000070950	-0.47213	7.90807e-05	RAD18	protein_coding	3	8775402	8963773	-1
ENSG00000070961	0.893028	4.04279e-12	ATP2B1	protein_coding	12	89588049	89709366	-1
ENSG00000071051	-0.112474	0.675327	NCK2	protein_coding	2	105744912	105894274	1
ENSG00000071054	-0.273277	0.0112237	MAP4K4	protein_coding	2	101696850	101894690	1
ENSG00000071073	-0.0922679	0.762363	MGAT4A	protein_coding	2	98619106	98731132	-1
ENSG00000071082	0.315223	0.0307382	RPL31	protein_coding	2	101002229	101024032	1
ENSG00000071127	-0.0871565	0.578429	WDR1	protein_coding	4	10068089	10116972	-1
ENSG00000071189	0.213113	0.0717555	SNX13	protein_coding	7	17790761	17940501	-1
ENSG00000071205	-0.246218	0.266124	ARHGAP10	protein_coding	4	147732063	148072776	1
ENSG00000071242	-0.193721	0.181293	RPS6KA2	protein_coding	6	166409364	166906451	-1
ENSG00000071243	-0.638509	1.55055e-05	ING3	protein_coding	7	120950763	120977216	1
ENSG00000071246	0.64958	0.0146915	VASH1	protein_coding	14	76761468	76783015	1
ENSG00000071282	-0.171658	0.67145	LMCD1	protein_coding	3	8501807	8574668	1
ENSG00000071462	-0.980681	1.40807e-14	BUD23	protein_coding	7	73683597	73698212	1
ENSG00000071537	0.51423	5.30057e-07	SEL1L	protein_coding	14	81471547	81533853	-1
ENSG00000071539	-0.215923	0.0869881	TRIP13	protein_coding	5	892884	919357	1
ENSG00000071553	0.541674	9.9866e-11	ATP6AP1	protein_coding	X	154428633	154436516	1
ENSG00000071564	0.399542	3.76495e-06	TCF3	protein_coding	19	1609291	1652615	-1
ENSG00000071575	2.5896	1.27765e-13	TRIB2	protein_coding	2	12716910	12742734	1
ENSG00000071626	0.082081	0.554046	DAZAP1	protein_coding	19	1407569	1435687	1
ENSG00000071655	0.15991	0.245754	MBD3	protein_coding	19	1573596	1592865	-1
ENSG00000071794	-0.0527751	0.770374	HLTF	protein_coding	3	149030127	149086554	-1
ENSG00000071859	0.308133	0.00173316	FAM50A	protein_coding	X	154444141	154450654	1
ENSG00000071889	0.454167	7.94031e-05	FAM3A	protein_coding	X	154506159	154516242	-1
ENSG00000071894	-0.0126068	0.958992	CPSF1	protein_coding	8	144393229	144409335	-1
ENSG00000071967	-1.39205	8.38907e-39	CYBRD1	protein_coding	2	171522247	171558129	1
ENSG00000071994	-0.0794328	0.592868	PDCD2	protein_coding	6	170575295	170584692	-1
ENSG00000072041	-0.125531	0.514761	SLC6A15	protein_coding	12	84859491	84913629	-1
ENSG00000072042	0.539424	2.68968e-08	RDH11	protein_coding	14	67676800	67695793	-1
ENSG00000072062	-0.725995	6.59858e-14	PRKACA	protein_coding	19	14091688	14118084	-1
ENSG00000072071	0.436775	0.032846	ADGRL1	protein_coding	19	14147743	14206187	-1
ENSG00000072110	-0.541976	3.57081e-08	ACTN1	protein_coding	14	68874128	68979440	-1
ENSG00000072121	-0.0385117	0.861104	ZFYVE26	protein_coding	14	67727374	67816590	-1
ENSG00000072134	0.833526	8.09703e-14	EPN2	protein_coding	17	19215615	19336715	1
ENSG00000072135	0.0213452	0.919414	PTPN18	protein_coding	2	130356045	130375405	1
ENSG00000072163	0.401625	0.0238959	LIMS2	protein_coding	2	127638381	127681786	-1
ENSG00000072195	0.397418	0.00696789	SPEG	protein_coding	2	219434843	219493629	1
ENSG00000072201	0.250145	0.464014	LNX1	protein_coding	4	53459301	53701405	-1
ENSG00000072210	-0.423591	3.07337e-07	ALDH3A2	protein_coding	17	19648136	19685760	1
ENSG00000072274	1.15781	1.64203e-47	TFRC	protein_coding	3	196012511	196082153	-1
ENSG00000072310	-0.0486754	0.740337	SREBF1	protein_coding	17	17810399	17837002	-1
ENSG00000072364	0.491712	1.24421e-08	AFF4	protein_coding	5	132875395	132963634	-1
ENSG00000072401	-0.656889	0.000341891	UBE2D1	protein_coding	10	58334979	58370751	1
ENSG00000072415	-0.615087	8.61853e-07	PALS1	protein_coding	14	67240713	67336061	1
ENSG00000072422	-0.0297625	0.893806	RHOBTB1	protein_coding	10	60869438	61001440	-1
ENSG00000072501	-0.0775336	0.469179	SMC1A	protein_coding	X	53374149	53422728	-1
ENSG00000072506	-0.57847	9.12771e-09	HSD17B10	protein_coding	X	53431258	53434370	-1
ENSG00000072518	-0.0841454	0.575552	MARK2	protein_coding	11	63838928	63911020	1
ENSG00000072571	-1.29967	5.97621e-22	HMMR	protein_coding	5	163460203	163491941	1
ENSG00000072609	0.523878	0.000572545	CHFR	protein_coding	12	132822187	132956304	-1
ENSG00000072682	3.15936	4.32677e-205	P4HA2	protein_coding	5	132190147	132295315	-1
ENSG00000072736	-0.729464	1.61693e-05	NFATC3	protein_coding	16	68084751	68229259	1
ENSG00000072756	-0.25483	0.0845768	TRNT1	protein_coding	3	3126933	3153435	1
ENSG00000072778	1.27342	3.43768e-33	ACADVL	protein_coding	17	7217125	7225266	1
ENSG00000072786	0.0692443	0.785007	STK10	protein_coding	5	172042079	172188224	-1
ENSG00000072803	-0.264744	0.00953473	FBXW11	protein_coding	5	171861549	172006873	-1
ENSG00000072818	1.48694	0.000181981	ACAP1	protein_coding	17	7336529	7351477	1
ENSG00000072832	-0.065054	0.775603	CRMP1	protein_coding	4	5748084	5893086	-1
ENSG00000072840	-0.293493	0.174497	EVC	protein_coding	4	5711201	5814305	1
ENSG00000072849	-0.14058	0.30254	DERL2	protein_coding	17	5471254	5486811	-1
ENSG00000072864	-0.533084	0.000112884	NDE1	protein_coding	16	15643267	15734691	1
ENSG00000072952	-0.123651	0.530274	IRAG1	protein_coding	11	10573091	10693988	-1
ENSG00000072954	0.0781926	0.751481	TMEM38A	protein_coding	19	16661139	16690023	1
ENSG00000072958	-0.0826258	0.605513	AP1M1	protein_coding	19	16197854	16245906	1
ENSG00000073008	0.469079	0.000124267	PVR	protein_coding	19	44643798	44666162	1
ENSG00000073050	-0.386379	0.00180019	XRCC1	protein_coding	19	43543311	43580473	-1
ENSG00000073060	1.75155	5.60588e-78	SCARB1	protein_coding	12	124776856	124882668	-1
ENSG00000073111	-0.133139	0.234552	MCM2	protein_coding	3	127598410	127622436	1
ENSG00000073146	0.248513	0.422222	MOV10L1	protein_coding	22	50090006	50161690	1
ENSG00000073150	-0.283832	0.0644485	PANX2	protein_coding	22	50170731	50180295	1
ENSG00000073169	-0.0420084	0.827478	SELENOO	protein_coding	22	50201011	50217616	1
ENSG00000073282	1.50923	3.18423e-06	TP63	protein_coding	3	189631389	189897276	1
ENSG00000073331	-0.287494	0.304898	ALPK1	protein_coding	4	112285509	112442621	1
ENSG00000073350	-0.321238	0.142124	LLGL2	protein_coding	17	75525080	75575209	1
ENSG00000073417	0.213156	0.0456438	PDE8A	protein_coding	15	84980440	85139145	1
ENSG00000073464	-0.437343	0.110629	CLCN4	protein_coding	X	10156975	10237660	1
ENSG00000073536	0.625511	3.4345e-07	NLE1	protein_coding	17	35128730	35142304	-1
ENSG00000073578	0.42087	7.65641e-07	SDHA	protein_coding	5	218303	257082	1
ENSG00000073584	-0.806941	0.00210092	SMARCE1	protein_coding	17	40624962	40648654	-1
ENSG00000073598	-0.277609	0.239699	FNDC8	protein_coding	17	35121615	35130732	1
ENSG00000073605	0.0530629	0.913182	GSDMB	protein_coding	17	39904595	39919854	-1
ENSG00000073614	0.093209	0.508339	KDM5A	protein_coding	12	280057	389320	-1
ENSG00000073670	-0.00385703	0.993518	ADAM11	protein_coding	17	44758988	44781846	1
ENSG00000073711	0.786556	9.7476e-05	PPP2R3A	protein_coding	3	135965728	136147894	1
ENSG00000073712	-0.175705	0.24315	FERMT2	protein_coding	14	52857268	52952435	-1
ENSG00000073734	0.151086	0.533165	ABCB11	protein_coding	2	168915498	169031324	-1
ENSG00000073737	0.229515	0.26182	DHRS9	protein_coding	2	169064789	169096167	1
ENSG00000073756	0.67863	0.000111874	PTGS2	protein_coding	1	186671791	186680922	-1
ENSG00000073792	1.34229	0.00102598	IGF2BP2	protein_coding	3	185643130	185825042	-1
ENSG00000073803	-0.101542	0.610085	MAP3K13	protein_coding	3	185282941	185489094	1
ENSG00000073849	0.393435	0.31529	ST6GAL1	protein_coding	3	186930325	187078553	1
ENSG00000073905	0.244437	0.437103	VDAC1P1	processed_pseudogene	X	80929500	80930347	1
ENSG00000073910	0.0881613	0.765087	FRY	protein_coding	13	31846713	32299125	1
ENSG00000073921	0.684479	6.43229e-10	PICALM	protein_coding	11	85957175	86069882	-1
ENSG00000073969	0.057919	0.733276	NSF	protein_coding	17	46590669	46757679	1
ENSG00000074047	0.0588838	0.796148	GLI2	protein_coding	2	120735623	120992653	1
ENSG00000074054	0.473374	2.79554e-06	CLASP1	protein_coding	2	121337776	121649476	-1
ENSG00000074071	-0.228788	0.0640553	MRPS34	protein_coding	16	1771890	1773150	-1
ENSG00000074181	1.89391	2.24506e-58	NOTCH3	protein_coding	19	15159038	15200995	-1
ENSG00000074201	0.269546	0.0177223	CLNS1A	protein_coding	11	77514936	77637794	-1
ENSG00000074211	1.19244	6.53481e-10	PPP2R2C	protein_coding	4	6320578	6563600	-1
ENSG00000074219	-0.959141	1.11599e-11	TEAD2	protein_coding	19	49340595	49362457	-1
ENSG00000074266	-0.00435362	0.983663	EED	protein_coding	11	86201212	86278813	1
ENSG00000074276	-0.234891	0.326128	CDHR2	protein_coding	5	176542511	176595974	1
ENSG00000074319	-0.021764	0.905292	TSG101	protein_coding	11	18468336	18526951	-1
ENSG00000074356	-0.166374	0.148801	NCBP3	protein_coding	17	3802158	3846246	-1
ENSG00000074370	0.013475	0.977321	ATP2A3	protein_coding	17	3923870	3964464	-1
ENSG00000074410	3.34432	6.97287e-136	CA12	protein_coding	15	63321378	63381846	-1
ENSG00000074416	0.35211	0.0035359	MGLL	protein_coding	3	127689062	128052190	-1
ENSG00000074527	1.26235	2.85836e-18	NTN4	protein_coding	12	95657807	95791189	-1
ENSG00000074582	-0.603652	0.000266443	BCS1L	protein_coding	2	218658764	218663443	1
ENSG00000074590	0.516885	0.000595975	NUAK1	protein_coding	12	106063345	106138954	-1
ENSG00000074603	0.16421	0.214916	DPP8	protein_coding	15	65442463	65517704	-1
ENSG00000074621	-0.00980174	0.983316	SLC24A1	protein_coding	15	65611366	65660995	1
ENSG00000074657	0.601587	6.98786e-11	ZNF532	protein_coding	18	58862600	58986480	1
ENSG00000074660	-0.0723584	0.771396	SCARF1	protein_coding	17	1633858	1645744	-1
ENSG00000074695	0.917024	1.859e-18	LMAN1	protein_coding	18	59327823	59359265	-1
ENSG00000074696	-0.0928907	0.443352	HACD3	protein_coding	15	65530418	65578349	1
ENSG00000074755	-0.180281	0.148318	ZZEF1	protein_coding	17	4004445	4143030	-1
ENSG00000074800	1.3749	6.77655e-66	ENO1	protein_coding	1	8861000	8879190	-1
ENSG00000074842	0.36573	0.00059757	MYDGF	protein_coding	19	4641374	4670362	-1
ENSG00000074855	0.0442047	0.867645	ANO8	protein_coding	19	17323223	17334855	-1
ENSG00000074935	0.872235	0.000116176	TUBE1	protein_coding	6	112070663	112087529	-1
ENSG00000074964	0.000758252	0.999403	ARHGEF10L	protein_coding	1	17539698	17697874	1
ENSG00000075073	-0.0850106	0.74402	TACR2	protein_coding	10	69403903	69416918	-1
ENSG00000075089	-0.52216	0.000868809	ACTR6	protein_coding	12	100199122	100241865	1
ENSG00000075131	-0.418966	0.00644409	TIPIN	protein_coding	15	66336191	66386746	-1
ENSG00000075142	-0.565415	2.60005e-10	SRI	protein_coding	7	88205115	88226993	-1
ENSG00000075151	0.4206	2.43599e-05	EIF4G3	protein_coding	1	20806292	21177285	-1
ENSG00000075188	-0.0742649	0.732059	NUP37	protein_coding	12	102073103	102120120	-1
ENSG00000075213	0.945887	2.91476e-09	SEMA3A	protein_coding	7	83955777	84492724	-1
ENSG00000075218	-1.0469	1.88096e-20	GTSE1	protein_coding	22	46296870	46330810	1
ENSG00000075223	1.31639	1.42196e-26	SEMA3C	protein_coding	7	80742538	80922359	-1
ENSG00000075234	-0.61722	1.19758e-07	TTC38	protein_coding	22	46267961	46294008	1
ENSG00000075239	-0.569491	2.20828e-05	ACAT1	protein_coding	11	108116695	108147603	1
ENSG00000075240	1.03765	4.16122e-12	GRAMD4	protein_coding	22	46576012	46679790	1
ENSG00000075275	0.425463	6.14746e-05	CELSR1	protein_coding	22	46360834	46537620	-1
ENSG00000075290	-0.151334	0.515471	WNT8B	protein_coding	10	100463009	100483744	1
ENSG00000075292	-0.00820961	0.959637	ZNF638	protein_coding	2	71276561	71435069	1
ENSG00000075303	-0.37357	0.00287454	SLC25A40	protein_coding	7	87833568	87876360	-1
ENSG00000075336	0.190392	0.131578	TIMM21	protein_coding	18	74148523	74160531	1
ENSG00000075340	-0.372555	0.293311	ADD2	protein_coding	2	70607618	70768225	-1
ENSG00000075391	-0.122733	0.467358	RASAL2	protein_coding	1	178094104	178484147	1
ENSG00000075399	0.133098	0.632073	VPS9D1	protein_coding	16	89707134	89720898	-1
ENSG00000075407	-0.150788	0.390361	ZNF37A	protein_coding	10	38094334	38150293	1
ENSG00000075413	0.253644	0.0121075	MARK3	protein_coding	14	103385377	103503831	1
ENSG00000075415	0.114153	0.296441	SLC25A3	protein_coding	12	98593591	98606379	1
ENSG00000075420	0.754709	1.1752e-12	FNDC3B	protein_coding	3	172039578	172401669	1
ENSG00000075426	1.49014	1.9349e-57	FOSL2	protein_coding	2	28392448	28417317	1
ENSG00000075429	-0.00508819	0.987538	CACNG5	protein_coding	17	66835117	66894751	1
ENSG00000075461	-0.244582	0.320288	CACNG4	protein_coding	17	66964707	67033398	1
ENSG00000075539	0.525321	2.84316e-05	FRYL	protein_coding	4	48497357	48780322	-1
ENSG00000075568	-0.183848	0.150141	TMEM131	protein_coding	2	97756333	97995948	-1
ENSG00000075618	0.639953	6.66497e-11	FSCN1	protein_coding	7	5592816	5606655	1
ENSG00000075624	-0.249462	0.0202167	ACTB	protein_coding	7	5526409	5563902	-1
ENSG00000075643	-0.934208	1.1664e-10	MOCOS	protein_coding	18	36187497	36272157	1
ENSG00000075651	-0.382984	0.00994776	PLD1	protein_coding	3	171600404	171810950	-1
ENSG00000075702	-1.18364	1.61289e-17	WDR62	protein_coding	19	36054649	36105108	1
ENSG00000075711	0.205723	0.0660177	DLG1	protein_coding	3	197042560	197299330	-1
ENSG00000075785	0.351526	8.66884e-05	RAB7A	protein_coding	3	128693669	128825942	1
ENSG00000075790	0.0781926	0.651621	BCAP29	protein_coding	7	107580246	107629170	1
ENSG00000075826	1.04414	0.00318879	SEC31B	protein_coding	10	100486646	100519864	-1
ENSG00000075856	0.0127312	0.947653	SART3	protein_coding	12	108522214	108561400	-1
ENSG00000075886	0.354951	0.322898	TUBA3D	protein_coding	2	131476119	131482934	1
ENSG00000075914	0.218201	0.220601	EXOSC7	protein_coding	3	44975241	45036066	1
ENSG00000075945	0.0617766	0.788791	KIFAP3	protein_coding	1	169921326	170085208	-1
ENSG00000075975	0.0963419	0.543769	MKRN2	protein_coding	3	12557057	12586208	1
ENSG00000076003	-0.398684	0.00042527	MCM6	protein_coding	2	135839626	135876443	-1
ENSG00000076043	-0.171633	0.232224	REXO2	protein_coding	11	114439435	114450279	1
ENSG00000076053	-0.209836	0.185164	RBM7	protein_coding	11	114400030	114414203	1
ENSG00000076067	-0.0953054	0.554709	RBMS2	protein_coding	12	56521820	56596193	1
ENSG00000076108	0.617799	6.74569e-11	BAZ2A	protein_coding	12	56595596	56636816	-1
ENSG00000076201	-0.180985	0.2023	PTPN23	protein_coding	3	47381011	47413435	1
ENSG00000076242	-0.61602	9.53928e-09	MLH1	protein_coding	3	36993226	37050896	1
ENSG00000076248	-0.765623	6.64113e-09	UNG	protein_coding	12	109097597	109126725	1
ENSG00000076258	0.188923	0.5554	FMO4	protein_coding	1	171314183	171342084	1
ENSG00000076321	-0.428588	0.00385356	KLHL20	protein_coding	1	173714941	173786692	1
ENSG00000076344	0.76181	0.0139483	RGS11	protein_coding	16	268301	275980	-1
ENSG00000076351	-0.0256023	0.923333	SLC46A1	protein_coding	17	28394642	28407197	-1
ENSG00000076356	0.499013	0.136989	PLXNA2	protein_coding	1	208022242	208244384	-1
ENSG00000076382	-1.26902	7.34798e-40	SPAG5	protein_coding	17	28577565	28599025	-1
ENSG00000076513	-0.0343225	0.854614	ANKRD13A	protein_coding	12	109999186	110039763	1
ENSG00000076554	0.745141	3.93081e-11	TPD52	protein_coding	8	80034745	80231232	-1
ENSG00000076555	-0.711786	8.92671e-05	ACACB	protein_coding	12	109116587	109268226	1
ENSG00000076604	-0.32013	0.00472252	TRAF4	protein_coding	17	28744011	28750956	1
ENSG00000076641	3.00086	9.15946e-30	PAG1	protein_coding	8	80967810	81112068	-1
ENSG00000076650	-0.368251	0.0580775	GPATCH1	protein_coding	19	33080899	33130542	1
ENSG00000076685	-0.557635	3.93209e-05	NT5C2	protein_coding	10	103087185	103277605	-1
ENSG00000076706	-0.297041	0.00394333	MCAM	protein_coding	11	119308529	119321521	-1
ENSG00000076770	-0.903585	1.89568e-09	MBNL3	protein_coding	X	132369320	132489968	-1
ENSG00000076826	1.29432	0.000803238	CAMSAP3	protein_coding	19	7595863	7618304	1
ENSG00000076864	0.906795	1.69745e-09	RAP1GAP	protein_coding	1	21596221	21669357	-1
ENSG00000076924	-0.158112	0.242195	XAB2	protein_coding	19	7619525	7629545	-1
ENSG00000076928	-0.0165257	0.9237	ARHGEF1	protein_coding	19	41883173	41930150	1
ENSG00000076944	0.351945	0.0208716	STXBP2	protein_coding	19	7636772	7647873	1
ENSG00000076984	0.138176	0.384113	MAP2K7	protein_coding	19	7903843	7914478	1
ENSG00000077044	0.287742	0.00204933	DGKD	protein_coding	2	233354494	233472104	1
ENSG00000077063	0.228431	0.479009	CTTNBP2	protein_coding	7	117710651	117874139	-1
ENSG00000077092	-0.172984	0.666459	RARB	protein_coding	3	24687887	25597932	1
ENSG00000077097	0.0723245	0.553705	TOP2B	protein_coding	3	25597978	25664909	-1
ENSG00000077147	0.503225	1.92289e-07	TM9SF3	protein_coding	10	96518110	96587452	-1
ENSG00000077150	0.447774	0.00287454	NFKB2	protein_coding	10	102394110	102402524	1
ENSG00000077152	-1.01958	1.6952e-19	UBE2T	protein_coding	1	202331544	202341984	-1
ENSG00000077157	-0.209937	0.247155	PPP1R12B	protein_coding	1	202348699	202592706	1
ENSG00000077232	0.385635	0.000358555	DNAJC10	protein_coding	2	182716255	182794464	1
ENSG00000077235	-0.135156	0.414486	GTF3C1	protein_coding	16	27459555	27549913	-1
ENSG00000077238	0.347919	0.144892	IL4R	protein_coding	16	27313668	27364778	1
ENSG00000077254	-0.380412	4.29404e-05	USP33	protein_coding	1	77695987	77759852	-1
ENSG00000077264	-0.660169	0.0492928	PAK3	protein_coding	X	110944285	111227361	1
ENSG00000077274	-0.143834	0.73706	CAPN6	protein_coding	X	111245099	111270483	-1
ENSG00000077312	0.0325346	0.837765	SNRPA	protein_coding	19	40750637	40765389	1
ENSG00000077348	0.248754	0.221545	EXOSC5	protein_coding	19	41386371	41397362	-1
ENSG00000077380	-0.0585292	0.711163	DYNC1I2	protein_coding	2	171687409	171750158	1
ENSG00000077420	0.143195	0.738414	APBB1IP	protein_coding	10	26438341	26567803	1
ENSG00000077454	-0.345261	0.137146	LRCH4	protein_coding	7	100574011	100586129	-1
ENSG00000077458	-0.256838	0.0919782	FAM76B	protein_coding	11	95768953	95790409	-1
ENSG00000077463	-0.00582101	0.981607	SIRT6	protein_coding	19	4174109	4182566	-1
ENSG00000077514	-0.271728	0.0176078	POLD3	protein_coding	11	74493851	74669117	1
ENSG00000077549	0.10975	0.410661	CAPZB	protein_coding	1	19338775	19485539	-1
ENSG00000077585	2.04849	9.21673e-15	GPR137B	protein_coding	1	236142505	236221865	1
ENSG00000077616	-0.659176	0.0735363	NAALAD2	protein_coding	11	90131515	90192894	1
ENSG00000077684	0.0505856	0.754818	JADE1	protein_coding	4	128809700	128875224	1
ENSG00000077713	0.442456	0.00384869	SLC25A43	protein_coding	X	119399336	119454478	1
ENSG00000077721	-0.662473	4.38851e-11	UBE2A	protein_coding	X	119474802	119591083	1
ENSG00000077782	1.12004	2.2185e-19	FGFR1	protein_coding	8	38400215	38468834	-1
ENSG00000077935	-0.402353	0.282336	SMC1B	protein_coding	22	45344063	45413619	-1
ENSG00000077942	0.101459	0.569653	FBLN1	protein_coding	22	45502238	45601135	1
ENSG00000078018	-0.48843	0.00400925	MAP2	protein_coding	2	209424047	209734147	1
ENSG00000078043	1.31756	3.87535e-35	PIAS2	protein_coding	18	46803218	46920160	-1
ENSG00000078061	-0.117431	0.385659	ARAF	protein_coding	X	47561205	47571908	1
ENSG00000078070	-0.393986	0.0130509	MCCC1	protein_coding	3	183015218	183116075	-1
ENSG00000078081	0.0369732	0.938632	LAMP3	protein_coding	3	183122215	183163839	-1
ENSG00000078098	0.485574	0.107642	FAP	protein_coding	2	162170684	162245151	-1
ENSG00000078114	1.60854	1.89967e-17	NEBL	protein_coding	10	20779973	21293011	-1
ENSG00000078124	-0.658327	8.65802e-06	ACER3	protein_coding	11	76860859	77026797	1
ENSG00000078140	0.171429	0.104556	UBE2K	protein_coding	4	39698109	39782792	1
ENSG00000078142	1.00019	1.45909e-20	PIK3C3	protein_coding	18	41955234	42087830	1
ENSG00000078177	-0.699741	2.54348e-05	N4BP2	protein_coding	4	40056797	40158252	1
ENSG00000078237	-0.000303347	0.997297	TIGAR	protein_coding	12	4307763	4360028	1
ENSG00000078246	-0.423363	0.000171365	TULP3	protein_coding	12	2877223	2941138	1
ENSG00000078269	0.246147	0.362085	SYNJ2	protein_coding	6	157981863	158099176	1
ENSG00000078304	-0.316932	0.00560401	PPP2R5C	protein_coding	14	101761709	101927989	1
ENSG00000078319	-0.160018	0.559797	PMS2P1	transcribed_unprocessed_pseudogene	7	100328836	100335860	-1
ENSG00000078369	0.421119	4.06899e-07	GNB1	protein_coding	1	1785285	1892292	-1
ENSG00000078399	-0.202602	0.614937	HOXA9	protein_coding	7	27162438	27175180	-1
ENSG00000078401	1.35243	0.000337809	EDN1	protein_coding	6	12290361	12297194	1
ENSG00000078403	0.0885653	0.579906	MLLT10	protein_coding	10	21524646	21743630	1
ENSG00000078487	-1.02793	0.03338	ZCWPW1	protein_coding	7	100400826	100428992	-1
ENSG00000078596	0.0181442	0.957549	ITM2A	protein_coding	X	79360384	79367667	-1
ENSG00000078618	-0.504915	1.08761e-08	NRDC	protein_coding	1	51789191	51878805	-1
ENSG00000078668	0.235961	0.0217862	VDAC3	protein_coding	8	42391624	42405937	1
ENSG00000078674	-0.293776	0.00452479	PCM1	protein_coding	8	17922842	18029948	1
ENSG00000078687	-0.84433	0.00928761	TNRC6C	protein_coding	17	77958703	78108822	1
ENSG00000078699	-0.523145	0.000948144	CBFA2T2	protein_coding	20	33490075	33650036	1
ENSG00000078747	-0.232872	0.0645962	ITCH	protein_coding	20	34363235	34511773	1
ENSG00000078795	0.044478	0.904457	PKD2L2	protein_coding	5	137887968	137942747	1
ENSG00000078804	0.516197	0.000182971	TP53INP2	protein_coding	20	34704339	34713439	1
ENSG00000078808	0.22735	0.0198323	SDF4	protein_coding	1	1216931	1232031	-1
ENSG00000078814	0.0321939	0.94536	MYH7B	protein_coding	20	34955810	35002437	1
ENSG00000078900	-0.210395	0.471832	TP73	protein_coding	1	3652516	3736201	1
ENSG00000078902	0.188633	0.365701	TOLLIP	protein_coding	11	1274371	1309654	-1
ENSG00000078967	0.447819	0.027726	UBE2D4	protein_coding	7	43926436	43956136	1
ENSG00000079134	-0.274954	0.034702	THOC1	protein_coding	18	214520	268050	-1
ENSG00000079150	-1.02429	9.2904e-08	FKBP7	protein_coding	2	178463664	178478600	-1
ENSG00000079156	-0.445657	0.0390089	OSBPL6	protein_coding	2	178194481	178402893	1
ENSG00000079215	0.741454	0.00453093	SLC1A3	protein_coding	5	36596588	36688334	1
ENSG00000079246	-0.214573	0.0224347	XRCC5	protein_coding	2	216107464	216206303	1
ENSG00000079257	-0.99499	7.52036e-06	LXN	protein_coding	3	158645822	158672648	-1
ENSG00000079277	-0.677613	5.05217e-06	MKNK1	protein_coding	1	46557407	46616843	-1
ENSG00000079308	0.00473723	0.985298	TNS1	protein_coding	2	217799588	218033982	-1
ENSG00000079313	0.125646	0.486982	REXO1	protein_coding	19	1815248	1848483	-1
ENSG00000079332	-0.157961	0.184521	SAR1A	protein_coding	10	70147289	70170523	-1
ENSG00000079335	0.106194	0.747815	CDC14A	protein_coding	1	100345001	100520277	1
ENSG00000079337	-0.0848661	0.804794	RAPGEF3	protein_coding	12	47734363	47771040	-1
ENSG00000079385	0.304176	0.0445131	CEACAM1	protein_coding	19	42507304	42561234	-1
ENSG00000079387	-0.219483	0.130761	SENP1	protein_coding	12	48039784	48106079	-1
ENSG00000079432	0.758339	2.01736e-13	CIC	protein_coding	19	42268537	42295797	1
ENSG00000079435	-0.323268	0.385231	LIPE	protein_coding	19	42401514	42427388	-1
ENSG00000079459	0.0217257	0.92826	FDFT1	protein_coding	8	11795573	11839395	1
ENSG00000079462	-0.0221884	0.932316	PAFAH1B3	protein_coding	19	42297033	42303546	-1
ENSG00000079482	0.146693	0.620177	OPHN1	protein_coding	X	67949349	68433913	-1
ENSG00000079616	-0.958617	1.0054e-23	KIF22	protein_coding	16	29790727	29805385	1
ENSG00000079691	0.430538	0.00173329	CARMIL1	protein_coding	6	25279078	25620530	1
ENSG00000079739	1.23308	1.20526e-44	PGM1	protein_coding	1	63593411	63660245	1
ENSG00000079785	0.0723661	0.576138	DDX1	protein_coding	2	15591178	15634346	1
ENSG00000079805	0.494348	5.8717e-08	DNM2	protein_coding	19	10718055	10833488	1
ENSG00000079819	0.097969	0.4991	EPB41L2	protein_coding	6	130839347	131063322	-1
ENSG00000079841	-0.818589	0.000609183	RIMS1	protein_coding	6	71886550	72403150	1
ENSG00000079931	2.43293	4.68671e-06	MOXD1	protein_coding	6	132296055	132401475	-1
ENSG00000079950	0.124049	0.477903	STX7	protein_coding	6	132445867	132513198	-1
ENSG00000079974	0.214927	0.282068	RABL2B	protein_coding	22	50767501	50783667	-1
ENSG00000079999	-0.264209	0.073002	KEAP1	protein_coding	19	10486125	10503558	-1
ENSG00000080031	3.2661	2.63115e-07	PTPRH	protein_coding	19	55181247	55209506	-1
ENSG00000080189	0.0406668	0.830661	SLC35C2	protein_coding	20	46345980	46364458	-1
ENSG00000080200	1.56406	1.08568e-17	CRYBG3	protein_coding	3	97822011	97944984	1
ENSG00000080224	0.0960732	0.813048	EPHA6	protein_coding	3	96814581	97761532	1
ENSG00000080298	0.292198	0.110589	RFX3	protein_coding	9	3218297	3526004	-1
ENSG00000080345	0.0115388	0.946739	RIF1	protein_coding	2	151409883	151508013	1
ENSG00000080371	0.167847	0.19581	RAB21	protein_coding	12	71754863	71800286	1
ENSG00000080493	-0.185407	0.623771	SLC4A4	protein_coding	4	71062667	71572087	1
ENSG00000080503	-0.73227	2.96284e-10	SMARCA2	protein_coding	9	1980290	2193624	1
ENSG00000080546	1.02492	2.1189e-14	SESN1	protein_coding	6	108984309	109094846	-1
ENSG00000080561	-0.152187	0.604335	MID2	protein_coding	X	107825755	107931637	1
ENSG00000080573	0.338903	0.365318	COL5A3	protein_coding	19	9959561	10010504	-1
ENSG00000080603	-0.178564	0.532514	SRCAP	protein_coding	16	30698209	30741409	1
ENSG00000080608	-0.530417	2.14122e-06	PUM3	protein_coding	9	2720469	2844095	-1
ENSG00000080644	-0.00475904	0.992336	CHRNA3	protein_coding	15	78593052	78621295	-1
ENSG00000080802	-0.269683	0.0934351	CNOT4	protein_coding	7	135361795	135510145	-1
ENSG00000080815	0.38977	9.18604e-05	PSEN1	protein_coding	14	73136418	73223691	1
ENSG00000080819	0.768268	8.20016e-13	CPOX	protein_coding	3	98579446	98593648	-1
ENSG00000080822	-0.457666	0.000225591	CLDND1	protein_coding	3	98497912	98523066	-1
ENSG00000080823	0.0394762	0.923515	MOK	protein_coding	14	102224500	102305190	-1
ENSG00000080824	-0.877362	2.32544e-24	HSP90AA1	protein_coding	14	102080742	102139699	-1
ENSG00000080839	-0.595349	8.69072e-06	RBL1	protein_coding	20	36996349	37095997	-1
ENSG00000080845	0.623545	1.63908e-09	DLGAP4	protein_coding	20	36306336	36528637	1
ENSG00000080947	0.219957	0.560743	CROCCP3	transcribed_unprocessed_pseudogene	1	16474396	16491307	-1
ENSG00000080986	-1.58722	1.64195e-33	NDC80	protein_coding	18	2571557	2616635	1
ENSG00000081014	0.443047	3.4209e-05	AP4E1	protein_coding	15	50908672	51005895	1
ENSG00000081019	0.914088	6.10296e-11	RSBN1	protein_coding	1	113761832	113812476	-1
ENSG00000081026	-0.395206	0.00807827	MAGI3	protein_coding	1	113390515	113685923	1
ENSG00000081041	-0.0768957	0.868675	CXCL2	protein_coding	4	74097040	74099196	-1
ENSG00000081051	-0.0389426	0.919059	AFP	protein_coding	4	73431138	73456174	1
ENSG00000081052	0.622793	1.37288e-09	COL4A4	protein_coding	2	227002714	227164453	-1
ENSG00000081059	0.0487607	0.853067	TCF7	protein_coding	5	134114681	134151865	1
ENSG00000081087	-0.198849	0.257795	OSTM1	protein_coding	6	108029245	108165854	-1
ENSG00000081138	-1.94804	0.00935168	CDH7	protein_coding	18	65750252	65890337	1
ENSG00000081154	-0.288727	0.00582383	PCNP	protein_coding	3	101574180	101594465	1
ENSG00000081177	0.251806	0.108237	EXD2	protein_coding	14	69191498	69244020	1
ENSG00000081181	0.218651	0.566351	ARG2	protein_coding	14	67619920	67651708	1
ENSG00000081189	-0.40415	0.101327	MEF2C	protein_coding	5	88717117	88904257	-1
ENSG00000081237	0.0317664	0.902527	PTPRC	protein_coding	1	198638457	198757476	1
ENSG00000081277	2.17104	8.95199e-10	PKP1	protein_coding	1	201283452	201332993	1
ENSG00000081307	0.300627	0.00679151	UBA5	protein_coding	3	132654446	132679794	1
ENSG00000081320	-0.693652	8.98704e-07	STK17B	protein_coding	2	196133583	196176503	-1
ENSG00000081377	0.0157057	0.966764	CDC14B	protein_coding	9	96490241	96619843	-1
ENSG00000081386	-0.226935	0.205049	ZNF510	protein_coding	9	96754553	96778129	-1
ENSG00000081479	0.167138	0.483801	LRP2	protein_coding	2	169127109	169362534	-1
ENSG00000081665	-0.0136869	0.977822	ZNF506	protein_coding	19	19785839	19821751	-1
ENSG00000081692	-0.148448	0.637603	JMJD4	protein_coding	1	227730425	227735411	-1
ENSG00000081721	-0.0500378	0.816539	DUSP12	protein_coding	1	161749758	161757238	1
ENSG00000081760	0.104289	0.477272	AACS	protein_coding	12	125065434	125143333	1
ENSG00000081791	0.0855184	0.533473	DELE1	protein_coding	5	141923855	141942047	1
ENSG00000081803	-0.887239	0.00148525	CADPS2	protein_coding	7	122318411	122886759	-1
ENSG00000081818	-0.0655324	0.845562	PCDHB4	protein_coding	5	141121818	141125623	1
ENSG00000081870	-0.143061	0.475314	IFT25	protein_coding	1	53916574	53945699	-1
ENSG00000081913	0.578821	7.21062e-06	PHLPP1	protein_coding	18	62715541	62980433	1
ENSG00000081923	0.212473	0.479001	ATP8B1	protein_coding	18	57646426	57803315	-1
ENSG00000081985	-0.160876	0.574503	IL12RB2	protein_coding	1	67307364	67398724	1
ENSG00000082014	1.00636	1.49256e-10	SMARCD3	protein_coding	7	151238764	151277896	-1
ENSG00000082068	-0.742096	7.79343e-12	WDR70	protein_coding	5	37379285	37753435	1
ENSG00000082126	0.113218	0.759726	MPP4	protein_coding	2	201644870	201698694	-1
ENSG00000082146	-0.703517	0.000115511	STRADB	protein_coding	2	201387858	201480846	1
ENSG00000082153	0.817936	1.55283e-17	BZW1	protein_coding	2	200810594	200827338	1
ENSG00000082196	-0.506128	0.177079	C1QTNF3	protein_coding	5	34017858	34043213	-1
ENSG00000082212	-1.01755	7.36117e-14	ME2	protein_coding	18	50879080	50954257	1
ENSG00000082213	0.130023	0.373291	C5orf22	protein_coding	5	31532287	31555053	1
ENSG00000082258	0.31224	0.01158	CCNT2	protein_coding	2	134918235	134959342	1
ENSG00000082269	-0.506217	0.00447554	FAM135A	protein_coding	6	70412941	70561174	1
ENSG00000082397	-0.257523	0.444174	EPB41L3	protein_coding	18	5392381	5630700	-1
ENSG00000082438	-1.27484	7.71811e-14	COBLL1	protein_coding	2	164653624	164843679	-1
ENSG00000082458	-0.242867	0.0550609	DLG3	protein_coding	X	70444835	70505490	1
ENSG00000082482	0.705656	0.0428521	KCNK2	protein_coding	1	215005775	215237090	1
ENSG00000082497	-0.121865	0.735019	SERTAD4	protein_coding	1	210232796	210246631	1
ENSG00000082512	0.857442	3.41981e-11	TRAF5	protein_coding	1	211326615	211374946	1
ENSG00000082515	-0.56687	6.87349e-06	MRPL22	protein_coding	5	154941073	154969411	1
ENSG00000082516	-1.12667	4.47684e-18	GEMIN5	protein_coding	5	154887411	154938211	-1
ENSG00000082641	0.558426	3.50382e-08	NFE2L1	protein_coding	17	48048329	48061545	1
ENSG00000082684	6.62141	2.83354e-05	SEMA5B	protein_coding	3	122909082	123028605	-1
ENSG00000082701	-0.146657	0.198182	GSK3B	protein_coding	3	119821321	120094994	-1
ENSG00000082781	-0.179394	0.302856	ITGB5	protein_coding	3	124761948	124901418	-1
ENSG00000082805	-0.0313712	0.865802	ERC1	protein_coding	12	990509	1495933	1
ENSG00000082898	-0.409849	2.42849e-06	XPO1	protein_coding	2	61476032	61538741	-1
ENSG00000082929	0.27882	0.261214	LINC01587	lncRNA	4	5524569	5527801	1
ENSG00000082996	-0.142509	0.372693	RNF13	protein_coding	3	149812770	149962139	1
ENSG00000083067	-0.206816	0.544963	TRPM3	protein_coding	9	70529060	71446904	-1
ENSG00000083093	-0.168026	0.304046	PALB2	protein_coding	16	23603160	23641321	-1
ENSG00000083097	0.0343593	0.917757	DOP1A	protein_coding	6	83067666	83171350	1
ENSG00000083099	-0.644571	2.97464e-07	LYRM2	protein_coding	6	89568144	89638749	-1
ENSG00000083123	0.152854	0.316772	BCKDHB	protein_coding	6	80106647	80346270	1
ENSG00000083168	0.052681	0.800163	KAT6A	protein_coding	8	41929479	42051994	-1
ENSG00000083223	-0.308763	0.0719338	TUT7	protein_coding	9	86287733	86354454	-1
ENSG00000083290	-0.538432	0.0135744	ULK2	protein_coding	17	19770829	19867936	-1
ENSG00000083312	0.103713	0.316157	TNPO1	protein_coding	5	72816312	72916733	1
ENSG00000083444	0.735443	1.51609e-11	PLOD1	protein_coding	1	11934205	11975538	1
ENSG00000083454	0.200548	0.362706	P2RX5	protein_coding	17	3672199	3696240	-1
ENSG00000083457	-0.500055	0.00845755	ITGAE	protein_coding	17	3714628	3801188	-1
ENSG00000083520	0.110484	0.355481	DIS3	protein_coding	13	72752169	72782096	-1
ENSG00000083535	0.0665209	0.772969	PIBF1	protein_coding	13	72782133	73016461	1
ENSG00000083544	-0.349269	0.0266349	TDRD3	protein_coding	13	60396457	60573878	1
ENSG00000083635	-1.13588	1.663e-07	NUFIP1	protein_coding	13	44939249	44989471	-1
ENSG00000083642	-0.0115922	0.960342	PDS5B	protein_coding	13	32586452	32778019	1
ENSG00000083720	-0.179756	0.0858187	OXCT1	protein_coding	5	41730065	41870425	-1
ENSG00000083750	0.00798253	0.983752	RRAGB	protein_coding	X	55717749	55758774	1
ENSG00000083799	-0.0600716	0.755233	CYLD	protein_coding	16	50742050	50801935	1
ENSG00000083807	0.198913	0.460967	SLC27A5	protein_coding	19	58479512	58512413	-1
ENSG00000083812	0.282115	0.121822	ZNF324	protein_coding	19	58467056	58475436	1
ENSG00000083814	-0.0290762	0.950995	ZNF671	protein_coding	19	57719751	57727624	-1
ENSG00000083817	0.0184767	0.966523	ZNF416	protein_coding	19	57571566	57578911	-1
ENSG00000083828	0.329472	0.153949	ZNF586	protein_coding	19	57769655	57819939	1
ENSG00000083838	0.321109	0.262754	ZNF446	protein_coding	19	58474017	58481230	1
ENSG00000083844	0.485147	0.00463099	ZNF264	protein_coding	19	57191500	57222846	1
ENSG00000083845	0.399391	5.08734e-06	RPS5	protein_coding	19	58386400	58394806	1
ENSG00000083857	0.6786	5.55593e-11	FAT1	protein_coding	4	186587794	186726722	-1
ENSG00000083896	-0.00960746	0.959742	YTHDC1	protein_coding	4	68310387	68350090	-1
ENSG00000083937	0.159562	0.341496	CHMP2B	protein_coding	3	87227271	87255556	1
ENSG00000084070	1.00768	1.55709e-17	SMAP2	protein_coding	1	40344850	40423326	1
ENSG00000084072	-0.460074	6.95933e-05	PPIE	protein_coding	1	39692182	39763914	1
ENSG00000084073	-0.298723	0.00407669	ZMPSTE24	protein_coding	1	40258041	40294180	1
ENSG00000084090	-0.229642	0.0280003	STARD7	protein_coding	2	96184859	96208827	-1
ENSG00000084092	0.410684	0.00203929	NOA1	protein_coding	4	56963350	56977606	-1
ENSG00000084093	-0.114891	0.42856	REST	protein_coding	4	56907876	56966808	1
ENSG00000084110	-0.129301	0.591849	HAL	protein_coding	12	95972662	95996365	-1
ENSG00000084112	0.81052	1.37948e-12	SSH1	protein_coding	12	108778191	108857590	-1
ENSG00000084207	0.201335	0.0521372	GSTP1	protein_coding	11	67583742	67586656	1
ENSG00000084234	0.136503	0.290678	APLP2	protein_coding	11	130068147	130144811	1
ENSG00000084444	2.57105	4.17761e-70	FAM234B	protein_coding	12	13044381	13142521	1
ENSG00000084453	2.1418	0.0145356	SLCO1A2	protein_coding	12	21264600	21419594	-1
ENSG00000084463	-0.492236	2.44964e-08	WBP11	protein_coding	12	14784582	14803486	-1
ENSG00000084623	0.0988023	0.402105	EIF3I	protein_coding	1	32221077	32245397	1
ENSG00000084628	2.26831	0.00292634	NKAIN1	protein_coding	1	31179745	31239887	-1
ENSG00000084636	0.670506	0.000128344	COL16A1	protein_coding	1	31652263	31704319	-1
ENSG00000084652	-0.0506101	0.706651	TXLNA	protein_coding	1	32179675	32198285	1
ENSG00000084676	-0.372898	0.0466969	NCOA1	protein_coding	2	24491254	24770702	1
ENSG00000084693	0.284866	0.0136147	AGBL5	protein_coding	2	27042364	27070622	1
ENSG00000084710	-0.27862	0.0960555	EFR3B	protein_coding	2	25042076	25159135	1
ENSG00000084731	0.289191	0.171627	KIF3C	protein_coding	2	25926598	25982749	-1
ENSG00000084733	0.0492118	0.752806	RAB10	protein_coding	2	26034084	26137454	1
ENSG00000084754	0.29295	0.00153915	HADHA	protein_coding	2	26190635	26244672	-1
ENSG00000084764	0.243915	0.183544	MAPRE3	protein_coding	2	26970637	27027219	1
ENSG00000084774	-0.466119	3.994e-06	CAD	protein_coding	2	27217369	27243943	1
ENSG00000085063	-0.0477737	0.728526	CD59	protein_coding	11	33703010	33736479	-1
ENSG00000085117	-0.589906	0.00571562	CD82	protein_coding	11	44564427	44620358	1
ENSG00000085185	0.118912	0.573231	BCORL1	protein_coding	X	129981107	130058071	1
ENSG00000085224	-0.182947	0.095065	ATRX	protein_coding	X	77504880	77786233	-1
ENSG00000085231	-1.25561	4.02258e-15	AK6	protein_coding	5	69350984	69370013	-1
ENSG00000085274	0.0613638	0.79014	MYNN	protein_coding	3	169773396	169789716	1
ENSG00000085276	-0.813696	2.41846e-05	MECOM	protein_coding	3	169083499	169663775	-1
ENSG00000085365	0.743155	3.02033e-12	SCAMP1	protein_coding	5	78360611	78480739	1
ENSG00000085377	0.921729	4.16076e-17	PREP	protein_coding	6	105273218	105454062	-1
ENSG00000085382	0.329197	0.120744	HACE1	protein_coding	6	104728094	104859919	-1
ENSG00000085415	-0.179071	0.198515	SEH1L	protein_coding	18	12947133	12987536	1
ENSG00000085433	0.0590371	0.804329	WDR47	protein_coding	1	108970214	109042113	-1
ENSG00000085449	0.551688	1.39749e-07	WDFY1	protein_coding	2	223855716	223945357	-1
ENSG00000085465	-0.579776	0.136233	OVGP1	protein_coding	1	111414319	111427735	-1
ENSG00000085491	-0.0609204	0.741737	SLC25A24	protein_coding	1	108134043	108200849	-1
ENSG00000085511	-0.227494	0.162867	MAP3K4	protein_coding	6	160991727	161117385	1
ENSG00000085514	-0.357115	0.332192	PILRA	protein_coding	7	100367530	100400096	1
ENSG00000085552	0.681791	0.0758293	IGSF9	protein_coding	1	159927039	159945613	-1
ENSG00000085563	-0.276027	0.362167	ABCB1	protein_coding	7	87503017	87713323	-1
ENSG00000085644	-0.247951	0.241832	ZNF213	protein_coding	16	3129777	3142804	1
ENSG00000085662	-0.158056	0.251939	AKR1B1	protein_coding	7	134442356	134459284	-1
ENSG00000085719	-0.906904	2.96768e-14	CPNE3	protein_coding	8	86514435	86561498	1
ENSG00000085721	-0.533564	5.33626e-08	RRN3	protein_coding	16	15060033	15094311	-1
ENSG00000085733	0.143834	0.110296	CTTN	protein_coding	11	70398404	70436584	1
ENSG00000085741	-0.25139	0.50143	WNT11	protein_coding	11	76186325	76210736	-1
ENSG00000085760	-0.35049	0.0120355	MTIF2	protein_coding	2	55236595	55269347	-1
ENSG00000085788	1.13952	6.74278e-29	DDHD2	protein_coding	8	38225218	38275558	1
ENSG00000085831	1.15207	0.00152831	TTC39A	protein_coding	1	51287258	51345116	-1
ENSG00000085832	-0.186155	0.221509	EPS15	protein_coding	1	51354263	51519328	-1
ENSG00000085840	-0.347471	0.0041741	ORC1	protein_coding	1	52372829	52404423	-1
ENSG00000085871	-0.466535	0.000574962	MGST2	protein_coding	4	139665768	139740745	1
ENSG00000085872	0.114046	0.379427	CHERP	protein_coding	19	16517894	16542437	-1
ENSG00000085978	0.260616	0.0518913	ATG16L1	protein_coding	2	233210051	233295674	1
ENSG00000085982	-0.517446	8.69072e-06	USP40	protein_coding	2	233475526	233566782	-1
ENSG00000085998	-0.0524098	0.766347	POMGNT1	protein_coding	1	46188683	46220305	-1
ENSG00000085999	-0.467617	0.00504097	RAD54L	protein_coding	1	46246461	46278480	1
ENSG00000086015	-0.0707247	0.607378	MAST2	protein_coding	1	45786987	46036122	1
ENSG00000086061	-0.713668	3.52786e-14	DNAJA1	protein_coding	9	33025273	33039907	1
ENSG00000086062	-0.321971	0.00459849	B4GALT1	protein_coding	9	33104082	33167356	-1
ENSG00000086065	0.236749	0.0326097	CHMP5	protein_coding	9	33264879	33282070	1
ENSG00000086102	-0.00407837	0.979145	NFX1	protein_coding	9	33290512	33371157	1
ENSG00000086159	0.425229	0.21866	AQP6	protein_coding	12	49967194	49977139	1
ENSG00000086189	-0.343743	0.00274363	DIMT1	protein_coding	5	62347284	62403943	-1
ENSG00000086200	-0.531578	2.44433e-06	IPO11	protein_coding	5	62403972	62628582	1
ENSG00000086205	-0.0620487	0.891359	FOLH1	protein_coding	11	49145092	49208638	-1
ENSG00000086232	-0.0451931	0.770966	EIF2AK1	protein_coding	7	6022247	6059175	-1
ENSG00000086289	-0.171671	0.301494	EPDR1	protein_coding	7	37920640	37951936	1
ENSG00000086300	1.38035	0.00169146	SNX10	protein_coding	7	26291862	26374383	1
ENSG00000086475	-0.386293	0.000423586	SEPHS1	protein_coding	10	13317428	13348298	-1
ENSG00000086504	0.193949	0.0903081	MRPL28	protein_coding	16	366969	371289	-1
ENSG00000086506	0.483014	0.0960764	HBQ1	protein_coding	16	180459	181179	1
ENSG00000086544	0.516847	0.0134091	ITPKC	protein_coding	19	40717112	40740860	1
ENSG00000086570	0.0280353	0.932237	FAT2	protein_coding	5	151504092	151591331	-1
ENSG00000086589	-0.11107	0.415738	RBM22	protein_coding	5	150690792	150701077	-1
ENSG00000086598	0.117794	0.377873	TMED2	protein_coding	12	123584533	123598582	1
ENSG00000086619	-0.278662	0.459501	ERO1B	protein_coding	1	236214681	236282019	-1
ENSG00000086666	-0.145481	0.287213	ZFAND6	protein_coding	15	80059568	80138393	1
ENSG00000086712	-0.158397	0.207012	TXLNG	protein_coding	X	16786432	16844519	1
ENSG00000086717	0.841658	0.00478834	PPEF1	protein_coding	X	18675909	18827921	1
ENSG00000086730	-0.17576	0.673723	LAT2	protein_coding	7	74199652	74229834	1
ENSG00000086758	0.0966608	0.478043	HUWE1	protein_coding	X	53532096	53686752	-1
ENSG00000086827	-0.301612	0.0568028	ZW10	protein_coding	11	113733187	113773735	-1
ENSG00000086848	0.542007	0.0151042	ALG9	protein_coding	11	111782195	111871581	-1
ENSG00000086991	0.942197	0.0290979	NOX4	protein_coding	11	89324353	89498187	-1
ENSG00000087008	-0.378425	0.0650443	ACOX3	protein_coding	4	8366282	8440723	-1
ENSG00000087053	-0.345643	0.00110471	MTMR2	protein_coding	11	95821766	95925315	-1
ENSG00000087074	0.593798	0.000239618	PPP1R15A	protein_coding	19	48872212	48876059	1
ENSG00000087077	0.00486987	0.981783	TRIP6	protein_coding	7	100867387	100873454	1
ENSG00000087085	-0.0395338	0.889405	ACHE	protein_coding	7	100889994	100896974	-1
ENSG00000087086	-0.189809	0.0946421	FTL	protein_coding	19	48965309	48966879	1
ENSG00000087087	-0.285006	0.0315868	SRRT	protein_coding	7	100875103	100888664	1
ENSG00000087088	0.116465	0.503021	BAX	protein_coding	19	48954815	48961798	1
ENSG00000087095	0.0815428	0.701364	NLK	protein_coding	17	28041737	28196381	1
ENSG00000087111	0.43207	1.30386e-05	PIGS	protein_coding	17	28553383	28571794	-1
ENSG00000087116	0.0187512	0.972439	ADAMTS2	protein_coding	5	179110853	179345461	-1
ENSG00000087152	0.248968	0.0150517	ATXN7L3	protein_coding	17	44191805	44200113	-1
ENSG00000087157	0.147462	0.324862	PGS1	protein_coding	17	78378649	78425114	1
ENSG00000087191	-0.294313	0.00271951	PSMC5	protein_coding	17	63827152	63832026	1
ENSG00000087206	-0.428408	0.00210401	UIMC1	protein_coding	5	176905005	177022633	-1
ENSG00000087237	-0.0585537	0.894614	CETP	protein_coding	16	56961923	56983845	1
ENSG00000087245	0.994592	2.3169e-10	MMP2	protein_coding	16	55389700	55506691	1
ENSG00000087253	0.990683	2.70351e-13	LPCAT2	protein_coding	16	55509072	55586666	1
ENSG00000087258	0.0138717	0.976634	GNAO1	protein_coding	16	56191390	56357444	1
ENSG00000087263	-0.209149	0.0879197	OGFOD1	protein_coding	16	56451521	56479104	1
ENSG00000087266	2.51576	5.88128e-98	SH3BP2	protein_coding	4	2793071	2841098	1
ENSG00000087269	0.043292	0.801502	NOP14	protein_coding	4	2937933	2963406	-1
ENSG00000087274	-0.0898072	0.524542	ADD1	protein_coding	4	2843844	2930076	1
ENSG00000087299	-0.2516	0.112179	L2HGDH	protein_coding	14	50237563	50312229	-1
ENSG00000087301	-0.540931	2.2221e-05	TXNDC16	protein_coding	14	52430596	52552522	-1
ENSG00000087302	-0.0748961	0.673972	RTRAF	protein_coding	14	51989514	52010694	1
ENSG00000087303	0.568558	0.103635	NID2	protein_coding	14	52004809	52069059	-1
ENSG00000087338	0.30785	0.00698588	GMCL1	protein_coding	2	69829660	69881384	1
ENSG00000087365	0.180601	0.0859549	SF3B2	protein_coding	11	66050729	66069308	1
ENSG00000087448	-0.476031	0.000214499	KLHL42	protein_coding	12	27780048	27803040	1
ENSG00000087460	0.465673	1.88468e-08	GNAS	protein_coding	20	58839718	58911192	1
ENSG00000087470	-0.803201	6.7385e-16	DNM1L	protein_coding	12	32679200	32745650	1
ENSG00000087494	0.492547	0.167421	PTHLH	protein_coding	12	27958084	27972733	-1
ENSG00000087502	0.342984	0.00419444	ERGIC2	protein_coding	12	29337352	29381189	-1
ENSG00000087510	0.391169	0.314782	TFAP2C	protein_coding	20	56629306	56639283	1
ENSG00000087586	-1.28059	2.13503e-33	AURKA	protein_coding	20	56369389	56392337	-1
ENSG00000087842	-0.60788	5.16728e-07	PIR	protein_coding	X	15384799	15493564	-1
ENSG00000087884	-0.723255	0.0338008	AAMDC	protein_coding	11	77821109	77918432	1
ENSG00000087903	1.43637	6.66857e-17	RFX2	protein_coding	19	5993164	6199572	-1
ENSG00000087995	-0.1296	0.462657	METTL2A	protein_coding	17	62423875	62453385	1
ENSG00000088002	0.134315	0.483058	SULT2B1	protein_coding	19	48552172	48599425	1
ENSG00000088035	-0.756381	8.98773e-06	ALG6	protein_coding	1	63367575	63438553	1
ENSG00000088038	-0.00785632	0.968221	CNOT3	protein_coding	19	54137749	54155681	1
ENSG00000088179	-0.155309	0.368793	PTPN4	protein_coding	2	119759922	119984899	1
ENSG00000088205	-0.0848361	0.560487	DDX18	protein_coding	2	117814691	117832377	1
ENSG00000088247	-0.111361	0.327485	KHSRP	protein_coding	19	6413102	6424811	-1
ENSG00000088256	-0.198625	0.124835	GNA11	protein_coding	19	3094362	3123999	1
ENSG00000088280	-0.572315	0.000546587	ASAP3	protein_coding	1	23428563	23484568	-1
ENSG00000088298	-0.0601661	0.798415	EDEM2	protein_coding	20	35115364	35147336	-1
ENSG00000088305	-2.2017	3.7096e-11	DNMT3B	protein_coding	20	32762385	32809359	1
ENSG00000088325	-1.50169	7.94707e-60	TPX2	protein_coding	20	31739271	31801805	1
ENSG00000088340	5.47087	1.74714e-74	FER1L4	transcribed_unitary_pseudogene	20	35558737	35607562	-1
ENSG00000088356	-0.343209	0.0209976	PDRG1	protein_coding	20	31944337	31952046	-1
ENSG00000088367	-0.26399	0.0191293	EPB41L1	protein_coding	20	36091504	36232799	1
ENSG00000088387	0.645452	1.52172e-08	DOCK9	protein_coding	13	98793429	99086625	-1
ENSG00000088448	0.0427198	0.807069	ANKRD10	protein_coding	13	110878540	110915069	-1
ENSG00000088451	0.128912	0.600274	TGDS	protein_coding	13	94574054	94596242	-1
ENSG00000088538	-0.347175	0.289646	DOCK3	protein_coding	3	50674927	51384198	1
ENSG00000088543	0.0208053	0.955873	C3orf18	protein_coding	3	50558025	50571027	-1
ENSG00000088682	0.319637	0.0027774	COQ9	protein_coding	16	57447425	57461270	1
ENSG00000088726	-0.00882192	0.977072	TMEM40	protein_coding	3	12733528	12769457	-1
ENSG00000088727	0.0536212	0.903991	KIF9	protein_coding	3	47227998	47283451	-1
ENSG00000088756	0.179568	0.389076	ARHGAP28	protein_coding	18	6729716	6915716	1
ENSG00000088766	0.279371	0.0640745	CRLS1	protein_coding	20	6006093	6040053	1
ENSG00000088808	-0.253029	0.345973	PPP1R13B	protein_coding	14	103733195	103847575	-1
ENSG00000088812	1.36781	3.45686e-35	ATRN	protein_coding	20	3471018	3651118	1
ENSG00000088826	1.12368	0.00010041	SMOX	protein_coding	20	4120980	4187747	1
ENSG00000088832	0.301225	0.00355736	FKBP1A	protein_coding	20	1368977	1393164	-1
ENSG00000088833	0.211952	0.147335	NSFL1C	protein_coding	20	1442162	1473842	-1
ENSG00000088836	-0.0246113	0.947653	SLC4A11	protein_coding	20	3227417	3239559	-1
ENSG00000088854	0.19198	0.536777	DNAAF9	protein_coding	20	3249306	3407669	-1
ENSG00000088876	0.310252	0.253823	ZNF343	protein_coding	20	2481817	2524702	-1
ENSG00000088881	0.477812	0.231942	EBF4	protein_coding	20	2692780	2760108	1
ENSG00000088888	-0.176004	0.218554	MAVS	protein_coding	20	3846799	3876123	1
ENSG00000088899	0.991542	0.000662445	LZTS3	protein_coding	20	3162617	3173549	-1
ENSG00000088930	0.0204276	0.904754	XRN2	protein_coding	20	21303331	21389825	1
ENSG00000088970	0.441249	0.0216388	KIZ	protein_coding	20	21125983	21246622	1
ENSG00000088986	-0.238533	0.0460275	DYNLL1	protein_coding	12	120469850	120498493	1
ENSG00000088992	-1.06125	3.01768e-05	TESC	protein_coding	12	117038923	117099479	-1
ENSG00000089006	-0.344875	0.0095906	SNX5	protein_coding	20	17941597	17968980	-1
ENSG00000089009	0.34456	3.38302e-05	RPL6	protein_coding	12	112405189	112418838	-1
ENSG00000089022	-0.0216921	0.922643	MAPKAPK5	protein_coding	12	111842013	111902222	1
ENSG00000089048	-0.019066	0.953203	ESF1	protein_coding	20	13714322	13784919	-1
ENSG00000089050	0.0577004	0.834413	RBBP9	protein_coding	20	18486540	18497225	-1
ENSG00000089053	-0.0161275	0.920952	ANAPC5	protein_coding	12	121308245	121399896	-1
ENSG00000089057	-0.285695	0.119741	SLC23A2	protein_coding	20	4852356	5010293	-1
ENSG00000089060	0.348078	0.079601	SLC8B1	protein_coding	12	113298759	113359493	-1
ENSG00000089063	0.44949	0.000529756	TMEM230	protein_coding	20	5068232	5113103	-1
ENSG00000089091	-0.00320981	0.992301	DZANK1	protein_coding	20	18383367	18467281	-1
ENSG00000089094	0.700372	6.75129e-11	KDM2B	protein_coding	12	121429096	121581023	-1
ENSG00000089101	0.00382175	0.992301	CFAP61	protein_coding	20	20052514	20360703	1
ENSG00000089123	0.267832	0.3254	TASP1	protein_coding	20	13389392	13638932	-1
ENSG00000089127	-0.529263	0.000304474	OAS1	protein_coding	12	112905856	112933219	1
ENSG00000089154	0.150551	0.188507	GCN1	protein_coding	12	120127202	120194715	-1
ENSG00000089157	0.449384	1.57202e-07	RPLP0	protein_coding	12	120196699	120201235	-1
ENSG00000089159	0.122494	0.502621	PXN	protein_coding	12	120210439	120265771	-1
ENSG00000089163	0.119563	0.761237	SIRT4	protein_coding	12	120302316	120313249	1
ENSG00000089177	0.41881	0.0178639	KIF16B	protein_coding	20	16272104	16573448	-1
ENSG00000089195	-0.0938744	0.610646	TRMT6	protein_coding	20	5937228	5950558	-1
ENSG00000089199	0.0681034	0.779983	CHGB	protein_coding	20	5911510	5925353	1
ENSG00000089220	-0.496636	5.54087e-07	PEBP1	protein_coding	12	118136124	118145584	1
ENSG00000089234	-0.258005	0.0886975	BRAP	protein_coding	12	111642146	111685956	-1
ENSG00000089248	0.0541515	0.686735	ERP29	protein_coding	12	112013348	112023449	1
ENSG00000089280	-0.470969	0.000535239	FUS	protein_coding	16	31180138	31191605	1
ENSG00000089289	0.72037	2.81499e-11	IGBP1	protein_coding	X	70133447	70166324	1
ENSG00000089327	-0.0311283	0.88319	FXYD5	protein_coding	19	35154730	35169881	1
ENSG00000089335	-0.39518	0.00640816	ZNF302	protein_coding	19	34677639	34686397	1
ENSG00000089351	0.673117	1.55639e-11	GRAMD1A	protein_coding	19	34994784	35026471	1
ENSG00000089356	0.0576912	0.896489	FXYD3	protein_coding	19	35115823	35124324	1
ENSG00000089486	0.2202	0.08837	CDIP1	protein_coding	16	4510669	4538828	-1
ENSG00000089505	-0.00836536	0.98509	CMTM1	protein_coding	16	66566393	66579137	1
ENSG00000089558	0.0326483	0.927947	KCNH4	protein_coding	17	42156891	42181142	-1
ENSG00000089597	0.629871	1.03337e-12	GANAB	protein_coding	11	62624826	62646726	-1
ENSG00000089639	0.053549	0.851123	GMIP	protein_coding	19	19629476	19643657	-1
ENSG00000089682	-0.00166078	0.993728	RBM41	protein_coding	X	107061885	107118823	-1
ENSG00000089685	-1.48467	3.03274e-41	BIRC5	protein_coding	17	78214186	78225636	1
ENSG00000089692	-0.27685	0.480133	LAG3	protein_coding	12	6772512	6778455	1
ENSG00000089693	-0.0172214	0.905976	MLF2	protein_coding	12	6747996	6767475	-1
ENSG00000089723	0.804474	0.00399816	OTUB2	protein_coding	14	94026340	94048930	1
ENSG00000089737	-0.112871	0.30988	DDX24	protein_coding	14	94048287	94081202	-1
ENSG00000089775	1.63644	1.00043e-44	ZBTB25	protein_coding	14	64449106	64505213	-1
ENSG00000089818	0.0382001	0.839648	NECAP1	protein_coding	12	8076939	8097881	1
ENSG00000089820	1.60697	7.58472e-06	ARHGAP4	protein_coding	X	153907367	153934999	-1
ENSG00000089847	0.172956	0.496947	ANKRD24	protein_coding	19	4182689	4224814	1
ENSG00000089876	1.30718	1.1006e-34	DHX32	protein_coding	10	125836337	125896436	-1
ENSG00000089902	0.904501	9.73645e-17	RCOR1	protein_coding	14	102592649	102730561	1
ENSG00000089916	0.538343	4.29404e-05	GPATCH2L	protein_coding	14	76151916	76254342	1
ENSG00000090006	-0.193312	0.117532	LTBP4	protein_coding	19	40592883	40629818	1
ENSG00000090013	-0.602361	9.39585e-05	BLVRB	protein_coding	19	40447765	40465764	-1
ENSG00000090020	-0.126427	0.515471	SLC9A1	protein_coding	1	27098809	27166981	-1
ENSG00000090054	0.578055	1.93077e-09	SPTLC1	protein_coding	9	92000087	92115413	-1
ENSG00000090060	0.105195	0.389963	PAPOLA	protein_coding	14	96501433	96567116	1
ENSG00000090061	-0.000684887	0.998081	CCNK	protein_coding	14	99481169	99535044	1
ENSG00000090097	0.40794	0.00128319	PCBP4	protein_coding	3	51957454	51974016	-1
ENSG00000090238	0.270752	0.208037	YPEL3	protein_coding	16	30092314	30096915	-1
ENSG00000090263	-0.174866	0.547595	MRPS33	protein_coding	7	141002610	141015228	-1
ENSG00000090266	-0.393453	0.0296614	NDUFB2	protein_coding	7	140690777	140722790	1
ENSG00000090273	-0.359247	5.56962e-05	NUDC	protein_coding	1	26900238	26946871	1
ENSG00000090316	-0.544023	3.7721e-08	MAEA	protein_coding	4	1289887	1340147	1
ENSG00000090339	0.880765	0.000653218	ICAM1	protein_coding	19	10271093	10286615	1
ENSG00000090372	0.387417	2.46828e-05	STRN4	protein_coding	19	46719511	46746994	-1
ENSG00000090376	-0.675192	0.0454028	IRAK3	protein_coding	12	66189195	66254622	1
ENSG00000090402	-1.06307	0.00582936	SI	protein_coding	3	164978898	165078496	-1
ENSG00000090432	-0.071544	0.684267	MUL1	protein_coding	1	20499448	20508151	-1
ENSG00000090447	-0.0124593	0.965138	TFAP4	protein_coding	16	4257186	4273075	-1
ENSG00000090470	0.056665	0.80391	PDCD7	protein_coding	15	65117379	65133808	-1
ENSG00000090487	0.144931	0.303846	SPG21	protein_coding	15	64963022	64990310	-1
ENSG00000090520	-0.116318	0.425467	DNAJB11	protein_coding	3	186567403	186585800	1
ENSG00000090530	1.19401	3.27388e-24	P3H2	protein_coding	3	189956728	190122437	-1
ENSG00000090534	0.0647215	0.806477	THPO	protein_coding	3	184371935	184381968	-1
ENSG00000090539	0.0831813	0.851902	CHRD	protein_coding	3	184380054	184390736	1
ENSG00000090554	0.55896	0.106068	FLT3LG	protein_coding	19	49474207	49486231	1
ENSG00000090565	-0.187139	0.293069	RAB11FIP3	protein_coding	16	425649	523011	1
ENSG00000090581	0.416452	0.00121068	GNPTG	protein_coding	16	1351931	1365737	1
ENSG00000090612	-1.1471	5.43705e-07	ZNF268	protein_coding	12	133181409	133214832	1
ENSG00000090615	0.342596	0.00311407	GOLGA3	protein_coding	12	132768902	132829143	-1
ENSG00000090621	-0.110257	0.328715	PABPC4	protein_coding	1	39560709	39576790	-1
ENSG00000090674	-0.427518	0.00553365	MCOLN1	protein_coding	19	7522624	7534009	1
ENSG00000090686	-0.0124636	0.949611	USP48	protein_coding	1	21678298	21783606	-1
ENSG00000090776	-0.16077	0.612647	EFNB1	protein_coding	X	68829021	68842160	1
ENSG00000090857	0.321364	0.027124	PDPR	protein_coding	16	70114332	70162537	1
ENSG00000090861	0.463616	0.00192556	AARS1	protein_coding	16	70251983	70289707	-1
ENSG00000090863	0.839704	3.41123e-16	GLG1	protein_coding	16	74447427	74607144	-1
ENSG00000090889	-1.20942	1.21643e-29	KIF4A	protein_coding	X	70290104	70420886	1
ENSG00000090905	-0.0454583	0.766979	TNRC6A	protein_coding	16	24610209	24827632	1
ENSG00000090924	-0.0923585	0.574965	PLEKHG2	protein_coding	19	39412669	39428415	1
ENSG00000090932	0.307265	0.37929	DLL3	protein_coding	19	39498895	39508481	1
ENSG00000090971	0.00882155	0.974251	NAT14	protein_coding	19	55485188	55487568	1
ENSG00000090975	0.327961	0.0566974	PITPNM2	protein_coding	12	122983480	123151090	-1
ENSG00000090989	-0.157531	0.34052	EXOC1	protein_coding	4	55853648	55905086	1
ENSG00000091009	0.0358955	0.881017	RBM27	protein_coding	5	146203605	146289223	1
ENSG00000091039	-0.116635	0.419787	OSBPL8	protein_coding	12	76351797	76559809	-1
ENSG00000091073	0.194388	0.422598	DTX2	protein_coding	7	76461676	76505995	1
ENSG00000091106	-0.11834	0.779128	NLRC4	protein_coding	2	32224453	32265732	-1
ENSG00000091127	0.433626	5.14873e-05	PUS7	protein_coding	7	105439661	105522271	-1
ENSG00000091129	0.258329	0.420568	NRCAM	protein_coding	7	108147623	108456717	-1
ENSG00000091136	0.611865	9.36237e-06	LAMB1	protein_coding	7	107923799	108003213	-1
ENSG00000091140	-1.51776	5.27869e-50	DLD	protein_coding	7	107891162	107931730	1
ENSG00000091157	-0.520085	0.0134991	WDR7	protein_coding	18	56651343	57029811	1
ENSG00000091164	-0.00911797	0.965796	TXNL1	protein_coding	18	56597209	56651600	-1
ENSG00000091262	0.190773	0.645516	ABCC6	protein_coding	16	16149565	16223522	-1
ENSG00000091317	-0.300349	0.0172036	CMTM6	protein_coding	3	32481312	32502852	-1
ENSG00000091409	-0.180037	0.140474	ITGA6	protein_coding	2	172427354	172506459	1
ENSG00000091428	-0.353083	0.270726	RAPGEF4	protein_coding	2	172735274	173052893	1
ENSG00000091436	0.19076	0.19738	MAP3K20	protein_coding	2	173075435	173268015	1
ENSG00000091483	-1.09104	1.10494e-29	FH	protein_coding	1	241497511	241519799	-1
ENSG00000091490	0.112026	0.492763	SEL1L3	protein_coding	4	25747433	25863760	-1
ENSG00000091527	-0.0643457	0.659524	CDV3	protein_coding	3	133573686	133590261	1
ENSG00000091536	0.104861	0.77296	MYO15A	protein_coding	17	18108756	18179802	1
ENSG00000091542	1.54519	9.43568e-70	ALKBH5	protein_coding	17	18183078	18209954	1
ENSG00000091592	-0.241491	0.324373	NLRP1	protein_coding	17	5499415	5619424	-1
ENSG00000091622	0.987694	2.01405e-14	PITPNM3	protein_coding	17	6451263	6556555	-1
ENSG00000091640	-0.108196	0.443276	SPAG7	protein_coding	17	4959226	4967817	-1
ENSG00000091651	-0.885161	1.61109e-13	ORC6	protein_coding	16	46689643	46698394	1
ENSG00000091656	0.678478	0.0797141	ZFHX4	protein_coding	8	76681239	76867281	1
ENSG00000091732	-0.222513	0.133562	ZC3HC1	protein_coding	7	130018287	130051451	-1
ENSG00000091831	-0.0162602	0.968424	ESR1	protein_coding	6	151656691	152129619	1
ENSG00000091844	0.926933	0.0309275	RGS17	protein_coding	6	153004459	153131282	-1
ENSG00000091947	0.463685	0.000108739	TMEM101	protein_coding	17	44011188	44023946	-1
ENSG00000091972	-0.274879	0.321365	CD200	protein_coding	3	112332347	112362812	1
ENSG00000091986	0.70633	9.41472e-15	CCDC80	protein_coding	3	112596797	112649530	-1
ENSG00000092010	-0.0270857	0.898592	PSME1	protein_coding	14	24136163	24138967	1
ENSG00000092020	0.28978	0.0593616	PPP2R3C	protein_coding	14	35085467	35122517	-1
ENSG00000092036	-0.0182899	0.946572	HAUS4	protein_coding	14	22946228	22957161	-1
ENSG00000092094	-0.754243	0.000332584	OSGEP	protein_coding	14	20446401	20455089	-1
ENSG00000092096	0.156183	0.687063	SLC22A17	protein_coding	14	23346314	23352912	-1
ENSG00000092098	-0.101516	0.655604	RNF31	protein_coding	14	24146683	24160660	1
ENSG00000092108	0.147491	0.285736	SCFD1	protein_coding	14	30622291	30737694	1
ENSG00000092140	-0.805689	1.4345e-08	G2E3	protein_coding	14	30559158	30620064	1
ENSG00000092148	-0.412357	1.36337e-05	HECTD1	protein_coding	14	31100117	31207804	-1
ENSG00000092199	0.0399291	0.768339	HNRNPC	protein_coding	14	21209136	21269494	-1
ENSG00000092200	0.020733	0.967021	RPGRIP1	protein_coding	14	21280083	21351301	1
ENSG00000092201	0.0367522	0.800959	SUPT16H	protein_coding	14	21351476	21384019	-1
ENSG00000092203	0.144482	0.263234	TOX4	protein_coding	14	21476597	21499175	1
ENSG00000092208	-0.165257	0.434424	GEMIN2	protein_coding	14	39114285	39136973	1
ENSG00000092295	-1.05033	9.27072e-05	TGM1	protein_coding	14	24249114	24264432	-1
ENSG00000092330	-0.390811	0.00210773	TINF2	protein_coding	14	24238286	24242663	-1
ENSG00000092421	0.59983	0.153919	SEMA6A	protein_coding	5	116443555	116574823	-1
ENSG00000092439	-0.246247	0.0114939	TRPM7	protein_coding	15	50552473	50686797	-1
ENSG00000092445	0.0562864	0.749646	TYRO3	protein_coding	15	41557675	41583589	1
ENSG00000092470	-0.554353	2.80555e-07	WDR76	protein_coding	15	43826980	43868412	1
ENSG00000092529	-0.0965562	0.686735	CAPN3	protein_coding	15	42359498	42412949	1
ENSG00000092531	-0.381646	0.00883526	SNAP23	protein_coding	15	42491233	42545356	1
ENSG00000092607	0.138452	0.693324	TBX15	protein_coding	1	118883046	118989556	-1
ENSG00000092621	-0.0562123	0.857295	PHGDH	protein_coding	1	119648411	119744218	1
ENSG00000092758	0.175584	0.402466	COL9A3	protein_coding	20	62816244	62841159	1
ENSG00000092820	0.47022	6.32685e-06	EZR	protein_coding	6	158765741	158819368	-1
ENSG00000092841	-0.0690116	0.563064	MYL6	protein_coding	12	56158346	56163496	1
ENSG00000092847	0.0197036	0.920229	AGO1	protein_coding	1	35869808	35930532	1
ENSG00000092850	0.762071	0.0723744	TEKT2	protein_coding	1	36084094	36088275	1
ENSG00000092853	-0.923476	1.11185e-16	CLSPN	protein_coding	1	35720218	35769978	-1
ENSG00000092871	0.181288	0.461831	RFFL	protein_coding	17	35005990	35089319	-1
ENSG00000092929	-0.0665699	0.845562	UNC13D	protein_coding	17	75827225	75844785	-1
ENSG00000092931	-0.154089	0.390751	MFSD11	protein_coding	17	76735865	76781449	1
ENSG00000092964	0.940094	1.66148e-24	DPYSL2	protein_coding	8	26514031	26658178	1
ENSG00000092969	-0.731844	5.00651e-05	TGFB2	protein_coding	1	218345336	218444619	1
ENSG00000092978	-0.482969	0.00417978	GPATCH2	protein_coding	1	217426992	217631090	-1
ENSG00000093000	-0.215577	0.0306668	NUP50	protein_coding	22	45163925	45188017	1
ENSG00000093009	-0.941	3.1304e-10	CDC45	protein_coding	22	19479457	19520612	1
ENSG00000093010	0.129508	0.469615	COMT	protein_coding	22	19941371	19969975	1
ENSG00000093100	0.0870266	0.777644		lncRNA	22	17787652	17811497	-1
ENSG00000093144	-0.604854	8.59709e-09	ECHDC1	protein_coding	6	127288712	127343609	-1
ENSG00000093167	-0.719434	8.34487e-11	LRRFIP2	protein_coding	3	37052626	37183689	-1
ENSG00000093183	-0.0801955	0.617115	SEC22C	protein_coding	3	42547969	42601080	-1
ENSG00000093217	-1.07472	6.16731e-06	XYLB	protein_coding	3	38346760	38421348	1
ENSG00000094631	-0.415027	0.000219706	HDAC6	protein_coding	X	48801377	48824982	1
ENSG00000094804	-0.361285	8.03071e-05	CDC6	protein_coding	17	40287879	40304657	1
ENSG00000094841	1.42305	4.25571e-18	UPRT	protein_coding	X	75156388	75304885	1
ENSG00000094880	-0.200556	0.115863	CDC23	protein_coding	5	138187650	138213343	-1
ENSG00000094914	-0.516014	1.26643e-05	AAAS	protein_coding	12	53307456	53324864	-1
ENSG00000094916	0.0018611	0.997393	CBX5	protein_coding	12	54230942	54280133	-1
ENSG00000094963	-1.26578	0.0444785	FMO2	protein_coding	1	171185249	171212686	1
ENSG00000094975	0.281637	0.0308429	SUCO	protein_coding	1	172532349	172611833	1
ENSG00000095002	-0.556632	1.26856e-08	MSH2	protein_coding	2	47403067	47663146	1
ENSG00000095015	0.965361	2.79684e-09	MAP3K1	protein_coding	5	56815549	56896152	1
ENSG00000095059	0.136261	0.322558	DHPS	protein_coding	19	12675717	12681880	-1
ENSG00000095066	1.32457	1.24097e-16	HOOK2	protein_coding	19	12763003	12872740	-1
ENSG00000095139	0.127792	0.39236	ARCN1	protein_coding	11	118572390	118603033	1
ENSG00000095203	0.448548	0.034442	EPB41L4B	protein_coding	9	109171974	109321059	-1
ENSG00000095209	-0.685866	1.91212e-06	TMEM38B	protein_coding	9	105694541	105776629	1
ENSG00000095261	-0.69958	1.53229e-14	PSMD5	protein_coding	9	120815496	120842951	-1
ENSG00000095303	2.85307	2.70866e-15	PTGS1	protein_coding	9	122370530	122395703	1
ENSG00000095319	-0.190627	0.0298971	NUP188	protein_coding	9	128947699	129007096	1
ENSG00000095321	-0.438452	0.000367589	CRAT	protein_coding	9	129094142	129111189	-1
ENSG00000095370	0.159371	0.369879	SH2D3C	protein_coding	9	127738317	127778710	-1
ENSG00000095380	-0.330951	0.00876616	NANS	protein_coding	9	98056732	98083077	1
ENSG00000095383	-0.459412	0.00032994	TBC1D2	protein_coding	9	98199011	98255649	-1
ENSG00000095397	-0.234659	0.193675	WHRN	protein_coding	9	114402080	114505473	-1
ENSG00000095464	0.11147	0.714134	PDE6C	protein_coding	10	93612537	93666010	1
ENSG00000095485	-0.289895	0.0482566	CWF19L1	protein_coding	10	100232298	100267680	-1
ENSG00000095539	1.54984	1.0005e-10	SEMA4G	protein_coding	10	100969504	100985871	1
ENSG00000095564	0.999333	5.68803e-17	BTAF1	protein_coding	10	91923770	92031437	1
ENSG00000095574	0.0248279	0.921911	IKZF5	protein_coding	10	122990807	123008812	-1
ENSG00000095596	0.268564	0.317227	CYP26A1	protein_coding	10	93073475	93077885	1
ENSG00000095637	-0.0011203	0.998898	SORBS1	protein_coding	10	95311771	95561414	-1
ENSG00000095713	0.105361	0.648858	CRTAC1	protein_coding	10	97865000	98030828	-1
ENSG00000095739	-0.817797	0.00315934	BAMBI	protein_coding	10	28677510	28682932	1
ENSG00000095752	2.11595	4.46354e-22	IL11	protein_coding	19	55364382	55370463	-1
ENSG00000095787	0.27661	0.00428833	WAC	protein_coding	10	28532493	28623112	1
ENSG00000095794	-0.783215	4.65974e-06	CREM	protein_coding	10	35126791	35212958	1
ENSG00000095906	0.0126775	0.953203	NUBP2	protein_coding	16	1782932	1789186	1
ENSG00000095932	2.35057	1.38992e-07	SMIM24	protein_coding	19	3473986	3480525	-1
ENSG00000095951	-0.256691	0.141481	HIVEP1	protein_coding	6	12008762	12164999	1
ENSG00000096060	-1.03088	2.69633e-11	FKBP5	protein_coding	6	35573585	35728583	-1
ENSG00000096063	0.0834083	0.548871	SRPK1	protein_coding	6	35832966	35921342	-1
ENSG00000096070	-0.478712	0.000676751	BRPF3	protein_coding	6	36196744	36232790	1
ENSG00000096080	0.127388	0.552014	MRPS18A	protein_coding	6	43671202	43687791	-1
ENSG00000096092	-0.150829	0.473129	TMEM14A	protein_coding	6	52671113	52686588	1
ENSG00000096093	0.315053	0.0254494	EFHC1	protein_coding	6	52362123	52529886	1
ENSG00000096384	-0.230179	0.0127139	HSP90AB1	protein_coding	6	44246166	44253888	1
ENSG00000096401	-0.588705	9.87026e-09	CDC5L	protein_coding	6	44387706	44450425	1
ENSG00000096433	0.374833	8.61249e-05	ITPR3	protein_coding	6	33620365	33696574	1
ENSG00000096654	-0.822216	6.54802e-06	ZNF184	protein_coding	6	27450743	27473118	-1
ENSG00000096696	0.286321	0.0093267	DSP	protein_coding	6	7541338	7586714	1
ENSG00000096717	-0.912804	5.1908e-13	SIRT1	protein_coding	10	67884656	67918390	1
ENSG00000096746	-0.383403	0.000122896	HNRNPH3	protein_coding	10	68331174	68343193	1
ENSG00000096872	-0.586755	0.00873207	IFT74	protein_coding	9	26947039	27066134	1
ENSG00000096968	-0.834326	8.05216e-06	JAK2	protein_coding	9	4984390	5129948	1
ENSG00000097007	0.46266	1.12852e-07	ABL1	protein_coding	9	130713043	130887675	1
ENSG00000097021	-1.08602	7.14458e-19	ACOT7	protein_coding	1	6264269	6393767	-1
ENSG00000097033	-0.476828	1.69373e-05	SH3GLB1	protein_coding	1	86704570	86748184	1
ENSG00000097046	-0.458926	0.000209228	CDC7	protein_coding	1	91500851	91525764	1
ENSG00000097096	-0.295498	0.343372	SYDE2	protein_coding	1	85156889	85201724	-1
ENSG00000099139	0.0262654	0.939899	PCSK5	protein_coding	9	75890644	76362975	1
ENSG00000099194	1.2312	3.79108e-48	SCD	protein_coding	10	100347233	100364826	1
ENSG00000099203	0.132549	0.567411	TMED1	protein_coding	19	10832067	10836318	-1
ENSG00000099204	-0.183682	0.13306	ABLIM1	protein_coding	10	114431112	114768061	-1
ENSG00000099219	1.2643	1.9575e-30	ERMP1	protein_coding	9	5749832	5879537	-1
ENSG00000099246	0.0895453	0.562231	RAB18	protein_coding	10	27504174	27543207	1
ENSG00000099250	0.827047	1.33609e-09	NRP1	protein_coding	10	33177492	33336262	-1
ENSG00000099251	0.0675636	0.884111	HSD17B7P2	transcribed_unprocessed_pseudogene	10	38356455	38378107	1
ENSG00000099256	-0.852985	5.207e-05	PRTFDC1	protein_coding	10	24848614	24952606	-1
ENSG00000099260	-0.773446	4.69262e-10	PALMD	protein_coding	1	99646113	99694541	1
ENSG00000099282	-0.210188	0.552903	TSPAN15	protein_coding	10	69451465	69507666	1
ENSG00000099284	0.0362607	0.896283	MACROH2A2	protein_coding	10	70052544	70112282	1
ENSG00000099290	-0.535381	1.48458e-05	WASHC2A	protein_coding	10	50067888	50133509	1
ENSG00000099308	0.137982	0.651089	MAST3	protein_coding	19	18097778	18151692	1
ENSG00000099326	0.651012	0.0206169	MZF1	protein_coding	19	58561931	58573575	-1
ENSG00000099330	1.18739	1.2082e-12	OCEL1	protein_coding	19	17226213	17229219	1
ENSG00000099331	0.104443	0.450118	MYO9B	protein_coding	19	17075777	17214537	1
ENSG00000099337	1.28152	0.00122502	KCNK6	protein_coding	19	38319845	38332076	1
ENSG00000099341	0.185668	0.119927	PSMD8	protein_coding	19	38374563	38383850	1
ENSG00000099364	0.474411	5.35163e-05	FBXL19	protein_coding	16	30923055	30948783	1
ENSG00000099365	-0.0529945	0.909678	STX1B	protein_coding	16	30989256	31010638	-1
ENSG00000099377	0.329081	0.203713	HSD3B7	protein_coding	16	30985207	30989147	1
ENSG00000099381	0.128846	0.469232	SETD1A	protein_coding	16	30957294	30984664	1
ENSG00000099385	-0.279169	0.158394	BCL7C	protein_coding	16	30833626	30894302	-1
ENSG00000099617	0.3658	0.211949	EFNA2	protein_coding	19	1285873	1301431	1
ENSG00000099622	0.237921	0.165523	CIRBP	protein_coding	19	1259384	1274880	1
ENSG00000099624	0.396865	0.00121376	ATP5F1D	protein_coding	19	1241746	1244825	1
ENSG00000099625	1.12313	8.13077e-10	CBARP	protein_coding	19	1228287	1238027	-1
ENSG00000099783	-0.240727	0.025746	HNRNPM	protein_coding	19	8444767	8489114	1
ENSG00000099785	0.350894	0.194814	MARCHF2	protein_coding	19	8413270	8439017	1
ENSG00000099795	-0.108428	0.561546	NDUFB7	protein_coding	19	14566078	14572066	-1
ENSG00000099797	-0.0471237	0.762151	TECR	protein_coding	19	14517085	14565980	1
ENSG00000099800	0.0694289	0.743626	TIMM13	protein_coding	19	2425625	2427586	-1
ENSG00000099804	0.585222	3.77118e-08	CDC34	protein_coding	19	531760	542092	1
ENSG00000099810	0.316208	0.00378795	MTAP	protein_coding	9	21802636	21937651	1
ENSG00000099812	-0.0739177	0.691984	MISP	protein_coding	19	751112	764318	1
ENSG00000099814	0.459633	1.29772e-05	CEP170B	protein_coding	14	104865268	104896747	1
ENSG00000099817	-0.0814341	0.529012	POLR2E	protein_coding	19	1086574	1095380	-1
ENSG00000099821	-0.0452419	0.787756	POLRMT	protein_coding	19	617221	633537	-1
ENSG00000099822	0.995125	8.11328e-20	HCN2	protein_coding	19	589881	617159	1
ENSG00000099834	0.159702	0.641784	CDHR5	protein_coding	11	616577	626078	-1
ENSG00000099840	2.64172	8.69786e-15	IZUMO4	protein_coding	19	2096429	2099593	1
ENSG00000099849	1.08771	5.06127e-15	RASSF7	protein_coding	11	560404	564025	1
ENSG00000099860	0.938154	5.04131e-09	GADD45B	protein_coding	19	2476122	2478259	1
ENSG00000099864	0.216636	0.167289	PALM	protein_coding	19	708935	748329	1
ENSG00000099866	0.0636276	0.884719	MADCAM1	protein_coding	19	489176	505343	1
ENSG00000099875	0.208857	0.0432934	MKNK2	protein_coding	19	2037465	2051244	-1
ENSG00000099889	0.583935	0.0212707	ARVCF	protein_coding	22	19969896	20016823	-1
ENSG00000099899	0.0605415	0.71109	TRMT2A	protein_coding	22	20111875	20117392	-1
ENSG00000099901	-0.466945	1.08346e-07	RANBP1	protein_coding	22	20115938	20127355	1
ENSG00000099904	0.308997	0.0240233	ZDHHC8	protein_coding	22	20129456	20148007	1
ENSG00000099910	-0.332288	0.1027	KLHL22	protein_coding	22	20441519	20495844	-1
ENSG00000099917	0.716333	1.40479e-13	MED15	protein_coding	22	20495913	20587632	1
ENSG00000099940	-0.760681	6.88265e-10	SNAP29	protein_coding	22	20859007	20891214	1
ENSG00000099942	0.811191	4.55948e-20	CRKL	protein_coding	22	20917407	20953747	1
ENSG00000099949	-0.306341	0.139309	LZTR1	protein_coding	22	20982269	20999032	1
ENSG00000099953	-0.186829	0.651089	MMP11	protein_coding	22	23768226	23784316	1
ENSG00000099956	-0.285834	0.0172903	SMARCB1	protein_coding	22	23786931	23838009	1
ENSG00000099957	-0.0927599	0.820976	P2RX6	protein_coding	22	21009808	21028013	1
ENSG00000099958	-0.207056	0.561744	DERL3	protein_coding	22	23834503	23839128	-1
ENSG00000099968	-0.131624	0.377194	BCL2L13	protein_coding	22	17628855	17730855	1
ENSG00000099974	0.837521	0.000598897	DDTL	protein_coding	22	23966888	23972556	1
ENSG00000099977	0.725447	1.02497e-06	DDT	protein_coding	22	23970542	23980525	-1
ENSG00000099984	0.170161	0.686735	GSTT2	protein_coding	22	23980058	23983915	1
ENSG00000099991	1.32848	2.48468e-47	CABIN1	protein_coding	22	24011192	24178628	1
ENSG00000099992	0.358669	0.115863	TBC1D10A	protein_coding	22	30291990	30326947	-1
ENSG00000099994	-0.336785	0.385335	SUSD2	protein_coding	22	24181487	24189106	1
ENSG00000099995	-0.289325	0.00103727	SF3A1	protein_coding	22	30331988	30356919	-1
ENSG00000099999	1.1662	2.06923e-10	RNF215	protein_coding	22	30368811	30421771	-1
ENSG00000100003	1.29052	3.46594e-09	SEC14L2	protein_coding	22	30396941	30425303	1
ENSG00000100014	-0.351323	0.0366695	SPECC1L	protein_coding	22	24270817	24417739	1
ENSG00000100023	-0.212117	0.088556	PPIL2	protein_coding	22	21666000	21700015	1
ENSG00000100027	0.129995	0.525734	YPEL1	protein_coding	22	21697536	21735794	-1
ENSG00000100028	-0.0284044	0.871605	SNRPD3	protein_coding	22	24555958	24582052	1
ENSG00000100029	0.342912	0.000608392	PES1	protein_coding	22	30576625	30607083	-1
ENSG00000100030	0.360778	0.000309596	MAPK1	protein_coding	22	21759657	21867680	-1
ENSG00000100031	0.320484	0.0121188	GGT1	protein_coding	22	24594811	24629005	1
ENSG00000100034	0.336652	0.0148543	PPM1F	protein_coding	22	21919425	21952848	-1
ENSG00000100036	0.236941	0.379715	SLC35E4	protein_coding	22	30635781	30669016	1
ENSG00000100038	-0.125934	0.666686	TOP3B	protein_coding	22	21957025	21982813	-1
ENSG00000100053	-0.104569	0.762363	CRYBB3	protein_coding	22	25199858	25207359	1
ENSG00000100056	-0.186855	0.311715	ESS2	protein_coding	22	19130279	19144684	-1
ENSG00000100058	1.98476	8.40038e-59	CRYBB2P1	transcribed_unprocessed_pseudogene	22	25455712	25459681	1
ENSG00000100060	1.77318	0.0397023	MFNG	protein_coding	22	37469063	37486393	-1
ENSG00000100065	0.784782	1.88519e-06	CARD10	protein_coding	22	37490362	37519542	-1
ENSG00000100068	0.441575	0.172209	LRP5L	transcribed_unprocessed_pseudogene	22	25351612	25405274	-1
ENSG00000100075	0.702813	1.00547e-12	SLC25A1	protein_coding	22	19175581	19178739	-1
ENSG00000100077	-1.58855	4.27307e-07	GRK3	protein_coding	22	25564675	25729294	1
ENSG00000100078	0.209103	0.594158	PLA2G3	protein_coding	22	31134807	31140508	-1
ENSG00000100079	-0.154419	0.578803	LGALS2	protein_coding	22	37570248	37582616	-1
ENSG00000100083	0.214774	0.178265	GGA1	protein_coding	22	37608725	37633564	1
ENSG00000100084	-0.0221472	0.942477	HIRA	protein_coding	22	19330698	19447450	-1
ENSG00000100092	0.011236	0.983438	SH3BP1	protein_coding	22	37634654	37656117	1
ENSG00000100097	0.965263	1.239e-21	LGALS1	protein_coding	22	37675636	37679802	1
ENSG00000100099	-0.0397587	0.87983	HPS4	protein_coding	22	26443107	26483931	-1
ENSG00000100100	1.48132	9.76092e-15	PIK3IP1	protein_coding	22	31281594	31292534	-1
ENSG00000100104	0.260121	0.175269	SRRD	protein_coding	22	26483877	26494658	1
ENSG00000100105	-0.204944	0.159069	PATZ1	protein_coding	22	31325804	31346346	-1
ENSG00000100106	-0.094563	0.550366	TRIOBP	protein_coding	22	37697048	37776556	1
ENSG00000100109	-0.393854	0.0067184	TFIP11	protein_coding	22	26491225	26512505	-1
ENSG00000100116	-0.00487564	0.987383	GCAT	protein_coding	22	37807905	37817176	1
ENSG00000100124	-0.529665	5.79465e-05	ANKRD54	protein_coding	22	37830855	37849327	-1
ENSG00000100129	0.453061	1.53548e-05	EIF3L	protein_coding	22	37848868	37889407	1
ENSG00000100138	0.172592	0.205415	SNU13	protein_coding	22	41673933	41690504	-1
ENSG00000100139	0.106372	0.532376	MICALL1	protein_coding	22	37905657	37942822	1
ENSG00000100142	-0.392374	0.0265593	POLR2F	protein_coding	22	37952607	38041915	1
ENSG00000100147	-0.245777	0.336793	CCDC134	protein_coding	22	41800679	41832164	1
ENSG00000100150	-0.457263	0.0174036	DEPDC5	protein_coding	22	31753867	31908033	1
ENSG00000100151	0.142563	0.383679	PICK1	protein_coding	22	38056311	38075701	1
ENSG00000100154	0.0113081	0.962085	TTC28	protein_coding	22	27978014	28679840	-1
ENSG00000100156	-0.212507	0.523349	SLC16A8	protein_coding	22	38078134	38084184	-1
ENSG00000100162	-0.92837	2.34568e-07	CENPM	protein_coding	22	41938737	41947152	-1
ENSG00000100167	1.63301	3.4076e-08	SEPTIN3	protein_coding	22	41969443	41998221	1
ENSG00000100196	1.10728	6.32495e-17	KDELR3	protein_coding	22	38468078	38483447	1
ENSG00000100197	-1.53602	0.0206459	CYP2D6	protein_coding	22	42126499	42130865	-1
ENSG00000100201	0.0163654	0.911292	DDX17	protein_coding	22	38483438	38507660	-1
ENSG00000100206	-0.26083	0.509803	DMC1	protein_coding	22	38518948	38570204	-1
ENSG00000100207	0.481496	2.36308e-05	TCF20	protein_coding	22	42160013	42343616	-1
ENSG00000100209	0.0120518	0.974142	HSCB	protein_coding	22	28742039	28757515	1
ENSG00000100211	0.0948852	0.728804	CBY1	protein_coding	22	38656636	38673854	1
ENSG00000100216	0.039573	0.848974	TOMM22	protein_coding	22	38681957	38685421	1
ENSG00000100219	-0.0181092	0.920827	XBP1	protein_coding	22	28794555	28800597	-1
ENSG00000100220	-0.328727	0.00284055	RTCB	protein_coding	22	32387582	32412248	-1
ENSG00000100221	0.118359	0.377842	JOSD1	protein_coding	22	38685543	38701556	-1
ENSG00000100225	-0.263055	0.0135485	FBXO7	protein_coding	22	32474676	32498829	1
ENSG00000100226	0.214409	0.0823929	GTPBP1	protein_coding	22	38705742	38738299	1
ENSG00000100227	-0.0836313	0.567559	POLDIP3	protein_coding	22	42583721	42614962	-1
ENSG00000100228	0.0953737	0.824505	RAB36	protein_coding	22	23145366	23165663	1
ENSG00000100234	1.07953	2.48259e-06	TIMP3	protein_coding	22	32801705	32863041	1
ENSG00000100239	0.0825451	0.556319	PPP6R2	protein_coding	22	50343304	50445090	1
ENSG00000100241	0.459481	3.80371e-08	SBF1	protein_coding	22	50443219	50483923	-1
ENSG00000100242	-0.689183	1.32853e-10	SUN2	protein_coding	22	38733290	38794143	-1
ENSG00000100243	0.5083	3.92567e-07	CYB5R3	protein_coding	22	42615730	42720870	-1
ENSG00000100246	0.634152	0.0077778	DNAL4	protein_coding	22	38778508	38794198	-1
ENSG00000100258	-0.198311	0.0613798	LMF2	protein_coding	22	50502949	50507702	-1
ENSG00000100263	-0.212588	0.276501	RHBDD3	protein_coding	22	29259872	29268209	-1
ENSG00000100266	0.258745	0.0201476	PACSIN2	protein_coding	22	42835412	43015149	-1
ENSG00000100271	0.0137443	0.981934	TTLL1	protein_coding	22	43039516	43089419	-1
ENSG00000100280	-0.432238	0.000224847	AP1B1	protein_coding	22	29327680	29388583	-1
ENSG00000100281	0.106231	0.568496	HMGXB4	protein_coding	22	35257452	35295807	1
ENSG00000100284	-0.137449	0.459263	TOM1	protein_coding	22	35299275	35347992	1
ENSG00000100285	0.336896	0.000561804	NEFH	protein_coding	22	29480218	29491390	1
ENSG00000100288	-0.044959	0.924606	CHKB	protein_coding	22	50578959	50601455	-1
ENSG00000100290	6.72815	6.04429e-06	BIK	protein_coding	22	43110750	43129712	1
ENSG00000100292	0.96771	7.88423e-05	HMOX1	protein_coding	22	35380361	35394214	1
ENSG00000100294	0.308455	0.0602546	MCAT	protein_coding	22	43132209	43143398	-1
ENSG00000100296	-0.274181	0.0209798	THOC5	protein_coding	22	29505879	29555216	-1
ENSG00000100297	-0.571754	3.08556e-10	MCM5	protein_coding	22	35400134	35425431	1
ENSG00000100299	0.552328	7.61279e-06	ARSA	protein_coding	22	50622754	50628173	-1
ENSG00000100300	0.0406132	0.863958	TSPO	protein_coding	22	43151547	43163242	1
ENSG00000100302	1.37068	0.0134807	RASD2	protein_coding	22	35540831	35553999	1
ENSG00000100304	0.0731557	0.60677	TTLL12	protein_coding	22	43166622	43187134	-1
ENSG00000100307	-0.026048	0.950685	CBX7	protein_coding	22	39120167	39152680	-1
ENSG00000100311	2.9963	1.09945e-21	PDGFB	protein_coding	22	39223359	39244982	-1
ENSG00000100314	4.21576	4.76564e-30	CABP7	protein_coding	22	29720003	29731833	1
ENSG00000100316	0.638577	1.84631e-10	RPL3	protein_coding	22	39312882	39320389	-1
ENSG00000100319	-0.0517424	0.891345	ZMAT5	protein_coding	22	29730956	29767011	-1
ENSG00000100320	0.202266	0.0595335	RBFOX2	protein_coding	22	35738736	36028824	-1
ENSG00000100321	1.54995	1.99591e-05	SYNGR1	protein_coding	22	39349925	39385575	1
ENSG00000100324	-0.0589098	0.765229	TAB1	protein_coding	22	39399778	39437060	1
ENSG00000100325	-0.227549	0.0680152	ASCC2	protein_coding	22	29788609	29838304	-1
ENSG00000100330	0.650211	0.0193305	MTMR3	protein_coding	22	29883169	30030868	1
ENSG00000100335	-0.130694	0.287637	MIEF1	protein_coding	22	39499432	39518132	1
ENSG00000100341	0.614336	0.00798791	PNPLA5	protein_coding	22	43879678	43892013	-1
ENSG00000100342	-0.428529	0.278376	APOL1	protein_coding	22	36253071	36267530	1
ENSG00000100344	0.421945	0.0832747	PNPLA3	protein_coding	22	43923792	43964488	1
ENSG00000100345	0.583085	2.37554e-08	MYH9	protein_coding	22	36281280	36388010	-1
ENSG00000100346	5.04209	1.09618e-07	CACNA1I	protein_coding	22	39570753	39689735	1
ENSG00000100347	-0.687337	4.94469e-11	SAMM50	protein_coding	22	43955442	44010531	1
ENSG00000100348	-0.330237	0.00265186	TXN2	protein_coding	22	36467046	36481640	-1
ENSG00000100350	-1.05323	1.18495e-16	FOXRED2	protein_coding	22	36487190	36507221	-1
ENSG00000100353	0.62063	1.15864e-09	EIF3D	protein_coding	22	36510855	36529184	-1
ENSG00000100354	-0.00126983	0.994773	TNRC6B	protein_coding	22	40044817	40335808	1
ENSG00000100359	-0.26599	0.493702	SGSM3	protein_coding	22	40370591	40410289	1
ENSG00000100360	-0.0322326	0.932344	IFT27	protein_coding	22	36758202	36776256	-1
ENSG00000100364	-0.310161	0.00951425	KIAA0930	protein_coding	22	45192244	45240894	-1
ENSG00000100372	-0.2192	0.1027	SLC25A17	protein_coding	22	40769630	40819399	-1
ENSG00000100376	0.199822	0.261949	FAM118A	protein_coding	22	45308968	45341955	1
ENSG00000100379	-0.252363	0.269392	KCTD17	protein_coding	22	37051739	37063390	1
ENSG00000100380	0.110696	0.301677	ST13	protein_coding	22	40824535	40856639	-1
ENSG00000100385	-0.257947	0.421865	IL2RB	protein_coding	22	37118666	37175118	-1
ENSG00000100387	0.132949	0.40311	RBX1	protein_coding	22	40951347	40973309	1
ENSG00000100393	0.0495155	0.790597	EP300	protein_coding	22	41092592	41180077	1
ENSG00000100395	-0.202247	0.0859943	L3MBTL2	protein_coding	22	41205282	41231271	1
ENSG00000100399	-0.17371	0.635536	CHADL	protein_coding	22	41229510	41240931	-1
ENSG00000100401	-0.750475	1.27719e-17	RANGAP1	protein_coding	22	41244779	41286187	-1
ENSG00000100403	-0.395822	4.07185e-05	ZC3H7B	protein_coding	22	41301525	41360147	1
ENSG00000100410	0.018035	0.931847	PHF5A	protein_coding	22	41459717	41468692	-1
ENSG00000100412	-0.206253	0.0645136	ACO2	protein_coding	22	41447830	41529273	1
ENSG00000100413	-0.310151	0.00562241	POLR3H	protein_coding	22	41525799	41544606	-1
ENSG00000100416	0.0747694	0.645331	TRMU	protein_coding	22	46330875	46357340	1
ENSG00000100417	-0.406743	0.00829857	PMM1	protein_coding	22	41576900	41589871	-1
ENSG00000100418	-0.0345379	0.852486	DESI1	protein_coding	22	41598028	41621043	-1
ENSG00000100422	0.489268	9.21602e-06	CERK	protein_coding	22	46684410	46738252	-1
ENSG00000100425	0.135923	0.286021	BRD1	protein_coding	22	49773283	49827873	-1
ENSG00000100426	0.195578	0.159272	ZBED4	protein_coding	22	49853844	49890080	1
ENSG00000100429	-0.0295257	0.953892	HDAC10	protein_coding	22	50245183	50251405	-1
ENSG00000100439	-0.477809	0.00178438	ABHD4	protein_coding	14	22598290	22612963	1
ENSG00000100441	0.576425	1.23009e-08	KHNYN	protein_coding	14	24429286	24441843	1
ENSG00000100442	-0.249465	0.0492928	FKBP3	protein_coding	14	45115599	45135319	-1
ENSG00000100445	-0.149906	0.559733	SDR39U1	protein_coding	14	24439766	24442905	-1
ENSG00000100461	-0.474532	1.01993e-05	RBM23	protein_coding	14	22893204	22919182	-1
ENSG00000100462	-0.149073	0.228244	PRMT5	protein_coding	14	22920525	22929408	-1
ENSG00000100473	0.0574692	0.842892	COCH	protein_coding	14	30874514	30895065	1
ENSG00000100478	0.0670453	0.854614	AP4S1	protein_coding	14	31025106	31130996	1
ENSG00000100479	-0.989044	1.15902e-08	POLE2	protein_coding	14	49643555	49688422	-1
ENSG00000100483	-0.0954061	0.724729	VCPKMT	protein_coding	14	50108632	50116600	-1
ENSG00000100485	-0.149294	0.414357	SOS2	protein_coding	14	50117130	50231578	-1
ENSG00000100490	-1.11853	0.00599059	CDKL1	protein_coding	14	50326265	50416461	-1
ENSG00000100503	-0.0809158	0.684997	NIN	protein_coding	14	50719763	50831162	-1
ENSG00000100504	0.996993	3.19914e-20	PYGL	protein_coding	14	50857891	50944483	-1
ENSG00000100505	0.529744	0.170636	TRIM9	protein_coding	14	50975262	51096061	-1
ENSG00000100519	-0.354167	0.00127912	PSMC6	protein_coding	14	52707178	52728590	1
ENSG00000100522	-0.0608861	0.70625	GNPNAT1	protein_coding	14	52775193	52791668	-1
ENSG00000100523	0.355842	0.00405422	DDHD1	protein_coding	14	53036745	53153323	-1
[truncated: 17,109 more rows]
