# Supplementary material for: NF-κB is a central regulator of hypoxia-induced gene expression
Source: EMBO Rep. 2025 Nov 26;27(2):416–32. doi: 10.1038/s44319-025-00651-x (PMC12852801; doi:10.1038/s44319-025-00651-x)
Supplement: Supplementary file 7 — Source data Fig. 1 [file 44319_2025_651_MOESM7_ESM.zip › Figure 1/Figure 1 F venn diagram.xlsx]

## Sheet: RelA Up
external_gene_name
A4GALT
AATBC
AATK
ABCA2
ABCB6
ABCC1
ABCG1
ABHD12B
ABLIM3
ABR
ABTB1
ACADVL
ACAP1
ACBD5
ACOT4
ACSF3
ACSS2
ACTG1P14
ACVR1B
ACVR2B
ADA
ADAM15
ADAM17
ADAM9
ADAMTS16
ADAMTS8
ADAMTSL4
ADCY5
ADD3
ADGRL3
ADM
ADM-DT
ADM2
ADORA2B
ADPRHL1
ADPRM
ADPRS
ADSS1
AFAP1L1
AGAP1
AGPAT5
AGRN
AGTPBP1
AGTR1
AHNAK2
AHR
AIF1L
AJM1
AK2
AK4
AK4P1
AKAP12
AKNAD1
ALDOA
ALDOC
ALKBH5
ALOX12B
ALOX5AP
ALPK3
ALS2CL
AMIGO2
AMN
AMN1
AMZ1
ANG
ANGPTL4
ANGPTL6
ANKRD16
ANKRD27
ANKRD29
ANKRD37
ANKRD9
ANKZF1
ANO6
ANO7
ANO9
ANOS1
ANTXR2
ANXA9
AOPEP
AP3S1
APAF1
APBB3
APCDD1
APCDD1L
APCDD1L-DT
APLN
APOLD1
APP
AQP1
ARAP1
ARC
AREG
ARFGEF3
ARHGAP22
ARHGAP4
ARHGAP45
ARHGDIG
ARHGEF10
ARHGEF16
ARHGEF18
ARHGEF37
ARHGEF4
ARHGEF6
ARHGEF7
ARID3A
ARID5A
ARID5B
ARL10
ARL4C
ARL6
ARPC2
ARRDC3
ARRDC4
ARSJ
ARTN
ARVCF
ASAP2
ASGR1
ASL
ASNS
ASPH
ASPHD2
ATF3
ATG10
ATG9A
ATG9B
ATP1B1
ATP2B1
ATP2C1
ATP6V0A4
ATP6V1D
ATP7A
ATP8B3
ATRN
ATXN1
ATXN1-AS1
AUH
AUTS2
AVPR2
AXL
AZI2
B3GNT4
B3GNT5
B4GALNT3
B4GALNT4
B4GALT7
BACH1
BAIAP2L1
BAIAP3
BARX1
BARX1-DT
BAZ2A
BBX
BCAN
BCAN-AS1
BCAN-AS2
BCAP31
BCKDK
BCL2L2
BCL2L2-PABPN1
BCL6
BEST3
BGN
BHLHA15
BHLHE40
BHLHE40-AS1
BHLHE41
BICC1
BICDL1
BIK
BIRC3
BLTP2
BMERB1
BMPER
BMT2
BNIP3
BNIP3L
BNIP3P1
BOC
BOK
BOLA1
BPNT2
BRK1
BRSK1
BRSK2
BRWD3
BSG
BTAF1
BTG1
BZW1
BZW1P2
C11orf24
C11orf68
C11orf86
C11orf96
C14orf132
C15orf48
C16orf74
C16orf89
C17orf58
C1GALT1
C1orf116
C1QL1
C2orf49
C2orf72
C2orf81
C3orf70
C4orf3
C4orf47
C5orf15
C6orf120
C6orf132
C6orf141
C8orf58
CA12
CA5B
CA9
CABIN1
CABP7
CACHD1
CACNA1B
CACNA1F
CACNA1G
CACNA1I
CACNA2D1
CACNB3
CACNB4
CADM4
CALCB
CALCOCO1
CALHM6
CAMK1D
CAMKV
CAMSAP3
CANX
CAPN12
CAPN15
CARD10
CARHSP1
CARMIL2
CARNS1
CASC8
CASKIN1
CAST
CATSPER2P1
CAV1
CAV2
CBARP
CC2D1B
CCDC107
CCDC115
CCDC18-AS1
CCDC184
CCDC24
CCDC47
CCDC65
CCDC71L
CCDC80
CCL28
CCN4
CCN5
CCNG2
CCNI
CCNJL
CCNP
CCNT2-AS1
CCSAP
CD109
CD276
CD2AP
CD44
CDA
CDC34
CDCP1
CDH1
CDHR4
CDK17
CDK18
CDK19
CDK2AP1
CDKN1A
CDKN1C
CDKN2B
CDS1
CEBPZOS
CELF2
CEP250
CEP85L
CERCAM
CERS1
CFAP20DC
CFAP251
CFAP36
CFAP410
CFAP44
CFAP46
CFD
CFDP1
CGREF1
CHAC1
CHD1L
CHD5
CHILL1
CHPF
CHPF2
CHRM4
CHRNA4
CHRNB1
CHST7
CHSY1
CIC
CITED2
CLBA1
CLDN1
CLDN14
CLDN14-AS1
CLDN3
CLDN4
CLEC2B
CLIC3
CLIP3
CLK1
CLK3
CLMN
CLN8
CLSTN1
CLSTN3
CLTCL1
CMTM7
CNIH2
CNOT8
CNTNAP1
COL15A1
COL16A1
COL27A1
COL4A1
COL4A4
COL4A5
COL5A1
COL6A1
COL6A2
COL7A1
COL8A1
COX20P1
COX6B2
COX7A2L
CP
CPA4
CPED1
CPMER
CPNE5
CPOX
CRABP2
CREB3L1
CREG2
CRKL
CRYBB2P1
CRYBG3
CSNK1A1
CSNK1E
CSPG5
CSRNP1
CSRP1-AS1
CT75
CTDP1
CTDSP1
CTNNA3
CTXN1
CXADR
CXCL16
CXCL3
CXCL8
CXCR4
CXXC5
CYB5B
CYGB
CYP1A1
CYP1B1-AS1
CYP27B1
CYTOR
DACT3
DAPK1
DARS1-AS1
DBN1
DBNDD1
DCHS2
DCN
DDHD2
DDIT3
DDIT4
DDIT4L
DDN
DDN-AS1
DDR1
DDT
DDTL
DDX41
DDX50
DEGS2
DENND1C
DENND4B
DENND5A
DHCR7
DHRS13
DHX32
DHX40
DIPK2A
DIRAS1
DISC1
DKK3
DLG4
DLGAP4
DLX4
DMBT1
DMRTA1
DMTF1
DNAH11
DNAJB2
DNAJC25
DNAL4
DNM1
DNPEP
DOCK2
DOCK6
DOCK7
DOCK9
DOK3
DOK5
DOT1L
DPCD
DPP4
DPP7
DPT
DPY19L2P2
DPY19L2P3
DPYSL2
DPYSL3
DSG2
DTNB
DUOX2
DUOXA2
DUSP4
DUSP5
DUSP5P1
DUSP7
DUSP9
DVL1
DYNC1H1
DYNC2I1
DYNLT3
E2F7
EBI3
EDEM1
EDN1
EDN2
EEF1A1
EEF1A2
EEF1AKMT3
EEF1AKMT4
EEF2K
EEPD1
EFEMP2
EFNA1
EFNA3
EGFL7
EGFR
EGLN1
EGLN3
EGOT
EGR1
EGR2
EHBP1L1
EHD2
EIF1AD
EIF2S3
EIF3B
EIF3D
EIF3H
EIF4B
EIF4BP6
EIF4E3
EIF4EBP1
EIF4H
EIF4HP1
ELANE
ELL2
ELOVL2
EMC1
EMD
ENDOG
ENO1
ENO2
ENOSF1
ENOX1
ENTPD2
EOLA1
EOLA1-DT
EPCAM
EPHA3
EPHA4
EPHB2
EPHB3
EPHB6
EPHX4
EPN2
EPOP
EPOR
EPS8L2
ERBB3
ERMP1
ERO1A
ERRFI1
ESCO1
ESPN
ESPNP
ESRP2
ETS1
EVA1A
EVA1B
EVC2
EWSAT1
EXOC3L1
EXT1
EYA2
F12
F2R
F2RL1
F3
FA2H
FABP3
FAHD1
FAM110C
FAM117B
FAM120AOS
FAM131B-AS2
FAM131C
FAM13A
FAM13A-AS1
FAM153CP
FAM162A
FAM210A
FAM216A
FAM222B
FAM234B
FAM83F
FAM83G
FANK1
FAT1
FAUP4
FBLN2
FBN1
FBXL12
FBXL14
FBXL16
FBXL2
FBXL20
FBXO2
FBXO36
FBXO41
FBXO42
FBXW9
FEM1C
FER1L4
FEZ2
FEZF1-AS1
FGD5
FGF11
FGFBP3
FGFR1
FGFR3
FGFRL1
FGGY
FHIP1A-DT
FHL1
FIBCD1
FIBCD1-AS1
FIBIN
FKBP10
FKBP8
FLJ12825
FLNB
FLNC
FLVCR2
FMN1
FMNL2
FN1
FNBP1
FNBP1L
FNDC10
FNDC11
FNDC3B
FNDC4
FNIP2
FOLR1
FOSL1
FOSL2
FOXD1
FOXH1
FOXN3
FOXO3
FOXQ1
FRMD3
FRMD5
FSCN1
FSCN2
FST
FSTL3
FTSJ1
FUT11
FZD1
FZD10-AS1
FZD3
FZD7
FZD8
FZD9
G0S2
GAB2
GAD1
GADD45B
GAL3ST1
GALE
GALNS
GALNT12
GALNT13
GALNT16
GALNT18
GALNT3
GANAB
GAPDH
GAPDHP1
GAREM2
GARNL3
GARS1
GARS1-DT
GAS2L2
GAS5
GAS6-DT
GATA6
GBE1
GCLC
GCOM1
GDF15
GDI1
GEM
GEMIN7
GEMIN7-AS1
GFI1
GGA2
GGACT
GGT4P
GID4
GIPR
GJA1
GJA3
GJB2
GJC2
GLB1
GLCE
GLG1
GLIS2
GLIS3
GLRB
GLRX
GLS
GLTP
GNG4
GNRH1
GOLGA2P10
GOLGA2P7
GOLGA8A
GPI
GPNMB
GPR137B
GPR146
GPR155
GPR160
GPRC5A
GPRC5B
GPRC5C
GPRIN2
GPSM1
GPT2
GPX3
GRAMD1A
GRAMD4
GRB10
GRIK2
GRIN3B
GRINA
GRK1
GRM1
GRM4
GRPEL1
GSN
GTF2IRD2B
GUK1
GXYLT2
GYS1
GZMM
H1-0
H1-2
H1-4
H1-5
H19
H2AC11
H2AC25
H2AC6
H2BC15
H2BC16P
H2BC26
H2BC4
H2BC5
H2BC6
H3C10
H4C12
H4C8
H6PD
HAGH
HAGLR
HAS2
HAS2-AS1
HBA1
HCFC1R1
HCG20
HCG4B
HCN2
HCN3
HDAC3
HDHD5
HELZ
HELZ-AS1
HERC3
HES1
HES4
HES7
HEY1
HGS
HHAT
HIC1
HILPDA
HIVEP2
HIVEP3
HK1
HK2
HLA-A
HLA-B
HLA-C
HLA-DQB1
HLA-E
HLA-H
HLA-K
HLA-L
HLA-V
HLX
HMGCL
HMGCLL1
HMOX1
HOMER1
HOMER2
HOOK2
HOXA13
HOXA4
HOXB9
HOXC-AS3
HOXC10
HOXD10
HOXD11
HPCA
HPCAL1
HPRT1
HRH1
HS3ST3B1
HS6ST2
HSD11B1L
HSF2BP
HSF4
HSP90B1
HSPG2
HTR1D
HTRA1
HYAL3
IARS2
IBA57
IBA57-DT
ICAM1
ICAM5
IDH2
IDS
IER3
IFFO2
IFNAR1
IGBP1
IGF2BP2
IGF2R
IGFBP1
IGFBP2
IGFBP3
IGFBP4
IGFBP5
IGFBP6
IGFL1
IGHA1
IGHA2
IGSF3
IGSF3P1
IL11
IL12B
IL1A
IL1RAP
IL2RG
IL32
IMP3
INAFM2
ING2
INHA
INHBE
INKA1
INPP4B
INSIG1
INSIG1-DT
INSIG2
INSYN2B
INTS1
INTS13
IPMK
IQANK1
IRAK1
IRF7
IRS2
ISG20
ISM2
ITGA2
ITGA2B
ITGA4
ITGA5
ITGB1
ITGB2
ITGB3
ITGB4
ITGB8
ITM2B
IWS1
IZUMO4
JAG1
JAG2
JAKMIP1
JARID2
JMJD6
JMY
JUN
JUNB
KAT2B
KBTBD11
KCMF1
KCNIP2
KCNJ5-AS1
KCNJ6
KCNK1
KCNK15
KCNK2
KCNK3
KCNK6
KCNMB4
KCNN1
KCNQ1
KCNT1
KCTD11
KCTD16
KDELR3
KDM2A
KDM2B
KDM3A
KDM4B
KDM4C
KDM5B
KDM5C
KDM6B
KDM7A
KDM7A-DT
KDSR
KIAA0319L
KIAA0753
KIAA1191
KIAA1549
KIAA1958
KIAA2013
KIF17
KIFC2
KISS1R
KLC3
KLF10
KLF2
KLF7
KLHL35
KLHL36
KMT2C
KPNA5
KRBA1
KREMEN2
KRT16
KTN1-AS1
KXD1
L1CAM
LACTB
LAMA5
LAMB1
LAMB3
LAMC1
LANCL3
LARP6
LCN12
LCOR
LDHA
LDHAP4
LDLR
LDLRAD3
LGALS1
LGALS8
LGI3
LGR5
LHFPL2
LHX6
LIF
LIMK1
LINC00163
LINC00165
LINC00173
LINC00205
LINC00294
LINC00482
LINC00511
LINC00589
LINC00607
LINC00623
LINC00649
LINC00707
LINC00869
LINC00886
LINC00887
LINC00938
LINC00941
LINC00957
LINC00997
LINC01011
LINC01132
LINC01138
LINC01145
LINC01239
LINC01275
LINC01348
LINC01451
LINC01537
LINC01554
LINC01583
LINC01588
LINC01714
LINC01828
LINC01910
LINC02065
LINC02111
LINC02149
LINC02395
LINC02541
LINC02615
LINC02709
LINC02725
LINC02783
LINC02861
LINC03040
LINC03080
LINGO2
LINP1
LIPG
LIPH
LMAN1
LMLN
LMNTD2
LMO7
LNCSRLR
LNCTSI
LNPK
LONP1
LONRF1
LOX
LOXL1
LOXL1-AS1
LOXL2
LPAR1
LPAR5
LPCAT1
LPCAT2
LPIN3
LRAT
LRATD1
LRFN1
LRIG3
LRMDA
LRP1
LRP5
LRRC3
LRRC32
LRRC37BP1
LRRC7
LRRC71
LRRC73
LRRC75A
LRRC75B
LRRFIP1
LSM12
LTN1
LUADT1
LUCAT1
LUZP2
LYPD3
LZIC
LZTFL1
LZTS2
LZTS3
MAB21L3
MAFB
MAFF
MAFK
MAL2
MALL
MAMDC4
MAN1A1
MANBA
MAP1B
MAP1LC3B
MAP2K1
MAP3K1
MAP3K14-AS1
MAP3K15
MAP3K9
MAP6D1
MAPK13
MAPK15
MAPK6
MAPK7
MAPT
MARCHF9
MARCKSL1
MASP1
MAST1
MATCAP1
MATK
MATN1
MB
MBP
MCM3AP-AS1
MCPH1-AS1
MCRIP2
MEAK7
MED15
MEF2A
MEGF6
MEGF8
MEI1
MEIS2
MEST
METRNL
METTL26
MEX3A
MFHAS1
MFNG
MFSD10
MFSD2A
MGAT5
MIB2
MICAL2
MICALL2
MIDEAS
MIDEAS-AS1
MIF
MINDY1
MINK1
MIR155HG
MIR193BHG
MIR210
MIR210HG
MIR503HG
MISP3
MIX23
MKLN1-AS
MLH3
MLLT3
MME
MMEL1
MMP17
MMP2
MMP24
MMP24OS
MMS19
MNT
MNX1
MOAP1
MOB3A
MOV10
MOXD1
MPG
MPI
MPP2
MRPL17
MRPS6
MRTFA
MSANTD3
MSC-AS1
MSMO1
MST1R
MT-TP
MT1F
MT1X
MTCH2
MTFP1
MTMR3
MUC1
MXD1
MXI1
MXRA7
MYADM
MYBPC3
MYC
MYCL
MYCT1
MYH9
MYLIP
MYO18A
MYO1B
MYOM3
MYRF
MYZAP
MZF1
N4BP3
NAA80
NAB2
NACAD
NADSYN1
NAGS
NALT1
NAMPT
NAT10
NAT8L
NATD1
NAV1
NAV2-AS6
NAXD-AS1
NBAS
NBEA
NCKIPSD
NCOR2
NCSTN
NDNF
NDRG1
NDUFA4L2
NDUFB8
NEBL
NEDD4L
NEIL1
NEIL2
NEK6
NELL2
NEURL1B
NFAT5
NFATC1
NFIL3
NFKBIZ
NGEF
NGLY1
NHS
NIBAN2
NID1
NIM1K
NIPA1
NKAIN1
NKD2
NKILA
NKX2-1
NLE1
NMB
NME4
NOB1
NOCT
NOD2
NOG
NOL3
NOP14-AS1
NOP53
NOS3
NOTCH3
NOTUM
NOX4
NOXA1
NPAS1
NPAS2
NPC1
NPEPPS
NPEPPSP1
NPHP4
NPPB
NPY4R
NR1D1
NR2F2-AS1
NREP
NRIP3
NRP1
NT5DC2
NT5E
NTN4
NTRK2
NUDT13
NUDT18
NUDT22
NUP58
NXPE2
NXPH3
NXPH4
NYAP1
OAZ2
OBSCN-AS1
OBSL1
OCEL1
OLFML2A
OLMALINC
ORAI3
OSBPL10
OSMR
OSR1
OTOGL
OTUB2
OTUD1
OTUD7A
OXSM
P2RY1
P2RY11
P2RY2
P3H2
P3H2-AS1
P3H4
P4HA1
P4HA2
P4HB
PACERR
PADI1
PADI3
PAG1
PAICS
PAM
PAPSS2
PAQR5
PAQR5-DT
PAQR7
PARD6A
PARP8
PAX8-AS1
PBXIP1
PCAT5
PCAT6
PCDH1
PCED1B
PCK1
PCOLCE2
PCP2
PCP4L1
PCSK9
PDCD10
PDCD6
PDCD6-DT
PDE2A-AS2
PDE4C
PDGFB
PDGFC
PDIA3
PDIA3P1
PDIA6
PDK1
PDK1-AS1
PDK3
PDLIM2
PDLIM4
PDLIM7-AS1
PDXK
PDXP
PDZD4
PDZD7
PEAR1
PEDS1
PERM1
PERP
PEX11A
PEX26
PEX3
PFKFB3
PFKFB4
PFKL
PFKP
PFKP-DT
PGAM1
PGF
PGK1
PGM1
PGM2L1
PGPEP1
PGRMC2
PHC2
PHF21A
PHLDA1
PHLDA2
PIAS2
PICALM
PICSAR
PID1
PIEZO1
PIGA
PIGCP1
PIK3C3
PIK3IP1
PIM2
PIP5KL1
PITPNM3
PIWIL2
PKD1
PKIA
PKM
PKP1
PKP2
PLA2G4D
PLA2R1
PLAAT1
PLAG1
PLAGL1
PLAUR
PLBD2
PLCXD3
PLEC
PLEK2
PLEKHA1
PLEKHA8
PLEKHA8P1
PLEKHB1
PLEKHG1
PLEKHG3
PLEKHH1
PLEKHN1
PLIN2
PLOD1
PLOD2
PLPPR3
PLTP
PLXNA3
PLXNB3
PLXND1
PMEPA1
PNCK
PNISR-AS1
PNMA2
PNPLA5
PNPLA7
PODXL2
POFUT2
POLG
POLI
POLL
POLR2H
POM121
POM121C
PON2
PORCN
POU5F1
PPAN
PPDPFL
PPEF1
PPFIA3
PPFIA4
PPFIBP1
PPL
PPM1E
PPM1J
PPME1
PPP1R13L
PPP1R14B
PPP1R14B-AS1
PPP1R15A
PPP1R16A
PPP1R3B
PPP1R3E
PPP1R3G
PPP2R2C
PPP2R3A
PPP2R5B
PRADC1
PRAG1
PRANCR
PRDM1
PRDM15
PRDM6-AS1
PRDX2
PRELID2
PREP
PRKAA2
PRKAG2
PRKAG2-AS1
PRKCE
PRKG2
PRKRIP1
PROSER2
PRR15
PRR16
PRR7
PRRG1
PRSS12
PRSS23
PRSS53
PRSS8
PRTG
PRTN3
PSAP
PSD
PSD3
PSD4
PSORS1C3
PTGFR
PTGFRN
PTGS1
PTGS2
PTK2
PTK6
PTP4A3
PTPN14
PTPRB
PTPRD
PTPRE
PTPRF
PTPRH
PTPRK
PTPRM
PTPRN
PTPRO
PTPRR
PTPRS
PTPRU
PTTG1IP
PTX3
PUS1
PUS1-AS1
PUSL1
PVT1
PWWP2B
PXDN
PYCARD
PYGL
QPCTL
QSOX1
QSOX2
RAB11B-AS1
RAB11FIP5
RAB17
RAB20
RAB3A
RAB40C
RAB4A-AS1
RAB6A
RAB6B
RAB8B
RABGEF1P1
RAC3
RAD51B
RAET1L
RALGAPA2
RALGDS
RAMAC
RAP1GAP
RAP2B
RAPGEFL1
RARA
RARRES2
RASAL1
RASAL3
RASD2
RASEF
RASGRP1
RASGRP3
RASSF1
RASSF2
RASSF7
RBAK
RBCK1
RBPJ
RCN3
RCOR1
RCOR2
REEP2
RELL2
RELT
RERG
RFNG
RFX2
RGL2
RGS10
RGS11
RGS16
RGS17
RGS19
RHBDD1
RHBDL1
RHOU
RHPN2
RILPL1
RIMKLA
RIMS3
RIOK3
RIPK4
RIT1
RLF
RNA5SP18
RNASET2
RNF113A
RNF122
RNF125
RNF126
RNF149
RNF165
RNF187
RNF2
RNF208
RNF212
RNF215
RNF216P1
RNF223
RNF227
RNF24
RNF32-DT
RNF44
RNLS
RNMT
RNVU1-32
ROPN1L
RORA
RPL13AP20
RPL17P50
RPL3
RPL32P33
RPL7AP45
RPLP0P2
RPS10P7
RRAGA
RRAGD
RRBP1
RREB1
RSBN1
RSL24D1
RSPH3
RSPO3
RTL8A
RTL8C
RTN4
RUNDC1
RUNDC3A-AS1
RUNX1
RUNX2
RUNX3
RYR1
S100A10
S100A14
S100A2
S1PR2
S1PR4
SAMD10
SAMD15
SAMD4A
SAP30
SAP30-DT
SATB1
SATB2
SATB2-AS1
SAV1
SBF2
SBF2-AS1
SCAMP1
SCAMP5
SCAND2P
SCAPER
SCARB1
SCAT1
SCD
SCEL
SCG2
SCIRT
SCN3B
SDAD1P1
SDC4
SDHAP3
SDK1
SEC14L2
SEC14L4
SEC14L5
SEC31B
SEC61G
SEMA3A
SEMA3C
SEMA3D
SEMA3F
SEMA4B
SEMA4G
SEMA5B
SEMA7A
SEPTIN3
SEPTIN7P13
SERGEF
SERINC1
SERINC2
SERPINA1
SERPINB7
SERPINE1
SERPINE2
SERPING1
SERTAD1
SESN1
SESN2
SFMBT2
SFRP2
SFXN1
SFXN3
SGSM2
SGSM2-AS1
SH2B2
SH2D5
SH3BGRL3
SH3BP2
SH3BP4
SH3D21
SH3KBP1
SHANK3
SHB
SHOX2
SHROOM2
SIAH2
SINHCAF
SLC11A1
SLC12A2
SLC15A4
SLC16A1
SLC16A3
SLC16A9
SLC17A5
SLC1A1
SLC1A3
SLC22A18
SLC22A23
SLC25A1
SLC25A10
SLC25A36
SLC25A37
SLC25A4
SLC26A6
SLC27A1
SLC27A3
SLC29A4
SLC2A1
SLC2A1-DT
SLC2A3
SLC2A5
SLC30A4-AS1
SLC30A9
SLC35A3
SLC35E1
SLC35F3
SLC38A1
SLC38A2
SLC39A14
SLC41A1
SLC45A1
SLC45A3
SLC5A3
SLC6A3
SLC6A6
SLC6A8
SLC7A1
SLC7A7
SLC9A3
SLC9A3-AS1
SLC9A5
SLC9A7
SLCO1A2
SLCO1B1
SLCO1B3
SLCO4A1
SLCO4A1-AS1
SLFN11
SLITRK6
SLX9
SMAD7
SMAD9
SMAP1
SMAP2
SMARCD3
SMIM14-DT
SMIM24
SMIM44
SMOX
SMS
SMYD2
SMYD3
SNAI2
SNAPC3
SNHG29
SNHG32
SNTA1
SNTB1
SNX10
SNX14
SNX25
SNX27
SNX33
SNX9
SOCS6
SORL1
SOWAHD
SOX12
SOX4
SOX9
SOX9-AS1
SP9
SPAG4
SPATA12
SPICE1
SPINT1
SPINT2
SPOCK1
SPOCK3
SPON2
SPPL2B
SPRED2
SPRY1
SPRY2
SPTB
SRD5A1
SRD5A3
SREBF2
SRMS
SRPX
SRRM3
SRSF9
SSH1
SSR4P1
ST3GAL1
STAC
STARD13
STARD4-AS1
STBD1
STC1
STC2
STEAP3
STK25
STK32C
STK40
STMN3
STX6
STXBP5
STXBP5-AS1
SULF1
SULT4A1
SUMF1
SUSD4
SVEP1
SVIL
SYDE1
SYNGR1
SYNGR3
SYS1
SYT17
SYT7
SYTL2
TAF9B
TANC2
TBC1D19
TBC1D20
TBC1D22A
TBC1D22A-DT
TBC1D3L
TBC1D8
TBC1D8B
TBC1D9B
TBK1
TBKBP1
TBL2
TC2N
TCAF2
TCEA3
TCEAL3
TCF7L1
TCFL5
TCP11L1
TCP11L2
TEC
TENM2
TENM2-AS1
TENT4A
TENT5C
TERF1P7
TERT
TES
TET2
TFB1M
TFDP1P2
TFR2
TFRC
TGFA
TGFB1
TGFBI
TGFBR1
TGFBR2
TGFBR3L
TGIF2
THAP8
TIAM2
TIMP3
TINCR
TIPARP
TLCD3A
TLE1
TLE6
TLL1
TLR2
TLR5
TMBIM1
TMC6
TMCC1
TMED9
TMEM102
TMEM123
TMEM134
TMEM144
TMEM145
TMEM150A
TMEM154
TMEM158
TMEM18
TMEM184A
TMEM184B
TMEM191A
TMEM248
TMEM25
TMEM250
TMEM255B
TMEM259
TMEM41A
TMEM43
TMEM44
TMEM45A
TMEM45B
TMEM47
TMEM54
TMEM59L
TMEM65
TMEM67
TMEM74B
TMEM79
TMEM91
TMSB10
TMTC2
TNC
TNFAIP6
TNFRSF10B
TNFRSF10D
TNFRSF11A
TNFRSF12A
TNFRSF14
TNFRSF21
TNFSF11
TNFSF14
TNFSF15
TNIK
TNIP1
TNK1
TNKS1BP1
TNNT1
TNS2-AS1
TNS4
TNXB
TOMM20
TOX
TOX-DT
TP63
TP73-AS3
TPBG
TPBGL
TPD52
TPI1
TPI1P1
TPT1-AS1
TRADD
TRAF5
TRAM2
TRIB1
TRIB2
TRIB3
TRIM62
TRIM8
TRIO
TRIT1
TRMT61A-DT
TRPA1
TRPM2-AS
TRPT1
TRPV4
TSKU
TSLP
TSPAN1
TSPAN14
TSPAN31
TSPAN5
TSPEAR
TSR1
TTC3
TTC30A
TTC39A
TTYH2
TTYH3
TUBA4A
TUBB2B
TUBB4A
TUBE1
TUFT1
TWIST2
TXNDC17
TXNDC5
UAP1
UAP1L1
UBA6-DT
UBASH3B
UBE2E1
UBE2E2
UBE2O
UBE2QL1
UBE2V2
UCN
UCN2
UGCG
UGP2
UHRF2
ULBP1
ULBP2
ULK1
UNC119
UNC5B
UPK1A
UPK1A-AS1
UPRT
USP3
VASH1
VAT1
VDAC1
VDAC2
VEGFA
VEGFB
VEGFC
VIM-AS1
VKORC1
VLDLR
VPS37D
VWA1
WAC-AS1
WDR25
WDR26
WDR45B
WDR54
WDR90
WFDC3
WFIKKN1
WHAMMP1
WHAMMP2
WHAMMP3
WHAMMP4
WIPF2
WIPF3
WNT1
WNT10B
WNT5B
WNT9A
WSB1
WWC2-AS2
XDH
XPNPEP1
XPO6
XYLT2
YEATS2
YPEL5
ZBTB1
ZBTB25
ZC3HAV1L
ZCCHC3
ZDBF2
ZDHHC9
ZEB1-AS1
ZER1
ZFP36L1
ZFP82
ZFP90
[truncated: 38 more rows]

## Sheet: RelB Up
external_gene_name
A4GALT
AATBC
ABCA2
ABCC1
ABCG1
ABL1
ABLIM3
ABR
ABTB1
ACADVL
ACAP1
ACBD5
ACOT4
ACVR1B
ADAMTSL4
ADARB1
ADCY5
ADCY6
ADD3
ADGRF4
ADGRL1
ADGRL1-AS1
ADGRV1
ADM
ADM-DT
ADM2
ADORA2B
ADPRHL1
ADSS1
AFAP1L1
AGAP1
AGPAT2
AGPAT5
AGRN
AGTR1
AHNAK2
AHR
AIF1L
AJM1
AK2
AK4
AK4P1
AKAP12
AKNAD1
ALAS1
ALDOA
ALDOC
ALKAL2
ALKBH5
ALOX12B
ALPI
ALPK3
ALS2CL
AMIGO2
AMN
ANG
ANGPTL4
ANGPTL6
ANKRD37
ANKRD9
ANKZF1
ANO6
ANO7
ANO9
ANXA9
APAF1
APBB3
APLN
APOLD1
AQP1
ARC
AREG
ARFGEF3
ARG2
ARHGAP22
ARHGAP26
ARHGAP4
ARHGAP45
ARHGAP5
ARHGEF16
ARHGEF18
ARHGEF2-AS2
ARHGEF37
ARHGEF4
ARHGEF7
ARID3A
ARID3B
ARID5A
ARID5B
ARL10
ARL4C
ARL6
ARRDC3
ARSJ
ARTN
ASB2
ASL
ASNS
ASPHD2
ATF3
ATF4
ATG9A
ATG9B
ATP1B1
ATP2C1
ATP2C2
ATP6V0A1
ATP6V0A4
ATP6V1D
ATP7A
ATP8B3
ATRN
ATXN1
ATXN1-AS1
AUTS2
AVPR2
AZI2
B3GNT4
B3GNT5
B4GALNT3
B4GALNT4
BACH1
BAIAP2L1
BAIAP3
BANK1
BARX1
BARX1-DT
BBC3
BBX
BCAN
BCAN-AS1
BCAN-AS2
BCAR3
BCKDK
BCL2L2
BCL2L2-PABPN1
BCL3
BCORL1
BDNF
BEND3P1
BHLHE40
BHLHE40-AS1
BHLHE41
BICDL1
BIK
BIRC3
BMAL1
BMERB1
BMP2
BMP6
BMPER
BMT2
BNIP3
BNIP3L
BNIP3P1
BOC
BOK
BOLA1
BPNT2
BRK1
BSPRY
BTAF1
BTC
BTG1
C11orf86
C11orf96
C14orf132
C15orf48
C16orf74
C18orf32
C1GALT1
C1orf116
C1QL1
C1R
C1RL
C2CD4A
C2orf15
C2orf72
C3orf70
C3orf80
C4orf3
C4orf47
C5orf15
C6orf141
C8orf58
CA12
CA5B
CA9
CABIN1
CABP7
CACHD1
CACNA1B
CACNA1G
CACNA1H
CACNA1I
CACNB3
CACNB4
CADM4
CALB1
CALCB
CALCOCO1
CALHM6
CAMK1D
CAMK4
CAMKV
CAMSAP3
CAPN12
CAPN15
CARHSP1
CARS1
CASC15
CASKIN1
CAST
CATSPER2P1
CAV1
CBARP
CCDC107
CCDC110
CCDC184
CCDC24
CCDC65
CCDC71L
CCL28
CCL7
CCN4
CCNA1
CCNE1
CCNG2
CCNJL
CCNP
CCSAP
CD46
CD53
CDA
CDC34
CDC42BPG
CDCP1
CDH1
CDK18
CDKL5
CDKN1A
CDKN1C
CDKN2D
CDS1
CEBPB
CEBPG
CELF2
CEP170
CEP250
CERKL
CERS1
CES4A
CFAP20DC
CFAP251
CFAP410
CFAP44
CFAP45
CFD
CFDP1
CGA
CHAC1
CHD5
CHILL1
CHL1
CHRM4
CHRNA4
CHRNB1
CIART
CITED2
CKB
CLDN1
CLDN14-AS1
CLDN3
CLDN4
CLDN7
CLDND1
CLEC2B
CLIP3
CLK1
CLK3
CLMN
CLSTN1
CLSTN3
CLTCL1
CMIP
CNIH2
CNNM4
CNOT8
CNTNAP1
COL16A1
COL1A2
COL27A1
COL7A1
COX6B2
CP
CPA4
CPM
CPOX
CRABP2
CRB3
CREG2
CRLF3
CRYBB2P1
CRYBG1
CRYBG2
CRYBG3
CSGALNACT1
CSNK1E
CSNK1G2
CSPG5
CSRNP1
CSRP1-AS1
CT75
CTDP1
CTDSP1
CTDSPL2
CTSV
CXADR
CXCL1
CXCL16
CXCL3
CXCL8
CXCR4
CYGB
CYP1A1
CYP1B1-AS1
CYTH1
DACT3
DAND5
DAPK1
DARS1-AS1
DBNDD1
DCBLD2
DCHS1
DCLK1
DCN
DDHD2
DDIT3
DDIT4
DDIT4L
DDN
DDR2
DDT
DDTL
DDX41
DEGS2
DENND1C
DENND2D
DHRS13
DHX32
DHX40
DIPK2A
DISC1
DKK1
DLGAP4
DLX4
DMBT1
DMD
DMTN
DNAH11
DNAJB2
DNAJC25
DNAJC5
DNAL4
DNER
DNPEP
DOCK2
DOCK6
DOCK7
DOK3
DOK5
DOT1L
DPCD
DPP4
DPY19L2P2
DPY19L2P3
DPYSL2
DPYSL3
DSP
DUOX2
DUOXA2
DUSP1
DUSP10
DUSP4
DUSP5
DUSP5P1
DUSP6
DUSP9
DYNC1H1
DYNC2I1
EBI3
EDEM1
EDN1
EDN2
EEF1A2
EEF1AKMT3
EFEMP2
EFHD2
EFNA1
EFNA3
EFNB2
EGFR
EGLN1
EGLN3
EGR1
EHD2
EIF4EBP1
ELANE
ELF3-AS1
ELL2
ELOVL2
ENDOG
ENO1
ENO2
ENOX1
ENTPD2
EOLA1
EOLA2-DT
EPCAM
EPHA2
EPHA2-AS1
EPHA3
EPHA4
EPHB3
EPIST
EPN2
EPOP
EPOR
EPPK1
EPS8L1
EPS8L2
ERBB3
ERBB4
EREG
ERMP1
ERO1A
ERRFI1
ESAM
ESPN
ESRP2
ETS1
ETV4
ETV5
EVA1A
EVA1B
EVC2
EXOC3L1
EXT1
F11R
F12
F2R
F2RL1
F3
FA2H
FAAH2
FADS2
FAM110C
FAM117B
FAM131B-AS2
FAM131C
FAM13A
FAM13A-AS1
FAM153CP
FAM162A
FAM168A
FAM174A
FAM177B
FAM210A
FAM222B
FAM234B
FAM43A
FAM83A
FAM83B
FAM83F
FAM83G
FANK1
FAT1
FAUP4
FBL
FBLN2
FBN1
FBXL16
FBXO2
FBXO41
FBXO42
FBXW9
FEM1C
FER1L4
FEZF1-AS1
FGD5
FGF11
FGFBP1
FGFBP3
FGFR1
FGFRL1
FHIP1A-DT
FIBCD1
FIBCD1-AS1
FIBIN
FKBP8
FLNB
FLRT3
FMN1
FN1
FNBP1
FNBP1L
FNDC3B
FNDC4
FNIP2
FOLR1
FOSL1
FOSL2
FOSL2-AS1
FOXD1
FOXH1
FOXN3
FOXO3
FRYL
FSCN2
FSD1
FSIP2
FST
FSTL4
FTH1
FUT11
FZD1
FZD10-AS1
FZD4
FZD8
FZD9
GAD1
GADD45B
GAL3ST1
GALE
GALNT16
GALNT18
GALNT3
GAPDH
GAPDH-DT
GAPDHP1
GARS1
GARS1-DT
GAS2L2
GASAL1
GATA6
GATA6-AS1
GBE1
GCH1
GCNT4
GCOM1
GDA
GDF15
GDI1
GEMIN7
GFI1
GFPT1
GFY
GGA2
GID8
GJB2
GJB3
GJC2
GLIS3
GLRB
GLRX
GLTP
GMDS-DT
GNA15
GNG4
GOLGA2P10
GOLGA8A
GPI
GPNMB
GPR137B
GPR146
GPR155
GPR160
GPR173
GPR37L1
GPRC5A
GPRC5C
GPRIN1
GPRIN2
GPT2
GPX3
GRAMD4
GRB10
GRIK2
GRM4
GRPEL1
GRSF1
GTF2IRD2B
GTPBP2
GUK1
GYS1
GZMM
H19
H4C16
HAGLR
HAS2
HAS2-AS1
HAUS6
HBA1
HCG4B
HCN2
HCN3
HDAC3
HDHD5
HECW2
HELZ
HERC3
HERPUD1
HES1
HES4
HES7
HEY1
HIC1
HILPDA
HIVEP2
HK1
HK2
HLA-B
HLA-DQB1
HLA-F-AS1
HLA-K
HLA-L
HLA-V
HMGCL
HMGCLL1
HMOX1
HOMER1
HOMER2
HOOK2
HOXA4
HOXB9
HOXC-AS3
HOXC10
HOXD11
HPCA
HPCAL1
HRH1
HS3ST3B1
HSD11B1L
HSF4
HSH2D
HYAL3
IARS2
IBA57-DT
ICAM1
IDH2
IDS
IER3
IFFO2
IGFBP1
IGFBP3
IGFBP5
IGFL1
IGHA1
IGHA2
IGSF3
IKBIP
IL11
IL12B
IL18R1
IL1A
IL1RAP
IL20RB
IL2RG
IL6
IL7R
IMP3
INAFM2
INCA1
ING2
ING4
INHA
INHBE
INKA1
INPP4B
INSIG1
INSIG1-DT
INSIG2
INSYN2B
INTS13
IPMK
IQANK1
IRAK2
IRF7
IRS2
ISG20
ISM2
ITGA2
ITGA2B
ITGA4
ITGA5
ITGB2
ITGB4
ITPR3
IZUMO4
JAG1
JAG2
JARID2
JMJD6
JRKL
JUN
JUNB
JUND
KBTBD11
KCNH1-IT1
KCNIP2
KCNJ11
KCNJ2
KCNJ5-AS1
KCNJ6
KCNK1
KCNMB4
KCNN1
KCNQ1
KCNT1
KCTD11
KCTD16
KDM2A
KDM2B
KDM3A
KDM4B
KDM4C
KDM5B
KDM6B
KDM7A
KDM7A-DT
KDSR
KIAA0753
KIAA1191
KIAA1614
KIAA1958
KIAA2013
KIF13B
KIFC2
KISS1R
KLC3
KLF10
KLF2
KLF5
KLHL35
KMT2E
KRBA1
KREMEN2
KRT16
L3MBTL3
LACC1
LAMA5
LAMB3
LANCL3
LCN12
LDHA
LDHAP4
LDLR
LENG8-AS1
LEPR
LGALS1
LGALS8
LGR5
LHX6
LIF
LIF-AS2
LINC00163
LINC00165
LINC00173
LINC00239
LINC00324
LINC00482
LINC00511
LINC00589
LINC00607
LINC00623
LINC00649
LINC00662
LINC00706
LINC00707
LINC00869
LINC00886
LINC00887
LINC00957
LINC00997
LINC01011
LINC01132
LINC01133
LINC01135
LINC01138
LINC01145
LINC01270
LINC01275
LINC01285
LINC01315
LINC01348
LINC01451
LINC01537
LINC01554
LINC01583
LINC01587
LINC01588
LINC01714
LINC01792
LINC01828
LINC01910
LINC02065
LINC02149
LINC02210
LINC02395
LINC02575
LINC02615
LINC02709
LINC02725
LINC02765
LINC02783
LINC02861
LINC02970
LINC03014
LINC03040
LINC03080
LINGO2
LINP1
LIPG
LIPH
LMBRD2
LMLN
LMNTD2
LMNTD2-AS1
LMO7
LNCSRLR
LNCTSI
LNPK
LONP1
LOX
LOXL1-AS1
LOXL2
LPAR1
LPAR5
LPCAT1
LPCAT4
LPIN3
LRAT
LRATD1
LRATD2
LRMDA
LRP1
LRP12
LRRC32
LRRC42
LRRC69
LRRC71
LRRC75A
LRRFIP1
LSR
LTN1
LUADT1
LUCAT1
LUNAR1
LUZP2
LYPD1
LYPD3
LZTS2
LZTS3
MAFB
MAFF
MAFK
MAL2
MALL
MAN1A1
MAP1LC3B
MAP2K1
MAP3K1
MAP3K14-AS1
MAP3K15
MAP3K9
MAP6D1
MAP7D2
MAPK13
MAPK7
MAPT
MARCHF9
MARCKSL1
MARVELD3
MASP1
MAST1
MAST4
MATCAP1
MATK
MB
MBP
MCF2L2
MCPH1-AS1
MCRIP2
MEAK7
MEF2A
MEGF6
MEI1
MEIS2
MET
METRNL
METTL26
MEX3A
MEX3D
MFSD10
MFSD2A
MGAT5
MICALL2
MIDN
MIEF2
MIF
MINDY1
MIR137HG
MIR155HG
MIR193BHG
MIR210HG
MISP3
MIX23
MKLN1-AS
MKNK2
MLLT3
MME
MMP17
MMP24OS
MMRN2
MN1
MNT
MNX1
MOAP1
MOB3A
MOXD1
MPI
MPP2
MPZL2
MPZL3
MREG
MRGBP
MRPL17
MSANTD3
MST1R
MT-TP
MT1F
MT1X
MTFP1
MTHFD2
MTMR11
MUC1
MXI1
MYADM
MYB
MYBPC3
MYC
MYCL
MYCT1
MYEOV
MYLIP
MYO1B-AS1
MYRF
MYZAP
N4BP3
NAA80
NAALADL2
NAB2
NADSYN1
NAGS
NAMPT
NATD1
NAV1
NBEA
NCKIPSD
NCOR2
NDNF
NDRG1
NDUFA4L2
NEBL
NEDD4L
NEIL1
NEK6
NELL2
NEU4
NEURL1B
NFATC1
NFE2L1
NFIL3
NFKB2
NFKBIZ
NGEF
NGLY1
NHS
NIBAN1
NIBAN2
NID2
NIM1K
NIPA1
NKILA
NKX2-1
NLGN2
NMB
NME4
NOD2
NOG
NOL3
NOP14-AS1
NOP53
NOP53-AS1
NOS3
NOTCH1
NOTCH3
NOTUM
NPAS1
NPAS2
NPEPPSP1
NPIPA5
NPIPP1
NPTN
NR1D1
NR2F2-AS1
NREP
NRIP3
NT5E
NTAN1
NTRK2
NUDT14
NUDT18
NUDT22
NUP58
NXPH3
NXPH4
NYAP1
OAZ2
OCEL1
OFD1
OLMALINC
ORAI3
OSMR
OTOGL
OTUD1
OTUD7A
OXSM
OXSR1
P2RY11
P4HA1
P4HA2
P4HB
PACERR
PADI1
PADI3
PAG1
PAICS
PAM
PAPPA2
PAPSS2
PAQR5
PAQR7
PAQR8
PARD6A
PARM1
PARP8
PATJ
PAX8-AS1
PBXIP1
PCAT5
PCAT6
PCDH1
PCDH7
PCED1B
PCK1
PCK2
PCNX2
PCP2
PDCD6
PDE1C
PDE4C
PDGFB
PDGFC
PDGFD
PDK1
PDK1-AS1
PDK3
PDLIM2
PDLIM4
PDXP
PDZD2
PDZD4
PDZD7
PEG10
PELI1
PER1
PERM1
PERP
PEX11A
PFKFB3
PFKFB4
PFKL
PFKP
PFKP-DT
PGAM1
PGAP6
PGF
PGK1
PGM1
PGPEP1
PHF21A
PHLDA1
PHLDA2
PHLPP1
PIAS2
PID1
PIGCP1
PIK3C3
PIK3CD
PIK3IP1
PIM2
PIP5KL1
PIWIL3
PKD1
PKM
PKP1
PKP2
PKP3
PLA2G4D
PLAAT1
PLAGL1
PLAT
PLAUR
PLEK2
PLEKHA5
PLEKHA8P1
PLEKHB1
PLEKHG1
PLEKHG4B
PLEKHH1
PLEKHJ1
PLIN2
PLK2
PLOD1
PLOD2
PLXNA3
PLXNB3
PLXND1
PMAIP1
PMEPA1
PNCK
PNISR-AS1
PNMA2
POLH-AS1
POLR2H
POM121
POM121C
PORCN
POU5F1
PPAN
PPDPFL
PPFIA3
PPFIA4
PPIL3
PPL
PPM1E
PPME1
PPP1R12A-AS1
PPP1R13L
PPP1R14C
PPP1R16A
PPP1R3B
PPP1R3E
PPP1R3G
PPP2R2C
PPP2R5B
PRAG1
PRANCR
PRDM1
PRDX2
PRELID2
PREP
PRICKLE2
PRKAG2
PRKAG2-AS1
PRKAG2-AS2
PRKCA
PRKCD
PRKCE
PRKG1
PRKG2
PROSER2
PRR15
PRR36
PRR7
PRRG1
PRSS53
PRSS56
PRSS8
PRTG
PRTN3
PSD3
PSD4
PTGFR
PTGS1
PTGS2
PTK2
PTK6
PTP4A3
PTPN13
PTPN14
PTPRB
PTPRD
PTPRE
PTPRF
PTPRH
PTPRM
PTPRN
PTPRR
PTPRU
PTTG1IP
PTX3
PUS1-AS1
PVT1
PYCARD
PYGL
QSOX1
RAB11B-AS1
RAB11FIP5
RAB17
RAB20
RAB26
RAB3A
RAB3B
RAB3IP
RAB40C
RAB6B
RAB8B
RALGAPA2
RALGDS
RAP1GAP
RAP2B
RARA
RARRES2
RASAL1
RASD2
RASSF2
RASSF7
RB1
RBBP8NL
RBPJ
RCAN3
RCOR1
RCOR2
REEP2
RELT
RETREG2
RGL2
RGS11
RHBDL1
RHEBL1
RHOB
RHOF
RHOU
RHPN2
RIMKLA
RIOK3
RIPK4
RIPOR2
RLF
RNA5SP18
RNF11
RNF122
RNF125
RNF126
RNF149
RNF165
RNF187
RNF2
RNF208
RNF212
RNF215
RNF223
RNF227
RNF24
RNF32-DT
RNF44
RNLS
RNMT
ROBO1
RORA
RPL13AP20
RPL17P50
RPL32P33
RPS10P7
RRAGA
RRAGD
RREB1
RSBN1
RSKR
RSL24D1
RSPH3
RTBDN
RTKN
RTL8C
RTN4
RTN4R
RUNDC1
RUNDC3A-AS1
RUNX1
RUNX2
RUNX3
RYBP
RYR1
RYR2
S100A10
S100A14
S1PR2
S1PR4
SAMD10
SAMD12
SAP30-DT
SATB2-AS1
SAV1
SBF2
SBNO2
SCAMP5
SCAND2P
SCAPER
SCARB1
SCAT1
SCD
SCD5
SCEL
SCG2
SCIRT
SDAD1P1
SDC4
SDCBP2-AS1
SDHAF1
SDK1
SDR16C5
SEC14L2
SEC14L4
SEC14L5
SEC31B
SEC61G
SEMA3A
SEMA3F
SEMA4B
SEMA4D
SEMA4G
SEMA5B
SEMA6A
SEMA7A
SEPTIN3
SEPTIN7-DT
SEPTIN7P13
SERGEF
SERPINB5
SERPINB7
SERPINE1
SERPINF2
SERPING1
SERTAD2
SERTM2
SESN2
SETD5
SFMBT2
SFT2D1
SFXN3
SGSM2
SH2B2
SH2D3A
SH3BGRL3
SH3BP2
SH3D21
SH3GL2
SH3KBP1
SHANK3
SHB
SHC4
SHROOM2
SIAH2
SINHCAF
SLC15A4
SLC16A1
SLC16A3
SLC16A9
SLC17A5
SLC1A1
SLC1A2
SLC22A18
SLC22A23
SLC25A36
SLC25A37
SLC25A4
SLC26A6
SLC27A1
SLC29A4
SLC2A1
SLC2A1-DT
SLC2A3
SLC2A5
SLC30A4-AS1
SLC35E1
SLC35E2A
SLC41A1
SLC45A1
SLC45A3
SLC6A3
SLC6A6
SLC6A8
SLC7A2
SLC7A7
SLC9A5
SLCO1A2
SLCO1B1
SLCO1B3
SLCO4A1
SLCO4A1-AS1
SLITRK6
SMAD9
SMAP2
SMARCD3
SMIM24
SMOX
SMS
SMYD2
SNAPC3
SNCAIP
SNCG
SNHG30
SNTA1
SNTB1
SNTG1
SNX10
SNX25
SNX33
SOWAHC
SOWAHD
SOX12
SOX9-AS1
SP8
SP9
SPAG4
SPATA12
SPDYE12
SPINK5
SPINT1
SPINT2
SPOCD1
SPOCK3
SPRY1
SPRY2
SPTB
SRPX
SSBP3
SSBP4
SSH1
SSR4P1
ST14
ST3GAL1
STC1
STC2
STMN2
STYK1
SULF1
SULT4A1
SUSD4
SVIL
SYDE1
SYNGR1
SYNGR3
SYT17
SYT7
SYTL2
TANC2
TARS1-DT
TBC1D20
TBC1D22A
TBC1D3L
TBC1D8B
TBC1D9B
TBKBP1
TC2N
TCAF2
TCAM1P
TCEA3
TCF7L1
TCP11L2
TCTA
TENM2
TENT4A
TENT5C
TERT
TES
TET2
TFB1M
TFDP1P2
TFR2
TFRC
TGIF2
THAP8
THSD4
THSD7A
TICAM1
TIFA
TINCR
TIPARP
TLCD3A
TLE1
TLE6
TLL1
TLNRD1
TLR2
TMEM102
TMEM107
TMEM134
TMEM145
TMEM154
TMEM158
TMEM18
TMEM184A
TMEM184B
TMEM191A
TMEM248
TMEM255B
TMEM45A
TMEM45B
TMEM47
TMEM74B
TMEM79
TMEM92
TMPRSS3
TMSB10
TMTC2
TNC
TNFRSF10B
TNFRSF10D
TNFRSF11A
TNFRSF21
TNFSF11
TNFSF15
TNFSF9
TNIK
TNIP1
TNK1
TNNT1
TNS4
TOX
TOX-DT
TP63
TPBG
TPBGL
TPI1
TPI1P1
TPT1-AS1
TRADD
TRAF3
TRIB1
TRIB2
TRIB3
TRIM46
TRIM62
TRIT1
TRPA1
TRPT1
TRPV4
TSLP
TSPAN1
TSPEAR
TSR1
TSSK6
TTC30A
TTC39A
TTC9
TTYH3
TUBA4A
TUBB2B
TUBB4A
TUBE1
TWIST2
TXNDC17
TXNIP
UAP1
UAP1L1
UBASH3B
UBE2O
UBE2QL1
UCN2
UGCG
UGP2
ULBP1
ULBP2
ULK1
ULK4P1
UNC119
UNC5B
UPK1A
UPK1A-AS1
UPRT
VASH1
VCAN
VEGFA
VEGFC
VGF
VIM-AS1
VIP
VKORC1
VLDLR
VLDLR-AS1
VPS37D
VWA1
VWA7
WDR26
WDR45B
WDR54
WDR86
WDR90
WFDC3
WFIKKN1
WHAMMP1
WHAMMP2
WHAMMP3
WHAMMP4
WIPF2
WNT1
WRNIP1
WSB1
WWC2-AS2
XDH
XPNPEP1
XYLT2
YEATS2
YPEL5
ZBTB1
ZBTB25
ZBTB26
ZBTB4
ZC3HAV1L
ZCCHC3
ZDHHC9
ZEB1-AS1
ZER1
ZFP62
ZFP69B
ZFP82
ZFPM1-AS1
ZFYVE28
ZMIZ1
ZMIZ1-AS1
ZMIZ2
ZNF160
ZNF292
ZNF331
ZNF337
ZNF385A
ZNF395
ZNF467
ZNF501
ZNF503
ZNF503-AS2
ZNF581
ZNF747-DT
ZNF84
ZNF860
ZNRF1
ZSCAN2-AS1
ZSWIM4
ZSWIM5

## Sheet: cRel Up
external_gene_name
A4GALT
AATBC
ABCA2
ABCB6
ABL1
ABLIM3
ACADVL
ACAP1
ACOT4
ACTG1P14
ADAMTS8
ADAMTSL4
ADARB1
ADCY5
ADD3
ADGRL1
ADGRL2
ADGRL3
ADM
ADM2
ADORA2B
ADPRHL1
ADPRM
ADSS1
AFAP1L1
AGAP1
AGBL1
AGPAT5
AGRN
AGTPBP1
AGTR1
AHNAK
AHNAK2
AHR
AIF1L
AJM1
AJUBA
AK2
AK4
AK4P1
AKAP12
AKNAD1
ALDH18A1
ALDOA
ALDOC
ALKAL2
ALKBH5
ALOX12B
ALOX15P1
ALOXE3
ALPI
ALPK3
ALPP
AMN
AMN1
AMOT
ANG
ANGPTL4
ANGPTL6
ANKH
ANKRD12
ANKRD37
ANKRD9
ANKZF1
ANO3
ANO6
ANO7
ANXA9
AP3S1
APCDD1
APLN
APOLD1
ARC
AREG
ARFGEF3
ARHGAP22
ARHGAP26
ARHGAP4
ARHGAP45
ARHGAP5
ARHGEF10
ARHGEF37
ARHGEF7
ARID3A
ARID3B
ARID5A
ARL10
ARL4C
ARL6
ARRDC3
ARSJ
ARTN
ASB2
ASIC1
ASPHD2
ATF3
ATG9A
ATG9B
ATP1B1
ATP2C1
ATP6V0A4
ATP8B3
ATRN
ATXN1-AS1
AUTS2
AVPR2
B3GNT4
B3GNT5
B4GALNT3
B4GALNT4
BACH1
BAIAP3
BARX1
BARX1-DT
BBX
BCAN
BCKDK
BCL2L2
BCL2L2-PABPN1
BCL3
BCL6
BCORL1
BGN
BHLHE40
BHLHE40-AS1
BHLHE41
BICC1
BICDL1
BIK
BMAL1
BMPER
BMT2
BNIP3
BNIP3L
BNIP3P1
BOC
BOK
BPNT2
BRD3
BRK1
BRSK2
BRWD3
BSG
BTAF1
BTG1
BVES
BZW1
C11orf24
C11orf68
C11orf86
C11orf96
C14orf132
C15orf48
C16orf74
C16orf89
C1GALT1
C1orf115
C1orf116
C1orf21
C1QL1
C2CD4A
C2CD4B
C2orf15
C2orf72
C2orf81
C3orf70
C4orf3
C4orf47
C6orf141
C8orf58
CA12
CA5B
CA9
CABIN1
CABP7
CACHD1
CACNA1G
CACNA1I
CACNB3
CACNB4
CADM4
CALB1
CALCOCO1
CALHM6
CAMK1D
CAMK2N1
CAMK4
CAMKV
CAMSAP3
CANX
CAPN12
CAPN15
CARHSP1
CARMIL3
CARS1
CASKIN1
CAST
CAV1
CBARP
CCDC107
CCDC115
CCDC184
CCDC71L
CCDC80
CCDC85C
CCL28
CCN4
CCNG2
CCNI
CCSAP
CCSER1
CD180
CD44
CDA
CDCA7L
CDCP1
CDK18
CDK19
CDK2AP1
CDK5R1
CDKN1A
CDKN2D
CDS1
CDT1
CELF2
CEP250
CEP85L
CERKL
CERS1
CFAP119
CFAP20DC
CFAP251
CFAP410
CFAP44
CFD
CGA
CHAC1
CHD5
CHILL1
CHRD
CHRM4
CHRNA4
CHRNB1
CHSY1
CIART
CIC
CITED2
CKB
CLDN14
CLDN14-AS1
CLIP3
CLK1
CLK3
CLMN
CLSTN1
CLTCL1
CLU
CNIH2
CNNM1
CNOT8
CNPY3
CNRIP1
COL15A1
COL27A1
COL4A6
COL5A1
COL6A1
COL6A2
COL7A1
COL9A3
COX6B2
CP
CPA4
CPED1
CPOX
CRABP2
CREB3L1
CREG2
CRKL
CRTAC1
CRYBB2P1
CRYBG3
CSNK1E
CSPG4P10
CSPG5
CSRP1-AS1
CSRP2
CT75
CTDP1
CTDSP1
CTSF
CTTNBP2
CXCL1
CXCL16
CXCL8
CXCR4
CYGB
CYP1A1
CYP1B1-AS1
CYP2J2
DACT3
DAPK1
DARS1
DARS1-AS1
DCHS1
DCHS2
DCLK1
DCN
DDHD2
DDIT4
DDN
DDN-AS1
DDR1
DDR2
DDT
DDTL
DDX41
DEGS2
DENND1C
DENND5A
DHRS13
DHX32
DHX40
DIPK2A
DIRAS1
DISC1
DISP2
DLG4
DLK2
DLX4
DMBT1
DMRTA1
DNAH11
DNAJB2
DNAJC25
DNAJC5
DNM2
DNPEP
DOC2A
DOCK7
DOK3
DOK5
DOT1L
DPCD
DPP4
DPT
DPY19L2
DPY19L2P2
DPY19L2P3
DPYSL2
DPYSL3
DPYSL5
DSC2
DSEL
DSP
DTX4
DUOX2
DUOXA2
DUSP4
DUSP5
DUSP5P1
DUSP6
DUSP7
DUSP9
DYNC1H1
DYNC2I1
DYNLT3
DYRK2
E2F7
EBF4
EBI3
ECEL1
EDEM1
EDN1
EDN2
EEF1A2
EEF1AKMT3
EEF1AKMT4
EEF2
EEF2K
EFEMP2
EFHD2
EFNA1
EFNA3
EFNB2
EGFR
EGLN1
EGLN3
EGR1
EHBP1L1
EHD2
EHD4
EIF1P4
EIF4E3
EIF4H
ELANE
ELF3-AS1
ELL2
ELOVL2
ENDOG
ENO1
ENO2
ENOSF1
ENOX1
EPCAM
EPHA2-AS1
EPHA3
EPHA4
EPHB3
EPHB6
EPIC1
EPOP
EPOR
ERMP1
ERO1A
ERRFI1
ESPN
ESRP2
EVA1B
EVC2
EXOC3L1
EXT1
EYA2
F12
F2R
F2RL1
F3
FA2H
FAM110B
FAM110C
FAM117B
FAM131B-AS2
FAM131C
FAM13A
FAM13A-AS1
FAM153CP
FAM162A
FAM168A
FAM171A2
FAM210A
FAM216A
FAM234B
FAM43B
FAM83F
FAM83G
FANK1
FAT1
FAUP4
FBL
FBLN2
FBN1
FBXL14
FBXL16
FBXO2
FBXO41
FBXO42
FBXO46
FBXW9
FEM1C
FER1L4
FEZF1-AS1
FGD5
FGF11
FGFBP1
FGFBP3
FGFR1
FHIP1A
FHIP1A-DT
FHL1
FIBCD1
FIBCD1-AS1
FIBIN
FKBP8
FLNB
FLNC
FLRT3
FMN1
FMNL2
FN1
FNBP1
FNDC11
FNDC4
FOLR1
FOSB
FOSL1
FOSL2
FOSL2-AS1
FOXD1
FOXF2
FOXH1
FOXN3
FOXO3
FRMD3
FSCN2
FST
FTSJ1
FUT11
FZD1
FZD4
FZD7
FZD8
FZD9
G0S2
GAB2
GAD1
GAL3ST1
GALNS
GALNT16
GALNT18
GALNT3
GAPDH
GAPDHP1
GARS1-DT
GAS2L2
GASAL1
GATA6
GATM
GBE1
GCAWKR
GDF15
GEMIN7
GGA2
GIPR
GJB2
GJB3
GJC2
GLCE
GLI3
GLIS2
GLRB
GLRX
GLS
GLTP
GNAZ
GNG4
GNRH1
GOLGA2P10
GOLGA2P7
GOLGA8A
GPI
GPR137B
GPR146
GPR153
GPR155
GPR160
GPR37L1
GPRC5A
GPRC5C
GPRIN1
GPRIN2
GPT2
GPX3
GRAMD4
GRB10
GRIK2
GRM1
GRPEL1
GSN
GTF2IRD2B
GUCY1A2
GUK1
GYS1
GZMM
H1-0
H1-2
H1-4
H1-5
H19
H2AC25
H2BC15
H2BC5
H3C8
H4C12
H4C8
HAGH
HAGLR
HAS2
HAS2-AS1
HAUS6
HBA1
HCG4B
HCN2
HCN3
HDAC3
HDAC9
HDHD5
HELZ
HERC3
HES4
HES7
HEY1
HIC1
HILPDA
HIVEP2
HK1
HK2
HLA-A
HLA-B
HLA-C
HLA-DQB1
HLA-E
HLA-H
HLA-K
HLA-L
HLA-V
HLX
HOMER1
HOMER2
HOOK2
HOXA13
HOXA4
HOXC-AS3
HOXC10
HOXD10
HOXD11
HOXD8
HPCA
HPCAL1
HR
HRH1
HS3ST3B1
HS3ST5
HSD11B1L
HSD17B1P1
HSF4
HSPA2-AS1
HSPA4L
HSPG2
HYAL3
IARS2
ICAM1
IDH2
IER3
IFFO2
IGBP1
IGF2BP2
IGFBP1
IGFBP2
IGFBP3
IGFBP4
IGFBP5
IGFL1
IGHA1
IGHA2
IGSF3
IGSF9
IKBIP
IKZF2
IL11
IL1A
IL1RAP
IL2RG
IMP3
INA
INAFM2
ING1
ING2
INHA
INHBE
INKA1
INPP4B
INPPL1
INSIG1
INSIG2
INSYN2B
INTS13
IPMK
IQANK1
IRAK2
IRS2
ISG20
ISM2
ITGA2B
ITGA4
ITGA5
ITGA7
ITGB2
ITM2C
IZUMO4
JAG2
JARID2
JCAD
JMJD6
JMY
JUN
KANTR
KBTBD11
KCNH3
KCNIP2
KCNJ15
KCNJ2
KCNJ5-AS1
KCNK1
KCNK2
KCNK3
KCNK6
KCNMB4
KCNN1
KCNQ1
KCNS3
KCNT1
KCTD11
KCTD16
KDELR3
KDM2A
KDM2B
KDM3A
KDM4B
KDM4C
KDM5B
KDM6B
KDM7A
KDM7A-DT
KDSR
KHDRBS3
KIAA1191
KIAA1549
KIAA1958
KIAA2013
KIF17
KIFC2
KISS1R
KIT
KLC3
KLF5
KLF7
KLHL29
KLHL35
KMT2C
KMT2E
KRBA1
KREMEN2
L1CAM
LAMC3
LANCL3
LDHA
LDHAP4
LGALS1
LGALS8
LGI3
LGR5
LHFPL6
LHX6
LIF
LIMCH1
LINC00163
LINC00165
LINC00324
LINC00511
LINC00607
LINC00623
LINC00649
LINC00707
LINC00869
LINC00886
LINC00887
LINC00997
LINC01011
LINC01132
LINC01138
LINC01145
LINC01348
LINC01451
LINC01537
LINC01554
LINC01583
LINC01828
LINC01910
LINC02065
LINC02395
LINC02575
LINC02582
LINC02709
LINC02765
LINC02783
LINC02861
LINC02970
LINC02976
LINC03040
LINC03061
LINC03078
LINC03080
LINGO2
LINP1
LMNTD2
LMNTD2-AS1
LNCSRLR
LNCTSI
LNPK
LONP1
LOX
LOXL1-AS1
LOXL2
LPAR1
LPCAT1
LRATD1
LRATD2
LRMDA
LRP1
LRRC3
LRRC32
LRRC7
LRRC71
LRRC75A
LRRFIP1
LSM12
LUCAT1
LUM
LYPD3
LZTS2
LZTS3
MAFA
MAFB
MAFF
MAL2
MALL
MALT1
MAN1A1
MAP1LC3B
MAP2K1
MAP3K1
MAP3K15
MAP3K9
MAP3K9-DT
MAP6D1
MAPK13
MAPK7
MAPT
MARCHF9
MARCKSL1
MAST1
MAST4
MATCAP1
MATK
MB
MBP
MCRIP2
MEAK7
MEF2A
MEGF6
MEIS2
METRNL
METTL26
MEX3A
MEX3D
MFGE8
MFHAS1
MFSD10
MFSD2A
MGAT5
MICALL2
MIDEAS
MIF
MIR137HG
MIR155HG
MIR193BHG
MIR210HG
MIR503HG
MIR600HG
MISP3
MKNK2
MKX
MLH3
MLLT3
MME
MMP24
MMP24OS
MN1
MNT
MNX1
MOB3A
MOXD1
MPI
MPP2
MRAP2
MREG
MRGBP
MRPS6
MSANTD3
MST1R
MT-TP
MT1X
MTR
MTRFR
MTUS1
MUC1
MUC16
MXI1
MXRA7
MYBPC3
MYC
MYCBP2
MYCL
MYCT1
MYH10
MYH9
MYLIP
MYO16
MYO1B
MYRF
MYZAP
N4BP3
NAB2
NACAD
NADSYN1
NAGS
NARF
NATD1
NAV1
NCKIPSD
NCOR2
NDNF
NDRG1
NDUFA4L2
NEBL
NEDD4L
NEFH
NEIL1
NEK6
NELL2
NEU4
NEURL1B
NFATC1
NFE2L1
NFIL3
NFIX
NFKB2
NFKBIZ
NGEF
NGLY1
NIBAN1
NID1
NID2
NIM1K
NKAIN1
NKD2
NKX2-1
NLGN2
NLRP3P1
NMB
NME4
NOCT
NOD2
NOG
NOL3
NOP53
NOS3
NOTCH3
NOTUM
NPAS1
NPAS2
NPEPPS
NPEPPSP1
NPEPPSP1
NPHP4
NPIPP1
NR1D1
NR2F1
NR3C2
NREP
NT5E
NTAN1
NTN4
NTRK2
NUDT18
NXPH3
NXPH4
NYAP1
OBSL1
OCEL1
OLFML2A
OLMALINC
OLR1
ONECUT2
OPN1SW
ORAI3
OSBPL10
OSMR
OTOGL
OTUD1
OTUD7A
OTULINL
OXSM
P2RY1
P2RY11
P3H2
P4HA1
P4HA2
P4HB
PADI1
PAG1
PAICS
PAM
PANX2
PAPSS2
PAQR5
PAQR7
PARM1
PARP8
PAX8-AS1
PBXIP1
PCAT5
PCAT6
PCDH1
PCDH7
PCED1B
PCGF5
PCK1
PCOLCE2
PCP2
PCSK6
PDE2A
PDE4C
PDE8A
PDGFB
PDGFC
PDIA3
PDK1
PDK1-AS1
PDK3
PDLIM1
PDLIM4
PDXP
PDZD4
PDZD7
PEDS1
PER1
PERM1
PEX11A
PEX3
PFKFB3
PFKFB4
PFKL
PFKP
PFKP-DT
PGAM1
PGF
PGK1
PGM1
PGPEP1
PHF10
PHF21A
PHLDA1
PHLDA2
PHLPP1
PIAS2
PID1
PIGA
PIK3C3
PIK3IP1
PIM2
PIP5KL1
PITPNM3
PIWIL3
PKD1
PKIA
PKM
PKP1
PKP2
PLA2G4D
PLAAT1
PLAAT3
PLAG1
PLAGL1
PLAT
PLEKHA8
PLEKHA8P1
PLEKHG1
PLEKHH1
PLEKHO1
PLIN1
PLIN2
PLK2
PLOD1
PLOD2
PLPPR3
PLXNA3
PLXNB3
PLXND1
PMEPA1
PNCK
PNMA2
PNMA6A
PNMT
PNPLA7
PODXL2
POLI
POLR2H
POM121C
POU5F1
PPAN
PPDPFL
PPFIA3
PPFIA4
PPIL3
PPL
PPM1E
PPME1
PPP1R13L
PPP1R14C
PPP1R16A
PPP1R3B
PPP1R3C
PPP1R3E
PPP1R3G
PPP2R2C
PPP2R5B
PRADC1
PRAG1
PRANCR
PRDM1
PRDM6-AS1
PRDX2
PRELID2
PREP
PRG4
PRKAG2
PRKAG2-AS1
PRKCA
PRKG1
PROSER2
PRR15
PRR16
PRR36
PRR7
PRSS12
PRSS53
PRSS56
PRSS8
PRTG
PRTN3
PSD
PSD3
PSD4
PSORS1C3
PTCH1
PTGFR
PTGFRN
PTGS1
PTGS2
PTH2R
PTK6
PTP4A3
PTPRB
PTPRD
PTPRE
PTPRF
PTPRH
PTPRN
PTPRO
PTPRR
PTPRS
PTPRU
PTTG1IP
PTX3
PUS1-AS1
PVT1
PWWP2B
PYGL
QSOX1
RAB11B-AS1
RAB11FIP5
RAB17
RAB20
RAB3A
RAB3B
RAB40C
RAB6A
RAB6B
RAB8B
RAC3
RALGAPA2
RALGDS
RAP1GAP
RAP2A
RAP2B
RAPGEF4
RARA
RARRES2
RASAL1
RASGRP3
RASSF2
RASSF5
RASSF7
RASSF9
RBBP8NL
RBPJ
RCN3
RCOR1
RCOR2
REEP1
RELL2
RELT
RERG
RETREG2
RFX2
RHBDL1
RHOB
RHOF
RHOU
RIMKLA
RIMS4
RIOK3
RIPK4
RLF
RNA5SP18
RNASET2
RNF113A
RNF122
RNF125
RNF126
RNF150
RNF165
RNF187
RNF208
RNF212
RNF217
RNF223
RNF227
RNF24
RNF44
RNLS
RNMT
RORA
RPL13A
RPL13AP13
RPL13AP20
RPL17P50
RPL32P33
RPL7AP45
RPLP0P2
RPS10P7
RRAGA
RRAGD
RREB1
RSBN1
RTL8C
RUNDC1
RUNDC3B
RUNX1
RUNX2
RUNX3
RYBP
RYR1
S100A10
S1PR2
S1PR4
SAMD10
SAMD4A
SAMD5
SAP30
SAP30-DT
SATB1
SATB2
SAV1
SCAND2P
SCARB1
SCD
SCD5
SCEL
SCG2
SCIRT
SDAD1P1
SDC4
SDHAP3
SDK1
SEC14L4
SEC14L5
SEC31B
SEC61G
SEMA3C
SEMA3D
SEMA4B
SEMA5B
SEMA6A
SEMA7A
SEPTIN3
SERGEF
SERPINB7
SERPINE1
SERPINE2
SERPING1
SERPINI1
SERTAD2
SETBP1
SETD5
SFMBT2
SFRP2
SFXN3
SGIP1
SGSM2
SH2B2
SH3BGRL3
SH3BP2
SH3BP4
SH3D21
SH3GL1
SH3PXD2B
SH3YL1
SHANK3
SHB
SHC2
SHROOM2
SIAH2
SIPA1L2
SLC11A1
SLC12A2
SLC16A1
SLC16A3
SLC16A9
SLC1A1
SLC1A2
SLC1A3
SLC22A23
SLC25A23
SLC25A36
SLC25A37
SLC25A4
SLC26A6
SLC27A3
SLC28A1
SLC29A4
SLC2A1
SLC2A1-DT
SLC2A3
SLC2A5
SLC30A4-AS1
SLC35E1
SLC35F3
SLC39A14
SLC41A1
SLC45A1
SLC45A3
SLC5A3
SLC6A3
SLC6A6
SLC6A8
SLC7A1
SLC7A7
SLC9A3
SLC9A3-AS1
SLCO1A2
SLCO1B1
SLCO1B3
SLCO4A1
SLCO4A1-AS1
SLFN11
SLITRK6
SLPI
SMAD9
SMAP1
SMAP2
SMARCD3
SMIM24
SMOX
SMPDL3B
SMS
SMYD2
SNAI2
SNAPC3
SNHG30
SNTA1
SNTB1
SNX10
SNX33
SOBP
SORBS1
SORCS2
SOX12
SOX4
SOX9
SP8
SP9
SPAG4
SPARCL1
SPICE1
SPINT1
SPOCK3
SPRED1
SPRED2
SPRY1
SPRY2
SPTB
SRMS
SRPX
SRR
SRRM3
SSBP3
SSH1
SSR4P1
ST3GAL1
ST3GAL6
ST6GAL1
STAC
STAMBPL1
STARD4-AS1
STC1
STC2
STEAP3
STMN3
STS
STXBP6
SULF1
SULT4A1
SUSD4
SVEP1
SVIL
SWT1
SYDE1
SYNE2
SYNGR1
SYNGR3
SYT17
SYT7
SYTL2
TAF4B
TAF9B
TANC2
TBC1D20
TBC1D22A
TBC1D3L
TBC1D4
TBC1D8
TBC1D8B
TBC1D9B
TBL2
TC2N
TCAF2
TCAM1P
TCAP
TCEA3
TCEAL3
TCF19
TCF20
TCF7L1
TCFL5
TCP11L2
TENM2
TENM2-AS1
TENT4A
TENT5C
TERT
TES
TESK2
TET2
TFDP1P2
TFR2
TFRC
TGFA
TGFBI
TGFBR3L
TGIF2
THAP8
TICRR
TIFA
TINCR
TIPARP
TK1
TLCD3A
TLE1
TLE4
TLE6
TLL1
TLR2
TMEM102
TMEM123
TMEM145
TMEM151A
TMEM158
TMEM184A
TMEM248
TMEM255B
TMEM45A
TMEM45B
TMEM47
TMEM51
TMEM74B
TMPRSS3
TMSB10
TMTC2
TNC
TNFRSF10D
TNFRSF11A
TNFRSF1B
TNFSF15
TNIK
TNIP1
TNK1
TNNT1
TNS4
TOX
TOX-DT
TP63
TPBG
TPBGL
TPI1
TPI1P1
TPT1-AS1
TRIB1
TRIB2
TRIB3
TRIM36
TRIM62
TRIM8
TRIM9
TRIO
TRPA1
TRPT1
TRPV4
TSLP
TSPAN5
TSPEAR
TTC3
TTC30A
TTC9
TTYH3
TUBA4A
TUBA4B
TUBB2B
TUBB4A
TULP4
TWIST1
TWIST2
TXNDC17
TXNIP
TYRP1
UAP1L1
UBASH3B
UBE2O
UBE2QL1
UCN2
UGCG
UGP2
ULK1
UNC119
UNC5B
UPK1A
UPK1A-AS1
UPRT
USP28
USP3
VASH1
VCAN
VDAC1
VEGFA
VEGFC
VEZF1
VGF
VIM
VIP
VKORC1
VLDLR
VLDLR-AS1
VPS37D
VWA1
WDR26
WDR45B
WDR54
WDR86
WDR90
WFDC2
WFDC3
WFIKKN1
WHAMMP1
WHAMMP2
WHAMMP3
WHAMMP4
WIPF2
WIPF3
WNT1
WNT10B
WNT5B
WRNIP1
WSB1
WWC1
XDH
XPNPEP1
XPO6
YBX2
YEATS2
YOD1
YPEL2
YPEL5
ZBED10P
ZBTB1
ZBTB12
ZBTB21
ZBTB25
ZBTB4
ZC3HAV1L
ZCCHC2
ZDBF2
ZDHHC9
ZER1
ZFHX3
ZFP36L1
ZFP82
ZFPM1-AS1
ZFYVE28
ZFYVE9
ZMIZ1
ZMIZ2
ZNF160
ZNF232
ZNF250
ZNF252P
ZNF277
ZNF284
ZNF292
ZNF331
ZNF337
ZNF33B
ZNF385A
ZNF395
ZNF467
ZNF503
ZNF503-AS2
ZNF581
ZNF592
ZNF654
ZNF710-AS1
ZNF84
ZNF860
ZNRF1
ZSCAN2-AS1
ZSWIM5
