# Supplementary material for: NF-κB is a central regulator of hypoxia-induced gene expression
Source: EMBO Rep. 2025 Nov 26;27(2):416–32. doi: 10.1038/s44319-025-00651-x (PMC12852801; doi:10.1038/s44319-025-00651-x)
Supplement: Supplementary file 7 — Source data Fig. 1 [file 44319_2025_651_MOESM7_ESM.zip › Figure 1/Figure 1 B volcano plot.xlsx]

## Sheet: 1B Control
ensembl_gene_id	log2FoldChange	FDR	external_gene_name	gene_biotype	chromosome_name	start_position	end_position	strand
ENSG00000000003	-0.082816	0.655289	TSPAN6	protein_coding	X	100627108	100639991	-1
ENSG00000000419	-0.105981	0.499687	DPM1	protein_coding	20	50934867	50959140	-1
ENSG00000000457	-0.0339641	0.913483	SCYL3	protein_coding	1	169849631	169894267	-1
ENSG00000000460	-0.098799	0.647178	C1orf112	protein_coding	1	169662007	169854080	1
ENSG00000000971	0.186937	0.0706458	CFH	protein_coding	1	196651754	196752476	1
ENSG00000001036	-0.217218	0.0445889	FUCA2	protein_coding	6	143494812	143511720	-1
ENSG00000001084	0.461702	0.000191156	GCLC	protein_coding	6	53497341	53616970	-1
ENSG00000001167	0.0518733	0.825106	NFYA	protein_coding	6	41072974	41102403	1
ENSG00000001460	-0.153685	0.631814	STPG1	protein_coding	1	24356999	24416934	-1
ENSG00000001461	-0.0968803	0.60945	NIPAL3	protein_coding	1	24415802	24472976	1
ENSG00000001497	-0.417339	0.000540758	LAS1L	protein_coding	X	65438549	65534810	-1
ENSG00000001617	0.409376	0.000645931	SEMA3F	protein_coding	3	50155045	50189075	1
ENSG00000001626	-0.0172602	0.953179	CFTR	protein_coding	7	117287120	117715971	1
ENSG00000001629	0.286664	0.0125307	ANKIB1	protein_coding	7	92245974	92401383	1
ENSG00000001630	-0.281579	0.219602	CYP51A1	protein_coding	7	92084987	92134803	-1
ENSG00000001631	0.022574	0.910095	KRIT1	protein_coding	7	92197498	92246166	-1
ENSG00000002016	-0.754483	0.000236833	RAD52	protein_coding	12	911736	990053	-1
ENSG00000002330	0.00687263	0.983081	BAD	protein_coding	11	64269830	64284704	-1
ENSG00000002549	-0.884927	7.30369e-11	LAP3	protein_coding	4	17577198	17607972	1
ENSG00000002586	0.455532	5.03822e-06	CD99	protein_coding	X	2691187	2741309	1
ENSG00000002587	0.155533	0.434038	HS3ST1	protein_coding	4	11393150	11429564	-1
ENSG00000002726	-0.155108	0.67101	AOC1	protein_coding	7	150824627	150861504	1
ENSG00000002745	-0.0129814	0.97169	WNT16	protein_coding	7	121325367	121341104	1
ENSG00000002746	-1.95652	0.000992412	HECW1	protein_coding	7	43112629	43566001	1
ENSG00000002822	-0.257958	0.128945	MAD1L1	protein_coding	7	1815793	2233243	-1
ENSG00000002834	0.0306969	0.893803	LASP1	protein_coding	17	38869859	38921770	1
ENSG00000002919	-0.100183	0.623609	SNX11	protein_coding	17	48103357	48123601	1
ENSG00000002933	0.0874918	0.790238	TMEM176A	protein_coding	7	150800403	150805118	1
ENSG00000003056	0.0256281	0.885346	M6PR	protein_coding	12	8940361	8949761	-1
ENSG00000003096	-0.638927	1.06798e-10	KLHL13	protein_coding	X	117897813	118117340	-1
ENSG00000003137	-1.15554	0.000522685	CYP26B1	protein_coding	2	72129238	72147862	-1
ENSG00000003147	-0.581824	0.0752459	ICA1	protein_coding	7	8113184	8262687	-1
ENSG00000003249	0.478229	0.00200445	DBNDD1	protein_coding	16	90004871	90019890	-1
ENSG00000003393	-0.238839	0.132188	ALS2	protein_coding	2	201700267	201782112	-1
ENSG00000003400	-0.711157	0.0347866	CASP10	protein_coding	2	201182872	201229428	1
ENSG00000003402	-0.242865	0.090178	CFLAR	protein_coding	2	201116154	201176687	1
ENSG00000003436	0.222228	0.118762	TFPI	protein_coding	2	187464230	187565760	-1
ENSG00000003509	-0.0773381	0.719793	NDUFAF7	protein_coding	2	37231631	37253403	1
ENSG00000003756	-0.0863699	0.613162	RBM5	protein_coding	3	50088919	50119021	1
ENSG00000003987	0.262225	0.415908	MTMR7	protein_coding	8	17296794	17413528	-1
ENSG00000003989	-0.368675	0.123753	SLC7A2	protein_coding	8	17497088	17570573	1
ENSG00000004059	-0.0474403	0.798351	ARF5	protein_coding	7	127588386	127591700	1
ENSG00000004139	-0.000550308	0.997357	SARM1	protein_coding	17	28364356	28404049	1
ENSG00000004142	-0.32822	0.0020971	POLDIP2	protein_coding	17	28346633	28357527	-1
ENSG00000004399	1.4296	1.73812e-49	PLXND1	protein_coding	3	129555214	129606676	-1
ENSG00000004455	0.8782	1.39359e-12	AK2	protein_coding	1	33007986	33080996	-1
ENSG00000004468	-0.0523451	0.800077	CD38	protein_coding	4	15778275	15853232	1
ENSG00000004478	0.137748	0.288093	FKBP4	protein_coding	12	2794970	2805423	1
ENSG00000004487	0.39466	0.000520756	KDM1A	protein_coding	1	23019443	23083689	1
ENSG00000004534	-0.294866	0.0637635	RBM6	protein_coding	3	49940007	50100045	1
ENSG00000004660	-0.771572	1.39867e-08	CAMKK1	protein_coding	17	3860315	3894891	-1
ENSG00000004700	-0.0249718	0.909647	RECQL	protein_coding	12	21468910	21501669	-1
ENSG00000004766	-0.211539	0.159432	VPS50	protein_coding	7	93232340	93361123	1
ENSG00000004776	0.00266841	0.995101	HSPB6	protein_coding	19	35754566	35758079	-1
ENSG00000004777	-0.752606	0.0198938	ARHGAP33	protein_coding	19	35774532	35788822	1
ENSG00000004779	-0.420975	0.00167088	NDUFAB1	protein_coding	16	23581014	23596316	-1
ENSG00000004799	-0.523271	7.13101e-05	PDK4	protein_coding	7	95583499	95596516	-1
ENSG00000004838	0.28416	0.367237	ZMYND10	protein_coding	3	50341110	50345732	-1
ENSG00000004864	-0.307677	0.00527375	SLC25A13	protein_coding	7	96120220	96322147	-1
ENSG00000004866	-0.247595	0.0748115	ST7	protein_coding	7	116953238	117230176	1
ENSG00000004897	-0.192077	0.0880719	CDC27	protein_coding	17	47117703	47189422	-1
ENSG00000004961	-0.205737	0.160671	HCCS	protein_coding	X	11111301	11123086	1
ENSG00000004975	0.0620893	0.708584	DVL2	protein_coding	17	7225342	7234517	-1
ENSG00000005007	-0.189233	0.144726	UPF1	protein_coding	19	18831959	18868230	1
ENSG00000005020	-0.205543	0.292986	SKAP2	protein_coding	7	26667068	26995239	-1
ENSG00000005022	-0.0302701	0.831844	SLC25A5	protein_coding	X	119468422	119471396	1
ENSG00000005059	-0.127333	0.538905	MCUB	protein_coding	4	109560209	109688719	1
ENSG00000005073	-0.3239	0.101872	HOXA11	protein_coding	7	27181157	27185232	-1
ENSG00000005075	-0.325516	0.0383683	POLR2J	protein_coding	7	102473128	102478922	-1
ENSG00000005100	-0.172244	0.129698	DHX33	protein_coding	17	5440917	5468982	-1
ENSG00000005102	-0.488042	0.0158339	MEOX1	protein_coding	17	43640389	43661922	-1
ENSG00000005108	0.319031	0.340464	THSD7A	protein_coding	7	11370365	11832198	-1
ENSG00000005156	-0.75184	2.04629e-08	LIG3	protein_coding	17	34980512	35009743	1
ENSG00000005175	-0.330068	0.00449954	RPAP3	protein_coding	12	47661249	47706030	-1
ENSG00000005187	0.00051343	0.99942	ACSM3	protein_coding	16	20610243	20797581	1
ENSG00000005189	-0.323644	0.0926277	REXO5	protein_coding	16	20806429	20849665	1
ENSG00000005194	-0.346474	0.00330243	CIAPIN1	protein_coding	16	57428187	57447420	-1
ENSG00000005206	0.0626997	0.782086	SPPL2B	protein_coding	19	2328615	2355095	1
ENSG00000005238	-0.0629806	0.824121	ATOSB	protein_coding	9	35104112	35116341	-1
ENSG00000005243	-0.222902	0.367685	COPZ2	protein_coding	17	48026167	48038030	-1
ENSG00000005249	-0.310784	0.309408	PRKAR2B	protein_coding	7	107044705	107161811	1
ENSG00000005302	-0.134729	0.415701	MSL3	protein_coding	X	11758159	11775772	1
ENSG00000005339	0.0838512	0.600106	CREBBP	protein_coding	16	3725054	3880713	-1
ENSG00000005379	0.119408	0.725629	TSPOAP1	protein_coding	17	58301228	58328795	-1
ENSG00000005421	-0.0414553	0.8922	PON1	protein_coding	7	95297676	95324532	-1
ENSG00000005436	-0.524442	0.00101051	GCFC2	protein_coding	2	75652000	75710985	-1
ENSG00000005448	1.62228	2.91508e-46	WDR54	protein_coding	2	74421678	74425755	1
ENSG00000005469	-0.876907	0.000300746	CROT	protein_coding	7	87345664	87399794	1
ENSG00000005483	0.666493	3.25119e-11	KMT2E	protein_coding	7	104940943	105115019	1
ENSG00000005486	-0.313159	0.0159491	RHBDD2	protein_coding	7	75842602	75888926	1
ENSG00000005700	-0.0170111	0.943355	IBTK	protein_coding	6	82169986	82247754	-1
ENSG00000005801	-0.455264	0.00227144	ZNF195	protein_coding	11	3339261	3379222	-1
ENSG00000005810	0.452406	0.000754581	MYCBP2	protein_coding	13	77042474	77327094	-1
ENSG00000005812	0.291945	0.0109977	FBXL3	protein_coding	13	76992598	77027195	-1
ENSG00000005882	-0.217876	0.24591	PDK2	protein_coding	17	50094737	50112152	1
ENSG00000005884	0.374985	0.000405279	ITGA3	protein_coding	17	50055968	50090481	1
ENSG00000005889	-0.162875	0.206338	ZFX	protein_coding	X	24149173	24216255	1
ENSG00000005893	0.0239389	0.910041	LAMP2	protein_coding	X	120426148	120469365	-1
ENSG00000005961	1.50727	6.29582e-05	ITGA2B	protein_coding	17	44372180	44389649	-1
ENSG00000005981	-0.0759374	0.761744	ASB4	protein_coding	7	95478444	95540233	1
ENSG00000006007	0.0270214	0.902086	GDE1	protein_coding	16	19501693	19522123	-1
ENSG00000006015	-0.071182	0.786875	REX1BD	protein_coding	19	18588685	18592337	1
ENSG00000006016	0.327242	0.00637021	CRLF1	protein_coding	19	18572220	18607741	-1
ENSG00000006025	-0.155675	0.646511	OSBPL7	protein_coding	17	47807372	47821803	-1
ENSG00000006047	0.564426	0.113166	YBX2	protein_coding	17	7288263	7294639	-1
ENSG00000006062	0.0418074	0.866478	MAP3K14	protein_coding	17	45263119	45317029	-1
ENSG00000006071	-1.11305	0.0265274	ABCC8	protein_coding	11	17392498	17476894	-1
ENSG00000006116	0.131128	0.404299	CACNG3	protein_coding	16	24256335	24362412	1
ENSG00000006118	0.206276	0.0664908	TMEM132A	protein_coding	11	60924460	60937159	1
ENSG00000006125	0.274283	0.00597223	AP2B1	protein_coding	17	35578046	35726413	1
ENSG00000006194	-0.105839	0.513702	ZNF263	protein_coding	16	3283283	3301401	1
ENSG00000006282	-0.499496	1.17822e-05	SPATA20	protein_coding	17	50543058	50555852	1
ENSG00000006283	1.40164	1.42588e-10	CACNA1G	protein_coding	17	50560715	50627474	1
ENSG00000006327	0.166329	0.253157	TNFRSF12A	protein_coding	16	3018445	3022383	1
ENSG00000006377	-1.02388	9.74032e-05	DLX6	protein_coding	7	97005553	97011040	1
ENSG00000006432	0.801677	1.95498e-09	MAP3K9	protein_coding	14	70722526	70809534	-1
ENSG00000006451	0.00473798	0.983974	RALA	protein_coding	7	39623565	39708120	1
ENSG00000006453	0.426708	0.000172629	BAIAP2L1	protein_coding	7	98291650	98401090	-1
ENSG00000006459	1.76691	4.80967e-17	KDM7A	protein_coding	7	140084746	140176983	-1
ENSG00000006468	-0.0157133	0.967746	ETV1	protein_coding	7	13891229	13991425	-1
ENSG00000006530	-0.342015	0.0363508	AGK	protein_coding	7	141551278	141655244	1
ENSG00000006534	-0.556569	9.73005e-10	ALDH3B1	protein_coding	11	68008578	68029282	1
ENSG00000006555	0.00958569	0.971899	TTC22	protein_coding	1	54779712	54801323	-1
ENSG00000006576	-0.277126	0.0395361	PHTF2	protein_coding	7	77798773	77957503	1
ENSG00000006607	-0.199531	0.193385	FARP2	protein_coding	2	241356285	241494841	1
ENSG00000006611	-1.31208	7.10432e-18	USH1C	protein_coding	11	17493895	17544416	-1
ENSG00000006625	-0.156359	0.339557	GGCT	protein_coding	7	30496621	30504841	-1
ENSG00000006634	-0.289106	0.0250474	DBF4	protein_coding	7	87876216	87909553	1
ENSG00000006638	-0.28275	0.204257	TBXA2R	protein_coding	19	3594507	3606875	-1
ENSG00000006652	0.345935	0.000391631	IFRD1	protein_coding	7	112422887	112481017	1
ENSG00000006695	-0.174577	0.285644	COX10	protein_coding	17	14069490	14231736	1
ENSG00000006704	-0.455394	3.43287e-05	GTF2IRD1	protein_coding	7	74453790	74602605	1
ENSG00000006712	-0.100708	0.468959	PAF1	protein_coding	19	39385629	39391154	-1
ENSG00000006715	-0.0162447	0.943625	VPS41	protein_coding	7	38722974	38932394	-1
ENSG00000006740	-0.0984123	0.656047	ARHGAP44	protein_coding	17	12789498	12991643	1
ENSG00000006744	-0.598873	8.16114e-11	ELAC2	protein_coding	17	12991612	13018065	-1
ENSG00000006747	-0.127821	0.67258	SCIN	protein_coding	7	12570577	12660182	1
ENSG00000006757	-0.127206	0.577894	PNPLA4	protein_coding	X	7898247	7927739	-1
ENSG00000006831	0.00502621	0.977006	ADIPOR2	protein_coding	12	1688574	1788674	1
ENSG00000006837	0.114786	0.74949	CDKL3	protein_coding	5	134286350	134371047	-1
ENSG00000007038	0.140908	0.212314	PRSS21	protein_coding	16	2817180	2826304	1
ENSG00000007047	0.0141136	0.961436	MARK4	protein_coding	19	45079288	45305284	1
ENSG00000007062	0.177816	0.577373	PROM1	protein_coding	4	15963076	16084378	-1
ENSG00000007080	0.0313004	0.888261	CCDC124	protein_coding	19	17933015	17943991	1
ENSG00000007168	0.121482	0.303658	PAFAH1B1	protein_coding	17	2593210	2685615	1
ENSG00000007202	0.46456	2.47646e-07	BLTP2	protein_coding	17	28614446	28645454	-1
ENSG00000007237	-1.95372	1.27209e-16	GAS7	protein_coding	17	9910606	10198606	-1
ENSG00000007255	-0.499622	0.162219	TRAPPC6A	protein_coding	19	45162928	45178237	-1
ENSG00000007264	3.64631	0.000316531	MATK	protein_coding	19	3777970	3802129	-1
ENSG00000007341	-0.245685	0.123903	ST7L	protein_coding	1	112523514	112620825	-1
ENSG00000007372	-0.611408	0.00038807	PAX6	protein_coding	11	31784779	31817961	-1
ENSG00000007376	0.109364	0.507127	RPUSD1	protein_coding	16	784974	788397	-1
ENSG00000007384	0.244539	0.165514	RHBDF1	protein_coding	16	58059	76355	-1
ENSG00000007392	-0.121912	0.565713	LUC7L	protein_coding	16	188969	229463	-1
ENSG00000007402	0.200749	0.417751	CACNA2D2	protein_coding	3	50362613	50504244	-1
ENSG00000007516	3.55915	4.41121e-46	BAIAP3	protein_coding	16	1333638	1349439	1
ENSG00000007520	-0.530227	7.27146e-05	TSR3	protein_coding	16	1349240	1351878	-1
ENSG00000007541	-0.0113277	0.964759	PIGQ	protein_coding	16	566995	584109	1
ENSG00000007545	0.258159	0.104156	CRAMP1	protein_coding	16	1612337	1677908	1
ENSG00000007866	0.0145045	0.966605	TEAD3	protein_coding	6	35473597	35497079	-1
ENSG00000007923	-0.0834694	0.58232	DNAJC11	protein_coding	1	6634168	6701924	-1
ENSG00000007933	-0.254461	0.169644	FMO3	protein_coding	1	171090901	171117819	1
ENSG00000007944	0.594643	1.46758e-05	MYLIP	protein_coding	6	16129086	16148248	1
ENSG00000007952	-0.0555295	0.89287	NOX1	protein_coding	X	100843324	100874359	-1
ENSG00000007968	-0.342822	0.0366997	E2F2	protein_coding	1	23506438	23531233	-1
ENSG00000008018	-0.327044	0.000474468	PSMB1	protein_coding	6	170535120	170553307	-1
ENSG00000008056	0.174675	0.318758	SYN1	protein_coding	X	47571901	47619857	-1
ENSG00000008083	0.613447	5.12996e-07	JARID2	protein_coding	6	15246069	15522042	1
ENSG00000008086	0.260542	0.13368	CDKL5	protein_coding	X	18425583	18653629	1
ENSG00000008128	-0.342947	0.304206	CDK11A	protein_coding	1	1702379	1724357	-1
ENSG00000008130	0.162856	0.106838	NADK	protein_coding	1	1751232	1780457	-1
ENSG00000008256	-0.0656041	0.764944	CYTH3	protein_coding	7	6161779	6272644	-1
ENSG00000008277	0.104549	0.672112	ADAM22	protein_coding	7	87934143	88202889	1
ENSG00000008282	-0.21776	0.0743563	SYPL1	protein_coding	7	106090505	106112589	-1
ENSG00000008283	-0.587696	6.66082e-07	CYB561	protein_coding	17	63432304	63446354	-1
ENSG00000008294	0.251478	0.0169777	SPAG9	protein_coding	17	50962174	51120868	-1
ENSG00000008300	0.523784	3.47692e-06	CELSR3	protein_coding	3	48636463	48662886	-1
ENSG00000008311	-0.651027	0.00718851	AASS	protein_coding	7	122064583	122144308	-1
ENSG00000008323	-0.0697116	0.778627	PLEKHG6	protein_coding	12	6310436	6328506	1
ENSG00000008324	-0.411007	0.021087	SS18L2	protein_coding	3	42581840	42596934	1
ENSG00000008382	-0.262252	0.386007	MPND	protein_coding	19	4343527	4360086	1
ENSG00000008394	-0.389584	0.000115813	MGST1	protein_coding	12	16347142	16609259	1
ENSG00000008405	-0.352461	0.00613087	CRY1	protein_coding	12	106991364	107093549	-1
ENSG00000008441	0.937703	2.67042e-19	NFIX	protein_coding	19	12995475	13098796	1
ENSG00000008513	0.929016	2.15262e-22	ST3GAL1	protein_coding	8	133454848	133571926	-1
ENSG00000008516	0.0229863	0.941241	MMP25	protein_coding	16	3046062	3060726	1
ENSG00000008517	0.653445	0.00901216	IL32	protein_coding	16	3065297	3082192	1
ENSG00000008710	0.702676	2.18664e-08	PKD1	protein_coding	16	2088708	2135898	-1
ENSG00000008735	0.0709781	0.864708	MAPK8IP2	protein_coding	22	50600793	50613981	1
ENSG00000008838	-0.496693	5.65474e-07	MED24	protein_coding	17	40019097	40061215	-1
ENSG00000008853	0.014625	0.958545	RHOBTB2	protein_coding	8	22987417	23020509	1
ENSG00000008869	0.281255	0.0307408	HEATR5B	protein_coding	2	36968383	37084372	-1
ENSG00000008952	-0.101244	0.496241	SEC62	protein_coding	3	169966635	169998373	1
ENSG00000008988	0.129851	0.312364	RPS20	protein_coding	8	56067254	56074510	-1
ENSG00000009307	0.0879356	0.542213	CSDE1	protein_coding	1	114716913	114758676	-1
ENSG00000009335	0.183642	0.104038	UBE3C	protein_coding	7	157138926	157269370	1
ENSG00000009413	-0.0411892	0.881355	REV3L	protein_coding	6	111299028	111483715	-1
ENSG00000009694	0.0298723	0.944685	TENM1	protein_coding	X	124375903	125204312	-1
ENSG00000009724	-0.0925164	0.816463	MASP2	protein_coding	1	11022009	11047239	-1
ENSG00000009780	-0.390728	0.0824492	FAM76A	protein_coding	1	27725961	27763116	1
ENSG00000009830	-0.242512	0.123881	POMT2	protein_coding	14	77274956	77320883	-1
ENSG00000009844	-0.115498	0.469395	VTA1	protein_coding	6	142147162	142224685	1
ENSG00000009950	-0.932484	0.0200738	MLXIPL	protein_coding	7	73593194	73624543	-1
ENSG00000009954	0.0755614	0.521223	BAZ1B	protein_coding	7	73440406	73522293	-1
ENSG00000010017	0.149476	0.222503	RANBP9	protein_coding	6	13621498	13711835	-1
ENSG00000010072	-0.432305	0.00601651	SPRTN	protein_coding	1	231337104	231355023	1
ENSG00000010165	-0.170694	0.220397	METTL13	protein_coding	1	171781660	171814023	1
ENSG00000010219	0.118988	0.710199	DYRK4	protein_coding	12	4562208	4615302	1
ENSG00000010244	-0.221094	0.0292294	ZNF207	protein_coding	17	32350132	32381885	1
ENSG00000010256	0.0862494	0.571084	UQCRC1	protein_coding	3	48599002	48610976	-1
ENSG00000010270	-0.307213	0.0327217	STARD3NL	protein_coding	7	38178245	38230670	1
ENSG00000010278	-0.0387093	0.865248	CD9	protein_coding	12	6199715	6238271	1
ENSG00000010292	0.0319013	0.871718	NCAPD2	protein_coding	12	6493356	6531955	1
ENSG00000010295	-0.0160148	0.961415	IFFO1	protein_coding	12	6538961	6556073	-1
ENSG00000010310	0.247028	0.450394	GIPR	protein_coding	19	45668221	45683722	1
ENSG00000010318	-0.16311	0.650539	PHF7	protein_coding	3	52410660	52423641	1
ENSG00000010319	-0.188473	0.546882	SEMA3G	protein_coding	3	52433035	52445103	-1
ENSG00000010322	0.348046	0.00543951	NISCH	protein_coding	3	52455118	52493068	1
ENSG00000010327	0.221837	0.265616	STAB1	protein_coding	3	52495338	52524495	1
ENSG00000010361	-0.0902219	0.738171	FUZ	protein_coding	19	49806866	49817376	-1
ENSG00000010404	0.430367	0.00325717	IDS	protein_coding	X	149476988	149521096	-1
ENSG00000010539	0.118839	0.59607	ZNF200	protein_coding	16	3222325	3236221	-1
ENSG00000010610	0.0371976	0.923254	CD4	protein_coding	12	6786858	6820799	1
ENSG00000010626	-0.0237057	0.949587	LRRC23	protein_coding	12	6873569	6914241	1
ENSG00000010704	0.402309	0.0114873	HFE	protein_coding	6	26087281	26098343	1
ENSG00000010803	-0.0694274	0.729119	SCMH1	protein_coding	1	41027202	41242306	-1
ENSG00000010810	0.300121	0.0930437	FYN	protein_coding	6	111660332	111873452	-1
ENSG00000010818	1.34857	8.50923e-26	HIVEP2	protein_coding	6	142751469	142956698	-1
ENSG00000011007	-0.200847	0.0771425	ELOA	protein_coding	1	23743448	23762059	1
ENSG00000011009	-0.0152129	0.941448	LYPLA2	protein_coding	1	23791145	23795539	1
ENSG00000011021	-0.579741	0.000164627	CLCN6	protein_coding	1	11806096	11848079	1
ENSG00000011028	0.183367	0.144813	MRC2	protein_coding	17	62627670	62693597	1
ENSG00000011052	-0.00425553	0.992822	NME1-NME2	protein_coding	17	51153590	51171744	1
ENSG00000011083	0.0449024	0.881913	SLC6A7	protein_coding	5	150190062	150222788	1
ENSG00000011105	0.394099	0.0030452	TSPAN9	protein_coding	12	3077355	3286564	1
ENSG00000011114	0.0256935	0.911849	BTBD7	protein_coding	14	93237550	93333092	-1
ENSG00000011132	-0.160132	0.499009	APBA3	protein_coding	19	3750772	3761692	-1
ENSG00000011143	-0.333746	0.0680101	MKS1	protein_coding	17	58205441	58219605	-1
ENSG00000011198	-0.118823	0.565196	ABHD5	protein_coding	3	43690108	43734371	1
ENSG00000011201	0.517734	6.21144e-07	ANOS1	protein_coding	X	8528874	8732137	-1
ENSG00000011243	0.029463	0.898695	AKAP8L	protein_coding	19	15380050	15419141	-1
ENSG00000011258	0.334256	0.0231256	MBTD1	protein_coding	17	51177425	51260163	-1
ENSG00000011260	-0.289646	0.0149233	UTP18	protein_coding	17	51260546	51297936	1
ENSG00000011275	0.279218	0.0145829	RNF216	protein_coding	7	5620047	5781696	-1
ENSG00000011295	0.0336968	0.868296	TTC19	protein_coding	17	15999784	16045015	1
ENSG00000011304	0.0708481	0.529678	PTBP1	protein_coding	19	797075	812327	1
ENSG00000011332	0.205088	0.552389	DPF1	protein_coding	19	38211006	38229714	-1
ENSG00000011347	3.28116	1.48444e-49	SYT7	protein_coding	11	61513714	61581148	-1
ENSG00000011376	-0.499087	6.44139e-05	LARS2	protein_coding	3	45388561	45554726	1
ENSG00000011405	-0.0554268	0.723117	PIK3C2A	protein_coding	11	17077730	17207986	-1
ENSG00000011422	0.759558	6.25612e-09	PLAUR	protein_coding	19	43646095	43670547	-1
ENSG00000011426	-0.117452	0.352606	ANLN	protein_coding	7	36389821	36453791	1
ENSG00000011451	0.0338894	0.872961	WIZ	protein_coding	19	15419978	15449956	-1
ENSG00000011454	0.0756576	0.69517	RABGAP1	protein_coding	9	122940833	123104866	1
ENSG00000011465	1.19125	7.89599e-25	DCN	protein_coding	12	91140484	91183217	-1
ENSG00000011478	0.402865	0.00937055	QPCTL	protein_coding	19	45692403	45703989	1
ENSG00000011485	-0.162062	0.131379	PPP5C	protein_coding	19	46347087	46392981	1
ENSG00000011523	0.0132386	0.972969	CEP68	protein_coding	2	65056354	65087004	1
ENSG00000011566	-0.27425	0.0827425	MAP4K3	protein_coding	2	39249266	39437301	-1
ENSG00000011638	0.0956217	0.76776	LDAF1	protein_coding	16	21158377	21180616	1
ENSG00000011677	0.334551	0.0520729	GABRA3	protein_coding	X	152166234	152451315	-1
ENSG00000012048	0.0377146	0.852611	BRCA1	protein_coding	17	43044295	43170245	-1
ENSG00000012061	-0.0304773	0.893803	ERCC1	protein_coding	19	45407334	45478828	-1
ENSG00000012171	-0.0816757	0.549906	SEMA3B	protein_coding	3	50267558	50277546	1
ENSG00000012174	-0.358585	0.006328	MBTPS2	protein_coding	X	21839617	21885423	1
ENSG00000012211	0.39238	0.0441628	PRICKLE3	protein_coding	X	49174802	49186528	-1
ENSG00000012232	-0.0515094	0.795986	EXTL3	protein_coding	8	28600469	28756561	1
ENSG00000012660	-0.283108	0.00479499	ELOVL5	protein_coding	6	53267398	53349179	-1
ENSG00000012779	0.192217	0.359864	ALOX5	protein_coding	10	45374176	45446119	1
ENSG00000012822	0.517382	0.000304215	CALCOCO1	protein_coding	12	53708517	53727745	-1
ENSG00000012963	0.251888	0.0431446	UBR7	protein_coding	14	93207241	93229215	1
ENSG00000012983	0.055675	0.736346	MAP4K5	protein_coding	14	50418501	50561126	-1
ENSG00000013016	-0.0895953	0.821627	EHD3	protein_coding	2	31234152	31269451	1
ENSG00000013275	-0.230713	0.0481549	PSMC4	protein_coding	19	39971165	39981764	1
ENSG00000013288	0.318738	0.00851131	MAN2B2	protein_coding	4	6575189	6623362	1
ENSG00000013297	0.0516135	0.882874	CLDN11	protein_coding	3	170418868	170454733	1
ENSG00000013306	-0.0452944	0.767991	SLC25A39	protein_coding	17	44319625	44324870	-1
ENSG00000013364	-0.232898	0.177617	MVP	protein_coding	16	29820394	29848039	1
ENSG00000013374	-0.32232	0.00971311	NUB1	protein_coding	7	151341772	151378449	1
ENSG00000013375	-0.0556293	0.777334	PGM3	protein_coding	6	83147324	83193936	-1
ENSG00000013392	0.142886	0.557478	RWDD2A	protein_coding	6	83193357	83198935	1
ENSG00000013441	0.786018	6.23886e-08	CLK1	protein_coding	2	200853009	200864691	-1
ENSG00000013503	-0.342861	0.0366997	POLR3B	protein_coding	12	106357748	106510198	1
ENSG00000013523	-0.36682	0.0602962	ANGEL1	protein_coding	14	76786009	76826246	-1
ENSG00000013561	-0.608049	5.95562e-06	RNF14	protein_coding	5	141958328	141990292	1
ENSG00000013563	0.00390474	0.989043	DNASE1L1	protein_coding	X	154401236	154412112	-1
ENSG00000013573	-0.0255577	0.92464	DDX11	protein_coding	12	31073860	31104799	1
ENSG00000013583	0.145936	0.326477	HEBP1	protein_coding	12	12974870	13000265	-1
ENSG00000013588	1.97102	1.19042e-71	GPRC5A	protein_coding	12	12891559	12917937	1
ENSG00000013619	-0.613901	0.000884007	MAMLD1	protein_coding	X	150361422	150514178	1
ENSG00000013810	-0.0957294	0.450697	TACC3	protein_coding	4	1712858	1745171	1
ENSG00000014123	-0.441288	0.00388148	UFL1	protein_coding	6	96521595	96555276	1
ENSG00000014138	-0.170819	0.22016	POLA2	protein_coding	11	65261913	65305959	1
ENSG00000014164	-0.256428	0.0667765	ZC3H3	protein_coding	8	143437659	143541447	-1
ENSG00000014216	0.0812944	0.676504	CAPN1	protein_coding	11	65180566	65212006	1
ENSG00000014641	-0.121905	0.340916	MDH1	protein_coding	2	63588609	63607197	1
ENSG00000014824	0.353557	0.00134383	SLC30A9	protein_coding	4	41990502	42090461	1
ENSG00000014914	0.390941	0.0536174	MTMR11	protein_coding	1	149928651	149936879	-1
ENSG00000014919	0.0322005	0.886155	COX15	protein_coding	10	99710868	99732127	-1
ENSG00000015133	0.310448	0.0706458	CCDC88C	protein_coding	14	91271323	91417844	-1
ENSG00000015153	-0.159178	0.448406	YAF2	protein_coding	12	42157104	42238349	-1
ENSG00000015171	-0.190367	0.183489	ZMYND11	protein_coding	10	130088	254637	1
ENSG00000015285	0.223669	0.317677	WAS	protein_coding	X	48676596	48691431	1
ENSG00000015413	-0.0228951	0.925561	DPEP1	protein_coding	16	89613308	89638456	1
ENSG00000015475	0.41961	0.00216197	BID	protein_coding	22	17734138	17774770	-1
ENSG00000015479	-0.424371	0.16115	MATR3	protein_coding	5	139293674	139331677	1
ENSG00000015532	0.316309	0.0185323	XYLT2	protein_coding	17	50346126	50363138	1
ENSG00000015676	-0.106322	0.510272	NUDCD3	protein_coding	7	44379119	44490658	-1
ENSG00000016082	-0.00684928	0.976504	ISL1	protein_coding	5	51383448	51394730	1
ENSG00000016391	-0.35092	0.199344	CHDH	protein_coding	3	53812335	53846419	-1
ENSG00000016402	-0.031984	0.915034	IL20RA	protein_coding	6	136999971	137045180	-1
ENSG00000016864	0.0927077	0.520026	GLT8D1	protein_coding	3	52694486	52706032	-1
ENSG00000017260	0.729854	1.84113e-10	ATP2C1	protein_coding	3	130850595	131016712	1
ENSG00000017427	0.0219127	0.96335	IGF1	protein_coding	12	102395874	102481744	-1
ENSG00000017483	0.302793	0.00180178	SLC38A5	protein_coding	X	48458537	48470260	-1
ENSG00000017797	-0.0572046	0.723704	RALBP1	protein_coding	18	9475009	9538114	1
ENSG00000018189	-0.304468	0.181079	RUFY3	protein_coding	4	70704204	70808619	1
ENSG00000018236	-0.0345731	0.932157	CNTN1	protein_coding	12	40692439	41072415	1
ENSG00000018280	1.07764	0.0305611	SLC11A1	protein_coding	2	218382029	218396894	1
ENSG00000018408	0.0936546	0.491212	WWTR1	protein_coding	3	149517235	149736714	-1
ENSG00000018510	-0.236164	0.0736006	AGPS	protein_coding	2	177392746	177567024	1
ENSG00000018610	-0.372625	0.00806768	STEEP1	protein_coding	X	119538149	119565409	-1
ENSG00000018699	-0.773471	0.000116418	TTC27	protein_coding	2	32628032	32821051	1
ENSG00000019144	-0.0611665	0.878538	PHLDB1	protein_coding	11	118606440	118658031	1
ENSG00000019186	-0.769394	0.0242256	CYP24A1	protein_coding	20	54153446	54173986	-1
ENSG00000019485	-0.244749	0.170043	PRDM11	protein_coding	11	45095806	45235110	1
ENSG00000019505	-0.195718	0.558486	SYT13	protein_coding	11	45240302	45286341	-1
ENSG00000019549	1.32174	8.1958e-13	SNAI2	protein_coding	8	48917598	48921740	-1
ENSG00000019582	-0.295116	0.147655	CD74	protein_coding	5	150401637	150412969	-1
ENSG00000019991	0.249386	0.247268	HGF	protein_coding	7	81699010	81770438	-1
ENSG00000019995	0.326524	0.0532263	ZRANB1	protein_coding	10	124942123	124988189	1
ENSG00000020129	-0.35412	0.00156609	NCDN	protein_coding	1	35557473	35567274	1
ENSG00000020181	0.165664	0.610345	ADGRA2	protein_coding	8	37784191	37844896	1
ENSG00000020256	0.0810069	0.609513	ZFP64	protein_coding	20	52051663	52204308	-1
ENSG00000020426	-0.393303	0.020185	MNAT1	protein_coding	14	60734742	60969965	1
ENSG00000020577	1.37032	4.12683e-20	SAMD4A	protein_coding	14	54566117	54793315	1
ENSG00000020633	1.35955	1.54554e-22	RUNX3	protein_coding	1	24899511	24965121	-1
ENSG00000020922	-0.187641	0.139885	MRE11	protein_coding	11	94415570	94493885	-1
ENSG00000021300	0.278771	0.384419	PLEKHB1	protein_coding	11	73646178	73662819	1
ENSG00000021355	0.153254	0.287178	SERPINB1	protein_coding	6	2832332	2841959	-1
ENSG00000021574	-0.433239	0.00297203	SPAST	protein_coding	2	32063556	32157637	1
ENSG00000021645	-0.0732289	0.854797	NRXN3	protein_coding	14	78170373	79868291	1
ENSG00000021762	-1.17221	3.2919e-20	OSBPL5	protein_coding	11	3087107	3166739	-1
ENSG00000021776	-0.0800441	0.609921	AQR	protein_coding	15	34851782	34969742	-1
ENSG00000021826	-0.421022	4.26533e-05	CPS1	protein_coding	2	210477682	210679107	1
ENSG00000022267	0.656727	1.65191e-12	FHL1	protein_coding	X	136146702	136211359	1
ENSG00000022277	-0.136298	0.289097	RTF2	protein_coding	20	56468585	56519449	1
ENSG00000022567	-0.455077	0.020231	SLC45A4	protein_coding	8	141207166	141308305	-1
ENSG00000022840	0.0653766	0.680617	RNF10	protein_coding	12	120533480	120577588	1
ENSG00000022976	-0.188383	0.540212	ZNF839	protein_coding	14	102317377	102342702	1
ENSG00000023041	0.106733	0.452875	ZDHHC6	protein_coding	10	112424428	112447572	-1
ENSG00000023171	-0.387451	0.00114274	GRAMD1B	protein_coding	11	123358428	123627774	1
ENSG00000023191	0.14839	0.306974	RNH1	protein_coding	11	494512	507300	-1
ENSG00000023228	-0.108243	0.418971	NDUFS1	protein_coding	2	206114817	206159509	-1
ENSG00000023287	0.386338	0.00178832	RB1CC1	protein_coding	8	52622458	52745843	-1
ENSG00000023318	-0.0556803	0.782086	ERP44	protein_coding	9	99979185	100099052	-1
ENSG00000023330	0.000792304	0.995895	ALAS1	protein_coding	3	52198086	52214327	1
ENSG00000023445	1.12867	3.07447e-07	BIRC3	protein_coding	11	102317484	102339403	1
ENSG00000023516	0.370704	0.00601369	AKAP11	protein_coding	13	42272152	42323261	1
ENSG00000023572	-0.4544	0.00646842	GLRX2	protein_coding	1	193090866	193106114	-1
ENSG00000023608	-0.182669	0.449623	SNAPC1	protein_coding	14	61762420	61796428	1
ENSG00000023697	0.0293898	0.909647	DERA	protein_coding	12	15911302	16037381	1
ENSG00000023734	-0.152773	0.208192	STRAP	protein_coding	12	15882387	15903478	1
ENSG00000023839	0.107319	0.785075	ABCC2	protein_coding	10	99782640	99852594	1
ENSG00000023892	0.0260619	0.917983	DEF6	protein_coding	6	35297818	35321771	1
ENSG00000023902	0.295763	0.231519	PLEKHO1	protein_coding	1	150149183	150164720	1
ENSG00000023909	-0.818785	9.14256e-12	GCLM	protein_coding	1	93885199	93909456	-1
ENSG00000024048	-0.351263	0.0161527	UBR2	protein_coding	6	42564029	42693505	1
ENSG00000024422	1.05706	2.23478e-35	EHD2	protein_coding	19	47713422	47743134	1
ENSG00000024526	-0.521795	1.03469e-06	DEPDC1	protein_coding	1	68474152	68497221	-1
ENSG00000024862	0.154473	0.568094	CCDC28A	protein_coding	6	138773769	138793319	1
ENSG00000025039	4.08179	2.24958e-39	RRAGD	protein_coding	6	89364616	89412273	-1
ENSG00000025156	-0.0373746	0.893803	HSF2	protein_coding	6	122399551	122433119	1
ENSG00000025293	0.267075	0.0818074	PHF20	protein_coding	20	35771974	35950370	1
ENSG00000025423	-0.262423	0.41552	HSD17B6	protein_coding	12	56752161	56787790	1
ENSG00000025434	-0.279214	0.0950961	NR1H3	protein_coding	11	47248300	47269033	1
ENSG00000025708	-0.453488	0.0138767	TYMP	protein_coding	22	50525752	50530032	-1
ENSG00000025770	-0.0809072	0.671352	NCAPH2	protein_coding	22	50508224	50524780	1
ENSG00000025772	-0.248045	0.0256657	TOMM34	protein_coding	20	44942130	44960397	-1
ENSG00000025796	0.317159	0.00342239	SEC63	protein_coding	6	107867756	107958208	-1
ENSG00000025800	-0.161619	0.167665	KPNA6	protein_coding	1	32108056	32176563	1
ENSG00000026025	1.00733	1.54554e-22	VIM	protein_coding	10	17228241	17237593	1
ENSG00000026036	-1.2795	0.00372107	RTEL1-TNFRSF6B	protein_coding	20	63659300	63698684	1
ENSG00000026103	0.0481443	0.850505	FAS	protein_coding	10	88953813	89029605	1
ENSG00000026297	0.881046	9.05025e-12	RNASET2	protein_coding	6	166922113	166957191	-1
ENSG00000026508	0.709607	2.16413e-16	CD44	protein_coding	11	35138882	35232402	1
ENSG00000026559	-1.01975	1.87948e-09	KCNG1	protein_coding	20	51003656	51023107	-1
ENSG00000026652	0.042679	0.882335	AGPAT4	protein_coding	6	161129967	161274061	-1
ENSG00000026950	-0.192768	0.395803	BTN3A1	protein_coding	6	26402237	26415208	1
ENSG00000027001	-0.457226	0.028852	MIPEP	protein_coding	13	23730189	23889400	-1
ENSG00000027075	0.357939	0.140669	PRKCH	protein_coding	14	61187559	61550976	1
ENSG00000027697	0.0603881	0.747989	IFNGR1	protein_coding	6	137197483	137219449	-1
ENSG00000027847	0.490045	0.000807511	B4GALT7	protein_coding	5	177600132	177610330	1
ENSG00000027869	-0.148154	0.68544	SH2D2A	protein_coding	1	156806243	156816848	-1
ENSG00000028116	-0.213106	0.319185	VRK2	protein_coding	2	57907629	58159920	1
ENSG00000028137	1.057	3.00086e-05	TNFRSF1B	protein_coding	1	12166991	12209228	1
ENSG00000028203	-0.125945	0.438043	VEZT	protein_coding	12	95217746	95302799	1
ENSG00000028310	0.0309904	0.893773	BRD9	protein_coding	5	850291	892801	-1
ENSG00000028528	0.0385845	0.794196	SNX1	protein_coding	15	64094123	64146090	1
ENSG00000028839	-0.159203	0.390904	TBPL1	protein_coding	6	133952170	133990432	1
ENSG00000029153	0.039639	0.880298	BMAL2	protein_coding	12	27332836	27425289	1
ENSG00000029363	-0.13427	0.209428	BCLAF1	protein_coding	6	136256627	136289851	-1
ENSG00000029364	0.245675	0.0374813	SLC39A9	protein_coding	14	69398015	69462390	1
ENSG00000029534	-0.0577676	0.88573	ANK1	protein_coding	8	41653220	41896741	-1
ENSG00000029639	0.485406	0.00264783	TFB1M	protein_coding	6	155256134	155314493	-1
ENSG00000029725	-0.193086	0.0812802	RABEP1	protein_coding	17	5282265	5386340	1
ENSG00000029993	-0.713915	2.57508e-09	HMGB3	protein_coding	X	150980509	150990771	1
ENSG00000030066	-0.135033	0.171954	NUP160	protein_coding	11	47778087	47848555	-1
ENSG00000030110	-0.676792	8.28965e-06	BAK1	protein_coding	6	33572547	33580293	-1
ENSG00000030419	0.378366	0.144243	IKZF2	protein_coding	2	212999691	213152427	-1
ENSG00000030582	0.540345	1.21278e-09	GRN	protein_coding	17	44345246	44353106	1
ENSG00000031003	-0.0141722	0.952597	FAM13B	protein_coding	5	137937960	138051961	-1
ENSG00000031081	0.144601	0.67828	ARHGAP31	protein_coding	3	119294383	119420714	1
ENSG00000031691	0.234451	0.150197	CENPQ	protein_coding	6	49463370	49493107	1
ENSG00000031698	0.207076	0.206184	SARS1	protein_coding	1	109213918	109238182	1
ENSG00000031823	0.0279481	0.888735	RANBP3	protein_coding	19	5916139	5978142	-1
ENSG00000032219	0.501019	0.00157991	ARID4A	protein_coding	14	58298504	58373887	1
ENSG00000032389	-0.0948589	0.643625	EIPR1	protein_coding	2	3188925	3377830	-1
ENSG00000032444	-0.129865	0.550912	PNPLA6	protein_coding	19	7534004	7561764	1
ENSG00000032742	-0.248756	0.251304	IFT88	protein_coding	13	20567138	20691444	1
ENSG00000033011	-0.410663	0.000659227	ALG1	protein_coding	16	5033702	5087379	1
ENSG00000033030	-0.168135	0.354472	ZCCHC8	protein_coding	12	122471600	122500932	-1
ENSG00000033050	-0.62398	8.05266e-05	ABCF2	protein_coding	7	151211484	151227205	-1
ENSG00000033100	0.281374	0.0285038	CHPF2	protein_coding	7	151232483	151240979	1
ENSG00000033122	0.312432	0.323763	LRRC7	protein_coding	1	69567922	70151945	1
ENSG00000033170	0.0619431	0.85034	FUT8	protein_coding	14	65410592	65744121	1
ENSG00000033178	0.259122	0.025565	UBA6	protein_coding	4	67612652	67701155	-1
ENSG00000033327	0.516078	0.00266496	GAB2	protein_coding	11	78215293	78418348	-1
ENSG00000033627	-0.0230909	0.907409	ATP6V0A1	protein_coding	17	42458844	42522582	1
ENSG00000033800	0.0203494	0.926321	PIAS1	protein_coding	15	68054309	68198603	1
ENSG00000033867	-0.379165	0.0155788	SLC4A7	protein_coding	3	27372721	27484420	-1
ENSG00000034152	-0.00313696	0.997587	MAP2K3	protein_coding	17	21284672	21315232	1
ENSG00000034510	0.654133	2.01338e-07	TMSB10	protein_coding	2	84905656	84906671	1
ENSG00000034533	-0.18613	0.505956	ASTE1	protein_coding	3	131013875	131027649	-1
ENSG00000034677	-0.0953235	0.463081	RNF19A	protein_coding	8	100257060	100336218	-1
ENSG00000034693	0.513738	0.000322165	PEX3	protein_coding	6	143450805	143490616	1
ENSG00000034713	-0.0219141	0.927804	GABARAPL2	protein_coding	16	75566375	75577881	1
ENSG00000035115	0.42676	0.0176713	SH3YL1	protein_coding	2	217730	266398	-1
ENSG00000035141	-0.473968	0.000108687	FAM136A	protein_coding	2	70295976	70302067	-1
ENSG00000035403	0.106078	0.539621	VCL	protein_coding	10	73995193	74121363	1
ENSG00000035499	-0.43099	0.00215889	DEPDC1B	protein_coding	5	60596912	60700190	-1
ENSG00000035664	0.278209	0.361754	DAPK2	protein_coding	15	63907036	64072033	-1
ENSG00000035681	-0.414436	0.00102898	NSMAF	protein_coding	8	58583508	58659853	-1
ENSG00000035687	-0.26668	0.0189925	ADSS2	protein_coding	1	244408494	244451909	-1
ENSG00000035862	0.346581	0.000516387	TIMP2	protein_coding	17	78852977	78925387	-1
ENSG00000035928	0.179515	0.113303	RFC1	protein_coding	4	39287456	39366375	-1
ENSG00000036054	0.0705177	0.753629	TBC1D23	protein_coding	3	100260992	100325251	1
ENSG00000036257	-0.0680486	0.677214	CUL3	protein_coding	2	224470150	224585397	-1
ENSG00000036549	0.0802784	0.577768	ZZZ3	protein_coding	1	77562416	77683419	-1
ENSG00000036672	-1.64763	1.72225e-07	USP2	protein_coding	11	119355215	119381711	-1
ENSG00000037042	-0.165567	0.469059	TUBG2	protein_coding	17	42659284	42667006	1
ENSG00000037241	-0.666698	1.97967e-07	RPL26L1	protein_coding	5	172958729	172969771	1
ENSG00000037280	0.157604	0.290381	FLT4	protein_coding	5	180601506	180649624	-1
ENSG00000037474	-0.0280985	0.843606	NSUN2	protein_coding	5	6599239	6633291	-1
ENSG00000037637	1.16633	8.4124e-31	FBXO42	protein_coding	1	16246840	16352480	-1
ENSG00000037749	-0.0564939	0.7769	MFAP3	protein_coding	5	154038959	154220478	1
ENSG00000037757	0.115562	0.542027	MRI1	protein_coding	19	13764522	13774282	1
ENSG00000037897	0.187032	0.355669	METTL1	protein_coding	12	57768471	57772119	-1
ENSG00000037965	0.128819	0.736179	HOXC8	protein_coding	12	54008985	54012769	1
ENSG00000038002	-0.00806098	0.985845	AGA	protein_coding	4	177430774	177442437	-1
ENSG00000038210	-0.0849952	0.656721	PI4K2B	protein_coding	4	25160663	25279204	1
ENSG00000038219	0.106086	0.463922	BOD1L1	protein_coding	4	13568738	13627725	-1
ENSG00000038274	-0.370111	0.00210484	MAT2B	protein_coding	5	163503114	163519558	1
ENSG00000038295	1.11712	6.81851e-16	TLL1	protein_coding	4	165873237	166104457	1
ENSG00000038358	-0.156783	0.243101	EDC4	protein_coding	16	67873052	67884499	1
ENSG00000038382	0.693547	1.37303e-15	TRIO	protein_coding	5	14143342	14532128	1
ENSG00000038427	3.25155	0.0274692	VCAN	protein_coding	5	83471618	83582303	1
ENSG00000038532	-0.0774691	0.731017	CLEC16A	protein_coding	16	10944539	11182186	1
ENSG00000039068	0.867048	0.0494325	CDH1	protein_coding	16	68737292	68835537	1
ENSG00000039123	-0.232669	0.0532969	MTREX	protein_coding	5	55307989	55425579	1
ENSG00000039139	0.0545462	0.900679	DNAH5	protein_coding	5	13690328	14011818	-1
ENSG00000039319	-0.311444	0.0272396	ZFYVE16	protein_coding	5	80408013	80483379	1
ENSG00000039523	0.031292	0.862146	RIPOR1	protein_coding	16	67518418	67546788	1
ENSG00000039537	0.0602254	0.777272	C6	protein_coding	5	41142116	41261438	-1
ENSG00000039560	-0.21623	0.098255	RAI14	protein_coding	5	34656328	34832612	1
ENSG00000039600	0.252513	0.287178	SOX30	protein_coding	5	157625679	157671480	-1
ENSG00000039650	-0.0609938	0.874758	PNKP	protein_coding	19	49859882	49878351	-1
ENSG00000040199	-0.45033	0.0224233	PHLPP2	protein_coding	16	71637835	71724701	-1
ENSG00000040275	0.164456	0.209824	SPDL1	protein_coding	5	169583636	169604778	1
ENSG00000040341	0.121479	0.498331	STAU2	protein_coding	8	73420369	73747708	-1
ENSG00000040487	-0.0714818	0.798538	SLC66A1	protein_coding	1	19312326	19329300	1
ENSG00000040531	-0.0666341	0.74309	CTNS	protein_coding	17	3636459	3663103	1
ENSG00000040608	0.157401	0.583879	RTN4R	protein_coding	22	20241415	20283246	-1
ENSG00000040633	0.0754472	0.648582	PHF23	protein_coding	17	7235029	7239722	-1
ENSG00000040933	-0.361805	0.0303387	INPP4A	protein_coding	2	98444854	98594392	1
ENSG00000041353	0.0610079	0.827091	RAB27B	protein_coding	18	54717860	54895516	1
ENSG00000041357	-0.38985	3.43287e-05	PSMA4	protein_coding	15	78540405	78552417	1
ENSG00000041515	0.654648	0.0151849	MYO16	protein_coding	13	108596152	109208005	1
ENSG00000041802	-0.456832	0.000156492	LSG1	protein_coding	3	194640791	194672463	-1
ENSG00000041880	0.0866963	0.656901	PARP3	protein_coding	3	51942345	51948867	1
ENSG00000041982	1.40307	1.20279e-35	TNC	protein_coding	9	115019575	115118207	-1
ENSG00000041988	-0.111642	0.6249	THAP3	protein_coding	1	6624868	6635586	1
ENSG00000042088	0.0098098	0.975665	TDP1	protein_coding	14	89954939	90044764	1
ENSG00000042286	-0.12914	0.453686	AIFM2	protein_coding	10	70098223	70132934	-1
ENSG00000042317	0.113378	0.755317	SPATA7	protein_coding	14	88384924	88470350	1
ENSG00000042429	-0.0899555	0.729295	MED17	protein_coding	11	93784227	93814963	1
ENSG00000042445	-0.410993	0.00109945	RETSAT	protein_coding	2	85341955	85354531	-1
ENSG00000042493	-0.0713196	0.700052	CAPG	protein_coding	2	85394753	85418432	-1
ENSG00000042753	-0.245959	0.0895187	AP2S1	protein_coding	19	46838136	46850846	-1
ENSG00000043093	-0.256761	0.0532969	DCUN1D1	protein_coding	3	182938074	182985953	-1
ENSG00000043143	-0.554878	0.000242245	JADE2	protein_coding	5	134524312	134583230	1
ENSG00000043355	0.282387	0.135824	ZIC2	protein_coding	13	99981784	99986765	1
ENSG00000043514	0.597143	8.8818e-09	TRIT1	protein_coding	1	39838110	39883511	-1
ENSG00000044090	0.0196434	0.926595	CUL7	protein_coding	6	43037617	43053943	-1
ENSG00000044115	0.274612	0.00374664	CTNNA1	protein_coding	5	138610967	138935034	1
ENSG00000044446	-0.4026	0.00588836	PHKA2	protein_coding	X	18892298	18984114	-1
ENSG00000044459	-0.161235	0.273372	CNTLN	protein_coding	9	17134982	17503923	1
ENSG00000044524	2.96232	1.04687e-81	EPHA3	protein_coding	3	89107621	89482134	1
ENSG00000044574	0.242098	0.0358165	HSPA5	protein_coding	9	125234853	125241382	-1
ENSG00000046604	0.369921	0.00070983	DSG2	protein_coding	18	31498177	31549008	1
ENSG00000046647	0.025594	0.947016	GEMIN8	protein_coding	X	14006726	14029893	-1
ENSG00000046651	0.200858	0.16834	OFD1	protein_coding	X	13734743	13777955	1
ENSG00000046653	0.187081	0.332013	GPM6B	protein_coding	X	13770939	13938638	-1
ENSG00000047056	-0.0801811	0.75422	WDR37	protein_coding	10	1049538	1160991	1
ENSG00000047188	-0.442682	0.000206977	YTHDC2	protein_coding	5	113513694	113595285	1
ENSG00000047230	-0.264487	0.084725	CTPS2	protein_coding	X	16587999	16712936	-1
ENSG00000047249	-0.30702	0.0163249	ATP6V1H	protein_coding	8	53715543	53843558	-1
ENSG00000047315	-0.189654	0.0696807	POLR2B	protein_coding	4	56977722	57031158	1
ENSG00000047346	0.13969	0.400318	ATOSA	protein_coding	15	52581317	52709817	-1
ENSG00000047365	-0.0841644	0.802371	ARAP2	protein_coding	4	35948221	36244514	-1
ENSG00000047410	0.215323	0.0318535	TPR	protein_coding	1	186311652	186375693	-1
ENSG00000047457	5.19795	4.17684e-14	CP	protein_coding	3	149162410	149221829	-1
ENSG00000047578	-0.047087	0.840044	KATNIP	protein_coding	16	27550133	27780344	1
ENSG00000047579	-0.339196	0.141046	DTNBP1	protein_coding	6	15522807	15663058	-1
ENSG00000047597	-0.218016	0.425263	XK	protein_coding	X	37685791	37732130	1
ENSG00000047621	-0.258247	0.124362	C12orf4	protein_coding	12	4487735	4538508	-1
ENSG00000047634	-0.0986347	0.615624	SCML1	protein_coding	X	17737449	17754988	1
ENSG00000047644	-0.204202	0.208371	WWC3	protein_coding	X	10015254	10144474	1
ENSG00000047662	0.182603	0.503574	FAM184B	protein_coding	4	17629306	17781621	-1
ENSG00000047849	0.192114	0.0481265	MAP4	protein_coding	3	47850690	48089272	-1
ENSG00000047932	0.0653007	0.726778	GOPC	protein_coding	6	117560269	117602542	-1
ENSG00000047936	0.398055	0.219226	ROS1	protein_coding	6	117287353	117425942	-1
ENSG00000048028	0.978688	4.46321e-16	USP28	protein_coding	11	113797874	113875572	-1
ENSG00000048052	0.463151	0.176097	HDAC9	protein_coding	7	18086949	19002416	1
ENSG00000048140	-0.795957	2.60063e-08	TSPAN17	protein_coding	5	176647387	176659054	1
ENSG00000048162	-0.395548	0.00315059	NOP16	protein_coding	5	176383946	176388927	-1
ENSG00000048342	-0.834933	4.80115e-09	CC2D2A	protein_coding	4	15469865	15601552	1
ENSG00000048392	-0.205255	0.259926	RRM2B	protein_coding	8	102204502	102238961	-1
ENSG00000048405	0.0478546	0.848102	ZNF800	protein_coding	7	127346790	127431924	-1
ENSG00000048471	-0.211783	0.294985	SNX29	protein_coding	16	11976734	12574287	1
ENSG00000048540	-0.0694317	0.779269	LMO3	protein_coding	12	16548372	16610594	-1
ENSG00000048544	-0.419897	0.000754557	MRPS10	protein_coding	6	42206807	42217861	-1
ENSG00000048649	0.315073	0.00547864	RSF1	protein_coding	11	77660009	77820869	-1
ENSG00000048707	-0.145778	0.374653	VPS13D	protein_coding	1	12230030	12512047	1
ENSG00000048740	2.5591	2.32366e-50	CELF2	protein_coding	10	10798397	11336675	1
ENSG00000048828	0.00167403	0.992664	FAM120A	protein_coding	9	93451685	93566112	1
ENSG00000048991	-0.26813	0.0447056	R3HDM1	protein_coding	2	135531455	135725270	1
ENSG00000049089	-0.260888	0.386944	COL9A2	protein_coding	1	40300489	40317813	-1
ENSG00000049130	0.167132	0.22099	KITLG	protein_coding	12	88492793	88580851	-1
ENSG00000049167	-0.216625	0.308773	ERCC8	protein_coding	5	60866454	60945073	-1
ENSG00000049192	-0.295466	0.0527816	ADAMTS6	protein_coding	5	65148738	65481920	-1
ENSG00000049239	0.639915	0.00171357	H6PD	protein_coding	1	9234774	9271337	1
ENSG00000049245	-0.0442338	0.809993	VAMP3	protein_coding	1	7771296	7781432	1
ENSG00000049246	-0.315302	0.346121	PER3	protein_coding	1	7784291	7845177	1
ENSG00000049247	0.186113	0.541796	UTS2	protein_coding	1	7843083	7853512	-1
ENSG00000049323	0.45761	0.000103646	LTBP1	protein_coding	2	32946953	33399509	1
ENSG00000049449	0.0453028	0.809857	RCN1	protein_coding	11	32091074	32105722	1
ENSG00000049540	-0.556585	0.0412159	ELN	protein_coding	7	74027789	74069907	1
ENSG00000049541	0.0946739	0.54857	RFC2	protein_coding	7	74231499	74254458	-1
ENSG00000049618	0.21876	0.0573287	ARID1B	protein_coding	6	156776020	157210779	1
ENSG00000049656	0.110438	0.362127	CLPTM1L	protein_coding	5	1317752	1345099	-1
ENSG00000049759	1.23927	5.42612e-32	NEDD4L	protein_coding	18	58044226	58401540	1
ENSG00000049768	-0.125277	0.522961	FOXP3	protein_coding	X	49250438	49264800	-1
ENSG00000049769	0.0592388	0.891122	PPP1R3F	protein_coding	X	49269793	49301461	1
ENSG00000049860	-0.046559	0.783925	HEXB	protein_coding	5	74640023	74722647	1
ENSG00000049883	-0.14721	0.364215	PTCD2	protein_coding	5	72320367	72368395	1
ENSG00000050130	-0.0688202	0.707181	JKAMP	protein_coding	14	59484443	59505410	1
ENSG00000050165	0.683688	3.43287e-05	DKK3	protein_coding	11	11956207	12009769	-1
ENSG00000050327	0.148664	0.542036	ARHGEF5	protein_coding	7	144355288	144380632	1
ENSG00000050344	0.14588	0.684089	NFE2L3	protein_coding	7	26152198	26187137	1
ENSG00000050393	-0.0541661	0.789631	MCUR1	protein_coding	6	13786557	13814568	-1
ENSG00000050405	-0.428691	0.154348	LIMA1	protein_coding	12	50175788	50283520	-1
ENSG00000050426	0.204335	0.142145	LETMD1	protein_coding	12	51047962	51060424	1
ENSG00000050438	0.0393587	0.890068	SLC4A8	protein_coding	12	51391317	51515763	1
ENSG00000050555	0.310183	0.215206	LAMC3	protein_coding	9	131009174	131094473	1
ENSG00000050628	-0.0981278	0.759865	PTGER3	protein_coding	1	70852353	71047816	-1
ENSG00000050730	0.172645	0.457388	TNIP3	protein_coding	4	121131408	121227466	-1
ENSG00000050748	-0.0427709	0.802406	MAPK9	protein_coding	5	180233143	180292099	-1
ENSG00000050820	0.204688	0.21043	BCAR1	protein_coding	16	75228181	75268053	-1
ENSG00000051009	-0.0811146	0.732533	FHIP1B	protein_coding	11	6211345	6234711	-1
ENSG00000051108	0.395754	0.000886447	HERPUD1	protein_coding	16	56932142	56944864	1
ENSG00000051128	0.125688	0.617698	HOMER3	protein_coding	19	18929201	18941261	-1
ENSG00000051180	-0.0268757	0.923387	RAD51	protein_coding	15	40694774	40732340	1
ENSG00000051341	-0.129073	0.574921	POLQ	protein_coding	3	121431431	121545988	-1
ENSG00000051382	-0.0629977	0.795986	PIK3CB	protein_coding	3	138652698	138834928	-1
ENSG00000051523	0.0811615	0.623609	CYBA	protein_coding	16	88643275	88651083	-1
ENSG00000051596	0.00491606	0.985767	THOC3	protein_coding	5	175917873	176034680	-1
ENSG00000051620	-0.40438	0.0343116	HEBP2	protein_coding	6	138403531	138422197	1
ENSG00000051825	-0.201252	0.16834	MPHOSPH9	protein_coding	12	123152320	123244014	-1
ENSG00000052126	-0.0282707	0.885428	PLEKHA5	protein_coding	12	19129669	19376400	1
ENSG00000052344	1.63267	0.00451106	PRSS8	protein_coding	16	31131433	31135727	-1
ENSG00000052723	-0.184198	0.116588	SIKE1	protein_coding	1	114769479	114780685	-1
ENSG00000052749	-0.700368	2.22004e-07	RRP12	protein_coding	10	97356358	97426076	-1
ENSG00000052795	0.757798	3.44431e-05	FNIP2	protein_coding	4	158769026	158908050	1
ENSG00000052802	0.0121513	0.964835	MSMO1	protein_coding	4	165327667	165343164	1
ENSG00000052841	0.144735	0.225927	TTC17	protein_coding	11	43358920	43494933	1
ENSG00000053108	0.538943	0.000122031	FSTL4	protein_coding	5	133196455	133612541	-1
ENSG00000053254	1.10885	1.52303e-25	FOXN3	protein_coding	14	89124871	89619149	-1
ENSG00000053371	0.274206	0.0538761	AKR7A2	protein_coding	1	19303965	19312144	-1
ENSG00000053372	-0.314393	0.0061511	MRTO4	protein_coding	1	19251805	19260128	1
ENSG00000053438	0.0216951	0.962101	NNAT	protein_coding	20	37521206	37523690	1
ENSG00000053501	0.00480155	0.990041	USE1	protein_coding	19	17215346	17219829	1
ENSG00000053524	0.26685	0.337958	MCF2L2	protein_coding	3	183178041	183428778	-1
ENSG00000053702	0.072069	0.863291	NRIP2	protein_coding	12	2825348	2835544	-1
ENSG00000053747	0.198464	0.229491	LAMA3	protein_coding	18	23689453	23956222	1
ENSG00000053770	-0.244094	0.0789053	AP5M1	protein_coding	14	57268924	57298742	1
ENSG00000053900	-0.307097	0.0437547	ANAPC4	protein_coding	4	25377263	25418498	1
ENSG00000053918	1.0659	0.0276031	KCNQ1	protein_coding	11	2444654	2849105	1
ENSG00000054116	-0.248207	0.0445849	TRAPPC3	protein_coding	1	36136570	36156053	-1
ENSG00000054118	0.0562139	0.68468	THRAP3	protein_coding	1	36224432	36305357	1
ENSG00000054148	0.255349	0.0677582	PHPT1	protein_coding	9	136848724	136851027	1
ENSG00000054179	0.858876	0.0241969	ENTPD2	protein_coding	9	137048107	137054061	-1
ENSG00000054219	-0.145998	0.661626	LY75	protein_coding	2	159803355	159904756	-1
ENSG00000054267	0.144125	0.354134	ARID4B	protein_coding	1	235131634	235328219	-1
ENSG00000054277	0.401423	0.0955551	OPN3	protein_coding	1	241590102	241677376	-1
ENSG00000054282	-0.141983	0.526286	SDCCAG8	protein_coding	1	243256034	243500091	1
ENSG00000054356	8.61411	2.54585e-23	PTPRN	protein_coding	2	219289623	219309648	-1
ENSG00000054392	0.304056	0.35295	HHAT	protein_coding	1	210328252	210676296	1
ENSG00000054523	-0.0257419	0.899688	KIF1B	protein_coding	1	10210570	10381603	1
ENSG00000054598	-0.00324355	0.990515	FOXC1	protein_coding	6	1609915	1613897	1
ENSG00000054611	0.764219	1.32957e-08	TBC1D22A	protein_coding	22	46762617	47175699	1
ENSG00000054654	0.675193	1.20274e-05	SYNE2	protein_coding	14	63761899	64226433	1
ENSG00000054690	0.605566	0.00822186	PLEKHH1	protein_coding	14	67533290	67589612	1
ENSG00000054793	-0.102306	0.455111	ATP9A	protein_coding	20	51596514	51768390	-1
ENSG00000054938	0.0828723	0.801306	CHRDL2	protein_coding	11	74696429	74731426	-1
ENSG00000054965	0.646925	4.12383e-11	FAM168A	protein_coding	11	73400487	73598189	-1
ENSG00000054967	0.97565	5.39013e-10	RELT	protein_coding	11	73376399	73397474	1
ENSG00000054983	0.0203444	0.96611	GALC	protein_coding	14	87837820	87993665	-1
ENSG00000055044	-0.316141	0.00120934	NOP58	protein_coding	2	202265736	202303661	1
ENSG00000055070	-0.10204	0.443309	SZRD1	protein_coding	1	16352575	16398145	1
ENSG00000055130	0.0413585	0.809802	CUL1	protein_coding	7	148697914	148801110	1
ENSG00000055147	-0.423536	0.00711005	FAM114A2	protein_coding	5	153990148	154038936	-1
ENSG00000055163	-0.0955681	0.589163	CYFIP2	protein_coding	5	157266079	157395595	1
ENSG00000055208	0.27	0.0148673	TAB2	protein_coding	6	149218641	149411613	1
ENSG00000055211	0.358556	0.0207875	GINM1	protein_coding	6	149566294	149591748	1
ENSG00000055332	-0.406873	0.000587907	EIF2AK2	protein_coding	2	37099210	37157522	-1
ENSG00000055483	-0.0816478	0.64575	USP36	protein_coding	17	78787381	78841441	-1
ENSG00000055609	0.657785	2.74172e-06	KMT2C	protein_coding	7	152134922	152436644	-1
ENSG00000055732	-0.282209	0.28244	MCOLN3	protein_coding	1	85018082	85048500	-1
ENSG00000055813	0.149014	0.518075	CCDC85A	protein_coding	2	56183990	56386172	1
ENSG00000055917	0.254694	0.0109013	PUM2	protein_coding	2	20248691	20352234	-1
ENSG00000055950	-0.214709	0.125239	MRPL43	protein_coding	10	100969458	100987515	-1
ENSG00000056050	-0.309249	0.0401851	HPF1	protein_coding	4	169729470	169757944	-1
ENSG00000056097	-0.0449876	0.788585	ZFR	protein_coding	5	32354350	32444740	-1
ENSG00000056277	-0.0983126	0.783807	ZNF280C	protein_coding	X	130202707	130268899	-1
ENSG00000056558	0.195221	0.556977	TRAF1	protein_coding	9	120902393	120929173	-1
ENSG00000056586	-0.11164	0.458908	RC3H2	protein_coding	9	122844556	122905359	-1
ENSG00000056736	-0.293939	0.174364	IL17RB	protein_coding	3	53846568	53865794	1
ENSG00000056972	-0.274974	0.181896	TRAF3IP2	protein_coding	6	111555381	111606906	-1
ENSG00000056998	-0.393386	0.249266	GYG2	protein_coding	X	2828822	2882818	1
ENSG00000057019	0.744629	9.98061e-09	DCBLD2	protein_coding	3	98795941	98901695	-1
ENSG00000057252	-0.688139	6.17454e-07	SOAT1	protein_coding	1	179293714	179358680	1
ENSG00000057294	1.77249	2.51978e-15	PKP2	protein_coding	12	32790745	32896798	-1
ENSG00000057608	-0.0224425	0.893803	GDI2	protein_coding	10	5765223	5842132	-1
ENSG00000057657	0.774292	0.00676907	PRDM1	protein_coding	6	105993463	106109939	1
ENSG00000057663	0.16302	0.31245	ATG5	protein_coding	6	106045423	106325791	-1
ENSG00000057704	0.114354	0.767915	TMCC3	protein_coding	12	94567122	94650557	-1
ENSG00000057757	-0.405982	0.00028098	PITHD1	protein_coding	1	23778418	23788232	1
ENSG00000057935	0.13511	0.387973	MTA3	protein_coding	2	42494569	42756947	1
ENSG00000058056	-0.286776	0.0197282	USP13	protein_coding	3	179653032	179804366	1
ENSG00000058063	0.119024	0.539405	ATP11B	protein_coding	3	182793503	182921629	1
ENSG00000058085	-0.118374	0.697919	LAMC2	protein_coding	1	183186238	183245127	1
ENSG00000058091	0.386046	0.000963012	CDK14	protein_coding	7	90466424	91210590	1
ENSG00000058262	0.159126	0.161454	SEC61A1	protein_coding	3	128051641	128071705	1
ENSG00000058272	0.235638	0.0219781	PPP1R12A	protein_coding	12	79773563	79935460	-1
ENSG00000058453	-0.202596	0.322632	CROCC	protein_coding	1	16740273	16972964	1
ENSG00000058600	-0.249493	0.0262555	POLR3E	protein_coding	16	22297375	22335101	1
ENSG00000058668	0.577026	1.61314e-05	ATP2B4	protein_coding	1	203626832	203744081	1
ENSG00000058673	-0.0835487	0.748996	ZC3H11A	protein_coding	1	203795623	203854999	1
ENSG00000058729	-0.49665	0.000196118	RIOK2	protein_coding	5	97160867	97183247	-1
ENSG00000058799	-0.248775	0.186396	YIPF1	protein_coding	1	53851719	53889798	-1
ENSG00000058804	0.523837	3.2426e-09	NDC1	protein_coding	1	53765478	53838463	-1
ENSG00000059122	-0.57065	1.01262e-05	FLYWCH1	protein_coding	16	2911931	2951208	1
ENSG00000059145	-0.231779	0.0721813	UNKL	protein_coding	16	1363205	1414751	-1
ENSG00000059377	-0.0891104	0.825434	TBXAS1	protein_coding	7	139777051	140020325	1
ENSG00000059378	-0.349057	0.0465457	PARP12	protein_coding	7	140023749	140062951	-1
ENSG00000059573	0.662475	1.47788e-08	ALDH18A1	protein_coding	10	95605941	95656711	-1
ENSG00000059588	0.0170934	0.941325	TARBP1	protein_coding	1	234391313	234479179	-1
ENSG00000059691	-0.0411741	0.850327	GATB	protein_coding	4	151670504	151761007	-1
ENSG00000059728	0.420648	0.0186511	MXD1	protein_coding	2	69897688	69942945	1
ENSG00000059758	0.118027	0.50468	CDK17	protein_coding	12	96278261	96400480	-1
ENSG00000059769	1.13131	3.80714e-17	DNAJC25	protein_coding	9	111631334	111654351	1
ENSG00000059804	3.66957	1.31947e-186	SLC2A3	protein_coding	12	7919230	8019007	-1
ENSG00000059915	0.423234	0.166468	PSD	protein_coding	10	102402617	102421539	-1
ENSG00000060069	0.958713	2.87419e-11	CTDP1	protein_coding	18	79679803	79754503	1
ENSG00000060138	0.314739	0.000490247	YBX3	protein_coding	12	10699089	10723323	-1
ENSG00000060140	0.0820676	0.841668	STYK1	protein_coding	12	10618923	10674318	-1
ENSG00000060237	-0.0336038	0.834981	WNK1	protein_coding	12	752579	911452	1
ENSG00000060339	-0.292541	0.0196116	CCAR1	protein_coding	10	68721012	68792377	1
ENSG00000060491	0.21896	0.078121	OGFR	protein_coding	20	62804835	62814000	1
ENSG00000060558	0.106608	0.601096	GNA15	protein_coding	19	3136033	3163749	1
ENSG00000060642	0.432765	0.0134451	PIGV	protein_coding	1	26787054	26800659	1
ENSG00000060656	1.58916	1.88677e-24	PTPRU	protein_coding	1	29236516	29326813	1
ENSG00000060688	-0.099445	0.520485	SNRNP40	protein_coding	1	31259568	31296788	-1
ENSG00000060718	0.0868235	0.715399	COL11A1	protein_coding	1	102876467	103108872	-1
ENSG00000060749	0.155935	0.270565	QSER1	protein_coding	11	32892811	32993316	1
ENSG00000060762	-0.398892	0.0078389	MPC1	protein_coding	6	166364919	166383013	-1
ENSG00000060971	-0.461312	0.000765949	ACAA1	protein_coding	3	38103129	38137242	-1
ENSG00000060982	-0.088448	0.810554	BCAT1	protein_coding	12	24810024	24949101	-1
ENSG00000061273	0.0449187	0.827091	HDAC7	protein_coding	12	47782722	47833132	-1
ENSG00000061455	0.121679	0.64976	PRDM6	protein_coding	5	123089241	123194266	1
ENSG00000061656	3.55928	4.28806e-142	SPAG4	protein_coding	20	35615829	35621094	1
ENSG00000061676	-0.121105	0.311905	NCKAP1	protein_coding	2	182909115	183038858	-1
ENSG00000061794	-0.332045	0.00599951	MRPS35	protein_coding	12	27710822	27756295	1
ENSG00000061936	-0.070114	0.726502	SFSWAP	protein_coding	12	131711081	131799738	1
ENSG00000061938	0.217995	0.211556	TNK2	protein_coding	3	195863364	195911945	-1
ENSG00000061987	-0.0849513	0.683717	MON2	protein_coding	12	62466817	62600476	1
ENSG00000062038	0.23313	0.383049	CDH3	protein_coding	16	68636189	68727468	1
ENSG00000062194	0.0355484	0.835922	GPBP1	protein_coding	5	57173948	57264679	1
ENSG00000062282	-0.499457	0.159085	DGAT2	protein_coding	11	75759512	75801535	1
ENSG00000062370	0.167416	0.60032	ZNF112	protein_coding	19	44326555	44367217	-1
ENSG00000062485	-0.254239	0.0133963	CS	protein_coding	12	56271699	56300391	-1
ENSG00000062582	-0.0719707	0.846978	MRPS24	protein_coding	7	43866558	43869893	-1
ENSG00000062598	-0.301555	0.0511733	ELMO2	protein_coding	20	46366050	46432985	-1
ENSG00000062650	0.0786572	0.619309	WAPL	protein_coding	10	86435256	86521792	-1
ENSG00000062716	-0.202259	0.147966	VMP1	protein_coding	17	59707192	59842255	1
ENSG00000062725	-0.102492	0.550912	APPBP2	protein_coding	17	60443158	60526242	-1
ENSG00000062822	0.157137	0.212248	POLD1	protein_coding	19	50384204	50418018	1
ENSG00000063015	-1.13834	0.0437251	SEZ6	protein_coding	17	28954901	29006440	-1
ENSG00000063046	0.624677	9.70283e-14	EIF4B	protein_coding	12	53006282	53042215	1
ENSG00000063127	0.0566038	0.843813	SLC6A16	protein_coding	19	49289638	49325215	-1
ENSG00000063169	-0.0985973	0.748277	BICRA	protein_coding	19	47608196	47703277	1
ENSG00000063176	-0.36696	0.0739094	SPHK2	protein_coding	19	48619291	48630717	1
ENSG00000063177	0.155352	0.13996	RPL18	protein_coding	19	48615328	48619184	-1
ENSG00000063180	0.0647565	0.852566	CA11	protein_coding	19	48637946	48646187	-1
ENSG00000063241	-0.634372	0.00101331	ISOC2	protein_coding	19	55452985	55462343	-1
ENSG00000063244	-0.00914653	0.964511	U2AF2	protein_coding	19	55654146	55674716	1
ENSG00000063245	0.37611	0.000139761	EPN1	protein_coding	19	55675226	55709858	1
ENSG00000063322	-0.340538	0.00402835	MED29	protein_coding	19	39391303	39400641	1
ENSG00000063438	0.246756	0.0831967	AHRR	protein_coding	5	321714	438291	1
ENSG00000063587	-0.464889	0.0239289	ZNF275	protein_coding	X	153334147	153360110	1
ENSG00000063601	0.0879116	0.568031	MTMR1	protein_coding	X	150692971	150765108	1
ENSG00000063660	0.223963	0.111139	GPC1	protein_coding	2	240435663	240468076	1
ENSG00000063761	-1.15248	6.92515e-05	ADCK1	protein_coding	14	77800109	77935014	1
ENSG00000063854	1.10252	8.31154e-23	HAGH	protein_coding	16	1795620	1827157	-1
ENSG00000063978	0.338549	0.000522979	RNF4	protein_coding	4	2462220	2515857	1
ENSG00000064012	-0.320629	0.00607735	CASP8	protein_coding	2	201233443	201361836	1
ENSG00000064042	0.63033	1.41362e-11	LIMCH1	protein_coding	4	41359607	41700044	1
ENSG00000064102	0.654689	3.40585e-10	INTS13	protein_coding	12	26905181	26938326	-1
ENSG00000064115	0.0801331	0.613931	TM7SF3	protein_coding	12	26971579	27014434	-1
ENSG00000064195	-0.24465	0.167264	DLX3	protein_coding	17	49990005	49995224	-1
ENSG00000064199	-0.278867	0.404968	SPA17	protein_coding	11	124673844	124697518	1
ENSG00000064205	0.815547	2.34527e-13	CCN5	protein_coding	20	44714844	44728509	1
ENSG00000064225	1.09688	0.000975042	ST3GAL6	protein_coding	3	98732236	98821201	1
ENSG00000064270	0.777163	0.076012	ATP2C2	protein_coding	16	84368527	84464187	1
ENSG00000064309	0.336541	0.0703931	CDON	protein_coding	11	125955796	126063335	-1
ENSG00000064313	-0.109593	0.448528	TAF2	protein_coding	8	119730774	119832863	-1
ENSG00000064393	0.388818	0.00430323	HIPK2	protein_coding	7	139561570	139777998	-1
ENSG00000064419	-0.0991962	0.437117	TNPO3	protein_coding	7	128954180	129055173	-1
ENSG00000064490	-0.529005	0.000199032	RFXANK	protein_coding	19	19192229	19201869	1
ENSG00000064545	-0.077221	0.700052	TMEM161A	protein_coding	19	19119169	19138513	-1
ENSG00000064547	0.0145603	0.975528	LPAR2	protein_coding	19	19623655	19628930	-1
ENSG00000064601	0.145468	0.173387	CTSA	protein_coding	20	45890144	45898949	1
ENSG00000064607	-0.0524474	0.810355	SUGP2	protein_coding	19	18990888	19034023	-1
ENSG00000064651	0.697192	5.82793e-10	SLC12A2	protein_coding	5	128083766	128189677	1
ENSG00000064652	-0.234739	0.253721	SNX24	protein_coding	5	122843439	123029354	1
ENSG00000064655	1.38768	0.0351457	EYA2	protein_coding	20	46894624	47188844	1
ENSG00000064666	-0.023593	0.922102	CNN2	protein_coding	19	1026586	1039068	1
ENSG00000064687	0.300138	0.024184	ABCA7	protein_coding	19	1039997	1065572	1
ENSG00000064692	-0.00148838	0.997216	SNCAIP	protein_coding	5	122311354	122464219	1
ENSG00000064703	-0.361422	0.0110886	DDX20	protein_coding	1	111754832	111775602	1
ENSG00000064726	0.237384	0.0291197	BTBD1	protein_coding	15	83016423	83067252	-1
ENSG00000064763	-0.194866	0.403701	FAR2	protein_coding	12	29149016	29341121	1
ENSG00000064932	0.475527	6.00966e-07	SBNO2	protein_coding	19	1107637	1174268	-1
ENSG00000064933	-0.0333142	0.894806	PMS1	protein_coding	2	189784085	189877629	1
ENSG00000064961	-0.1552	0.185702	HMG20B	protein_coding	19	3572777	3579088	1
ENSG00000064995	-0.127224	0.491426	TAF11	protein_coding	6	34877462	34889192	-1
ENSG00000064999	-0.0629709	0.749163	ANKS1A	protein_coding	6	34889255	35091406	1
ENSG00000065000	-0.0200392	0.911249	AP3D1	protein_coding	19	2100988	2164468	-1
ENSG00000065029	-0.0980524	0.59681	ZNF76	protein_coding	6	35258909	35295985	1
ENSG00000065054	0.121926	0.402305	NHERF2	protein_coding	16	2025356	2039026	1
ENSG00000065057	-0.514755	0.000282904	NTHL1	protein_coding	16	2039815	2047866	-1
ENSG00000065060	-0.197734	0.565196	BLTP3A	protein_coding	6	34792083	34877514	1
ENSG00000065135	0.0554435	0.732623	GNAI3	protein_coding	1	109548615	109600195	1
ENSG00000065150	0.185811	0.0686506	IPO5	protein_coding	13	97953658	98024296	1
ENSG00000065154	-0.383998	0.00393698	OAT	protein_coding	10	124397303	124418976	-1
ENSG00000065183	-0.49529	0.00013292	WDR3	protein_coding	1	117929720	117966543	1
ENSG00000065243	-0.0981911	0.48663	PKN2	protein_coding	1	88684222	88836255	1
ENSG00000065268	-0.403923	0.00287836	WDR18	protein_coding	19	984332	998438	1
ENSG00000065308	0.487864	2.87245e-06	TRAM2	protein_coding	6	52497408	52577060	-1
ENSG00000065325	-0.434546	0.13012	GLP2R	protein_coding	17	9822206	9892099	1
ENSG00000065328	0.263758	0.0582804	MCM10	protein_coding	10	13161558	13211110	1
ENSG00000065357	-0.17383	0.387973	DGKA	protein_coding	12	55927319	55954027	1
ENSG00000065361	0.114027	0.773603	ERBB3	protein_coding	12	56076799	56103505	1
ENSG00000065413	-0.45021	0.00846976	ANKRD44	protein_coding	2	196967017	197311173	-1
ENSG00000065427	-0.0657648	0.643323	KARS1	protein_coding	16	75627474	75648643	-1
ENSG00000065457	-0.473775	0.000828079	ADAT1	protein_coding	16	75596868	75623300	-1
ENSG00000065485	-0.0177451	0.948844	PDIA5	protein_coding	3	123067025	123225227	1
ENSG00000065491	-0.0624854	0.826703	TBC1D22B	protein_coding	6	37257772	37332970	1
ENSG00000065518	-0.547103	9.7019e-06	NDUFB4	protein_coding	3	120596328	120602507	1
ENSG00000065526	0.22247	0.0811285	SPEN	protein_coding	1	15836095	15940456	1
ENSG00000065534	-1.03357	0.00147841	MYLK	protein_coding	3	123610049	123884332	-1
ENSG00000065548	-0.19839	0.0712881	ZC3H15	protein_coding	2	186486253	186509361	1
ENSG00000065559	-0.0237428	0.922088	MAP2K4	protein_coding	17	12020829	12143830	1
ENSG00000065600	-0.23058	0.248374	PACC1	protein_coding	1	212363928	212414901	-1
ENSG00000065613	-0.0154275	0.940867	SLK	protein_coding	10	103967140	104029233	1
ENSG00000065615	0.329361	0.0207947	CYB5R4	protein_coding	6	83859656	83967423	1
ENSG00000065618	0.423927	0.115942	COL17A1	protein_coding	10	104031286	104085880	-1
ENSG00000065621	-0.499682	0.0227472	GSTO2	protein_coding	10	104268873	104304950	1
ENSG00000065665	0.182599	0.428104	SEC61A2	protein_coding	10	12129637	12169961	1
ENSG00000065675	0.0874999	0.76394	PRKCQ	protein_coding	10	6427143	6580301	-1
ENSG00000065717	0.267234	0.326825	TLE2	protein_coding	19	2997639	3047635	-1
ENSG00000065802	0.0854355	0.596403	ASB1	protein_coding	2	238426742	238452250	1
ENSG00000065809	0.0655145	0.650828	FAM107B	protein_coding	10	14518557	14774897	-1
ENSG00000065833	-0.373562	0.00180225	ME1	protein_coding	6	83210402	83431051	-1
ENSG00000065882	-0.0812231	0.678076	TBC1D1	protein_coding	4	37891084	38139175	1
ENSG00000065883	0.15505	0.233569	CDK13	protein_coding	7	39950121	40099580	1
ENSG00000065911	0.360035	0.208371	MTHFD2	protein_coding	2	74186172	74217565	1
ENSG00000065923	0.309197	0.0574951	SLC9A7	protein_coding	X	46599251	46759118	-1
ENSG00000065970	-0.127102	0.457729	FOXJ2	protein_coding	12	8032716	8055517	1
ENSG00000065978	-0.011265	0.951921	YBX1	protein_coding	1	42682418	42703805	1
ENSG00000065989	-0.0670436	0.775073	PDE4A	protein_coding	19	10416773	10469630	1
ENSG00000066027	-0.0362054	0.857415	PPP2R5A	protein_coding	1	212285410	212361853	1
ENSG00000066032	0.0199779	0.932243	CTNNA2	protein_coding	2	79185231	80648861	1
ENSG00000066044	-0.0541083	0.750896	ELAVL1	protein_coding	19	7958573	8005659	-1
ENSG00000066084	-0.451674	0.00150031	DIP2B	protein_coding	12	50504985	50748657	1
ENSG00000066117	-0.25264	0.019608	SMARCD1	protein_coding	12	50085200	50100707	1
ENSG00000066135	0.101538	0.605718	KDM4A	protein_coding	1	43650149	43705518	1
ENSG00000066136	-0.320781	0.0130871	NFYC	protein_coding	1	40691648	40771603	1
ENSG00000066230	0.656012	0.00751484	SLC9A3	protein_coding	5	470456	524449	-1
ENSG00000066248	1.10172	1.25448e-12	NGEF	protein_coding	2	232878701	233013256	-1
ENSG00000066279	-0.409772	1.6553e-05	ASPM	protein_coding	1	197084121	197146694	-1
ENSG00000066322	-0.137958	0.238685	ELOVL1	protein_coding	1	43363398	43368074	-1
ENSG00000066379	-0.654896	0.025626	POLR1H	protein_coding	6	30058899	30064909	1
ENSG00000066382	-0.48896	0.122348	MPPED2	protein_coding	11	30384493	30586872	-1
ENSG00000066405	0.0450343	0.919638	CLDN18	protein_coding	3	137998735	138033655	1
ENSG00000066422	0.1024	0.528698	ZBTB11	protein_coding	3	101648889	101677135	-1
ENSG00000066427	0.00384766	0.989075	ATXN3	protein_coding	14	92044496	92106621	-1
ENSG00000066455	0.0363258	0.880045	GOLGA5	protein_coding	14	92794305	92839947	1
ENSG00000066557	-0.451634	0.000203544	LRRC40	protein_coding	1	70144805	70205579	-1
ENSG00000066583	-0.192195	0.203645	ISOC1	protein_coding	5	129094749	129114028	1
ENSG00000066629	-0.113723	0.724833	EML1	protein_coding	14	99737693	99942060	1
ENSG00000066651	0.0149658	0.960072	TRMT11	protein_coding	6	125986479	126203817	1
ENSG00000066654	-0.0487189	0.795028	THUMPD1	protein_coding	16	20702816	20742084	-1
ENSG00000066697	0.91234	3.57752e-17	MSANTD3	protein_coding	9	100427143	100451734	1
ENSG00000066735	-0.173241	0.536463	KIF26A	protein_coding	14	104136454	104180894	1
ENSG00000066739	-0.443168	0.00467154	ATG2B	protein_coding	14	96279195	96363341	-1
ENSG00000066777	-0.12791	0.463922	ARFGEF1	protein_coding	8	67173511	67343781	-1
ENSG00000066827	0.228645	0.159444	ZFAT	protein_coding	8	134477788	134713049	-1
ENSG00000066855	-0.256912	0.0756535	MTFR1	protein_coding	8	65644734	65771261	1
ENSG00000066923	-0.140432	0.705235	STAG3	protein_coding	7	100177563	100214387	1
ENSG00000066926	-0.70202	4.06601e-08	FECH	protein_coding	18	57544377	57586732	-1
ENSG00000066933	0.0337458	0.906283	MYO9A	protein_coding	15	71822291	72118577	-1
ENSG00000067057	1.8256	2.01576e-108	PFKP	protein_coding	10	3066333	3137718	1
ENSG00000067064	-0.330609	0.00908295	IDI1	protein_coding	10	1039152	1049119	-1
ENSG00000067066	0.184574	0.244944	SP100	protein_coding	2	230415942	230545606	1
ENSG00000067082	0.498557	8.47183e-07	KLF6	protein_coding	10	3775996	3785281	-1
ENSG00000067113	0.0641579	0.832432	PLPP1	protein_coding	5	55424854	55534969	-1
ENSG00000067141	0.220368	0.440304	NEO1	protein_coding	15	73051710	73305205	1
ENSG00000067167	0.218001	0.066145	TRAM1	protein_coding	8	70573218	70608416	-1
ENSG00000067177	0.234222	0.121991	PHKA1	protein_coding	X	72578814	72714319	-1
ENSG00000067182	-0.208451	0.0820713	TNFRSF1A	protein_coding	12	6328757	6342114	-1
ENSG00000067191	0.266418	0.21363	CACNB1	protein_coding	17	39173453	39197702	-1
ENSG00000067208	-0.308977	0.0638175	EVI5	protein_coding	1	92508696	92792404	-1
ENSG00000067221	-0.725968	0.00133549	STOML1	protein_coding	15	73978926	73994622	-1
ENSG00000067225	1.46358	6.11075e-66	PKM	protein_coding	15	72199029	72231819	-1
ENSG00000067248	-0.888964	1.73547e-11	DHX29	protein_coding	5	55256055	55307694	-1
ENSG00000067334	-0.302302	0.00653295	DNTTIP2	protein_coding	1	93866284	93879918	-1
ENSG00000067365	-0.249219	0.223605	METTL22	protein_coding	16	8621683	8649654	1
ENSG00000067369	-0.145521	0.351919	TP53BP1	protein_coding	15	43403061	43510728	-1
ENSG00000067533	-0.285845	0.0503265	RRP15	protein_coding	1	218285293	218337983	1
ENSG00000067560	0.33274	9.01355e-05	RHOA	protein_coding	3	49359139	49412998	-1
ENSG00000067596	-0.208949	0.0796961	DHX8	protein_coding	17	43483865	43610338	1
ENSG00000067601	-0.197795	0.560759	PMS2P4	transcribed_unprocessed_pseudogene	7	67295608	67299424	-1
ENSG00000067606	0.110926	0.624235	PRKCZ	protein_coding	1	2050411	2185395	1
ENSG00000067704	0.996054	3.72872e-18	IARS2	protein_coding	1	220094132	220148041	1
ENSG00000067715	-0.0192961	0.96377	SYT1	protein_coding	12	78863993	79452008	1
ENSG00000067798	-0.309709	0.182107	NAV3	protein_coding	12	77324641	78213010	1
ENSG00000067829	0.0506739	0.747025	IDH3G	protein_coding	X	153785766	153794512	-1
ENSG00000067836	-0.447944	0.00422811	ROGDI	protein_coding	16	4796968	4802880	-1
ENSG00000067840	2.53827	3.33434e-30	PDZD4	protein_coding	X	153802166	153830565	-1
ENSG00000067900	0.168773	0.143293	ROCK1	protein_coding	18	20944612	21111813	-1
ENSG00000067955	-0.144307	0.302484	CBFB	protein_coding	16	67028984	67101058	1
ENSG00000067992	1.7378	5.7345e-29	PDK3	protein_coding	X	24465244	24550466	1
ENSG00000068001	-0.0265385	0.916838	HYAL2	protein_coding	3	50317790	50322782	-1
ENSG00000068024	-0.279965	0.0407944	HDAC4	protein_coding	2	239048168	239401654	-1
ENSG00000068028	0.518713	5.18447e-07	RASSF1	protein_coding	3	50329782	50340980	-1
ENSG00000068078	0.495948	0.0366081	FGFR3	protein_coding	4	1793293	1808872	1
ENSG00000068079	-0.530352	0.0417483	IFI35	protein_coding	17	43006740	43014456	1
ENSG00000068097	0.0272047	0.903411	HEATR6	protein_coding	17	60041008	60078922	-1
ENSG00000068120	-0.273984	0.00503412	COASY	protein_coding	17	42561467	42566277	1
ENSG00000068137	-0.0218269	0.91313	PLEKHH3	protein_coding	17	42667914	42676994	-1
ENSG00000068305	1.71763	4.78698e-61	MEF2A	protein_coding	15	99565417	99716488	1
ENSG00000068308	0.149169	0.290183	OTUD5	protein_coding	X	48922024	48958386	-1
ENSG00000068323	-0.228911	0.0712881	TFE3	protein_coding	X	49028726	49043410	-1
ENSG00000068354	0.0989601	0.623821	TBC1D25	protein_coding	X	48539714	48562609	1
ENSG00000068366	0.0539434	0.79028	ACSL4	protein_coding	X	109624244	109733403	-1
ENSG00000068383	-0.00343912	0.990609	INPP5A	protein_coding	10	132537787	132783480	1
ENSG00000068394	-0.343897	0.0141933	GPKOW	protein_coding	X	49113407	49123735	-1
ENSG00000068400	0.0225945	0.924513	GRIPAP1	protein_coding	X	48973720	49002265	-1
ENSG00000068438	0.683816	5.17041e-14	FTSJ1	protein_coding	X	48476021	48486364	1
ENSG00000068489	-0.246443	0.0297688	PRR11	protein_coding	17	59155732	59206709	1
ENSG00000068615	0.686485	3.8394e-05	REEP1	protein_coding	2	86213993	86338083	-1
ENSG00000068650	0.0339745	0.888451	ATP11A	protein_coding	13	112690038	112887168	1
ENSG00000068654	-0.538096	3.03659e-05	POLR1A	protein_coding	2	86020216	86106155	-1
ENSG00000068697	-0.0912289	0.530116	LAPTM4A	protein_coding	2	20032650	20051628	-1
ENSG00000068724	-0.302255	0.0339082	TTC7A	protein_coding	2	46915869	47076137	1
ENSG00000068745	0.162873	0.374873	IP6K2	protein_coding	3	48688003	48740353	-1
ENSG00000068784	-0.273592	0.144351	SRBD1	protein_coding	2	45388680	45612165	-1
ENSG00000068796	-0.0162774	0.945296	KIF2A	protein_coding	5	62306162	62391025	1
ENSG00000068831	0.060879	0.777334	RASGRP2	protein_coding	11	64726911	64745456	-1
ENSG00000068878	-0.183906	0.204322	PSME4	protein_coding	2	53864069	53970993	-1
ENSG00000068885	0.188336	0.28509	IFT80	protein_coding	3	160256986	160399880	-1
ENSG00000068903	0.130229	0.422039	SIRT2	protein_coding	19	38878555	38899862	-1
ENSG00000068912	-0.145682	0.390683	ERLEC1	protein_coding	2	53787009	53833038	1
ENSG00000068971	1.93075	9.75179e-55	PPP2R5B	protein_coding	11	64917553	64934475	1
ENSG00000068985	-0.0392151	0.88573	PAGE1	protein_coding	X	49687447	49695984	-1
ENSG00000069011	0.070769	0.720119	PITX1	protein_coding	5	135027734	135034813	-1
ENSG00000069020	0.804206	4.53991e-09	MAST4	protein_coding	5	66596380	67169593	1
ENSG00000069248	-0.0276337	0.900863	NUP133	protein_coding	1	229440259	229508341	-1
ENSG00000069275	-0.245571	0.0615881	NUCKS1	protein_coding	1	205712822	205750182	-1
ENSG00000069329	0.139097	0.301733	VPS35	protein_coding	16	46656132	46689518	-1
ENSG00000069345	-0.109476	0.481757	DNAJA2	protein_coding	16	46955362	46973674	-1
ENSG00000069399	0.74028	5.78521e-11	BCL3	protein_coding	19	44747705	44760044	1
ENSG00000069424	0.294413	0.0153282	KCNAB2	protein_coding	1	5990927	6101193	1
ENSG00000069482	-0.351301	0.213214	GAL	protein_coding	11	68683779	68691175	1
ENSG00000069493	-0.0113392	0.978236	CLEC2D	protein_coding	12	9664969	9699553	1
ENSG00000069509	-0.425865	0.0339757	FUNDC1	protein_coding	X	44523639	44542859	-1
ENSG00000069535	-0.591828	0.0206151	MAOB	protein_coding	X	43766610	43882450	-1
ENSG00000069667	4.98719	8.28131e-63	RORA	protein_coding	15	60488284	61229302	-1
ENSG00000069696	0.187897	0.342854	DRD4	protein_coding	11	637269	640706	1
ENSG00000069702	0.147617	0.381278	TGFBR3	protein_coding	1	91680343	91906335	-1
ENSG00000069812	0.391646	0.205604	HES2	protein_coding	1	6412418	6424670	-1
ENSG00000069849	-0.0544696	0.732623	ATP1B3	protein_coding	3	141876124	141926549	1
ENSG00000069869	0.368878	0.0118343	NEDD4	protein_coding	15	55826922	55993660	-1
ENSG00000069943	-0.365527	0.0256942	PIGB	protein_coding	15	55318960	55355648	1
ENSG00000069956	0.265072	0.0590928	MAPK6	protein_coding	15	51952106	52067375	1
ENSG00000069966	0.2638	0.0416068	GNB5	protein_coding	15	52115100	52191392	-1
ENSG00000069974	0.00681005	0.977578	RAB27A	protein_coding	15	55202966	55319113	-1
ENSG00000069998	1.35048	8.3384e-30	HDHD5	protein_coding	22	17137511	17165287	-1
ENSG00000070010	0.0284823	0.883723	UFD1	protein_coding	22	19449911	19479202	-1
ENSG00000070018	-0.0798163	0.660462	LRP6	protein_coding	12	12116025	12267044	-1
ENSG00000070019	0.0065369	0.98539	GUCY2C	protein_coding	12	14612632	14696599	-1
ENSG00000070047	0.275471	0.0212503	PHRF1	protein_coding	11	576470	612222	1
ENSG00000070061	-0.223212	0.0996691	ELP1	protein_coding	9	108866898	108934328	-1
ENSG00000070081	0.013334	0.958799	NUCB2	protein_coding	11	17208153	17349980	1
ENSG00000070087	0.247237	0.0134403	PFN2	protein_coding	3	149964904	150050788	-1
ENSG00000070159	0.146546	0.3974	PTPN3	protein_coding	9	109375466	109498313	-1
ENSG00000070182	1.83897	1.27844e-08	SPTB	protein_coding	14	64746283	64879907	-1
ENSG00000070193	0.196439	0.576691	FGF10	protein_coding	5	44300247	44389706	-1
ENSG00000070214	0.335356	0.00660278	SLC44A1	protein_coding	9	105244622	105439171	1
ENSG00000070269	0.0989693	0.691187	TMEM260	protein_coding	14	56488354	56650606	1
ENSG00000070366	0.799035	7.09004e-09	SMG6	protein_coding	17	2059839	2303785	-1
ENSG00000070367	0.135288	0.312194	EXOC5	protein_coding	14	57200507	57268905	-1
ENSG00000070371	1.0449	1.87809e-11	CLTCL1	protein_coding	22	19179473	19291719	-1
ENSG00000070388	0.21757	0.525496	FGF22	protein_coding	19	639879	644373	1
ENSG00000070404	0.310494	0.00827292	FSTL3	protein_coding	19	676392	683392	1
ENSG00000070413	0.169716	0.154348	DGCR2	protein_coding	22	19036282	19122454	-1
ENSG00000070423	0.520777	1.40591e-06	RNF126	protein_coding	19	647526	663233	-1
ENSG00000070444	0.826807	5.31807e-09	MNT	protein_coding	17	2384073	2401104	-1
ENSG00000070476	0.0453971	0.860057	ZXDC	protein_coding	3	126437601	126475891	-1
ENSG00000070495	0.872481	4.69501e-10	JMJD6	protein_coding	17	76712832	76726799	-1
ENSG00000070501	0.129145	0.535195	POLB	protein_coding	8	42338454	42371808	1
ENSG00000070526	-0.0990501	0.747818	ST6GALNAC1	protein_coding	17	76624761	76643786	-1
ENSG00000070540	-0.403149	0.0788247	WIPI1	protein_coding	17	68420948	68457513	-1
ENSG00000070610	-0.259046	0.065435	GBA2	protein_coding	9	35736866	35749228	-1
ENSG00000070614	-0.0564125	0.757247	NDST1	protein_coding	5	150485818	150558211	1
ENSG00000070669	0.662573	0.0884326	ASNS	protein_coding	7	97851677	97872542	-1
ENSG00000070718	0.235754	0.195011	AP3M2	protein_coding	8	42152946	42171673	1
ENSG00000070731	-0.205717	0.553149	ST6GALNAC2	protein_coding	17	76565377	76586956	-1
ENSG00000070756	0.392862	4.88759e-07	PABPC1	protein_coding	8	100685816	100722809	-1
ENSG00000070759	0.405848	0.0876318	TESK2	protein_coding	1	45343883	45491163	-1
ENSG00000070761	-0.108061	0.588502	CFAP20	protein_coding	16	58113592	58129381	-1
ENSG00000070770	0.180149	0.142512	CSNK2A2	protein_coding	16	58157907	58198106	-1
ENSG00000070778	0.176743	0.427977	PTPN21	protein_coding	14	88465778	88555007	-1
ENSG00000070785	-0.87418	7.43916e-09	EIF2B3	protein_coding	1	44850522	44986722	-1
ENSG00000070814	0.0670934	0.658172	TCOF1	protein_coding	5	150357629	150400308	1
ENSG00000070831	0.0736689	0.575876	CDC42	protein_coding	1	22052627	22101360	1
ENSG00000070882	-0.177121	0.255327	OSBPL3	protein_coding	7	24796540	24981634	-1
ENSG00000070915	-0.31336	0.237135	SLC12A3	protein_coding	16	56865207	56915850	1
ENSG00000070950	0.0532258	0.787301	RAD18	protein_coding	3	8775402	8963773	-1
ENSG00000070961	0.651891	8.167e-07	ATP2B1	protein_coding	12	89588049	89709366	-1
ENSG00000071051	-0.109814	0.690465	NCK2	protein_coding	2	105744912	105894274	1
ENSG00000071054	-0.0533903	0.752537	MAP4K4	protein_coding	2	101696850	101894690	1
ENSG00000071073	-0.0101037	0.971641	MGAT4A	protein_coding	2	98619106	98731132	-1
ENSG00000071082	-0.01123	0.972398	RPL31	protein_coding	2	101002229	101024032	1
ENSG00000071127	0.0738112	0.671524	WDR1	protein_coding	4	10068089	10116972	-1
ENSG00000071189	0.148858	0.2645	SNX13	protein_coding	7	17790761	17940501	-1
ENSG00000071205	-0.0373732	0.907682	ARHGAP10	protein_coding	4	147732063	148072776	1
ENSG00000071242	-0.413923	0.00126627	RPS6KA2	protein_coding	6	166409364	166906451	-1
ENSG00000071243	-0.356766	0.0230149	ING3	protein_coding	7	120950763	120977216	1
ENSG00000071246	0.980497	0.00020378	VASH1	protein_coding	14	76761468	76783015	1
ENSG00000071282	-0.0631437	0.879364	LMCD1	protein_coding	3	8501807	8574668	1
ENSG00000071462	-0.499345	0.000164791	BUD23	protein_coding	7	73683597	73698212	1
ENSG00000071537	0.538681	1.71615e-07	SEL1L	protein_coding	14	81471547	81533853	-1
ENSG00000071539	0.13794	0.352982	TRIP13	protein_coding	5	892884	919357	1
ENSG00000071553	0.360054	4.3779e-05	ATP6AP1	protein_coding	X	154428633	154436516	1
ENSG00000071564	0.376402	1.84992e-05	TCF3	protein_coding	19	1609291	1652615	-1
ENSG00000071575	2.52339	8.55267e-13	TRIB2	protein_coding	2	12716910	12742734	1
ENSG00000071626	-0.158963	0.184122	DAZAP1	protein_coding	19	1407569	1435687	1
ENSG00000071655	0.28486	0.0208947	MBD3	protein_coding	19	1573596	1592865	-1
ENSG00000071794	0.299625	0.0155175	HLTF	protein_coding	3	149030127	149086554	-1
ENSG00000071859	0.132069	0.278062	FAM50A	protein_coding	X	154444141	154450654	1
ENSG00000071889	0.136828	0.364455	FAM3A	protein_coding	X	154506159	154516242	-1
ENSG00000071894	-0.106563	0.519293	CPSF1	protein_coding	8	144393229	144409335	-1
ENSG00000071967	0.0501262	0.786875	CYBRD1	protein_coding	2	171522247	171558129	1
ENSG00000071994	-0.243904	0.0370852	PDCD2	protein_coding	6	170575295	170584692	-1
ENSG00000072041	-0.0378605	0.880565	SLC6A15	protein_coding	12	84859491	84913629	-1
ENSG00000072042	0.254582	0.0188968	RDH11	protein_coding	14	67676800	67695793	-1
ENSG00000072062	-0.0606531	0.703116	PRKACA	protein_coding	19	14091688	14118084	-1
ENSG00000072071	0.74936	0.000119829	ADGRL1	protein_coding	19	14147743	14206187	-1
ENSG00000072110	0.124845	0.338631	ACTN1	protein_coding	14	68874128	68979440	-1
ENSG00000072121	-0.0868485	0.668915	ZFYVE26	protein_coding	14	67727374	67816590	-1
ENSG00000072134	0.360767	0.00306622	EPN2	protein_coding	17	19215615	19336715	1
ENSG00000072135	0.201432	0.143293	PTPN18	protein_coding	2	130356045	130375405	1
ENSG00000072163	0.442058	0.012209	LIMS2	protein_coding	2	127638381	127681786	-1
ENSG00000072195	-0.0113028	0.96866	SPEG	protein_coding	2	219434843	219493629	1
ENSG00000072201	-0.074892	0.85034	LNX1	protein_coding	4	53459301	53701405	-1
ENSG00000072210	-0.318574	0.000224262	ALDH3A2	protein_coding	17	19648136	19685760	1
ENSG00000072274	1.01017	2.44006e-36	TFRC	protein_coding	3	196012511	196082153	-1
ENSG00000072310	-0.309694	0.00297294	SREBF1	protein_coding	17	17810399	17837002	-1
ENSG00000072364	0.361936	5.61022e-05	AFF4	protein_coding	5	132875395	132963634	-1
ENSG00000072401	-0.30926	0.116032	UBE2D1	protein_coding	10	58334979	58370751	1
ENSG00000072415	-0.322462	0.0165183	PALS1	protein_coding	14	67240713	67336061	1
ENSG00000072422	-0.0426147	0.852611	RHOBTB1	protein_coding	10	60869438	61001440	-1
ENSG00000072501	0.17988	0.0502021	SMC1A	protein_coding	X	53374149	53422728	-1
ENSG00000072506	-0.583418	8.51377e-09	HSD17B10	protein_coding	X	53431258	53434370	-1
ENSG00000072518	0.120386	0.401585	MARK2	protein_coding	11	63838928	63911020	1
ENSG00000072571	-0.367786	0.0110245	HMMR	protein_coding	5	163460203	163491941	1
ENSG00000072609	0.323773	0.0493811	CHFR	protein_coding	12	132822187	132956304	-1
ENSG00000072682	2.60216	5.69822e-139	P4HA2	protein_coding	5	132190147	132295315	-1
ENSG00000072736	-0.343167	0.0574951	NFATC3	protein_coding	16	68084751	68229259	1
ENSG00000072756	-0.444073	0.00127183	TRNT1	protein_coding	3	3126933	3153435	1
ENSG00000072778	0.914752	1.96038e-17	ACADVL	protein_coding	17	7217125	7225266	1
ENSG00000072786	0.0871532	0.732917	STK10	protein_coding	5	172042079	172188224	-1
ENSG00000072803	0.0214496	0.90557	FBXW11	protein_coding	5	171861549	172006873	-1
ENSG00000072818	0.818192	0.0304407	ACAP1	protein_coding	17	7336529	7351477	1
ENSG00000072832	0.0965451	0.662066	CRMP1	protein_coding	4	5748084	5893086	-1
ENSG00000072840	-0.126624	0.628062	EVC	protein_coding	4	5711201	5814305	1
ENSG00000072849	-0.0676207	0.692243	DERL2	protein_coding	17	5471254	5486811	-1
ENSG00000072864	-0.0621043	0.777979	NDE1	protein_coding	16	15643267	15734691	1
ENSG00000072954	0.0236153	0.943787	TMEM38A	protein_coding	19	16661139	16690023	1
ENSG00000072958	0.0465215	0.811617	AP1M1	protein_coding	19	16197854	16245906	1
ENSG00000073008	-0.0495986	0.813148	PVR	protein_coding	19	44643798	44666162	1
ENSG00000073050	-0.0120755	0.960972	XRCC1	protein_coding	19	43543311	43580473	-1
ENSG00000073060	1.426	6.45682e-52	SCARB1	protein_coding	12	124776856	124882668	-1
ENSG00000073111	0.1951	0.0650164	MCM2	protein_coding	3	127598410	127622436	1
ENSG00000073146	0.00588269	0.983758	MOV10L1	protein_coding	22	50090006	50161690	1
ENSG00000073150	0.54632	6.93396e-05	PANX2	protein_coding	22	50170731	50180295	1
ENSG00000073169	0.176809	0.230434	SELENOO	protein_coding	22	50201011	50217616	1
ENSG00000073282	1.58844	1.20001e-06	TP63	protein_coding	3	189631389	189897276	1
ENSG00000073331	-0.209378	0.463235	ALPK1	protein_coding	4	112285509	112442621	1
ENSG00000073350	-0.500955	0.0156222	LLGL2	protein_coding	17	75525080	75575209	1
ENSG00000073417	0.902491	1.10852e-22	PDE8A	protein_coding	15	84980440	85139145	1
ENSG00000073464	-0.416526	0.121585	CLCN4	protein_coding	X	10156975	10237660	1
ENSG00000073536	0.357867	0.00687951	NLE1	protein_coding	17	35128730	35142304	-1
ENSG00000073578	0.519466	6.44509e-10	SDHA	protein_coding	5	218303	257082	1
ENSG00000073584	-0.38384	0.145239	SMARCE1	protein_coding	17	40624962	40648654	-1
ENSG00000073598	0.050775	0.838819	FNDC8	protein_coding	17	35121615	35130732	1
ENSG00000073605	0.167881	0.629564	GSDMB	protein_coding	17	39904595	39919854	-1
ENSG00000073614	0.12211	0.361134	KDM5A	protein_coding	12	280057	389320	-1
ENSG00000073670	-0.123485	0.738992	ADAM11	protein_coding	17	44758988	44781846	1
ENSG00000073711	0.839501	3.44874e-05	PPP2R3A	protein_coding	3	135965728	136147894	1
ENSG00000073712	-0.146898	0.367492	FERMT2	protein_coding	14	52857268	52952435	-1
ENSG00000073756	0.978823	1.81812e-08	PTGS2	protein_coding	1	186671791	186680922	-1
ENSG00000073792	0.62742	0.0855965	IGF2BP2	protein_coding	3	185643130	185825042	-1
ENSG00000073803	-0.0840492	0.701297	MAP3K13	protein_coding	3	185282941	185489094	1
ENSG00000073849	0.229962	0.468962	ST6GAL1	protein_coding	3	186930325	187078553	1
ENSG00000073905	0.255253	0.265176	VDAC1P1	processed_pseudogene	X	80929500	80930347	1
ENSG00000073910	0.508631	0.0140867	FRY	protein_coding	13	31846713	32299125	1
ENSG00000073921	0.608288	6.56168e-08	PICALM	protein_coding	11	85957175	86069882	-1
ENSG00000073969	0.139981	0.317787	NSF	protein_coding	17	46590669	46757679	1
ENSG00000074047	-0.113131	0.60565	GLI2	protein_coding	2	120735623	120992653	1
ENSG00000074054	0.418334	5.21854e-05	CLASP1	protein_coding	2	121337776	121649476	-1
ENSG00000074071	-0.132592	0.360484	MRPS34	protein_coding	16	1771890	1773150	-1
ENSG00000074181	2.05433	1.3333e-68	NOTCH3	protein_coding	19	15159038	15200995	-1
ENSG00000074201	0.0272573	0.893222	CLNS1A	protein_coding	11	77514936	77637794	-1
ENSG00000074211	0.961338	1.0682e-06	PPP2R2C	protein_coding	4	6320578	6563600	-1
ENSG00000074219	-0.0921153	0.653835	TEAD2	protein_coding	19	49340595	49362457	-1
ENSG00000074266	0.242674	0.0785286	EED	protein_coding	11	86201212	86278813	1
ENSG00000074276	-0.0133187	0.960836	CDHR2	protein_coding	5	176542511	176595974	1
ENSG00000074319	-0.268245	0.0196345	TSG101	protein_coding	11	18468336	18526951	-1
ENSG00000074356	-0.141589	0.253555	NCBP3	protein_coding	17	3802158	3846246	-1
ENSG00000074370	-0.157782	0.61353	ATP2A3	protein_coding	17	3923870	3964464	-1
ENSG00000074410	3.03263	1.64011e-111	CA12	protein_coding	15	63321378	63381846	-1
ENSG00000074416	0.408005	0.000685714	MGLL	protein_coding	3	127689062	128052190	-1
ENSG00000074527	0.929845	3.43016e-10	NTN4	protein_coding	12	95657807	95791189	-1
ENSG00000074582	-0.641083	0.00011713	BCS1L	protein_coding	2	218658764	218663443	1
ENSG00000074590	0.166268	0.382598	NUAK1	protein_coding	12	106063345	106138954	-1
ENSG00000074603	0.0130205	0.956095	DPP8	protein_coding	15	65442463	65517704	-1
ENSG00000074621	-0.0571241	0.888731	SLC24A1	protein_coding	15	65611366	65660995	1
ENSG00000074657	0.526097	2.0678e-08	ZNF532	protein_coding	18	58862600	58986480	1
ENSG00000074695	0.447195	5.15639e-05	LMAN1	protein_coding	18	59327823	59359265	-1
ENSG00000074696	-0.12771	0.271885	HACD3	protein_coding	15	65530418	65578349	1
ENSG00000074755	-0.0619602	0.732533	ZZEF1	protein_coding	17	4004445	4143030	-1
ENSG00000074800	1.39202	4.20198e-67	ENO1	protein_coding	1	8861000	8879190	-1
ENSG00000074842	0.0275721	0.88573	MYDGF	protein_coding	19	4641374	4670362	-1
ENSG00000074855	0.0668183	0.798351	ANO8	protein_coding	19	17323223	17334855	-1
ENSG00000074935	0.260747	0.309616	TUBE1	protein_coding	6	112070663	112087529	-1
ENSG00000074964	-0.234257	0.324322	ARHGEF10L	protein_coding	1	17539698	17697874	1
ENSG00000075089	-0.480337	0.00248764	ACTR6	protein_coding	12	100199122	100241865	1
ENSG00000075131	-0.328451	0.0399701	TIPIN	protein_coding	15	66336191	66386746	-1
ENSG00000075142	-0.339472	0.000330833	SRI	protein_coding	7	88205115	88226993	-1
ENSG00000075151	0.151936	0.218673	EIF4G3	protein_coding	1	20806292	21177285	-1
ENSG00000075188	0.0212049	0.930563	NUP37	protein_coding	12	102073103	102120120	-1
ENSG00000075213	0.155675	0.466057	SEMA3A	protein_coding	7	83955777	84492724	-1
ENSG00000075218	0.0324945	0.883385	GTSE1	protein_coding	22	46296870	46330810	1
ENSG00000075223	0.769986	1.16635e-09	SEMA3C	protein_coding	7	80742538	80922359	-1
ENSG00000075234	-0.544208	4.11323e-06	TTC38	protein_coding	22	46267961	46294008	1
ENSG00000075239	-0.474261	0.000555784	ACAT1	protein_coding	11	108116695	108147603	1
ENSG00000075240	0.93735	6.34908e-10	GRAMD4	protein_coding	22	46576012	46679790	1
ENSG00000075275	0.421914	8.8971e-05	CELSR1	protein_coding	22	46360834	46537620	-1
ENSG00000075292	0.0863	0.506433	ZNF638	protein_coding	2	71276561	71435069	1
ENSG00000075303	-0.0385771	0.858835	SLC25A40	protein_coding	7	87833568	87876360	-1
ENSG00000075336	0.236197	0.0549593	TIMM21	protein_coding	18	74148523	74160531	1
ENSG00000075340	0.129175	0.671524	ADD2	protein_coding	2	70607618	70768225	-1
ENSG00000075391	-0.00857332	0.972434	RASAL2	protein_coding	1	178094104	178484147	1
ENSG00000075399	-0.128904	0.64932	VPS9D1	protein_coding	16	89707134	89720898	-1
ENSG00000075407	0.246267	0.116428	ZNF37A	protein_coding	10	38094334	38150293	1
ENSG00000075413	0.173918	0.12193	MARK3	protein_coding	14	103385377	103503831	1
ENSG00000075415	-0.0214404	0.889678	SLC25A3	protein_coding	12	98593591	98606379	1
ENSG00000075420	0.683779	2.01469e-10	FNDC3B	protein_coding	3	172039578	172401669	1
ENSG00000075426	1.39498	2.32366e-50	FOSL2	protein_coding	2	28392448	28417317	1
ENSG00000075429	-0.114322	0.618858	CACNG5	protein_coding	17	66835117	66894751	1
ENSG00000075461	0.283279	0.223402	CACNG4	protein_coding	17	66964707	67033398	1
ENSG00000075539	0.581721	3.52313e-06	FRYL	protein_coding	4	48497357	48780322	-1
ENSG00000075568	0.208628	0.0937479	TMEM131	protein_coding	2	97756333	97995948	-1
ENSG00000075618	0.580959	5.1555e-09	FSCN1	protein_coding	7	5592816	5606655	1
ENSG00000075624	-0.0496585	0.767337	ACTB	protein_coding	7	5526409	5563902	-1
ENSG00000075643	-0.324782	0.0424548	MOCOS	protein_coding	18	36187497	36272157	1
ENSG00000075651	-0.274288	0.0843548	PLD1	protein_coding	3	171600404	171810950	-1
ENSG00000075702	-0.285693	0.0646337	WDR62	protein_coding	19	36054649	36105108	1
ENSG00000075711	0.238526	0.0312268	DLG1	protein_coding	3	197042560	197299330	-1
ENSG00000075785	0.0964437	0.429265	RAB7A	protein_coding	3	128693669	128825942	1
ENSG00000075790	0.0536796	0.798351	BCAP29	protein_coding	7	107580246	107629170	1
ENSG00000075826	0.847446	0.0153341	SEC31B	protein_coding	10	100486646	100519864	-1
ENSG00000075856	-0.0480355	0.775136	SART3	protein_coding	12	108522214	108561400	-1
ENSG00000075886	0.0730359	0.812535	TUBA3D	protein_coding	2	131476119	131482934	1
ENSG00000075914	-0.15818	0.42041	EXOSC7	protein_coding	3	44975241	45036066	1
ENSG00000075945	0.0331356	0.902925	KIFAP3	protein_coding	1	169921326	170085208	-1
ENSG00000075975	-0.0735775	0.680876	MKRN2	protein_coding	3	12557057	12586208	1
ENSG00000076003	-0.0485983	0.801353	MCM6	protein_coding	2	135839626	135876443	-1
ENSG00000076043	-0.244623	0.0706549	REXO2	protein_coding	11	114439435	114450279	1
ENSG00000076053	0.0816144	0.69411	RBM7	protein_coding	11	114400030	114414203	1
ENSG00000076067	0.0222027	0.923254	RBMS2	protein_coding	12	56521820	56596193	1
ENSG00000076108	0.304844	0.00318757	BAZ2A	protein_coding	12	56595596	56636816	-1
ENSG00000076201	-0.147145	0.340156	PTPN23	protein_coding	3	47381011	47413435	1
ENSG00000076242	-0.380014	0.000738619	MLH1	protein_coding	3	36993226	37050896	1
ENSG00000076248	0.099743	0.602976	UNG	protein_coding	12	109097597	109126725	1
ENSG00000076258	0.0620397	0.819304	FMO4	protein_coding	1	171314183	171342084	1
ENSG00000076321	-0.3149	0.0431446	KLHL20	protein_coding	1	173714941	173786692	1
ENSG00000076344	0.309411	0.320122	RGS11	protein_coding	16	268301	275980	-1
ENSG00000076351	-0.267943	0.155596	SLC46A1	protein_coding	17	28394642	28407197	-1
ENSG00000076356	0.0451674	0.92636	PLXNA2	protein_coding	1	208022242	208244384	-1
ENSG00000076382	-0.212846	0.0553887	SPAG5	protein_coding	17	28577565	28599025	-1
ENSG00000076513	0.425486	0.000195019	ANKRD13A	protein_coding	12	109999186	110039763	1
ENSG00000076554	0.572856	7.22047e-07	TPD52	protein_coding	8	80034745	80231232	-1
ENSG00000076555	-0.261625	0.194272	ACACB	protein_coding	12	109116587	109268226	1
ENSG00000076604	-0.294664	0.0116478	TRAF4	protein_coding	17	28744011	28750956	1
ENSG00000076641	2.43342	1.70797e-19	PAG1	protein_coding	8	80967810	81112068	-1
ENSG00000076650	-0.0809031	0.768952	GPATCH1	protein_coding	19	33080899	33130542	1
ENSG00000076685	-0.448929	0.00125688	NT5C2	protein_coding	10	103087185	103277605	-1
ENSG00000076706	-0.315682	0.00243195	MCAM	protein_coding	11	119308529	119321521	-1
ENSG00000076770	-0.647458	2.29552e-05	MBNL3	protein_coding	X	132369320	132489968	-1
ENSG00000076826	0.50877	0.139302	CAMSAP3	protein_coding	19	7595863	7618304	1
ENSG00000076864	0.692547	7.16955e-06	RAP1GAP	protein_coding	1	21596221	21669357	-1
ENSG00000076924	-0.253009	0.0422174	XAB2	protein_coding	19	7619525	7629545	-1
ENSG00000076928	0.0109447	0.961396	ARHGEF1	protein_coding	19	41883173	41930150	1
ENSG00000076944	0.0238803	0.931961	STXBP2	protein_coding	19	7636772	7647873	1
ENSG00000076984	0.0867842	0.64424	MAP2K7	protein_coding	19	7903843	7914478	1
ENSG00000077044	0.18753	0.0703397	DGKD	protein_coding	2	233354494	233472104	1
ENSG00000077063	0.290005	0.319914	CTTNBP2	protein_coding	7	117710651	117874139	-1
ENSG00000077092	0.0445944	0.911846	RARB	protein_coding	3	24687887	25597932	1
ENSG00000077097	0.0994578	0.400314	TOP2B	protein_coding	3	25597978	25664909	-1
ENSG00000077147	0.331642	0.00121506	TM9SF3	protein_coding	10	96518110	96587452	-1
ENSG00000077150	0.881834	7.91091e-10	NFKB2	protein_coding	10	102394110	102402524	1
ENSG00000077152	-0.333848	0.00556056	UBE2T	protein_coding	1	202331544	202341984	-1
ENSG00000077157	0.191711	0.297936	PPP1R12B	protein_coding	1	202348699	202592706	1
ENSG00000077232	0.25693	0.0284823	DNAJC10	protein_coding	2	182716255	182794464	1
ENSG00000077235	-0.195843	0.204193	GTF3C1	protein_coding	16	27459555	27549913	-1
ENSG00000077238	0.32359	0.175534	IL4R	protein_coding	16	27313668	27364778	1
ENSG00000077254	-0.155845	0.159342	USP33	protein_coding	1	77695987	77759852	-1
ENSG00000077264	0.017567	0.971641	PAK3	protein_coding	X	110944285	111227361	1
ENSG00000077274	0.0841903	0.836425	CAPN6	protein_coding	X	111245099	111270483	-1
ENSG00000077312	0.103193	0.433542	SNRPA	protein_coding	19	40750637	40765389	1
ENSG00000077348	-0.0380713	0.901505	EXOSC5	protein_coding	19	41386371	41397362	-1
ENSG00000077380	-0.00917722	0.96377	DYNC1I2	protein_coding	2	171687409	171750158	1
ENSG00000077420	-0.00619477	0.988092	APBB1IP	protein_coding	10	26438341	26567803	1
ENSG00000077454	-0.214282	0.392632	LRCH4	protein_coding	7	100574011	100586129	-1
ENSG00000077458	0.169626	0.316154	FAM76B	protein_coding	11	95768953	95790409	-1
ENSG00000077463	-0.444814	0.0280928	SIRT6	protein_coding	19	4174109	4182566	-1
ENSG00000077514	0.157619	0.230633	POLD3	protein_coding	11	74493851	74669117	1
ENSG00000077549	0.111327	0.421584	CAPZB	protein_coding	1	19338775	19485539	-1
ENSG00000077585	1.36456	5.53812e-07	GPR137B	protein_coding	1	236142505	236221865	1
ENSG00000077616	-0.347	0.295425	NAALAD2	protein_coding	11	90131515	90192894	1
ENSG00000077684	0.322	0.00309468	JADE1	protein_coding	4	128809700	128875224	1
ENSG00000077713	0.128549	0.522326	SLC25A43	protein_coding	X	119399336	119454478	1
ENSG00000077721	-0.224504	0.0498771	UBE2A	protein_coding	X	119474802	119591083	1
ENSG00000077782	1.11136	5.56518e-19	FGFR1	protein_coding	8	38400215	38468834	-1
ENSG00000077935	0.640295	0.0678956	SMC1B	protein_coding	22	45344063	45413619	-1
ENSG00000077942	0.312866	0.0242856	FBLN1	protein_coding	22	45502238	45601135	1
ENSG00000078018	-0.424507	0.0146369	MAP2	protein_coding	2	209424047	209734147	1
ENSG00000078043	1.33561	3.98406e-36	PIAS2	protein_coding	18	46803218	46920160	-1
ENSG00000078061	-0.176872	0.156591	ARAF	protein_coding	X	47561205	47571908	1
ENSG00000078070	-0.300477	0.0695315	MCCC1	protein_coding	3	183015218	183116075	-1
ENSG00000078081	0.220473	0.437642	LAMP3	protein_coding	3	183122215	183163839	-1
ENSG00000078098	-0.0252986	0.95241	FAP	protein_coding	2	162170684	162245151	-1
ENSG00000078114	1.49942	3.68877e-15	NEBL	protein_coding	10	20779973	21293011	-1
ENSG00000078124	-0.301478	0.0613585	ACER3	protein_coding	11	76860859	77026797	1
ENSG00000078140	-0.151048	0.168855	UBE2K	protein_coding	4	39698109	39782792	1
ENSG00000078142	0.662455	1.75975e-09	PIK3C3	protein_coding	18	41955234	42087830	1
ENSG00000078177	0.0952443	0.686401	N4BP2	protein_coding	4	40056797	40158252	1
ENSG00000078237	-0.148113	0.412364	TIGAR	protein_coding	12	4307763	4360028	1
ENSG00000078246	0.197914	0.122986	TULP3	protein_coding	12	2877223	2941138	1
ENSG00000078269	0.22091	0.411516	SYNJ2	protein_coding	6	157981863	158099176	1
ENSG00000078304	-0.171239	0.196572	PPP2R5C	protein_coding	14	101761709	101927989	1
ENSG00000078319	-0.622946	0.00640096	PMS2P1	transcribed_unprocessed_pseudogene	7	100328836	100335860	-1
ENSG00000078369	0.202716	0.0309667	GNB1	protein_coding	1	1785285	1892292	-1
ENSG00000078399	-0.361938	0.285335	HOXA9	protein_coding	7	27162438	27175180	-1
ENSG00000078401	1.23113	0.00124358	EDN1	protein_coding	6	12290361	12297194	1
ENSG00000078403	0.166726	0.235936	MLLT10	protein_coding	10	21524646	21743630	1
ENSG00000078487	-0.0756035	0.849457	ZCWPW1	protein_coding	7	100400826	100428992	-1
ENSG00000078618	-0.342163	0.000205615	NRDC	protein_coding	1	51789191	51878805	-1
ENSG00000078668	0.245526	0.0186501	VDAC3	protein_coding	8	42391624	42405937	1
ENSG00000078674	0.0511515	0.75422	PCM1	protein_coding	8	17922842	18029948	1
ENSG00000078687	-0.911058	0.00571785	TNRC6C	protein_coding	17	77958703	78108822	1
ENSG00000078699	0.00841551	0.981326	CBFA2T2	protein_coding	20	33490075	33650036	1
ENSG00000078747	-0.125689	0.402724	ITCH	protein_coding	20	34363235	34511773	1
ENSG00000078795	0.140749	0.54222	PKD2L2	protein_coding	5	137887968	137942747	1
ENSG00000078804	0.447552	0.00159266	TP53INP2	protein_coding	20	34704339	34713439	1
ENSG00000078808	0.312164	0.000715787	SDF4	protein_coding	1	1216931	1232031	-1
ENSG00000078814	-0.0770329	0.809269	MYH7B	protein_coding	20	34955810	35002437	1
ENSG00000078900	0.311472	0.228908	TP73	protein_coding	1	3652516	3736201	1
ENSG00000078902	0.126984	0.590481	TOLLIP	protein_coding	11	1274371	1309654	-1
ENSG00000078967	-0.0143769	0.967746	UBE2D4	protein_coding	7	43926436	43956136	1
ENSG00000079134	0.00554025	0.981142	THOC1	protein_coding	18	214520	268050	-1
ENSG00000079150	-0.711534	0.000224589	FKBP7	protein_coding	2	178463664	178478600	-1
ENSG00000079156	0.113482	0.697164	OSBPL6	protein_coding	2	178194481	178402893	1
ENSG00000079215	0.522611	0.048039	SLC1A3	protein_coding	5	36596588	36688334	1
ENSG00000079246	-0.0910466	0.445316	XRCC5	protein_coding	2	216107464	216206303	1
ENSG00000079257	-0.807559	0.000322261	LXN	protein_coding	3	158645822	158672648	-1
ENSG00000079277	-0.270867	0.103275	MKNK1	protein_coding	1	46557407	46616843	-1
ENSG00000079308	0.270613	0.269345	TNS1	protein_coding	2	217799588	218033982	-1
ENSG00000079313	-0.0745072	0.735953	REXO1	protein_coding	19	1815248	1848483	-1
ENSG00000079332	-0.0162879	0.943252	SAR1A	protein_coding	10	70147289	70170523	-1
ENSG00000079335	-0.165706	0.576511	CDC14A	protein_coding	1	100345001	100520277	1
ENSG00000079337	-0.597735	0.0184684	RAPGEF3	protein_coding	12	47734363	47771040	-1
ENSG00000079387	-0.105956	0.558224	SENP1	protein_coding	12	48039784	48106079	-1
ENSG00000079432	0.779076	5.43789e-14	CIC	protein_coding	19	42268537	42295797	1
ENSG00000079435	-0.45934	0.151997	LIPE	protein_coding	19	42401514	42427388	-1
ENSG00000079459	-0.36285	0.0121964	FDFT1	protein_coding	8	11795573	11839395	1
ENSG00000079462	0.0390362	0.89535	PAFAH1B3	protein_coding	19	42297033	42303546	-1
ENSG00000079482	0.0704444	0.837413	OPHN1	protein_coding	X	67949349	68433913	-1
ENSG00000079616	-0.292322	0.00514801	KIF22	protein_coding	16	29790727	29805385	1
ENSG00000079691	0.310675	0.0337533	CARMIL1	protein_coding	6	25279078	25620530	1
ENSG00000079739	1.41474	1.07838e-58	PGM1	protein_coding	1	63593411	63660245	1
ENSG00000079785	-0.0111869	0.958268	DDX1	protein_coding	2	15591178	15634346	1
ENSG00000079805	0.584012	1.25305e-10	DNM2	protein_coding	19	10718055	10833488	1
ENSG00000079819	0.223532	0.0634725	EPB41L2	protein_coding	6	130839347	131063322	-1
ENSG00000079841	-0.478589	0.0462913	RIMS1	protein_coding	6	71886550	72403150	1
ENSG00000079931	1.79921	0.000782979	MOXD1	protein_coding	6	132296055	132401475	-1
ENSG00000079950	0.193631	0.224184	STX7	protein_coding	6	132445867	132513198	-1
ENSG00000079974	-0.0943887	0.703137	RABL2B	protein_coding	22	50767501	50783667	-1
ENSG00000079999	-0.18839	0.242512	KEAP1	protein_coding	19	10486125	10503558	-1
ENSG00000080031	2.38581	0.000210059	PTPRH	protein_coding	19	55181247	55209506	-1
ENSG00000080189	-0.115674	0.471185	SLC35C2	protein_coding	20	46345980	46364458	-1
ENSG00000080200	1.21274	7.544e-11	CRYBG3	protein_coding	3	97822011	97944984	1
ENSG00000080224	0.100787	0.793414	EPHA6	protein_coding	3	96814581	97761532	1
ENSG00000080298	0.259116	0.171723	RFX3	protein_coding	9	3218297	3526004	-1
ENSG00000080345	0.278819	0.00772427	RIF1	protein_coding	2	151409883	151508013	1
ENSG00000080371	0.103105	0.500701	RAB21	protein_coding	12	71754863	71800286	1
ENSG00000080493	0.357842	0.259933	SLC4A4	protein_coding	4	71062667	71572087	1
ENSG00000080503	-0.0343393	0.872961	SMARCA2	protein_coding	9	1980290	2193624	1
ENSG00000080546	0.605856	1.58124e-05	SESN1	protein_coding	6	108984309	109094846	-1
ENSG00000080561	0.0219452	0.95888	MID2	protein_coding	X	107825755	107931637	1
ENSG00000080573	0.0478592	0.890905	COL5A3	protein_coding	19	9959561	10010504	-1
ENSG00000080603	0.0345259	0.931212	SRCAP	protein_coding	16	30698209	30741409	1
ENSG00000080608	-0.422768	0.00024306	PUM3	protein_coding	9	2720469	2844095	-1
ENSG00000080644	0.181491	0.585161	CHRNA3	protein_coding	15	78593052	78621295	-1
ENSG00000080802	-0.0469422	0.849297	CNOT4	protein_coding	7	135361795	135510145	-1
ENSG00000080815	0.175451	0.136391	PSEN1	protein_coding	14	73136418	73223691	1
ENSG00000080819	0.983562	1.86082e-20	CPOX	protein_coding	3	98579446	98593648	-1
ENSG00000080822	0.128684	0.420816	CLDND1	protein_coding	3	98497912	98523066	-1
ENSG00000080823	-0.471097	0.0909766	MOK	protein_coding	14	102224500	102305190	-1
ENSG00000080824	-0.44868	6.15602e-07	HSP90AA1	protein_coding	14	102080742	102139699	-1
ENSG00000080839	-0.0993198	0.60945	RBL1	protein_coding	20	36996349	37095997	-1
ENSG00000080845	0.302391	0.0078315	DLGAP4	protein_coding	20	36306336	36528637	1
ENSG00000080947	0.175542	0.62155	CROCCP3	transcribed_unprocessed_pseudogene	1	16474396	16491307	-1
ENSG00000080986	-0.344093	0.0137194	NDC80	protein_coding	18	2571557	2616635	1
ENSG00000081014	0.397765	0.000285446	AP4E1	protein_coding	15	50908672	51005895	1
ENSG00000081019	1.21403	1.5668e-18	RSBN1	protein_coding	1	113761832	113812476	-1
ENSG00000081026	-0.214846	0.201782	MAGI3	protein_coding	1	113390515	113685923	1
ENSG00000081041	-0.256189	0.438032	CXCL2	protein_coding	4	74097040	74099196	-1
ENSG00000081051	-0.0876127	0.736531	AFP	protein_coding	4	73431138	73456174	1
ENSG00000081052	0.585094	1.88217e-08	COL4A4	protein_coding	2	227002714	227164453	-1
ENSG00000081059	-0.0323829	0.915386	TCF7	protein_coding	5	134114681	134151865	1
ENSG00000081087	-0.257094	0.126545	OSTM1	protein_coding	6	108029245	108165854	-1
ENSG00000081138	-0.150406	0.619548	CDH7	protein_coding	18	65750252	65890337	1
ENSG00000081154	0.0260955	0.893803	PCNP	protein_coding	3	101574180	101594465	1
ENSG00000081177	0.0883789	0.672937	EXD2	protein_coding	14	69191498	69244020	1
ENSG00000081181	0.0662748	0.876746	ARG2	protein_coding	14	67619920	67651708	1
ENSG00000081189	-0.495978	0.0395286	MEF2C	protein_coding	5	88717117	88904257	-1
ENSG00000081237	0.186081	0.251688	PTPRC	protein_coding	1	198638457	198757476	1
ENSG00000081277	2.01219	2.05646e-08	PKP1	protein_coding	1	201283452	201332993	1
ENSG00000081307	0.205979	0.0916132	UBA5	protein_coding	3	132654446	132679794	1
ENSG00000081320	-0.286571	0.0669887	STK17B	protein_coding	2	196133583	196176503	-1
ENSG00000081377	0.116349	0.687826	CDC14B	protein_coding	9	96490241	96619843	-1
ENSG00000081386	-0.0188561	0.958799	ZNF510	protein_coding	9	96754553	96778129	-1
ENSG00000081479	0.0690478	0.719601	LRP2	protein_coding	2	169127109	169362534	-1
ENSG00000081665	0.114322	0.754499	ZNF506	protein_coding	19	19785839	19821751	-1
ENSG00000081692	-0.333134	0.202161	JMJD4	protein_coding	1	227730425	227735411	-1
ENSG00000081721	-0.351158	0.0166593	DUSP12	protein_coding	1	161749758	161757238	1
ENSG00000081760	0.0925553	0.561262	AACS	protein_coding	12	125065434	125143333	1
ENSG00000081791	0.15696	0.196922	DELE1	protein_coding	5	141923855	141942047	1
ENSG00000081803	-0.198828	0.50962	CADPS2	protein_coding	7	122318411	122886759	-1
ENSG00000081818	0.0666416	0.798688	PCDHB4	protein_coding	5	141121818	141125623	1
ENSG00000081870	-0.0159354	0.958561	IFT25	protein_coding	1	53916574	53945699	-1
ENSG00000081913	0.941054	5.2056e-14	PHLPP1	protein_coding	18	62715541	62980433	1
ENSG00000081923	0.0305532	0.94239	ATP8B1	protein_coding	18	57646426	57803315	-1
ENSG00000081985	0.0134472	0.966953	IL12RB2	protein_coding	1	67307364	67398724	1
ENSG00000082014	0.632673	0.000103353	SMARCD3	protein_coding	7	151238764	151277896	-1
ENSG00000082068	-0.327805	0.00495259	WDR70	protein_coding	5	37379285	37753435	1
ENSG00000082126	0.306442	0.243408	MPP4	protein_coding	2	201644870	201698694	-1
ENSG00000082146	-0.0314879	0.921645	STRADB	protein_coding	2	201387858	201480846	1
ENSG00000082153	0.905122	3.97034e-21	BZW1	protein_coding	2	200810594	200827338	1
ENSG00000082196	0.144358	0.70166	C1QTNF3	protein_coding	5	34017858	34043213	-1
ENSG00000082212	-0.630782	5.23316e-06	ME2	protein_coding	18	50879080	50954257	1
ENSG00000082213	-0.189165	0.162864	C5orf22	protein_coding	5	31532287	31555053	1
ENSG00000082258	0.0626776	0.746264	CCNT2	protein_coding	2	134918235	134959342	1
ENSG00000082269	-0.432815	0.0169541	FAM135A	protein_coding	6	70412941	70561174	1
ENSG00000082397	-0.134789	0.704453	EPB41L3	protein_coding	18	5392381	5630700	-1
ENSG00000082438	-0.311006	0.0877092	COBLL1	protein_coding	2	164653624	164843679	-1
ENSG00000082458	0.157503	0.271033	DLG3	protein_coding	X	70444835	70505490	1
ENSG00000082482	0.923231	0.00929458	KCNK2	protein_coding	1	215005775	215237090	1
ENSG00000082497	0.292008	0.274392	SERTAD4	protein_coding	1	210232796	210246631	1
ENSG00000082512	0.642136	1.32508e-06	TRAF5	protein_coding	1	211326615	211374946	1
ENSG00000082515	-0.367956	0.00543951	MRPL22	protein_coding	5	154941073	154969411	1
ENSG00000082516	-0.735759	1.94889e-08	GEMIN5	protein_coding	5	154887411	154938211	-1
ENSG00000082641	0.708995	1.76519e-12	NFE2L1	protein_coding	17	48048329	48061545	1
ENSG00000082684	7.15553	1.14282e-05	SEMA5B	protein_coding	3	122909082	123028605	-1
ENSG00000082701	0.342506	0.000462654	GSK3B	protein_coding	3	119821321	120094994	-1
ENSG00000082781	0.00351026	0.988058	ITGB5	protein_coding	3	124761948	124901418	-1
ENSG00000082805	0.175045	0.16237	ERC1	protein_coding	12	990509	1495933	1
ENSG00000082898	-0.0163059	0.921036	XPO1	protein_coding	2	61476032	61538741	-1
ENSG00000082929	3.63593	0.0163524	LINC01587	lncRNA	4	5524569	5527801	1
ENSG00000082996	-0.228502	0.115892	RNF13	protein_coding	3	149812770	149962139	1
ENSG00000083067	-0.0557923	0.890068	TRPM3	protein_coding	9	70529060	71446904	-1
ENSG00000083093	0.133674	0.450758	PALB2	protein_coding	16	23603160	23641321	-1
ENSG00000083097	0.21315	0.37435	DOP1A	protein_coding	6	83067666	83171350	1
ENSG00000083099	-0.224061	0.122589	LYRM2	protein_coding	6	89568144	89638749	-1
ENSG00000083123	0.242926	0.0772622	BCKDHB	protein_coding	6	80106647	80346270	1
ENSG00000083168	0.129322	0.460835	KAT6A	protein_coding	8	41929479	42051994	-1
ENSG00000083223	-0.0569629	0.82534	TUT7	protein_coding	9	86287733	86354454	-1
ENSG00000083290	-0.0895949	0.767337	ULK2	protein_coding	17	19770829	19867936	-1
ENSG00000083312	-0.0742742	0.520203	TNPO1	protein_coding	5	72816312	72916733	1
ENSG00000083444	2.19033	8.16717e-95	PLOD1	protein_coding	1	11934205	11975538	1
ENSG00000083454	-0.216554	0.330715	P2RX5	protein_coding	17	3672199	3696240	-1
ENSG00000083457	-0.774889	3.84244e-05	ITGAE	protein_coding	17	3714628	3801188	-1
ENSG00000083520	0.0982659	0.444514	DIS3	protein_coding	13	72752169	72782096	-1
ENSG00000083535	0.0547992	0.830404	PIBF1	protein_coding	13	72782133	73016461	1
ENSG00000083544	-0.0587308	0.809078	TDRD3	protein_coding	13	60396457	60573878	1
ENSG00000083635	-0.462976	0.0342019	NUFIP1	protein_coding	13	44939249	44989471	-1
ENSG00000083642	0.189317	0.116211	PDS5B	protein_coding	13	32586452	32778019	1
ENSG00000083720	-0.0499507	0.748376	OXCT1	protein_coding	5	41730065	41870425	-1
ENSG00000083750	-0.0308434	0.931824	RRAGB	protein_coding	X	55717749	55758774	1
ENSG00000083799	0.39932	0.00230272	CYLD	protein_coding	16	50742050	50801935	1
ENSG00000083807	-0.148928	0.599763	SLC27A5	protein_coding	19	58479512	58512413	-1
ENSG00000083812	0.300274	0.0974531	ZNF324	protein_coding	19	58467056	58475436	1
ENSG00000083814	0.196544	0.567343	ZNF671	protein_coding	19	57719751	57727624	-1
ENSG00000083817	0.0339574	0.933948	ZNF416	protein_coding	19	57571566	57578911	-1
ENSG00000083828	0.0149852	0.970269	ZNF586	protein_coding	19	57769655	57819939	1
ENSG00000083838	0.0341554	0.936318	ZNF446	protein_coding	19	58474017	58481230	1
ENSG00000083844	0.27344	0.14975	ZNF264	protein_coding	19	57191500	57222846	1
ENSG00000083845	0.269186	0.00477908	RPS5	protein_coding	19	58386400	58394806	1
ENSG00000083857	0.727684	2.27035e-12	FAT1	protein_coding	4	186587794	186726722	-1
ENSG00000083896	0.107292	0.45108	YTHDC1	protein_coding	4	68310387	68350090	-1
ENSG00000083937	0.153513	0.375231	CHMP2B	protein_coding	3	87227271	87255556	1
ENSG00000084070	0.774656	1.31137e-10	SMAP2	protein_coding	1	40344850	40423326	1
ENSG00000084072	-0.3321	0.00613961	PPIE	protein_coding	1	39692182	39763914	1
ENSG00000084073	-0.392388	0.000119698	ZMPSTE24	protein_coding	1	40258041	40294180	1
ENSG00000084090	-0.270552	0.00908824	STARD7	protein_coding	2	96184859	96208827	-1
ENSG00000084092	0.52171	6.52108e-05	NOA1	protein_coding	4	56963350	56977606	-1
ENSG00000084093	0.170895	0.201388	REST	protein_coding	4	56907876	56966808	1
ENSG00000084112	0.685125	3.96077e-09	SSH1	protein_coding	12	108778191	108857590	-1
ENSG00000084207	0.0183515	0.924243	GSTP1	protein_coding	11	67583742	67586656	1
ENSG00000084234	0.352458	0.00118214	APLP2	protein_coding	11	130068147	130144811	1
ENSG00000084444	1.2715	5.92875e-17	FAM234B	protein_coding	12	13044381	13142521	1
ENSG00000084453	1.9879	0.0218682	SLCO1A2	protein_coding	12	21264600	21419594	-1
ENSG00000084463	-0.00273325	0.973917	WBP11	protein_coding	12	14784582	14803486	-1
ENSG00000084623	-0.085954	0.517925	EIF3I	protein_coding	1	32221077	32245397	1
ENSG00000084628	0.378792	0.176965	NKAIN1	protein_coding	1	31179745	31239887	-1
ENSG00000084636	0.124264	0.615281	COL16A1	protein_coding	1	31652263	31704319	-1
ENSG00000084652	0.130594	0.228248	TXLNA	protein_coding	1	32179675	32198285	1
ENSG00000084676	0.101646	0.699647	NCOA1	protein_coding	2	24491254	24770702	1
ENSG00000084693	0.230421	0.0606432	AGBL5	protein_coding	2	27042364	27070622	1
ENSG00000084731	0.247564	0.256195	KIF3C	protein_coding	2	25926598	25982749	-1
ENSG00000084733	0.104191	0.442779	RAB10	protein_coding	2	26034084	26137454	1
ENSG00000084754	0.130676	0.242512	HADHA	protein_coding	2	26190635	26244672	-1
ENSG00000084764	0.0867198	0.728251	MAPRE3	protein_coding	2	26970637	27027219	1
ENSG00000084774	-0.502626	7.24563e-07	CAD	protein_coding	2	27217369	27243943	1
ENSG00000085063	0.276825	0.00338154	CD59	protein_coding	11	33703010	33736479	-1
ENSG00000085117	-0.498395	0.0215438	CD82	protein_coding	11	44564427	44620358	1
ENSG00000085185	0.644063	2.73798e-05	BCORL1	protein_coding	X	129981107	130058071	1
ENSG00000085224	0.339907	0.000907202	ATRX	protein_coding	X	77504880	77786233	-1
ENSG00000085231	-0.31628	0.0652813	AK6	protein_coding	5	69350984	69370013	-1
ENSG00000085274	-0.0378708	0.882386	MYNN	protein_coding	3	169773396	169789716	1
ENSG00000085276	-0.2255	0.30708	MECOM	protein_coding	3	169083499	169663775	-1
ENSG00000085365	0.367094	0.0014871	SCAMP1	protein_coding	5	78360611	78480739	1
ENSG00000085377	0.660277	4.3856e-09	PREP	protein_coding	6	105273218	105454062	-1
ENSG00000085382	0.302812	0.159271	HACE1	protein_coding	6	104728094	104859919	-1
ENSG00000085415	-0.189126	0.177025	SEH1L	protein_coding	18	12947133	12987536	1
ENSG00000085433	0.1394	0.490203	WDR47	protein_coding	1	108970214	109042113	-1
ENSG00000085449	0.286637	0.0127924	WDFY1	protein_coding	2	223855716	223945357	-1
ENSG00000085465	0.0507346	0.882949	OVGP1	protein_coding	1	111414319	111427735	-1
ENSG00000085491	-0.0277723	0.902467	SLC25A24	protein_coding	1	108134043	108200849	-1
ENSG00000085511	-0.238456	0.145239	MAP3K4	protein_coding	6	160991727	161117385	1
ENSG00000085514	-0.246016	0.377413	PILRA	protein_coding	7	100367530	100400096	1
ENSG00000085552	0.0472822	0.915034	IGSF9	protein_coding	1	159927039	159945613	-1
ENSG00000085563	0.106808	0.762219	ABCB1	protein_coding	7	87503017	87713323	-1
ENSG00000085644	-0.336669	0.0905612	ZNF213	protein_coding	16	3129777	3142804	1
ENSG00000085662	-0.0687471	0.703322	AKR1B1	protein_coding	7	134442356	134459284	-1
ENSG00000085719	-0.686925	1.25683e-08	CPNE3	protein_coding	8	86514435	86561498	1
ENSG00000085721	-0.173321	0.140854	RRN3	protein_coding	16	15060033	15094311	-1
ENSG00000085733	0.0615725	0.61244	CTTN	protein_coding	11	70398404	70436584	1
ENSG00000085741	0.249312	0.46003	WNT11	protein_coding	11	76186325	76210736	-1
ENSG00000085760	-0.2744	0.0624022	MTIF2	protein_coding	2	55236595	55269347	-1
ENSG00000085788	0.677237	1.35217e-10	DDHD2	protein_coding	8	38225218	38275558	1
ENSG00000085831	0.188732	0.593728	TTC39A	protein_coding	1	51287258	51345116	-1
ENSG00000085832	-0.0995982	0.589902	EPS15	protein_coding	1	51354263	51519328	-1
ENSG00000085840	0.328597	0.00738542	ORC1	protein_coding	1	52372829	52404423	-1
ENSG00000085871	-0.545942	5.33031e-05	MGST2	protein_coding	4	139665768	139740745	1
ENSG00000085872	0.159974	0.191153	CHERP	protein_coding	19	16517894	16542437	-1
ENSG00000085978	-0.0145296	0.954149	ATG16L1	protein_coding	2	233210051	233295674	1
ENSG00000085982	-0.417849	0.000474646	USP40	protein_coding	2	233475526	233566782	-1
ENSG00000085998	-0.342972	0.00442567	POMGNT1	protein_coding	1	46188683	46220305	-1
ENSG00000085999	0.390957	0.0202199	RAD54L	protein_coding	1	46246461	46278480	1
ENSG00000086015	-0.0757843	0.606196	MAST2	protein_coding	1	45786987	46036122	1
ENSG00000086061	-0.356231	0.000375185	DNAJA1	protein_coding	9	33025273	33039907	1
ENSG00000086062	0.127228	0.384186	B4GALT1	protein_coding	9	33104082	33167356	-1
ENSG00000086065	0.0410686	0.819304	CHMP5	protein_coding	9	33264879	33282070	1
ENSG00000086102	-0.0203011	0.905966	NFX1	protein_coding	9	33290512	33371157	1
ENSG00000086159	0.770228	0.0640787	AQP6	protein_coding	12	49967194	49977139	1
ENSG00000086189	-0.396649	0.00051986	DIMT1	protein_coding	5	62347284	62403943	-1
ENSG00000086200	-0.29486	0.0152233	IPO11	protein_coding	5	62403972	62628582	1
ENSG00000086205	-0.11199	0.738941	FOLH1	protein_coding	11	49145092	49208638	-1
ENSG00000086232	-0.0571633	0.728862	EIF2AK1	protein_coding	7	6022247	6059175	-1
ENSG00000086289	-0.628482	4.74597e-06	EPDR1	protein_coding	7	37920640	37951936	1
ENSG00000086300	1.42242	0.00150031	SNX10	protein_coding	7	26291862	26374383	1
ENSG00000086475	0.142028	0.290381	SEPHS1	protein_coding	10	13317428	13348298	-1
ENSG00000086504	0.140612	0.272179	MRPL28	protein_coding	16	366969	371289	-1
ENSG00000086506	0.141885	0.415701	HBQ1	protein_coding	16	180459	181179	1
ENSG00000086544	0.256059	0.273433	ITPKC	protein_coding	19	40717112	40740860	1
ENSG00000086589	-0.131386	0.330615	RBM22	protein_coding	5	150690792	150701077	-1
ENSG00000086598	0.0732883	0.647974	TMED2	protein_coding	12	123584533	123598582	1
ENSG00000086619	-0.0837285	0.837199	ERO1B	protein_coding	1	236214681	236282019	-1
ENSG00000086666	-0.135889	0.344241	ZFAND6	protein_coding	15	80059568	80138393	1
ENSG00000086712	-0.109301	0.45108	TXLNG	protein_coding	X	16786432	16844519	1
ENSG00000086717	0.292704	0.341335	PPEF1	protein_coding	X	18675909	18827921	1
ENSG00000086730	-0.102302	0.786409	LAT2	protein_coding	7	74199652	74229834	1
ENSG00000086758	0.149657	0.236737	HUWE1	protein_coding	X	53532096	53686752	-1
ENSG00000086827	-0.198438	0.255408	ZW10	protein_coding	11	113733187	113773735	-1
ENSG00000086848	0.232954	0.361134	ALG9	protein_coding	11	111782195	111871581	-1
ENSG00000086991	0.426868	0.219946	NOX4	protein_coding	11	89324353	89498187	-1
ENSG00000087008	-0.279894	0.191556	ACOX3	protein_coding	4	8366282	8440723	-1
ENSG00000087053	-0.315956	0.00381177	MTMR2	protein_coding	11	95821766	95925315	-1
ENSG00000087074	0.34845	0.0456333	PPP1R15A	protein_coding	19	48872212	48876059	1
ENSG00000087077	-0.258945	0.022968	TRIP6	protein_coding	7	100867387	100873454	1
ENSG00000087086	-0.359123	0.000562278	FTL	protein_coding	19	48965309	48966879	1
ENSG00000087087	-0.104888	0.54761	SRRT	protein_coding	7	100875103	100888664	1
ENSG00000087088	0.0945962	0.623074	BAX	protein_coding	19	48954815	48961798	1
ENSG00000087095	0.218597	0.196322	NLK	protein_coding	17	28041737	28196381	1
ENSG00000087111	0.137714	0.277118	PIGS	protein_coding	17	28553383	28571794	-1
ENSG00000087116	0.00203398	0.997473	ADAMTS2	protein_coding	5	179110853	179345461	-1
ENSG00000087152	0.0573366	0.71844	ATXN7L3	protein_coding	17	44191805	44200113	-1
ENSG00000087157	0.00321155	0.985525	PGS1	protein_coding	17	78378649	78425114	1
ENSG00000087191	-0.257593	0.0115495	PSMC5	protein_coding	17	63827152	63832026	1
ENSG00000087206	0.0820103	0.691992	UIMC1	protein_coding	5	176905005	177022633	-1
ENSG00000087237	-0.0756957	0.823302	CETP	protein_coding	16	56961923	56983845	1
ENSG00000087245	0.698385	1.50248e-05	MMP2	protein_coding	16	55389700	55506691	1
ENSG00000087253	0.633913	6.62499e-06	LPCAT2	protein_coding	16	55509072	55586666	1
ENSG00000087258	0.240655	0.386007	GNAO1	protein_coding	16	56191390	56357444	1
ENSG00000087263	-0.444701	6.3014e-05	OGFOD1	protein_coding	16	56451521	56479104	1
ENSG00000087266	2.21465	9.08146e-76	SH3BP2	protein_coding	4	2793071	2841098	1
ENSG00000087269	-0.0195487	0.931753	NOP14	protein_coding	4	2937933	2963406	-1
ENSG00000087274	-0.0422041	0.811806	ADD1	protein_coding	4	2843844	2930076	1
ENSG00000087299	-0.0921078	0.660536	L2HGDH	protein_coding	14	50237563	50312229	-1
ENSG00000087301	-0.133691	0.427446	TXNDC16	protein_coding	14	52430596	52552522	-1
ENSG00000087302	0.36376	0.00410805	RTRAF	protein_coding	14	51989514	52010694	1
ENSG00000087303	1.56458	1.85724e-05	NID2	protein_coding	14	52004809	52069059	-1
ENSG00000087338	0.387035	0.000543299	GMCL1	protein_coding	2	69829660	69881384	1
ENSG00000087365	-0.00449087	0.983081	SF3B2	protein_coding	11	66050729	66069308	1
ENSG00000087448	-0.137188	0.411455	KLHL42	protein_coding	12	27780048	27803040	1
ENSG00000087460	0.384265	6.79984e-06	GNAS	protein_coding	20	58839718	58911192	1
ENSG00000087470	-0.493389	1.42491e-06	DNM1L	protein_coding	12	32679200	32745650	1
ENSG00000087494	-0.0858236	0.825938	PTHLH	protein_coding	12	27958084	27972733	-1
ENSG00000087502	0.177167	0.203605	ERGIC2	protein_coding	12	29337352	29381189	-1
ENSG00000087510	0.233757	0.491212	TFAP2C	protein_coding	20	56629306	56639283	1
ENSG00000087586	-0.644252	2.82243e-09	AURKA	protein_coding	20	56369389	56392337	-1
ENSG00000087842	-0.735513	1.22733e-09	PIR	protein_coding	X	15384799	15493564	-1
ENSG00000087884	-0.655908	0.0487694	AAMDC	protein_coding	11	77821109	77918432	1
ENSG00000087903	1.05005	2.78755e-09	RFX2	protein_coding	19	5993164	6199572	-1
ENSG00000087995	-0.0940237	0.638219	METTL2A	protein_coding	17	62423875	62453385	1
ENSG00000088035	-0.764139	8.4252e-06	ALG6	protein_coding	1	63367575	63438553	1
ENSG00000088038	0.0499571	0.812558	CNOT3	protein_coding	19	54137749	54155681	1
ENSG00000088179	-0.0307046	0.90669	PTPN4	protein_coding	2	119759922	119984899	1
ENSG00000088205	-0.0071493	0.971506	DDX18	protein_coding	2	117814691	117832377	1
ENSG00000088247	-0.0677981	0.612008	KHSRP	protein_coding	19	6413102	6424811	-1
ENSG00000088256	0.180618	0.179746	GNA11	protein_coding	19	3094362	3123999	1
ENSG00000088280	-0.436611	0.0105379	ASAP3	protein_coding	1	23428563	23484568	-1
ENSG00000088298	-0.198128	0.278309	EDEM2	protein_coding	20	35115364	35147336	-1
ENSG00000088305	-0.843603	0.00459167	DNMT3B	protein_coding	20	32762385	32809359	1
ENSG00000088325	-0.428068	9.23007e-06	TPX2	protein_coding	20	31739271	31801805	1
ENSG00000088340	5.27706	4.07667e-69	FER1L4	transcribed_unitary_pseudogene	20	35558737	35607562	-1
ENSG00000088356	-0.442211	0.00244005	PDRG1	protein_coding	20	31944337	31952046	-1
ENSG00000088367	0.117563	0.402413	EPB41L1	protein_coding	20	36091504	36232799	1
ENSG00000088387	0.461168	0.000102612	DOCK9	protein_coding	13	98793429	99086625	-1
ENSG00000088448	0.271042	0.0214441	ANKRD10	protein_coding	13	110878540	110915069	-1
ENSG00000088451	-0.120895	0.635741	TGDS	protein_coding	13	94574054	94596242	-1
ENSG00000088538	-0.309592	0.31826	DOCK3	protein_coding	3	50674927	51384198	1
ENSG00000088543	-0.194892	0.422046	C3orf18	protein_coding	3	50558025	50571027	-1
ENSG00000088682	-0.00553143	0.978478	COQ9	protein_coding	16	57447425	57461270	1
ENSG00000088727	-0.118558	0.748705	KIF9	protein_coding	3	47227998	47283451	-1
ENSG00000088756	0.0902104	0.725599	ARHGAP28	protein_coding	18	6729716	6915716	1
ENSG00000088766	0.0612209	0.791891	CRLS1	protein_coding	20	6006093	6040053	1
ENSG00000088808	-0.028686	0.941599	PPP1R13B	protein_coding	14	103733195	103847575	-1
ENSG00000088812	1.13749	2.0078e-24	ATRN	protein_coding	20	3471018	3651118	1
ENSG00000088826	0.699432	0.0157126	SMOX	protein_coding	20	4120980	4187747	1
ENSG00000088832	0.0927077	0.516936	FKBP1A	protein_coding	20	1368977	1393164	-1
ENSG00000088833	0.00746183	0.976086	NSFL1C	protein_coding	20	1442162	1473842	-1
ENSG00000088836	-0.103007	0.752978	SLC4A11	protein_coding	20	3227417	3239559	-1
ENSG00000088854	0.127917	0.700052	DNAAF9	protein_coding	20	3249306	3407669	-1
ENSG00000088876	0.0192973	0.965495	ZNF343	protein_coding	20	2481817	2524702	-1
ENSG00000088881	0.208887	0.5289	EBF4	protein_coding	20	2692780	2760108	1
ENSG00000088888	0.0755042	0.688283	MAVS	protein_coding	20	3846799	3876123	1
ENSG00000088899	0.806027	0.00605813	LZTS3	protein_coding	20	3162617	3173549	-1
ENSG00000088930	0.114354	0.363155	XRN2	protein_coding	20	21303331	21389825	1
ENSG00000088970	0.694161	0.000175029	KIZ	protein_coding	20	21125983	21246622	1
ENSG00000088986	-0.347031	0.00244071	DYNLL1	protein_coding	12	120469850	120498493	1
ENSG00000088992	-0.29846	0.256013	TESC	protein_coding	12	117038923	117099479	-1
ENSG00000089006	-0.150495	0.355132	SNX5	protein_coding	20	17941597	17968980	-1
ENSG00000089009	0.0827582	0.478223	RPL6	protein_coding	12	112405189	112418838	-1
ENSG00000089022	-0.218939	0.145239	MAPKAPK5	protein_coding	12	111842013	111902222	1
ENSG00000089048	-0.133041	0.526323	ESF1	protein_coding	20	13714322	13784919	-1
ENSG00000089050	0.131179	0.580487	RBBP9	protein_coding	20	18486540	18497225	-1
ENSG00000089053	-0.0885016	0.514475	ANAPC5	protein_coding	12	121308245	121399896	-1
ENSG00000089057	-0.155184	0.46091	SLC23A2	protein_coding	20	4852356	5010293	-1
ENSG00000089060	0.0433035	0.893803	SLC8B1	protein_coding	12	113298759	113359493	-1
ENSG00000089063	0.130174	0.450172	TMEM230	protein_coding	20	5068232	5113103	-1
ENSG00000089091	-0.0665516	0.874606	DZANK1	protein_coding	20	18383367	18467281	-1
ENSG00000089094	0.782012	2.66581e-13	KDM2B	protein_coding	12	121429096	121581023	-1
ENSG00000089101	0.0630461	0.794666	CFAP61	protein_coding	20	20052514	20360703	1
ENSG00000089123	-0.0111843	0.976267	TASP1	protein_coding	20	13389392	13638932	-1
ENSG00000089127	-0.338808	0.0281612	OAS1	protein_coding	12	112905856	112933219	1
ENSG00000089154	-0.00107987	0.995384	GCN1	protein_coding	12	120127202	120194715	-1
ENSG00000089157	0.323728	0.000350218	RPLP0	protein_coding	12	120196699	120201235	-1
ENSG00000089159	0.0135447	0.962343	PXN	protein_coding	12	120210439	120265771	-1
ENSG00000089163	0.073431	0.81997	SIRT4	protein_coding	12	120302316	120313249	1
ENSG00000089177	0.181808	0.394258	KIF16B	protein_coding	20	16272104	16573448	-1
ENSG00000089195	0.0256214	0.919638	TRMT6	protein_coding	20	5937228	5950558	-1
ENSG00000089199	0.0411486	0.824076	CHGB	protein_coding	20	5911510	5925353	1
ENSG00000089220	-0.411126	5.32026e-05	PEBP1	protein_coding	12	118136124	118145584	1
ENSG00000089234	-0.163985	0.339256	BRAP	protein_coding	12	111642146	111685956	-1
ENSG00000089248	0.0262032	0.878769	ERP29	protein_coding	12	112013348	112023449	1
ENSG00000089280	-0.460329	0.000864714	FUS	protein_coding	16	31180138	31191605	1
ENSG00000089289	0.615526	2.20316e-08	IGBP1	protein_coding	X	70133447	70166324	1
ENSG00000089327	0.154377	0.330954	FXYD5	protein_coding	19	35154730	35169881	1
ENSG00000089335	-0.150291	0.402644	ZNF302	protein_coding	19	34677639	34686397	1
ENSG00000089351	0.24779	0.0304407	GRAMD1A	protein_coding	19	34994784	35026471	1
ENSG00000089356	0.0929046	0.773761	FXYD3	protein_coding	19	35115823	35124324	1
ENSG00000089486	0.158951	0.266324	CDIP1	protein_coding	16	4510669	4538828	-1
ENSG00000089505	0.0940677	0.815595	CMTM1	protein_coding	16	66566393	66579137	1
ENSG00000089558	0.0533875	0.838337	KCNH4	protein_coding	17	42156891	42181142	-1
ENSG00000089597	0.552965	7.36675e-10	GANAB	protein_coding	11	62624826	62646726	-1
ENSG00000089639	-0.307098	0.108183	GMIP	protein_coding	19	19629476	19643657	-1
ENSG00000089682	0.0410702	0.864219	RBM41	protein_coding	X	107061885	107118823	-1
ENSG00000089685	-0.569241	5.32681e-07	BIRC5	protein_coding	17	78214186	78225636	1
ENSG00000089692	0.0155088	0.972183	LAG3	protein_coding	12	6772512	6778455	1
ENSG00000089693	-0.0949916	0.417977	MLF2	protein_coding	12	6747996	6767475	-1
ENSG00000089723	-0.091533	0.809078	OTUB2	protein_coding	14	94026340	94048930	1
ENSG00000089737	0.0326361	0.83433	DDX24	protein_coding	14	94048287	94081202	-1
ENSG00000089775	1.14072	7.6344e-22	ZBTB25	protein_coding	14	64449106	64505213	-1
ENSG00000089818	-0.34894	0.00323741	NECAP1	protein_coding	12	8076939	8097881	1
ENSG00000089820	1.34235	0.000221439	ARHGAP4	protein_coding	X	153907367	153934999	-1
ENSG00000089847	0.147619	0.404051	ANKRD24	protein_coding	19	4182689	4224814	1
ENSG00000089876	1.13413	3.39742e-26	DHX32	protein_coding	10	125836337	125896436	-1
ENSG00000089902	0.780253	1.48476e-12	RCOR1	protein_coding	14	102592649	102730561	1
ENSG00000089916	0.358456	0.0104701	GPATCH2L	protein_coding	14	76151916	76254342	1
ENSG00000090006	-0.131788	0.348963	LTBP4	protein_coding	19	40592883	40629818	1
ENSG00000090013	-0.517136	0.0009843	BLVRB	protein_coding	19	40447765	40465764	-1
ENSG00000090020	0.170504	0.350259	SLC9A1	protein_coding	1	27098809	27166981	-1
ENSG00000090054	0.205806	0.0681097	SPTLC1	protein_coding	9	92000087	92115413	-1
ENSG00000090060	0.161328	0.152366	PAPOLA	protein_coding	14	96501433	96567116	1
ENSG00000090061	-0.111605	0.621692	CCNK	protein_coding	14	99481169	99535044	1
ENSG00000090097	0.0702802	0.728862	PCBP4	protein_coding	3	51957454	51974016	-1
ENSG00000090238	0.194392	0.404783	YPEL3	protein_coding	16	30092314	30096915	-1
ENSG00000090263	-0.263858	0.311315	MRPS33	protein_coding	7	141002610	141015228	-1
ENSG00000090266	-0.727454	3.23456e-05	NDUFB2	protein_coding	7	140690777	140722790	1
ENSG00000090273	-0.510378	6.02504e-09	NUDC	protein_coding	1	26900238	26946871	1
ENSG00000090316	0.0487971	0.777334	MAEA	protein_coding	4	1289887	1340147	1
ENSG00000090339	1.50261	5.51387e-09	ICAM1	protein_coding	19	10271093	10286615	1
ENSG00000090372	0.0791659	0.554775	STRN4	protein_coding	19	46719511	46746994	-1
ENSG00000090376	-0.533498	0.0979015	IRAK3	protein_coding	12	66189195	66254622	1
ENSG00000090402	-0.351176	0.285742	SI	protein_coding	3	164978898	165078496	-1
ENSG00000090432	-0.30589	0.019081	MUL1	protein_coding	1	20499448	20508151	-1
ENSG00000090447	0.0568665	0.827091	TFAP4	protein_coding	16	4257186	4273075	-1
ENSG00000090470	-0.0759338	0.737262	PDCD7	protein_coding	15	65117379	65133808	-1
ENSG00000090487	-0.00650178	0.976552	SPG21	protein_coding	15	64963022	64990310	-1
ENSG00000090520	-0.126082	0.395803	DNAJB11	protein_coding	3	186567403	186585800	1
ENSG00000090530	1.0243	7.22338e-18	P3H2	protein_coding	3	189956728	190122437	-1
ENSG00000090539	0.719725	0.0375381	CHRD	protein_coding	3	184380054	184390736	1
ENSG00000090554	0.590911	0.0512516	FLT3LG	protein_coding	19	49474207	49486231	1
ENSG00000090565	0.326429	0.0394788	RAB11FIP3	protein_coding	16	425649	523011	1
ENSG00000090581	0.17156	0.274349	GNPTG	protein_coding	16	1351931	1365737	1
ENSG00000090612	-0.0103436	0.976086	ZNF268	protein_coding	12	133181409	133214832	1
ENSG00000090615	0.268308	0.0290704	GOLGA3	protein_coding	12	132768902	132829143	-1
ENSG00000090621	-0.100888	0.40831	PABPC4	protein_coding	1	39560709	39576790	-1
ENSG00000090674	-0.357128	0.0247529	MCOLN1	protein_coding	19	7522624	7534009	1
ENSG00000090686	0.0135978	0.951921	USP48	protein_coding	1	21678298	21783606	-1
ENSG00000090776	-0.170931	0.576587	EFNB1	protein_coding	X	68829021	68842160	1
ENSG00000090857	0.266923	0.0806561	PDPR	protein_coding	16	70114332	70162537	1
ENSG00000090861	0.260774	0.114796	AARS1	protein_coding	16	70251983	70289707	-1
ENSG00000090863	0.708141	1.2128e-11	GLG1	protein_coding	16	74447427	74607144	-1
ENSG00000090889	-0.0899322	0.573064	KIF4A	protein_coding	X	70290104	70420886	1
ENSG00000090905	-0.194859	0.0895486	TNRC6A	protein_coding	16	24610209	24827632	1
ENSG00000090924	-0.0243759	0.913255	PLEKHG2	protein_coding	19	39412669	39428415	1
ENSG00000090932	0.165039	0.535404	DLL3	protein_coding	19	39498895	39508481	1
ENSG00000090971	-0.223885	0.170689	NAT14	protein_coding	19	55485188	55487568	1
ENSG00000090975	0.181318	0.364249	PITPNM2	protein_coding	12	122983480	123151090	-1
ENSG00000090989	-0.0869735	0.661475	EXOC1	protein_coding	4	55853648	55905086	1
ENSG00000091009	0.0174069	0.951439	RBM27	protein_coding	5	146203605	146289223	1
ENSG00000091039	0.00680322	0.976369	OSBPL8	protein_coding	12	76351797	76559809	-1
ENSG00000091073	0.191884	0.428919	DTX2	protein_coding	7	76461676	76505995	1
ENSG00000091106	0.189562	0.55385	NLRC4	protein_coding	2	32224453	32265732	-1
ENSG00000091127	0.165603	0.206401	PUS7	protein_coding	7	105439661	105522271	-1
ENSG00000091129	0.140892	0.68544	NRCAM	protein_coding	7	108147623	108456717	-1
ENSG00000091136	0.477933	0.000795901	LAMB1	protein_coding	7	107923799	108003213	-1
ENSG00000091140	-0.234187	0.0447891	DLD	protein_coding	7	107891162	107931730	1
ENSG00000091157	-0.241517	0.300298	WDR7	protein_coding	18	56651343	57029811	1
ENSG00000091164	-0.128864	0.376154	TXNL1	protein_coding	18	56597209	56651600	-1
ENSG00000091262	-0.00814409	0.985728	ABCC6	protein_coding	16	16149565	16223522	-1
ENSG00000091317	-0.243532	0.0665165	CMTM6	protein_coding	3	32481312	32502852	-1
ENSG00000091409	0.0214579	0.923898	ITGA6	protein_coding	2	172427354	172506459	1
ENSG00000091428	0.510662	0.0751857	RAPGEF4	protein_coding	2	172735274	173052893	1
ENSG00000091436	0.0325747	0.889747	MAP3K20	protein_coding	2	173075435	173268015	1
ENSG00000091483	-0.798964	1.69616e-16	FH	protein_coding	1	241497511	241519799	-1
ENSG00000091490	-0.0634727	0.752288	SEL1L3	protein_coding	4	25747433	25863760	-1
ENSG00000091527	-0.11229	0.404478	CDV3	protein_coding	3	133573686	133590261	1
ENSG00000091536	-0.0245868	0.940068	MYO15A	protein_coding	17	18108756	18179802	1
ENSG00000091542	1.41399	1.69744e-58	ALKBH5	protein_coding	17	18183078	18209954	1
ENSG00000091592	-0.559264	0.00961773	NLRP1	protein_coding	17	5499415	5619424	-1
ENSG00000091622	1.21711	2.15567e-21	PITPNM3	protein_coding	17	6451263	6556555	-1
ENSG00000091640	-0.10614	0.471484	SPAG7	protein_coding	17	4959226	4967817	-1
ENSG00000091651	-0.158574	0.299444	ORC6	protein_coding	16	46689643	46698394	1
ENSG00000091656	0.267586	0.192708	ZFHX4	protein_coding	8	76681239	76867281	1
ENSG00000091732	-0.329912	0.0179769	ZC3HC1	protein_coding	7	130018287	130051451	-1
ENSG00000091831	0.104216	0.698409	ESR1	protein_coding	6	151656691	152129619	1
ENSG00000091844	0.554358	0.132483	RGS17	protein_coding	6	153004459	153131282	-1
ENSG00000091947	-0.00562916	0.982604	TMEM101	protein_coding	17	44011188	44023946	-1
ENSG00000091972	-0.0674813	0.785522	CD200	protein_coding	3	112332347	112362812	1
ENSG00000091986	0.672249	2.62227e-13	CCDC80	protein_coding	3	112596797	112649530	-1
ENSG00000092010	0.0870187	0.653049	PSME1	protein_coding	14	24136163	24138967	1
ENSG00000092020	0.0706724	0.763298	PPP2R3C	protein_coding	14	35085467	35122517	-1
ENSG00000092036	0.224333	0.208615	HAUS4	protein_coding	14	22946228	22957161	-1
ENSG00000092094	-0.463882	0.0323118	OSGEP	protein_coding	14	20446401	20455089	-1
ENSG00000092096	0.153486	0.606049	SLC22A17	protein_coding	14	23346314	23352912	-1
ENSG00000092098	-0.190596	0.34913	RNF31	protein_coding	14	24146683	24160660	1
ENSG00000092108	0.0157884	0.949999	SCFD1	protein_coding	14	30622291	30737694	1
ENSG00000092140	-0.393216	0.0083562	G2E3	protein_coding	14	30559158	30620064	1
ENSG00000092148	-0.191633	0.0769761	HECTD1	protein_coding	14	31100117	31207804	-1
ENSG00000092199	0.0258295	0.874398	HNRNPC	protein_coding	14	21209136	21269494	-1
ENSG00000092200	0.0112266	0.978087	RPGRIP1	protein_coding	14	21280083	21351301	1
ENSG00000092201	0.125675	0.270649	SUPT16H	protein_coding	14	21351476	21384019	-1
ENSG00000092203	0.0391918	0.835584	TOX4	protein_coding	14	21476597	21499175	1
ENSG00000092208	-0.258276	0.180084	GEMIN2	protein_coding	14	39114285	39136973	1
ENSG00000092295	-0.638267	0.0154878	TGM1	protein_coding	14	24249114	24264432	-1
ENSG00000092330	0.0484171	0.819304	TINF2	protein_coding	14	24238286	24242663	-1
ENSG00000092421	1.13333	0.0300348	SEMA6A	protein_coding	5	116443555	116574823	-1
ENSG00000092439	-0.0916071	0.47014	TRPM7	protein_coding	15	50552473	50686797	-1
ENSG00000092445	0.181546	0.183777	TYRO3	protein_coding	15	41557675	41583589	1
ENSG00000092470	0.156967	0.241698	WDR76	protein_coding	15	43826980	43868412	1
ENSG00000092531	-0.262917	0.0931786	SNAP23	protein_coding	15	42491233	42545356	1
ENSG00000092607	-0.0622032	0.874758	TBX15	protein_coding	1	118883046	118989556	-1
ENSG00000092621	0.102843	0.73893	PHGDH	protein_coding	1	119648411	119744218	1
ENSG00000092758	0.169298	0.426666	COL9A3	protein_coding	20	62816244	62841159	1
ENSG00000092820	0.371505	0.000572536	EZR	protein_coding	6	158765741	158819368	-1
ENSG00000092841	0.0520135	0.711055	MYL6	protein_coding	12	56158346	56163496	1
ENSG00000092847	-0.0514278	0.782992	AGO1	protein_coding	1	35869808	35930532	1
ENSG00000092850	0.216313	0.305366	TEKT2	protein_coding	1	36084094	36088275	1
ENSG00000092853	0.0745533	0.667359	CLSPN	protein_coding	1	35720218	35769978	-1
ENSG00000092871	-0.071931	0.815669	RFFL	protein_coding	17	35005990	35089319	-1
ENSG00000092929	-0.0786288	0.810355	UNC13D	protein_coding	17	75827225	75844785	-1
ENSG00000092931	0.110103	0.580487	MFSD11	protein_coding	17	76735865	76781449	1
ENSG00000092964	1.03783	9.54292e-30	DPYSL2	protein_coding	8	26514031	26658178	1
ENSG00000092969	0.226864	0.267123	TGFB2	protein_coding	1	218345336	218444619	1
ENSG00000092978	-0.127216	0.555819	GPATCH2	protein_coding	1	217426992	217631090	-1
ENSG00000093000	0.12686	0.272811	NUP50	protein_coding	22	45163925	45188017	1
ENSG00000093009	0.113432	0.600423	CDC45	protein_coding	22	19479457	19520612	1
ENSG00000093010	-0.222407	0.158281	COMT	protein_coding	22	19941371	19969975	1
ENSG00000093100	-0.0510634	0.82088		lncRNA	22	17787652	17811497	-1
ENSG00000093144	-0.31875	0.00466703	ECHDC1	protein_coding	6	127288712	127343609	-1
ENSG00000093167	-0.232005	0.0680572	LRRFIP2	protein_coding	3	37052626	37183689	-1
ENSG00000093183	-0.110902	0.471518	SEC22C	protein_coding	3	42547969	42601080	-1
ENSG00000093217	-0.428769	0.0707764	XYLB	protein_coding	3	38346760	38421348	1
ENSG00000094631	-0.203718	0.110159	HDAC6	protein_coding	X	48801377	48824982	1
ENSG00000094804	0.260669	0.00715463	CDC6	protein_coding	17	40287879	40304657	1
ENSG00000094841	0.953334	1.5964e-08	UPRT	protein_coding	X	75156388	75304885	1
ENSG00000094880	-0.132571	0.364249	CDC23	protein_coding	5	138187650	138213343	-1
ENSG00000094914	-0.446312	0.000208199	AAAS	protein_coding	12	53307456	53324864	-1
ENSG00000094916	0.314157	0.000188269	CBX5	protein_coding	12	54230942	54280133	-1
ENSG00000094963	-0.235854	0.255761	FMO2	protein_coding	1	171185249	171212686	1
ENSG00000094975	0.423149	0.00070228	SUCO	protein_coding	1	172532349	172611833	1
ENSG00000095002	0.0113061	0.956427	MSH2	protein_coding	2	47403067	47663146	1
ENSG00000095015	0.602582	0.000399588	MAP3K1	protein_coding	5	56815549	56896152	1
ENSG00000095059	0.115279	0.42749	DHPS	protein_coding	19	12675717	12681880	-1
ENSG00000095066	1.02993	2.56588e-10	HOOK2	protein_coding	19	12763003	12872740	-1
ENSG00000095139	0.000807989	0.992962	ARCN1	protein_coding	11	118572390	118603033	1
ENSG00000095203	0.0623658	0.850282	EPB41L4B	protein_coding	9	109171974	109321059	-1
ENSG00000095209	-0.238904	0.144883	TMEM38B	protein_coding	9	105694541	105776629	1
ENSG00000095261	-0.303112	0.00207583	PSMD5	protein_coding	9	120815496	120842951	-1
ENSG00000095303	2.88507	2.08929e-15	PTGS1	protein_coding	9	122370530	122395703	1
ENSG00000095319	-0.0701033	0.552389	NUP188	protein_coding	9	128947699	129007096	1
ENSG00000095321	-0.146194	0.346786	CRAT	protein_coding	9	129094142	129111189	-1
ENSG00000095380	-0.252805	0.0597373	NANS	protein_coding	9	98056732	98083077	1
ENSG00000095383	-0.405326	0.00201985	TBC1D2	protein_coding	9	98199011	98255649	-1
ENSG00000095397	0.0642074	0.805825	WHRN	protein_coding	9	114402080	114505473	-1
ENSG00000095464	0.0494584	0.841978	PDE6C	protein_coding	10	93612537	93666010	1
ENSG00000095485	-0.183514	0.263297	CWF19L1	protein_coding	10	100232298	100267680	-1
ENSG00000095539	0.302469	0.256225	SEMA4G	protein_coding	10	100969504	100985871	1
ENSG00000095564	0.716148	4.53991e-09	BTAF1	protein_coding	10	91923770	92031437	1
ENSG00000095574	0.0241597	0.931753	IKZF5	protein_coding	10	122990807	123008812	-1
ENSG00000095596	0.158502	0.404299	CYP26A1	protein_coding	10	93073475	93077885	1
ENSG00000095637	1.02495	0.010238	SORBS1	protein_coding	10	95311771	95561414	-1
ENSG00000095713	0.690694	2.52307e-05	CRTAC1	protein_coding	10	97865000	98030828	-1
ENSG00000095739	-0.786107	0.00479499	BAMBI	protein_coding	10	28677510	28682932	1
ENSG00000095752	1.80589	3.5215e-16	IL11	protein_coding	19	55364382	55370463	-1
ENSG00000095787	0.325777	0.000725637	WAC	protein_coding	10	28532493	28623112	1
ENSG00000095794	-0.490353	0.00565952	CREM	protein_coding	10	35126791	35212958	1
ENSG00000095906	-0.073321	0.673241	NUBP2	protein_coding	16	1782932	1789186	1
ENSG00000095932	2.10409	3.55953e-06	SMIM24	protein_coding	19	3473986	3480525	-1
ENSG00000095951	0.0577203	0.807723	HIVEP1	protein_coding	6	12008762	12164999	1
ENSG00000096060	-0.699022	8.3786e-06	FKBP5	protein_coding	6	35573585	35728583	-1
ENSG00000096063	0.0484943	0.773298	SRPK1	protein_coding	6	35832966	35921342	-1
ENSG00000096070	-0.0940066	0.645806	BRPF3	protein_coding	6	36196744	36232790	1
ENSG00000096080	-0.0491038	0.852614	MRPS18A	protein_coding	6	43671202	43687791	-1
ENSG00000096092	-0.120907	0.59281	TMEM14A	protein_coding	6	52671113	52686588	1
ENSG00000096093	0.133726	0.450624	EFHC1	protein_coding	6	52362123	52529886	1
ENSG00000096384	-0.320944	0.000351725	HSP90AB1	protein_coding	6	44246166	44253888	1
ENSG00000096401	0.141742	0.276282	CDC5L	protein_coding	6	44387706	44450425	1
ENSG00000096433	0.351421	0.00031967	ITPR3	protein_coding	6	33620365	33696574	1
ENSG00000096654	-0.0586849	0.835567	ZNF184	protein_coding	6	27450743	27473118	-1
ENSG00000096696	0.571839	2.52821e-08	DSP	protein_coding	6	7541338	7586714	1
ENSG00000096717	-0.428515	0.00113005	SIRT1	protein_coding	10	67884656	67918390	1
ENSG00000096746	-0.328925	0.00141802	HNRNPH3	protein_coding	10	68331174	68343193	1
ENSG00000096872	-0.349082	0.132823	IFT74	protein_coding	9	26947039	27066134	1
ENSG00000096968	-0.656068	0.000516022	JAK2	protein_coding	9	4984390	5129948	1
ENSG00000097007	0.773998	4.1554e-20	ABL1	protein_coding	9	130713043	130887675	1
ENSG00000097021	-0.573065	3.63869e-06	ACOT7	protein_coding	1	6264269	6393767	-1
ENSG00000097033	-0.152121	0.27244	SH3GLB1	protein_coding	1	86704570	86748184	1
ENSG00000097046	-0.0537498	0.793058	CDC7	protein_coding	1	91500851	91525764	1
ENSG00000097096	-0.307181	0.297159	SYDE2	protein_coding	1	85156889	85201724	-1
ENSG00000099139	0.0438574	0.858748	PCSK5	protein_coding	9	75890644	76362975	1
ENSG00000099194	0.757536	1.24115e-18	SCD	protein_coding	10	100347233	100364826	1
ENSG00000099203	0.0504468	0.865213	TMED1	protein_coding	19	10832067	10836318	-1
ENSG00000099204	-0.114006	0.423743	ABLIM1	protein_coding	10	114431112	114768061	-1
ENSG00000099219	0.850448	3.68485e-14	ERMP1	protein_coding	9	5749832	5879537	-1
ENSG00000099246	-0.168195	0.222771	RAB18	protein_coding	10	27504174	27543207	1
ENSG00000099250	0.51846	0.000278136	NRP1	protein_coding	10	33177492	33336262	-1
ENSG00000099251	-0.0340348	0.930892	HSD17B7P2	transcribed_unprocessed_pseudogene	10	38356455	38378107	1
ENSG00000099256	-0.517874	0.0148109	PRTFDC1	protein_coding	10	24848614	24952606	-1
ENSG00000099260	-0.420174	0.001272	PALMD	protein_coding	1	99646113	99694541	1
ENSG00000099282	-0.409031	0.183528	TSPAN15	protein_coding	10	69451465	69507666	1
ENSG00000099284	0.0517514	0.785714	MACROH2A2	protein_coding	10	70052544	70112282	1
ENSG00000099290	-0.353604	0.00640959	WASHC2A	protein_coding	10	50067888	50133509	1
ENSG00000099308	0.0200848	0.960546	MAST3	protein_coding	19	18097778	18151692	1
ENSG00000099326	0.341033	0.241077	MZF1	protein_coding	19	58561931	58573575	-1
ENSG00000099330	0.570494	0.00137581	OCEL1	protein_coding	19	17226213	17229219	1
ENSG00000099331	0.300042	0.00644351	MYO9B	protein_coding	19	17075777	17214537	1
ENSG00000099337	0.860843	0.0247657	KCNK6	protein_coding	19	38319845	38332076	1
ENSG00000099341	-0.197936	0.100964	PSMD8	protein_coding	19	38374563	38383850	1
ENSG00000099364	0.166437	0.250486	FBXL19	protein_coding	16	30923055	30948783	1
ENSG00000099365	-0.110993	0.771774	STX1B	protein_coding	16	30989256	31010638	-1
ENSG00000099377	0.322093	0.204001	HSD3B7	protein_coding	16	30985207	30989147	1
ENSG00000099381	0.201657	0.213876	SETD1A	protein_coding	16	30957294	30984664	1
ENSG00000099385	0.0409558	0.893293	BCL7C	protein_coding	16	30833626	30894302	-1
ENSG00000099617	0.43048	0.0777629	EFNA2	protein_coding	19	1285873	1301431	1
ENSG00000099622	-0.00704182	0.979493	CIRBP	protein_coding	19	1259384	1274880	1
ENSG00000099624	-0.0521529	0.800275	ATP5F1D	protein_coding	19	1241746	1244825	1
ENSG00000099625	0.502235	0.0103664	CBARP	protein_coding	19	1228287	1238027	-1
ENSG00000099783	-0.162953	0.176111	HNRNPM	protein_coding	19	8444767	8489114	1
ENSG00000099785	-0.501561	0.0595002	MARCHF2	protein_coding	19	8413270	8439017	1
ENSG00000099795	-0.34862	0.0173196	NDUFB7	protein_coding	19	14566078	14572066	-1
ENSG00000099797	-0.0497619	0.767337	TECR	protein_coding	19	14517085	14565980	1
ENSG00000099800	-0.385249	0.0083688	TIMM13	protein_coding	19	2425625	2427586	-1
ENSG00000099804	0.34573	0.00248084	CDC34	protein_coding	19	531760	542092	1
ENSG00000099810	0.213676	0.0746323	MTAP	protein_coding	9	21802636	21937651	1
ENSG00000099812	0.148131	0.364059	MISP	protein_coding	19	751112	764318	1
ENSG00000099814	0.230086	0.0540367	CEP170B	protein_coding	14	104865268	104896747	1
ENSG00000099817	-0.299268	0.00279661	POLR2E	protein_coding	19	1086574	1095380	-1
ENSG00000099821	-0.106642	0.464991	POLRMT	protein_coding	19	617221	633537	-1
ENSG00000099822	0.804397	3.91587e-13	HCN2	protein_coding	19	589881	617159	1
ENSG00000099834	0.0442578	0.877801	CDHR5	protein_coding	11	616577	626078	-1
ENSG00000099840	2.39402	3.95635e-12	IZUMO4	protein_coding	19	2096429	2099593	1
ENSG00000099849	1.14115	2.25665e-16	RASSF7	protein_coding	11	560404	564025	1
ENSG00000099860	0.715967	1.39522e-05	GADD45B	protein_coding	19	2476122	2478259	1
ENSG00000099864	0.171106	0.315566	PALM	protein_coding	19	708935	748329	1
ENSG00000099866	0.0165572	0.966605	MADCAM1	protein_coding	19	489176	505343	1
ENSG00000099875	1.03363	9.41182e-32	MKNK2	protein_coding	19	2037465	2051244	-1
ENSG00000099889	-0.0249116	0.943787	ARVCF	protein_coding	22	19969896	20016823	-1
ENSG00000099899	0.0500915	0.791891	TRMT2A	protein_coding	22	20111875	20117392	-1
ENSG00000099901	-0.310938	0.000807817	RANBP1	protein_coding	22	20115938	20127355	1
ENSG00000099904	0.070379	0.735429	ZDHHC8	protein_coding	22	20129456	20148007	1
ENSG00000099910	-0.10944	0.677088	KLHL22	protein_coding	22	20441519	20495844	-1
ENSG00000099917	0.478299	2.07376e-06	MED15	protein_coding	22	20495913	20587632	1
ENSG00000099940	-0.0868225	0.643613	SNAP29	protein_coding	22	20859007	20891214	1
ENSG00000099942	0.871278	6.76453e-23	CRKL	protein_coding	22	20917407	20953747	1
ENSG00000099949	-0.384512	0.053629	LZTR1	protein_coding	22	20982269	20999032	1
ENSG00000099953	-0.0231014	0.958912	MMP11	protein_coding	22	23768226	23784316	1
ENSG00000099956	-0.0905836	0.586619	SMARCB1	protein_coding	22	23786931	23838009	1
ENSG00000099957	0.0115101	0.97811	P2RX6	protein_coding	22	21009808	21028013	1
ENSG00000099958	0.225764	0.484973	DERL3	protein_coding	22	23834503	23839128	-1
ENSG00000099968	-0.126811	0.414841	BCL2L13	protein_coding	22	17628855	17730855	1
ENSG00000099974	0.550345	0.027226	DDTL	protein_coding	22	23966888	23972556	1
ENSG00000099977	0.64138	2.17416e-05	DDT	protein_coding	22	23970542	23980525	-1
ENSG00000099984	0.0469534	0.913832	GSTT2	protein_coding	22	23980058	23983915	1
ENSG00000099991	1.34296	1.75413e-48	CABIN1	protein_coding	22	24011192	24178628	1
ENSG00000099992	0.0743344	0.818973	TBC1D10A	protein_coding	22	30291990	30326947	-1
ENSG00000099994	0.0951397	0.797581	SUSD2	protein_coding	22	24181487	24189106	1
ENSG00000099995	-0.192622	0.0451553	SF3A1	protein_coding	22	30331988	30356919	-1
ENSG00000099999	0.630925	0.00100125	RNF215	protein_coding	22	30368811	30421771	-1
ENSG00000100003	0.874801	0.000103548	SEC14L2	protein_coding	22	30396941	30425303	1
ENSG00000100014	0.0385717	0.888731	SPECC1L	protein_coding	22	24270817	24417739	1
ENSG00000100023	-0.112476	0.457253	PPIL2	protein_coding	22	21666000	21700015	1
ENSG00000100028	-0.196747	0.0972477	SNRPD3	protein_coding	22	24555958	24582052	1
ENSG00000100029	0.210248	0.0535415	PES1	protein_coding	22	30576625	30607083	-1
ENSG00000100030	0.183718	0.110502	MAPK1	protein_coding	22	21759657	21867680	-1
ENSG00000100031	0.0288	0.902281	GGT1	protein_coding	22	24594811	24629005	1
ENSG00000100034	-0.0272004	0.9125	PPM1F	protein_coding	22	21919425	21952848	-1
ENSG00000100036	0.0995276	0.765561	SLC35E4	protein_coding	22	30635781	30669016	1
ENSG00000100038	0.0235677	0.938315	TOP3B	protein_coding	22	21957025	21982813	-1
ENSG00000100053	0.0191345	0.956035	CRYBB3	protein_coding	22	25199858	25207359	1
ENSG00000100056	-0.0834435	0.723805	ESS2	protein_coding	22	19130279	19144684	-1
ENSG00000100058	1.36315	1.13027e-27	CRYBB2P1	transcribed_unprocessed_pseudogene	22	25455712	25459681	1
ENSG00000100060	1.86051	0.040975	MFNG	protein_coding	22	37469063	37486393	-1
ENSG00000100065	0.564993	0.000901365	CARD10	protein_coding	22	37490362	37519542	-1
ENSG00000100068	0.169356	0.627558	LRP5L	transcribed_unprocessed_pseudogene	22	25351612	25405274	-1
ENSG00000100075	0.35346	0.000774777	SLC25A1	protein_coding	22	19175581	19178739	-1
ENSG00000100077	-0.201422	0.517384	GRK3	protein_coding	22	25564675	25729294	1
ENSG00000100078	-0.22232	0.52051	PLA2G3	protein_coding	22	31134807	31140508	-1
ENSG00000100079	-0.0167134	0.954149	LGALS2	protein_coding	22	37570248	37582616	-1
ENSG00000100083	-0.0563677	0.804821	GGA1	protein_coding	22	37608725	37633564	1
ENSG00000100084	0.0878346	0.716634	HIRA	protein_coding	22	19330698	19447450	-1
ENSG00000100092	0.119153	0.735841	SH3BP1	protein_coding	22	37634654	37656117	1
ENSG00000100097	0.88283	4.14515e-18	LGALS1	protein_coding	22	37675636	37679802	1
ENSG00000100099	-0.0568907	0.828724	HPS4	protein_coding	22	26443107	26483931	-1
ENSG00000100100	1.66717	2.05163e-18	PIK3IP1	protein_coding	22	31281594	31292534	-1
ENSG00000100104	-0.131074	0.578075	SRRD	protein_coding	22	26483877	26494658	1
ENSG00000100105	-0.021388	0.929198	PATZ1	protein_coding	22	31325804	31346346	-1
ENSG00000100106	-0.0295021	0.891084	TRIOBP	protein_coding	22	37697048	37776556	1
ENSG00000100109	-0.344967	0.0209042	TFIP11	protein_coding	22	26491225	26512505	-1
ENSG00000100116	-0.0736233	0.823118	GCAT	protein_coding	22	37807905	37817176	1
ENSG00000100124	-0.208396	0.173313	ANKRD54	protein_coding	22	37830855	37849327	-1
ENSG00000100129	0.369147	0.000686081	EIF3L	protein_coding	22	37848868	37889407	1
ENSG00000100138	-0.0362504	0.860082	SNU13	protein_coding	22	41673933	41690504	-1
ENSG00000100139	0.0851326	0.653355	MICALL1	protein_coding	22	37905657	37942822	1
ENSG00000100142	-0.583487	0.000694241	POLR2F	protein_coding	22	37952607	38041915	1
ENSG00000100147	-0.177435	0.507398	CCDC134	protein_coding	22	41800679	41832164	1
ENSG00000100150	-0.193562	0.385737	DEPDC5	protein_coding	22	31753867	31908033	1
ENSG00000100151	-0.144802	0.392643	PICK1	protein_coding	22	38056311	38075701	1
ENSG00000100154	0.0880082	0.647579	TTC28	protein_coding	22	27978014	28679840	-1
ENSG00000100156	-0.0638474	0.829032	SLC16A8	protein_coding	22	38078134	38084184	-1
ENSG00000100162	-0.251316	0.220946	CENPM	protein_coding	22	41938737	41947152	-1
ENSG00000100167	2.19596	7.64858e-14	SEPTIN3	protein_coding	22	41969443	41998221	1
ENSG00000100196	0.812433	1.95498e-09	KDELR3	protein_coding	22	38468078	38483447	1
ENSG00000100197	-0.238984	0.404055	CYP2D6	protein_coding	22	42126499	42130865	-1
ENSG00000100201	0.0644682	0.610306	DDX17	protein_coding	22	38483438	38507660	-1
ENSG00000100206	0.0968183	0.808327	DMC1	protein_coding	22	38518948	38570204	-1
ENSG00000100207	0.395447	0.000803454	TCF20	protein_coding	22	42160013	42343616	-1
ENSG00000100209	0.169772	0.496339	HSCB	protein_coding	22	28742039	28757515	1
ENSG00000100211	-0.0827673	0.773319	CBY1	protein_coding	22	38656636	38673854	1
ENSG00000100216	-0.129887	0.442443	TOMM22	protein_coding	22	38681957	38685421	1
ENSG00000100219	0.0753653	0.632639	XBP1	protein_coding	22	28794555	28800597	-1
ENSG00000100220	-0.264295	0.0225827	RTCB	protein_coding	22	32387582	32412248	-1
ENSG00000100221	0.201628	0.0925272	JOSD1	protein_coding	22	38685543	38701556	-1
ENSG00000100225	0.232605	0.0349961	FBXO7	protein_coding	22	32474676	32498829	1
ENSG00000100226	0.0575294	0.753118	GTPBP1	protein_coding	22	38705742	38738299	1
ENSG00000100227	-0.0845066	0.586527	POLDIP3	protein_coding	22	42583721	42614962	-1
ENSG00000100228	-0.143455	0.632518	RAB36	protein_coding	22	23145366	23165663	1
ENSG00000100234	0.661472	0.00477614	TIMP3	protein_coding	22	32801705	32863041	1
ENSG00000100239	-0.154374	0.221831	PPP6R2	protein_coding	22	50343304	50445090	1
ENSG00000100241	0.192217	0.046651	SBF1	protein_coding	22	50443219	50483923	-1
ENSG00000100242	0.112501	0.447988	SUN2	protein_coding	22	38733290	38794143	-1
ENSG00000100243	0.330068	0.00180517	CYB5R3	protein_coding	22	42615730	42720870	-1
ENSG00000100246	0.308696	0.230434	DNAL4	protein_coding	22	38778508	38794198	-1
ENSG00000100258	0.0510586	0.750897	LMF2	protein_coding	22	50502949	50507702	-1
ENSG00000100263	-0.385331	0.0286421	RHBDD3	protein_coding	22	29259872	29268209	-1
ENSG00000100266	0.283824	0.0107561	PACSIN2	protein_coding	22	42835412	43015149	-1
ENSG00000100271	-0.256265	0.448967	TTLL1	protein_coding	22	43039516	43089419	-1
ENSG00000100280	-0.310848	0.0121858	AP1B1	protein_coding	22	29327680	29388583	-1
ENSG00000100281	0.0800403	0.703358	HMGXB4	protein_coding	22	35257452	35295807	1
ENSG00000100284	-0.0596971	0.800435	TOM1	protein_coding	22	35299275	35347992	1
ENSG00000100285	0.442671	3.74746e-06	NEFH	protein_coding	22	29480218	29491390	1
ENSG00000100288	-0.211044	0.537398	CHKB	protein_coding	22	50578959	50601455	-1
ENSG00000100290	5.95576	8.1544e-05	BIK	protein_coding	22	43110750	43129712	1
ENSG00000100292	-0.221019	0.430034	HMOX1	protein_coding	22	35380361	35394214	1
ENSG00000100294	0.000663102	0.999211	MCAT	protein_coding	22	43132209	43143398	-1
ENSG00000100296	-0.171847	0.198767	THOC5	protein_coding	22	29505879	29555216	-1
ENSG00000100297	-0.110807	0.364073	MCM5	protein_coding	22	35400134	35425431	1
ENSG00000100299	0.240035	0.0907783	ARSA	protein_coding	22	50622754	50628173	-1
ENSG00000100300	0.0424165	0.866478	TSPO	protein_coding	22	43151547	43163242	1
ENSG00000100302	1.03317	0.0398908	RASD2	protein_coding	22	35540831	35553999	1
ENSG00000100304	-0.00862386	0.96611	TTLL12	protein_coding	22	43166622	43187134	-1
ENSG00000100307	-0.107618	0.767533	CBX7	protein_coding	22	39120167	39152680	-1
ENSG00000100311	2.68524	2.4305e-17	PDGFB	protein_coding	22	39223359	39244982	-1
ENSG00000100314	4.56442	3.38895e-35	CABP7	protein_coding	22	29720003	29731833	1
ENSG00000100316	0.499561	1.18053e-06	RPL3	protein_coding	22	39312882	39320389	-1
ENSG00000100319	-0.182689	0.536222	ZMAT5	protein_coding	22	29730956	29767011	-1
ENSG00000100320	0.278129	0.00708089	RBFOX2	protein_coding	22	35738736	36028824	-1
ENSG00000100321	1.06628	0.00342767	SYNGR1	protein_coding	22	39349925	39385575	1
ENSG00000100324	-0.211307	0.159232	TAB1	protein_coding	22	39399778	39437060	1
ENSG00000100325	-0.34279	0.00379404	ASCC2	protein_coding	22	29788609	29838304	-1
ENSG00000100330	0.378506	0.180619	MTMR3	protein_coding	22	29883169	30030868	1
ENSG00000100335	-0.132729	0.296478	MIEF1	protein_coding	22	39499432	39518132	1
ENSG00000100342	-0.312874	0.328854	APOL1	protein_coding	22	36253071	36267530	1
ENSG00000100344	0.193452	0.486028	PNPLA3	protein_coding	22	43923792	43964488	1
ENSG00000100345	0.710799	9.37486e-12	MYH9	protein_coding	22	36281280	36388010	-1
ENSG00000100346	4.48697	3.39546e-06	CACNA1I	protein_coding	22	39570753	39689735	1
ENSG00000100347	-0.476588	9.0558e-06	SAMM50	protein_coding	22	43955442	44010531	1
ENSG00000100348	-0.239207	0.0418725	TXN2	protein_coding	22	36467046	36481640	-1
ENSG00000100350	-0.460191	0.000514411	FOXRED2	protein_coding	22	36487190	36507221	-1
ENSG00000100353	0.553894	9.21899e-08	EIF3D	protein_coding	22	36510855	36529184	-1
ENSG00000100354	0.170033	0.330715	TNRC6B	protein_coding	22	40044817	40335808	1
ENSG00000100359	-0.38441	0.256341	SGSM3	protein_coding	22	40370591	40410289	1
ENSG00000100360	-0.24393	0.385294	IFT27	protein_coding	22	36758202	36776256	-1
ENSG00000100364	-0.438416	0.000168887	KIAA0930	protein_coding	22	45192244	45240894	-1
ENSG00000100372	-0.057338	0.767337	SLC25A17	protein_coding	22	40769630	40819399	-1
ENSG00000100376	-0.121834	0.572794	FAM118A	protein_coding	22	45308968	45341955	1
ENSG00000100379	-0.3662	0.0848236	KCTD17	protein_coding	22	37051739	37063390	1
ENSG00000100380	0.139916	0.181347	ST13	protein_coding	22	40824535	40856639	-1
ENSG00000100385	-0.189121	0.416429	IL2RB	protein_coding	22	37118666	37175118	-1
ENSG00000100387	0.0288772	0.901505	RBX1	protein_coding	22	40951347	40973309	1
ENSG00000100393	0.233362	0.0739864	EP300	protein_coding	22	41092592	41180077	1
ENSG00000100395	-0.188613	0.124392	L3MBTL2	protein_coding	22	41205282	41231271	1
ENSG00000100399	-0.123698	0.670288	CHADL	protein_coding	22	41229510	41240931	-1
ENSG00000100401	-0.436794	1.70196e-06	RANGAP1	protein_coding	22	41244779	41286187	-1
ENSG00000100403	-0.378977	0.000110004	ZC3H7B	protein_coding	22	41301525	41360147	1
ENSG00000100410	-0.105863	0.498966	PHF5A	protein_coding	22	41459717	41468692	-1
ENSG00000100412	-0.301018	0.00492283	ACO2	protein_coding	22	41447830	41529273	1
ENSG00000100413	-0.260939	0.0268081	POLR3H	protein_coding	22	41525799	41544606	-1
ENSG00000100416	0.186278	0.163468	TRMU	protein_coding	22	46330875	46357340	1
ENSG00000100417	-0.0896439	0.683717	PMM1	protein_coding	22	41576900	41589871	-1
ENSG00000100418	-0.137848	0.354134	DESI1	protein_coding	22	41598028	41621043	-1
ENSG00000100422	0.247922	0.0451768	CERK	protein_coding	22	46684410	46738252	-1
ENSG00000100425	0.124025	0.360383	BRD1	protein_coding	22	49773283	49827873	-1
ENSG00000100426	0.323996	0.0110548	ZBED4	protein_coding	22	49853844	49890080	1
ENSG00000100429	-0.13851	0.707233	HDAC10	protein_coding	22	50245183	50251405	-1
ENSG00000100439	-0.634876	2.68017e-05	ABHD4	protein_coding	14	22598290	22612963	1
ENSG00000100441	0.277922	0.0132862	KHNYN	protein_coding	14	24429286	24441843	1
ENSG00000100442	-0.433356	0.000273256	FKBP3	protein_coding	14	45115599	45135319	-1
ENSG00000100445	-0.0849024	0.77382	SDR39U1	protein_coding	14	24439766	24442905	-1
ENSG00000100461	-0.209592	0.0885692	RBM23	protein_coding	14	22893204	22919182	-1
ENSG00000100462	-0.261236	0.0202625	PRMT5	protein_coding	14	22920525	22929408	-1
ENSG00000100473	0.143747	0.553459	COCH	protein_coding	14	30874514	30895065	1
ENSG00000100478	-0.0566178	0.880947	AP4S1	protein_coding	14	31025106	31130996	1
ENSG00000100479	-0.20797	0.307282	POLE2	protein_coding	14	49643555	49688422	-1
ENSG00000100483	-0.176359	0.459487	VCPKMT	protein_coding	14	50108632	50116600	-1
ENSG00000100485	-0.0404269	0.873166	SOS2	protein_coding	14	50117130	50231578	-1
ENSG00000100490	-0.68464	0.0620633	CDKL1	protein_coding	14	50326265	50416461	-1
ENSG00000100503	0.25405	0.101762	NIN	protein_coding	14	50719763	50831162	-1
ENSG00000100504	0.896052	2.25665e-16	PYGL	protein_coding	14	50857891	50944483	-1
ENSG00000100505	0.220586	0.520705	TRIM9	protein_coding	14	50975262	51096061	-1
ENSG00000100519	-0.261867	0.0245918	PSMC6	protein_coding	14	52707178	52728590	1
ENSG00000100522	-0.107244	0.472907	GNPNAT1	protein_coding	14	52775193	52791668	-1
ENSG00000100523	0.173363	0.234353	DDHD1	protein_coding	14	53036745	53153323	-1
ENSG00000100526	-0.255405	0.0909376	CDKN3	protein_coding	14	54396849	54420218	1
ENSG00000100528	0.0395731	0.835567	CNIH1	protein_coding	14	54423561	54441391	-1
ENSG00000100532	-0.194908	0.435473	CGRRF1	protein_coding	14	54509812	54539292	1
ENSG00000100554	0.265523	0.0292294	ATP6V1D	protein_coding	14	67294371	67360265	-1
ENSG00000100558	0.572961	0.0017904	PLEK2	protein_coding	14	67386984	67412167	-1
ENSG00000100564	-0.49754	0.0204203	PIGH	protein_coding	14	67581955	67600286	-1
ENSG00000100567	-0.642886	8.27339e-10	PSMA3	protein_coding	14	58244843	58272012	1
ENSG00000100568	-0.150577	0.385973	VTI1B	protein_coding	14	67647085	67674820	-1
ENSG00000100575	0.119561	0.645655	TIMM9	protein_coding	14	58408495	58427531	-1
ENSG00000100577	-0.161885	0.428022	GSTZ1	protein_coding	14	77320996	77331597	1
ENSG00000100578	-0.851227	5.80399e-07	KIAA0586	protein_coding	14	58427385	58551297	1
ENSG00000100580	-0.0317981	0.881478	TMED8	protein_coding	14	77335029	77377094	-1
ENSG00000100583	0.533611	0.124144	SAMD15	protein_coding	14	77376689	77392163	1
ENSG00000100591	-0.618093	1.61948e-08	AHSA1	protein_coding	14	77457870	77469472	1
ENSG00000100592	0.254449	0.243418	DAAM1	protein_coding	14	59188646	59371405	1
ENSG00000100593	7.69491	3.37973e-07	ISM2	protein_coding	14	77474394	77498816	-1
ENSG00000100596	0.136648	0.317139	SPTLC2	protein_coding	14	77505997	77616637	-1
ENSG00000100599	-0.321576	0.340417	RIN3	protein_coding	14	92513781	92688994	1
ENSG00000100600	-0.334686	0.0122273	LGMN	protein_coding	14	92703807	92748679	-1
ENSG00000100601	-0.0534479	0.840236	ALKBH1	protein_coding	14	77672404	77708023	-1
ENSG00000100603	-0.0355932	0.840199	SNW1	protein_coding	14	77717599	77761207	-1
ENSG00000100604	0.184908	0.173017	CHGA	protein_coding	14	92923150	92935285	1
ENSG00000100605	-0.534839	9.14379e-05	ITPK1	protein_coding	14	92936914	93116320	-1
ENSG00000100612	-0.488906	0.00181818	DHRS7	protein_coding	14	60144119	60169856	-1
ENSG00000100614	-0.0237315	0.923161	PPM1A	protein_coding	14	60245752	60299087	1
ENSG00000100625	0.12079	0.578598	SIX4	protein_coding	14	60709539	60724351	-1
ENSG00000100626	2.98613	3.19299e-15	GALNT16	protein_coding	14	69259277	69357033	1
ENSG00000100628	0.854039	0.0355912	ASB2	protein_coding	14	93934166	93976739	-1
ENSG00000100629	0.0575694	0.837199	CEP128	protein_coding	14	80476983	80959517	-1
ENSG00000100632	-0.618449	6.78232e-05	ERH	protein_coding	14	69380128	69398299	-1
ENSG00000100644	-0.188828	0.090757	HIF1A	protein_coding	14	61695513	61748259	1
ENSG00000100647	-0.0989224	0.727602	SUSD6	protein_coding	14	69611596	69715144	1
ENSG00000100650	-0.103876	0.733351	SRSF5	protein_coding	14	69726900	69772005	1
ENSG00000100664	0.0356751	0.837199	EIF5	protein_coding	14	103333544	103345025	1
ENSG00000100678	-0.126708	0.736545	SLC8A3	protein_coding	14	70044215	70189480	-1
ENSG00000100697	-0.0276183	0.897894	DICER1	protein_coding	14	95086228	95158010	-1
[truncated: 15,959 more rows]
