# Supplementary material for: NF-κB is a central regulator of hypoxia-induced gene expression
Source: EMBO Rep. 2025 Nov 26;27(2):416–32. doi: 10.1038/s44319-025-00651-x (PMC12852801; doi:10.1038/s44319-025-00651-x)
Supplement: Supplementary file 7 — Source data Fig. 1 [file 44319_2025_651_MOESM7_ESM.zip › Figure 1/Figure 1 D volcano plot.xlsx]

## Sheet: 1D siRelB
ensembl_gene_id	log2FoldChange	FDR	external_gene_name	gene_biotype	chromosome_name	start_position	end_position	strand
ENSG00000000003	-0.273599	0.0405449	TSPAN6	protein_coding	X	100627108	100639991	-1
ENSG00000000419	0.171046	0.208083	DPM1	protein_coding	20	50934867	50959140	-1
ENSG00000000457	-0.311256	0.145729	SCYL3	protein_coding	1	169849631	169894267	-1
ENSG00000000460	-0.401672	0.00917239	C1orf112	protein_coding	1	169662007	169854080	1
ENSG00000000971	-0.101383	0.402105	CFH	protein_coding	1	196651754	196752476	1
ENSG00000001036	-0.531096	2.96102e-08	FUCA2	protein_coding	6	143494812	143511720	-1
ENSG00000001084	0.170211	0.254824	GCLC	protein_coding	6	53497341	53616970	-1
ENSG00000001167	-0.0990133	0.608363	NFYA	protein_coding	6	41072974	41102403	1
ENSG00000001460	-0.108981	0.759327	STPG1	protein_coding	1	24356999	24416934	-1
ENSG00000001461	0.0607121	0.780703	NIPAL3	protein_coding	1	24415802	24472976	1
ENSG00000001497	-0.266328	0.0372076	LAS1L	protein_coding	X	65438549	65534810	-1
ENSG00000001617	0.968538	5.6377e-18	SEMA3F	protein_coding	3	50155045	50189075	1
ENSG00000001626	0.0150052	0.958917	CFTR	protein_coding	7	117287120	117715971	1
ENSG00000001629	0.255523	0.0280026	ANKIB1	protein_coding	7	92245974	92401383	1
ENSG00000001630	-0.155842	0.557686	CYP51A1	protein_coding	7	92084987	92134803	-1
ENSG00000001631	-0.067339	0.675876	KRIT1	protein_coding	7	92197498	92246166	-1
ENSG00000002016	-0.735477	0.000309103	RAD52	protein_coding	12	911736	990053	-1
ENSG00000002330	0.271415	0.110898	BAD	protein_coding	11	64269830	64284704	-1
ENSG00000002549	-1.00642	1.01469e-13	LAP3	protein_coding	4	17577198	17607972	1
ENSG00000002586	0.197891	0.0816811	CD99	protein_coding	X	2691187	2741309	1
ENSG00000002587	0.396592	0.0778974	HS3ST1	protein_coding	4	11393150	11429564	-1
ENSG00000002726	-2.25545	1.15125e-05	AOC1	protein_coding	7	150824627	150861504	1
ENSG00000002745	-0.00615278	0.986316	WNT16	protein_coding	7	121325367	121341104	1
ENSG00000002746	-2.46214	9.39723e-05	HECW1	protein_coding	7	43112629	43566001	1
ENSG00000002822	-0.12823	0.534153	MAD1L1	protein_coding	7	1815793	2233243	-1
ENSG00000002834	-0.0450068	0.825892	LASP1	protein_coding	17	38869859	38921770	1
ENSG00000002919	0.132279	0.492814	SNX11	protein_coding	17	48103357	48123601	1
ENSG00000002933	-0.265599	0.341573	TMEM176A	protein_coding	7	150800403	150805118	1
ENSG00000003056	-0.104281	0.460971	M6PR	protein_coding	12	8940361	8949761	-1
ENSG00000003096	-0.475686	2.22287e-06	KLHL13	protein_coding	X	117897813	118117340	-1
ENSG00000003137	-0.161348	0.648967	CYP26B1	protein_coding	2	72129238	72147862	-1
ENSG00000003147	-0.200273	0.56101	ICA1	protein_coding	7	8113184	8262687	-1
ENSG00000003249	0.777291	1.23671e-07	DBNDD1	protein_coding	16	90004871	90019890	-1
ENSG00000003393	-0.244039	0.119787	ALS2	protein_coding	2	201700267	201782112	-1
ENSG00000003400	-0.286697	0.382045	CASP10	protein_coding	2	201182872	201229428	1
ENSG00000003402	-0.165058	0.297236	CFLAR	protein_coding	2	201116154	201176687	1
ENSG00000003436	-0.55112	7.77979e-06	TFPI	protein_coding	2	187464230	187565760	-1
ENSG00000003509	-0.0421952	0.856751	NDUFAF7	protein_coding	2	37231631	37253403	1
ENSG00000003756	-0.15065	0.298163	RBM5	protein_coding	3	50088919	50119021	1
ENSG00000003987	0.356324	0.25976	MTMR7	protein_coding	8	17296794	17413528	-1
ENSG00000003989	0.945377	3.71281e-05	SLC7A2	protein_coding	8	17497088	17570573	1
ENSG00000004059	0.0891402	0.576883	ARF5	protein_coding	7	127588386	127591700	1
ENSG00000004139	-0.0539178	0.890283	SARM1	protein_coding	17	28364356	28404049	1
ENSG00000004142	-0.459414	6.7791e-06	POLDIP2	protein_coding	17	28346633	28357527	-1
ENSG00000004399	0.799638	6.14507e-16	PLXND1	protein_coding	3	129555214	129606676	-1
ENSG00000004455	0.843076	1.00738e-11	AK2	protein_coding	1	33007986	33080996	-1
ENSG00000004468	-0.143577	0.384779	CD38	protein_coding	4	15778275	15853232	1
ENSG00000004478	0.0935061	0.523664	FKBP4	protein_coding	12	2794970	2805423	1
ENSG00000004487	0.178906	0.171556	KDM1A	protein_coding	1	23019443	23083689	1
ENSG00000004534	-0.273864	0.0875063	RBM6	protein_coding	3	49940007	50100045	1
ENSG00000004660	-0.626811	4.43154e-06	CAMKK1	protein_coding	17	3860315	3894891	-1
ENSG00000004700	-0.109351	0.506326	RECQL	protein_coding	12	21468910	21501669	-1
ENSG00000004766	-0.352748	0.00927091	VPS50	protein_coding	7	93232340	93361123	1
ENSG00000004776	-0.161181	0.482636	HSPB6	protein_coding	19	35754566	35758079	-1
ENSG00000004777	-0.280066	0.38401	ARHGAP33	protein_coding	19	35774532	35788822	1
ENSG00000004779	-0.0986132	0.605735	NDUFAB1	protein_coding	16	23581014	23596316	-1
ENSG00000004799	-0.648756	5.47561e-07	PDK4	protein_coding	7	95583499	95596516	-1
ENSG00000004838	0.343021	0.270188	ZMYND10	protein_coding	3	50341110	50345732	-1
ENSG00000004864	-0.134426	0.310352	SLC25A13	protein_coding	7	96120220	96322147	-1
ENSG00000004866	-0.109454	0.529551	ST7	protein_coding	7	116953238	117230176	1
ENSG00000004897	-0.541097	2.0484e-08	CDC27	protein_coding	17	47117703	47189422	-1
ENSG00000004961	-0.202258	0.167251	HCCS	protein_coding	X	11111301	11123086	1
ENSG00000004975	0.0503505	0.769559	DVL2	protein_coding	17	7225342	7234517	-1
ENSG00000005007	-0.0762838	0.649079	UPF1	protein_coding	19	18831959	18868230	1
ENSG00000005020	0.110623	0.638153	SKAP2	protein_coding	7	26667068	26995239	-1
ENSG00000005022	-0.0701442	0.599035	SLC25A5	protein_coding	X	119468422	119471396	1
ENSG00000005059	-0.0908765	0.693204	MCUB	protein_coding	4	109560209	109688719	1
ENSG00000005073	-0.655575	0.000403045	HOXA11	protein_coding	7	27181157	27185232	-1
ENSG00000005075	-0.288174	0.071126	POLR2J	protein_coding	7	102473128	102478922	-1
ENSG00000005100	-0.0608592	0.689802	DHX33	protein_coding	17	5440917	5468982	-1
ENSG00000005102	0.252427	0.253552	MEOX1	protein_coding	17	43640389	43661922	-1
ENSG00000005108	0.964459	0.0306875	THSD7A	protein_coding	7	11370365	11832198	-1
ENSG00000005156	-0.78669	3.71709e-09	LIG3	protein_coding	17	34980512	35009743	1
ENSG00000005175	-0.280384	0.0169264	RPAP3	protein_coding	12	47661249	47706030	-1
ENSG00000005187	-0.0733787	0.694909	ACSM3	protein_coding	16	20610243	20797581	1
ENSG00000005189	-0.206478	0.333977	REXO5	protein_coding	16	20806429	20849665	1
ENSG00000005194	-0.28248	0.019156	CIAPIN1	protein_coding	16	57428187	57447420	-1
ENSG00000005206	0.0141488	0.955899	SPPL2B	protein_coding	19	2328615	2355095	1
ENSG00000005238	-0.0687591	0.808745	ATOSB	protein_coding	9	35104112	35116341	-1
ENSG00000005243	-0.605601	0.00539641	COPZ2	protein_coding	17	48026167	48038030	-1
ENSG00000005249	-0.071182	0.857041	PRKAR2B	protein_coding	7	107044705	107161811	1
ENSG00000005302	-0.387538	0.00307549	MSL3	protein_coding	X	11758159	11775772	1
ENSG00000005339	-0.0101412	0.963842	CREBBP	protein_coding	16	3725054	3880713	-1
ENSG00000005379	-0.250386	0.385848	TSPOAP1	protein_coding	17	58301228	58328795	-1
ENSG00000005421	-0.0659356	0.826106	PON1	protein_coding	7	95297676	95324532	-1
ENSG00000005436	-0.131847	0.533192	GCFC2	protein_coding	2	75652000	75710985	-1
ENSG00000005448	1.48245	1.42238e-38	WDR54	protein_coding	2	74421678	74425755	1
ENSG00000005469	-1.55549	4.00376e-10	CROT	protein_coding	7	87345664	87399794	1
ENSG00000005471	0.0917425	0.493495	ABCB4	protein_coding	7	87401696	87480435	-1
ENSG00000005483	0.700348	2.39999e-12	KMT2E	protein_coding	7	104940943	105115019	1
ENSG00000005486	-0.215384	0.122417	RHBDD2	protein_coding	7	75842602	75888926	1
ENSG00000005700	0.221914	0.104535	IBTK	protein_coding	6	82169986	82247754	-1
ENSG00000005801	-0.224507	0.177202	ZNF195	protein_coding	11	3339261	3379222	-1
ENSG00000005810	0.388836	0.00412345	MYCBP2	protein_coding	13	77042474	77327094	-1
ENSG00000005812	0.289314	0.0111964	FBXL3	protein_coding	13	76992598	77027195	-1
ENSG00000005882	-0.503882	0.00227654	PDK2	protein_coding	17	50094737	50112152	1
ENSG00000005884	0.131218	0.317798	ITGA3	protein_coding	17	50055968	50090481	1
ENSG00000005889	-0.216923	0.0680591	ZFX	protein_coding	X	24149173	24216255	1
ENSG00000005893	-0.493584	3.86936e-06	LAMP2	protein_coding	X	120426148	120469365	-1
ENSG00000005961	1.54167	3.74685e-05	ITGA2B	protein_coding	17	44372180	44389649	-1
ENSG00000005981	-0.0182467	0.950204	ASB4	protein_coding	7	95478444	95540233	1
ENSG00000006007	-0.100502	0.523714	GDE1	protein_coding	16	19501693	19522123	-1
ENSG00000006015	-0.178356	0.39517	REX1BD	protein_coding	19	18588685	18592337	1
ENSG00000006016	-0.0248032	0.901682	CRLF1	protein_coding	19	18572220	18607741	-1
ENSG00000006025	0.214524	0.507513	OSBPL7	protein_coding	17	47807372	47821803	-1
ENSG00000006047	0.430656	0.181952	YBX2	protein_coding	17	7288263	7294639	-1
ENSG00000006062	0.149464	0.410541	MAP3K14	protein_coding	17	45263119	45317029	-1
ENSG00000006071	-0.195306	0.572781	ABCC8	protein_coding	11	17392498	17476894	-1
ENSG00000006116	0.105692	0.546927	CACNG3	protein_coding	16	24256335	24362412	1
ENSG00000006118	0.0193833	0.917276	TMEM132A	protein_coding	11	60924460	60937159	1
ENSG00000006125	0.0105922	0.957193	AP2B1	protein_coding	17	35578046	35726413	1
ENSG00000006194	-0.185036	0.181201	ZNF263	protein_coding	16	3283283	3301401	1
ENSG00000006282	-0.355203	0.00240893	SPATA20	protein_coding	17	50543058	50555852	1
ENSG00000006283	0.725799	0.00123163	CACNA1G	protein_coding	17	50560715	50627474	1
ENSG00000006327	-0.201251	0.151795	TNFRSF12A	protein_coding	16	3018445	3022383	1
ENSG00000006377	-1.23045	3.4171e-06	DLX6	protein_coding	7	97005553	97011040	1
ENSG00000006432	0.750608	2.00993e-08	MAP3K9	protein_coding	14	70722526	70809534	-1
ENSG00000006451	0.0381577	0.841887	RALA	protein_coding	7	39623565	39708120	1
ENSG00000006453	0.768751	1.36123e-12	BAIAP2L1	protein_coding	7	98291650	98401090	-1
ENSG00000006459	1.58443	7.74004e-14	KDM7A	protein_coding	7	140084746	140176983	-1
ENSG00000006468	0.220505	0.395992	ETV1	protein_coding	7	13891229	13991425	-1
ENSG00000006530	-0.0272218	0.920835	AGK	protein_coding	7	141551278	141655244	1
ENSG00000006534	-0.739813	1.60658e-16	ALDH3B1	protein_coding	11	68008578	68029282	1
ENSG00000006555	0.218599	0.253245	TTC22	protein_coding	1	54779712	54801323	-1
ENSG00000006576	-0.31362	0.0164363	PHTF2	protein_coding	7	77798773	77957503	1
ENSG00000006607	-0.56464	1.44149e-05	FARP2	protein_coding	2	241356285	241494841	1
ENSG00000006611	-0.497586	0.00138808	USH1C	protein_coding	11	17493895	17544416	-1
ENSG00000006625	-0.391874	0.00347148	GGCT	protein_coding	7	30496621	30504841	-1
ENSG00000006634	-0.5081	2.32672e-05	DBF4	protein_coding	7	87876216	87909553	1
ENSG00000006638	-0.616368	0.00247298	TBXA2R	protein_coding	19	3594507	3606875	-1
ENSG00000006652	0.495712	1.0657e-07	IFRD1	protein_coding	7	112422887	112481017	1
ENSG00000006695	-0.294812	0.040564	COX10	protein_coding	17	14069490	14231736	1
ENSG00000006704	-0.414633	0.000172511	GTF2IRD1	protein_coding	7	74453790	74602605	1
ENSG00000006712	-0.0862052	0.561002	PAF1	protein_coding	19	39385629	39391154	-1
ENSG00000006715	0.0412247	0.834353	VPS41	protein_coding	7	38722974	38932394	-1
ENSG00000006740	0.0850769	0.718024	ARHGAP44	protein_coding	17	12789498	12991643	1
ENSG00000006744	-0.644444	1.99433e-12	ELAC2	protein_coding	17	12991612	13018065	-1
ENSG00000006747	0.0023697	0.996422	SCIN	protein_coding	7	12570577	12660182	1
ENSG00000006757	-0.0826136	0.750151	PNPLA4	protein_coding	X	7898247	7927739	-1
ENSG00000006831	0.273775	0.00493424	ADIPOR2	protein_coding	12	1688574	1788674	1
ENSG00000006837	-0.175967	0.605232	CDKL3	protein_coding	5	134286350	134371047	-1
ENSG00000007038	-0.282051	0.00321403	PRSS21	protein_coding	16	2817180	2826304	1
ENSG00000007047	-0.0231335	0.925269	MARK4	protein_coding	19	45079288	45305284	1
ENSG00000007062	0.0378769	0.922027	PROM1	protein_coding	4	15963076	16084378	-1
ENSG00000007080	0.123296	0.433898	CCDC124	protein_coding	19	17933015	17943991	1
ENSG00000007168	-0.164915	0.1246	PAFAH1B1	protein_coding	17	2593210	2685615	1
ENSG00000007202	0.435636	1.37152e-06	BLTP2	protein_coding	17	28614446	28645454	-1
ENSG00000007237	-1.84262	3.63797e-15	GAS7	protein_coding	17	9910606	10198606	-1
ENSG00000007255	-0.358778	0.301191	TRAPPC6A	protein_coding	19	45162928	45178237	-1
ENSG00000007264	3.47253	0.000503757	MATK	protein_coding	19	3777970	3802129	-1
ENSG00000007341	-0.0791148	0.71633	ST7L	protein_coding	1	112523514	112620825	-1
ENSG00000007372	-0.703444	3.69841e-05	PAX6	protein_coding	11	31784779	31817961	-1
ENSG00000007376	0.0515146	0.799433	RPUSD1	protein_coding	16	784974	788397	-1
ENSG00000007384	0.0827347	0.725045	RHBDF1	protein_coding	16	58059	76355	-1
ENSG00000007392	0.080514	0.738422	LUC7L	protein_coding	16	188969	229463	-1
ENSG00000007402	0.0224505	0.943106	CACNA2D2	protein_coding	3	50362613	50504244	-1
ENSG00000007516	3.24103	6.58906e-38	BAIAP3	protein_coding	16	1333638	1349439	1
ENSG00000007520	-0.318864	0.0233985	TSR3	protein_coding	16	1349240	1351878	-1
ENSG00000007541	0.14442	0.362543	PIGQ	protein_coding	16	566995	584109	1
ENSG00000007545	0.274962	0.0762736	CRAMP1	protein_coding	16	1612337	1677908	1
ENSG00000007866	0.047734	0.872216	TEAD3	protein_coding	6	35473597	35497079	-1
ENSG00000007923	-0.0631502	0.702448	DNAJC11	protein_coding	1	6634168	6701924	-1
ENSG00000007933	-0.194728	0.340544	FMO3	protein_coding	1	171090901	171117819	1
ENSG00000007944	0.818052	8.28439e-10	MYLIP	protein_coding	6	16129086	16148248	1
ENSG00000007952	-0.0536746	0.896617	NOX1	protein_coding	X	100843324	100874359	-1
ENSG00000007968	0.108588	0.622805	E2F2	protein_coding	1	23506438	23531233	-1
ENSG00000008018	-0.0401611	0.801929	PSMB1	protein_coding	6	170535120	170553307	-1
ENSG00000008056	0.0626527	0.773947	SYN1	protein_coding	X	47571901	47619857	-1
ENSG00000008083	0.934887	2.4883e-15	JARID2	protein_coding	6	15246069	15522042	1
ENSG00000008086	0.607937	5.49839e-05	CDKL5	protein_coding	X	18425583	18653629	1
ENSG00000008128	-0.192759	0.59566	CDK11A	protein_coding	1	1702379	1724357	-1
ENSG00000008130	0.297948	0.000690194	NADK	protein_coding	1	1751232	1780457	-1
ENSG00000008196	0.08831	0.543321	TFAP2B	protein_coding	6	50818723	50847619	1
ENSG00000008256	-0.344749	0.0186414	CYTH3	protein_coding	7	6161779	6272644	-1
ENSG00000008277	0.210406	0.300991	ADAM22	protein_coding	7	87934143	88202889	1
ENSG00000008282	0.157028	0.236982	SYPL1	protein_coding	7	106090505	106112589	-1
ENSG00000008283	-0.578509	9.00539e-07	CYB561	protein_coding	17	63432304	63446354	-1
ENSG00000008294	-0.0505207	0.755905	SPAG9	protein_coding	17	50962174	51120868	-1
ENSG00000008300	0.46106	5.04986e-05	CELSR3	protein_coding	3	48636463	48662886	-1
ENSG00000008311	-0.970392	6.90896e-05	AASS	protein_coding	7	122064583	122144308	-1
ENSG00000008323	0.0671157	0.811044	PLEKHG6	protein_coding	12	6310436	6328506	1
ENSG00000008324	-0.520342	0.00265053	SS18L2	protein_coding	3	42581840	42596934	1
ENSG00000008382	-0.126745	0.725139	MPND	protein_coding	19	4343527	4360086	1
ENSG00000008394	-0.307867	0.00293666	MGST1	protein_coding	12	16347142	16609259	1
ENSG00000008405	-0.602646	7.61623e-07	CRY1	protein_coding	12	106991364	107093549	-1
ENSG00000008441	0.245063	0.0438547	NFIX	protein_coding	19	12995475	13098796	1
ENSG00000008513	1.00956	2.53388e-26	ST3GAL1	protein_coding	8	133454848	133571926	-1
ENSG00000008516	0.166342	0.50333	MMP25	protein_coding	16	3046062	3060726	1
ENSG00000008517	0.509176	0.042504	IL32	protein_coding	16	3065297	3082192	1
ENSG00000008710	0.955037	9.99996e-15	PKD1	protein_coding	16	2088708	2135898	-1
ENSG00000008735	-0.138476	0.7195	MAPK8IP2	protein_coding	22	50600793	50613981	1
ENSG00000008838	-0.283229	0.0070559	MED24	protein_coding	17	40019097	40061215	-1
ENSG00000008853	0.382849	0.00326541	RHOBTB2	protein_coding	8	22987417	23020509	1
ENSG00000008869	0.231258	0.0861856	HEATR5B	protein_coding	2	36968383	37084372	-1
ENSG00000008952	-0.328374	0.00321826	SEC62	protein_coding	3	169966635	169998373	1
ENSG00000008988	0.291747	0.00557985	RPS20	protein_coding	8	56067254	56074510	-1
ENSG00000009307	-0.0951237	0.461897	CSDE1	protein_coding	1	114716913	114758676	-1
ENSG00000009335	0.0310809	0.872216	UBE3C	protein_coding	7	157138926	157269370	1
ENSG00000009413	-0.230389	0.20551	REV3L	protein_coding	6	111299028	111483715	-1
ENSG00000009694	0.267524	0.425773	TENM1	protein_coding	X	124375903	125204312	-1
ENSG00000009724	-0.139417	0.718556	MASP2	protein_coding	1	11022009	11047239	-1
ENSG00000009780	-0.149016	0.592785	FAM76A	protein_coding	1	27725961	27763116	1
ENSG00000009830	-0.208388	0.197631	POMT2	protein_coding	14	77274956	77320883	-1
ENSG00000009844	0.0818173	0.645483	VTA1	protein_coding	6	142147162	142224685	1
ENSG00000009950	-0.356239	0.296492	MLXIPL	protein_coding	7	73593194	73624543	-1
ENSG00000009954	-0.00643131	0.969616	BAZ1B	protein_coding	7	73440406	73522293	-1
ENSG00000010017	0.306527	0.00293353	RANBP9	protein_coding	6	13621498	13711835	-1
ENSG00000010072	-0.841735	2.68315e-08	SPRTN	protein_coding	1	231337104	231355023	1
ENSG00000010165	-0.187758	0.163685	METTL13	protein_coding	1	171781660	171814023	1
ENSG00000010219	-0.165715	0.582597	DYRK4	protein_coding	12	4562208	4615302	1
ENSG00000010244	-0.280822	0.00358512	ZNF207	protein_coding	17	32350132	32381885	1
ENSG00000010256	0.0541953	0.749147	UQCRC1	protein_coding	3	48599002	48610976	-1
ENSG00000010270	-1.17515	7.77069e-19	STARD3NL	protein_coding	7	38178245	38230670	1
ENSG00000010278	0.454098	0.000284291	CD9	protein_coding	12	6199715	6238271	1
ENSG00000010292	-0.108235	0.437138	NCAPD2	protein_coding	12	6493356	6531955	1
ENSG00000010295	-0.0223444	0.943345	IFFO1	protein_coding	12	6538961	6556073	-1
ENSG00000010310	0.553296	0.141833	GIPR	protein_coding	19	45668221	45683722	1
ENSG00000010318	-0.197584	0.580161	PHF7	protein_coding	3	52410660	52423641	1
ENSG00000010319	0.00458136	0.992681	SEMA3G	protein_coding	3	52433035	52445103	-1
ENSG00000010322	0.494747	3.20951e-05	NISCH	protein_coding	3	52455118	52493068	1
ENSG00000010327	0.413477	0.0909512	STAB1	protein_coding	3	52495338	52524495	1
ENSG00000010361	-0.237069	0.249361	FUZ	protein_coding	19	49806866	49817376	-1
ENSG00000010404	0.797309	7.33381e-09	IDS	protein_coding	X	149476988	149521096	-1
ENSG00000010438	0.109188	0.50555	PRSS3	protein_coding	9	33750679	33799231	1
ENSG00000010539	0.0685661	0.791501	ZNF200	protein_coding	16	3222325	3236221	-1
ENSG00000010610	0.187189	0.566943	CD4	protein_coding	12	6786858	6820799	1
ENSG00000010626	0.321195	0.151795	LRRC23	protein_coding	12	6873569	6914241	1
ENSG00000010704	-0.242175	0.169864	HFE	protein_coding	6	26087281	26098343	1
ENSG00000010803	-0.203832	0.162133	SCMH1	protein_coding	1	41027202	41242306	-1
ENSG00000010810	0.569949	0.000479848	FYN	protein_coding	6	111660332	111873452	-1
ENSG00000010818	0.923577	2.10057e-12	HIVEP2	protein_coding	6	142751469	142956698	-1
ENSG00000011007	-0.174741	0.132004	ELOA	protein_coding	1	23743448	23762059	1
ENSG00000011009	0.286782	0.0135229	LYPLA2	protein_coding	1	23791145	23795539	1
ENSG00000011021	-0.235621	0.174815	CLCN6	protein_coding	1	11806096	11848079	1
ENSG00000011028	0.031106	0.870815	MRC2	protein_coding	17	62627670	62693597	1
ENSG00000011052	-0.338295	0.32925	NME1-NME2	protein_coding	17	51153590	51171744	1
ENSG00000011083	0.251748	0.313637	SLC6A7	protein_coding	5	150190062	150222788	1
ENSG00000011105	-0.24815	0.0872771	TSPAN9	protein_coding	12	3077355	3286564	1
ENSG00000011114	-0.267678	0.0461783	BTBD7	protein_coding	14	93237550	93333092	-1
ENSG00000011132	-0.0386894	0.900311	APBA3	protein_coding	19	3750772	3761692	-1
ENSG00000011143	-0.22025	0.270242	MKS1	protein_coding	17	58205441	58219605	-1
ENSG00000011198	-0.00955476	0.973521	ABHD5	protein_coding	3	43690108	43734371	1
ENSG00000011201	0.0443966	0.812207	ANOS1	protein_coding	X	8528874	8732137	-1
ENSG00000011243	0.0196724	0.928131	AKAP8L	protein_coding	19	15380050	15419141	-1
ENSG00000011258	-0.11379	0.563909	MBTD1	protein_coding	17	51177425	51260163	-1
ENSG00000011260	-0.19581	0.126388	UTP18	protein_coding	17	51260546	51297936	1
ENSG00000011275	0.265528	0.0204363	RNF216	protein_coding	7	5620047	5781696	-1
ENSG00000011295	0.346796	0.00229907	TTC19	protein_coding	17	15999784	16045015	1
ENSG00000011304	-0.0122383	0.928024	PTBP1	protein_coding	19	797075	812327	1
ENSG00000011332	0.31554	0.344085	DPF1	protein_coding	19	38211006	38229714	-1
ENSG00000011347	2.92003	4.18218e-39	SYT7	protein_coding	11	61513714	61581148	-1
ENSG00000011376	-0.656724	7.84502e-08	LARS2	protein_coding	3	45388561	45554726	1
ENSG00000011405	0.102525	0.43052	PIK3C2A	protein_coding	11	17077730	17207986	-1
ENSG00000011422	1.19784	7.43191e-21	PLAUR	protein_coding	19	43646095	43670547	-1
ENSG00000011426	-0.233106	0.0257451	ANLN	protein_coding	7	36389821	36453791	1
ENSG00000011451	0.00161811	0.996422	WIZ	protein_coding	19	15419978	15449956	-1
ENSG00000011454	0.0412645	0.849714	RABGAP1	protein_coding	9	122940833	123104866	1
ENSG00000011465	1.04048	5.01739e-19	DCN	protein_coding	12	91140484	91183217	-1
ENSG00000011478	0.299857	0.0636929	QPCTL	protein_coding	19	45692403	45703989	1
ENSG00000011485	0.0508603	0.734465	PPP5C	protein_coding	19	46347087	46392981	1
ENSG00000011523	0.106582	0.701574	CEP68	protein_coding	2	65056354	65087004	1
ENSG00000011566	-0.212936	0.201418	MAP4K3	protein_coding	2	39249266	39437301	-1
ENSG00000011590	0.0587361	0.749636	ZBTB32	protein_coding	19	35704558	35717038	1
ENSG00000011638	-0.125815	0.677312	LDAF1	protein_coding	16	21158377	21180616	1
ENSG00000011677	0.253734	0.161637	GABRA3	protein_coding	X	152166234	152451315	-1
ENSG00000012048	-0.395629	0.000604984	BRCA1	protein_coding	17	43044295	43170245	-1
ENSG00000012061	-0.137762	0.400833	ERCC1	protein_coding	19	45407334	45478828	-1
ENSG00000012171	-0.183307	0.0906341	SEMA3B	protein_coding	3	50267558	50277546	1
ENSG00000012174	-0.159805	0.304844	MBTPS2	protein_coding	X	21839617	21885423	1
ENSG00000012211	0.577415	0.00184511	PRICKLE3	protein_coding	X	49174802	49186528	-1
ENSG00000012232	0.108024	0.504024	EXTL3	protein_coding	8	28600469	28756561	1
ENSG00000012660	-1.08706	5.86211e-33	ELOVL5	protein_coding	6	53267398	53349179	-1
ENSG00000012779	0.15477	0.496352	ALOX5	protein_coding	10	45374176	45446119	1
ENSG00000012822	0.589831	2.94709e-05	CALCOCO1	protein_coding	12	53708517	53727745	-1
ENSG00000012963	0.102521	0.518237	UBR7	protein_coding	14	93207241	93229215	1
ENSG00000012983	-0.212023	0.0611518	MAP4K5	protein_coding	14	50418501	50561126	-1
ENSG00000013016	0.0521884	0.903062	EHD3	protein_coding	2	31234152	31269451	1
ENSG00000013275	-0.178332	0.147399	PSMC4	protein_coding	19	39971165	39981764	1
ENSG00000013288	0.0500718	0.80045	MAN2B2	protein_coding	4	6575189	6623362	1
ENSG00000013297	0.0728367	0.8318	CLDN11	protein_coding	3	170418868	170454733	1
ENSG00000013306	-0.0945383	0.469217	SLC25A39	protein_coding	17	44319625	44324870	-1
ENSG00000013364	0.345406	0.0281859	MVP	protein_coding	16	29820394	29848039	1
ENSG00000013374	-0.411837	0.000603781	NUB1	protein_coding	7	151341772	151378449	1
ENSG00000013375	-0.677266	7.0402e-09	PGM3	protein_coding	6	83147324	83193936	-1
ENSG00000013392	-0.0892701	0.750446	RWDD2A	protein_coding	6	83193357	83198935	1
ENSG00000013441	0.69641	1.95122e-06	CLK1	protein_coding	2	200853009	200864691	-1
ENSG00000013503	-0.319238	0.050266	POLR3B	protein_coding	12	106357748	106510198	1
ENSG00000013523	-0.647409	0.000502627	ANGEL1	protein_coding	14	76786009	76826246	-1
ENSG00000013561	-0.287959	0.0471286	RNF14	protein_coding	5	141958328	141990292	1
ENSG00000013563	0.0262269	0.919139	DNASE1L1	protein_coding	X	154401236	154412112	-1
ENSG00000013573	-0.0621698	0.789202	DDX11	protein_coding	12	31073860	31104799	1
ENSG00000013583	-0.138847	0.359078	HEBP1	protein_coding	12	12974870	13000265	-1
ENSG00000013588	1.76005	3.97591e-57	GPRC5A	protein_coding	12	12891559	12917937	1
ENSG00000013619	-0.472653	0.011157	MAMLD1	protein_coding	X	150361422	150514178	1
ENSG00000013810	-0.382924	4.14477e-05	TACC3	protein_coding	4	1712858	1745171	1
ENSG00000014123	-0.631316	1.98048e-05	UFL1	protein_coding	6	96521595	96555276	1
ENSG00000014138	-0.545453	1.71362e-06	POLA2	protein_coding	11	65261913	65305959	1
ENSG00000014164	-0.262392	0.057342	ZC3H3	protein_coding	8	143437659	143541447	-1
ENSG00000014216	0.307414	0.0229098	CAPN1	protein_coding	11	65180566	65212006	1
ENSG00000014257	0.0911428	0.617265	ACP3	protein_coding	3	132317369	132368302	1
ENSG00000014641	0.0814008	0.572878	MDH1	protein_coding	2	63588609	63607197	1
ENSG00000014824	0.198332	0.10539	SLC30A9	protein_coding	4	41990502	42090461	1
ENSG00000014914	0.642601	0.000713448	MTMR11	protein_coding	1	149928651	149936879	-1
ENSG00000014919	0.126389	0.428892	COX15	protein_coding	10	99710868	99732127	-1
ENSG00000015133	0.147737	0.478823	CCDC88C	protein_coding	14	91271323	91417844	-1
ENSG00000015153	-0.2988	0.100442	YAF2	protein_coding	12	42157104	42238349	-1
ENSG00000015171	-1.25396	2.53388e-26	ZMYND11	protein_coding	10	130088	254637	1
ENSG00000015285	0.188506	0.424842	WAS	protein_coding	X	48676596	48691431	1
ENSG00000015413	0.0999595	0.64478	DPEP1	protein_coding	16	89613308	89638456	1
ENSG00000015475	0.0989512	0.616849	BID	protein_coding	22	17734138	17774770	-1
ENSG00000015479	-0.110131	0.770501	MATR3	protein_coding	5	139293674	139331677	1
ENSG00000015532	0.609031	7.11665e-07	XYLT2	protein_coding	17	50346126	50363138	1
ENSG00000015676	-0.192092	0.159431	NUDCD3	protein_coding	7	44379119	44490658	-1
ENSG00000016082	-0.207752	0.350512	ISL1	protein_coding	5	51383448	51394730	1
ENSG00000016391	-0.575405	0.0312676	CHDH	protein_coding	3	53812335	53846419	-1
ENSG00000016402	-0.0533949	0.853028	IL20RA	protein_coding	6	136999971	137045180	-1
ENSG00000016864	-0.0995208	0.484698	GLT8D1	protein_coding	3	52694486	52706032	-1
ENSG00000017260	0.681883	2.70797e-09	ATP2C1	protein_coding	3	130850595	131016712	1
ENSG00000017427	-0.506965	0.150054	IGF1	protein_coding	12	102395874	102481744	-1
ENSG00000017483	-0.0388384	0.808762	SLC38A5	protein_coding	X	48458537	48470260	-1
ENSG00000017797	-0.0139208	0.939857	RALBP1	protein_coding	18	9475009	9538114	1
ENSG00000018189	-0.408502	0.0607912	RUFY3	protein_coding	4	70704204	70808619	1
ENSG00000018236	-0.556669	0.0328741	CNTN1	protein_coding	12	40692439	41072415	1
ENSG00000018280	0.671984	0.0980166	SLC11A1	protein_coding	2	218382029	218396894	1
ENSG00000018408	0.243014	0.0201136	WWTR1	protein_coding	3	149517235	149736714	-1
ENSG00000018510	-0.199369	0.1441	AGPS	protein_coding	2	177392746	177567024	1
ENSG00000018610	-0.185143	0.250919	STEEP1	protein_coding	X	119538149	119565409	-1
ENSG00000018699	-0.874647	1.14313e-05	TTC27	protein_coding	2	32628032	32821051	1
ENSG00000019144	-0.535683	0.0647867	PHLDB1	protein_coding	11	118606440	118658031	1
ENSG00000019186	-0.755419	0.0255566	CYP24A1	protein_coding	20	54153446	54173986	-1
ENSG00000019485	-0.217407	0.232005	PRDM11	protein_coding	11	45095806	45235110	1
ENSG00000019505	-0.096175	0.80549	SYT13	protein_coding	11	45240302	45286341	-1
ENSG00000019549	0.550621	0.00418398	SNAI2	protein_coding	8	48917598	48921740	-1
ENSG00000019582	-0.615532	0.0009748	CD74	protein_coding	5	150401637	150412969	-1
ENSG00000019991	0.118226	0.640939	HGF	protein_coding	7	81699010	81770438	-1
ENSG00000019995	0.00473597	0.98768	ZRANB1	protein_coding	10	124942123	124988189	1
ENSG00000020129	-0.139296	0.306121	NCDN	protein_coding	1	35557473	35567274	1
ENSG00000020181	0.428651	0.119193	ADGRA2	protein_coding	8	37784191	37844896	1
ENSG00000020256	0.30069	0.00704003	ZFP64	protein_coding	20	52051663	52204308	-1
ENSG00000020426	-0.156137	0.453126	MNAT1	protein_coding	14	60734742	60969965	1
ENSG00000020577	0.56234	0.000386734	SAMD4A	protein_coding	14	54566117	54793315	1
ENSG00000020633	1.5028	1.38105e-27	RUNX3	protein_coding	1	24899511	24965121	-1
ENSG00000020922	-0.564391	1.79139e-07	MRE11	protein_coding	11	94415570	94493885	-1
ENSG00000021300	1.61806	7.60038e-07	PLEKHB1	protein_coding	11	73646178	73662819	1
ENSG00000021355	0.141891	0.330499	SERPINB1	protein_coding	6	2832332	2841959	-1
ENSG00000021574	-0.321351	0.032794	SPAST	protein_coding	2	32063556	32157637	1
ENSG00000021645	-0.276632	0.422718	NRXN3	protein_coding	14	78170373	79868291	1
ENSG00000021762	-0.744809	4.32529e-09	OSBPL5	protein_coding	11	3087107	3166739	-1
ENSG00000021776	0.0673153	0.675114	AQR	protein_coding	15	34851782	34969742	-1
ENSG00000021826	-0.356267	0.000671388	CPS1	protein_coding	2	210477682	210679107	1
ENSG00000022267	0.0147447	0.935714	FHL1	protein_coding	X	136146702	136211359	1
ENSG00000022277	-0.142692	0.257639	RTF2	protein_coding	20	56468585	56519449	1
ENSG00000022567	0.300561	0.136955	SLC45A4	protein_coding	8	141207166	141308305	-1
ENSG00000022840	-0.141252	0.290098	RNF10	protein_coding	12	120533480	120577588	1
ENSG00000022976	-0.0768258	0.836422	ZNF839	protein_coding	14	102317377	102342702	1
ENSG00000023041	-0.0237162	0.935322	ZDHHC6	protein_coding	10	112424428	112447572	-1
ENSG00000023171	-0.156819	0.27052	GRAMD1B	protein_coding	11	123358428	123627774	1
ENSG00000023191	-0.0248989	0.909239	RNH1	protein_coding	11	494512	507300	-1
ENSG00000023228	-0.165145	0.161725	NDUFS1	protein_coding	2	206114817	206159509	-1
ENSG00000023287	-0.0898274	0.60945	RB1CC1	protein_coding	8	52622458	52745843	-1
ENSG00000023318	-0.080345	0.661485	ERP44	protein_coding	9	99979185	100099052	-1
ENSG00000023330	0.688576	7.7053e-08	ALAS1	protein_coding	3	52198086	52214327	1
ENSG00000023445	1.40793	8.76965e-11	BIRC3	protein_coding	11	102317484	102339403	1
ENSG00000023516	0.133039	0.447143	AKAP11	protein_coding	13	42272152	42323261	1
ENSG00000023572	-0.809007	5.67739e-07	GLRX2	protein_coding	1	193090866	193106114	-1
ENSG00000023608	-0.0870695	0.767815	SNAPC1	protein_coding	14	61762420	61796428	1
ENSG00000023697	0.143011	0.428892	DERA	protein_coding	12	15911302	16037381	1
ENSG00000023734	0.0329179	0.848965	STRAP	protein_coding	12	15882387	15903478	1
ENSG00000023839	0.500272	0.129606	ABCC2	protein_coding	10	99782640	99852594	1
ENSG00000023892	0.0284778	0.90584	DEF6	protein_coding	6	35297818	35321771	1
ENSG00000023902	0.0356203	0.921531	PLEKHO1	protein_coding	1	150149183	150164720	1
ENSG00000023909	-0.123295	0.455772	GCLM	protein_coding	1	93885199	93909456	-1
ENSG00000024048	-0.27671	0.067376	UBR2	protein_coding	6	42564029	42693505	1
ENSG00000024422	0.743769	7.43226e-18	EHD2	protein_coding	19	47713422	47743134	1
ENSG00000024526	-0.621311	3.67848e-09	DEPDC1	protein_coding	1	68474152	68497221	-1
ENSG00000024862	0.240079	0.321062	CCDC28A	protein_coding	6	138773769	138793319	1
ENSG00000025039	3.41861	2.32285e-27	RRAGD	protein_coding	6	89364616	89412273	-1
ENSG00000025156	0.137268	0.533192	HSF2	protein_coding	6	122399551	122433119	1
ENSG00000025293	0.223456	0.159392	PHF20	protein_coding	20	35771974	35950370	1
ENSG00000025423	-0.0929754	0.809217	HSD17B6	protein_coding	12	56752161	56787790	1
ENSG00000025434	-0.0762375	0.747665	NR1H3	protein_coding	11	47248300	47269033	1
ENSG00000025708	-0.364542	0.0523719	TYMP	protein_coding	22	50525752	50530032	-1
ENSG00000025770	-0.191806	0.200628	NCAPH2	protein_coding	22	50508224	50524780	1
ENSG00000025772	-0.438476	1.73597e-05	TOMM34	protein_coding	20	44942130	44960397	-1
ENSG00000025796	0.421837	4.81214e-05	SEC63	protein_coding	6	107867756	107958208	-1
ENSG00000025800	0.153744	0.193834	KPNA6	protein_coding	1	32108056	32176563	1
ENSG00000026025	0.469315	1.3216e-05	VIM	protein_coding	10	17228241	17237593	1
ENSG00000026036	-0.550219	0.125019	RTEL1-TNFRSF6B	protein_coding	20	63659300	63698684	1
ENSG00000026103	0.293605	0.0623511	FAS	protein_coding	10	88953813	89029605	1
ENSG00000026297	0.579815	1.34377e-05	RNASET2	protein_coding	6	166922113	166957191	-1
ENSG00000026508	0.505392	8.78439e-09	CD44	protein_coding	11	35138882	35232402	1
ENSG00000026559	-1.33816	2.69347e-15	KCNG1	protein_coding	20	51003656	51023107	-1
ENSG00000026652	0.537011	0.000916441	AGPAT4	protein_coding	6	161129967	161274061	-1
ENSG00000026751	0.0454016	0.746675	SLAMF7	protein_coding	1	160739057	160754821	1
ENSG00000026950	-0.138817	0.580966	BTN3A1	protein_coding	6	26402237	26415208	1
ENSG00000027001	-0.399394	0.0575369	MIPEP	protein_coding	13	23730189	23889400	-1
ENSG00000027075	0.453542	0.0532261	PRKCH	protein_coding	14	61187559	61550976	1
ENSG00000027644	0.145029	0.375031	INSRR	protein_coding	1	156840063	156859117	-1
ENSG00000027697	-0.0783535	0.66215	IFNGR1	protein_coding	6	137197483	137219449	-1
ENSG00000027847	0.347862	0.0221479	B4GALT7	protein_coding	5	177600132	177610330	1
ENSG00000027869	0.0692538	0.8686	SH2D2A	protein_coding	1	156806243	156816848	-1
ENSG00000028116	-0.167749	0.463008	VRK2	protein_coding	2	57907629	58159920	1
ENSG00000028137	0.467182	0.070786	TNFRSF1B	protein_coding	1	12166991	12209228	1
ENSG00000028203	-0.074983	0.693051	VEZT	protein_coding	12	95217746	95302799	1
ENSG00000028310	0.2014	0.167251	BRD9	protein_coding	5	850291	892801	-1
ENSG00000028528	0.18408	0.0514435	SNX1	protein_coding	15	64094123	64146090	1
ENSG00000028839	-0.351158	0.0237885	TBPL1	protein_coding	6	133952170	133990432	1
ENSG00000029153	0.25953	0.103371	BMAL2	protein_coding	12	27332836	27425289	1
ENSG00000029363	-0.31227	0.000463758	BCLAF1	protein_coding	6	136256627	136289851	-1
ENSG00000029364	0.0692212	0.677	SLC39A9	protein_coding	14	69398015	69462390	1
ENSG00000029534	0.0908785	0.820679	ANK1	protein_coding	8	41653220	41896741	-1
ENSG00000029639	0.677492	1.29414e-05	TFB1M	protein_coding	6	155256134	155314493	-1
ENSG00000029725	-0.0829477	0.554655	RABEP1	protein_coding	17	5282265	5386340	1
ENSG00000029993	-0.371053	0.00302249	HMGB3	protein_coding	X	150980509	150990771	1
ENSG00000030066	-0.426412	1.1505e-07	NUP160	protein_coding	11	47778087	47848555	-1
ENSG00000030110	-0.134187	0.507244	BAK1	protein_coding	6	33572547	33580293	-1
ENSG00000030419	0.438991	0.0839924	IKZF2	protein_coding	2	212999691	213152427	-1
ENSG00000030582	0.28827	0.00232907	GRN	protein_coding	17	44345246	44353106	1
ENSG00000031003	-0.796574	1.36919e-11	FAM13B	protein_coding	5	137937960	138051961	-1
ENSG00000031081	-0.302704	0.32764	ARHGAP31	protein_coding	3	119294383	119420714	1
ENSG00000031691	0.456566	0.00121045	CENPQ	protein_coding	6	49463370	49493107	1
ENSG00000031698	0.361147	0.0127905	SARS1	protein_coding	1	109213918	109238182	1
ENSG00000031823	0.0343219	0.855051	RANBP3	protein_coding	19	5916139	5978142	-1
ENSG00000032219	0.291146	0.0901226	ARID4A	protein_coding	14	58298504	58373887	1
ENSG00000032389	-0.115819	0.556425	EIPR1	protein_coding	2	3188925	3377830	-1
ENSG00000032444	0.051121	0.848372	PNPLA6	protein_coding	19	7534004	7561764	1
ENSG00000032742	-0.193711	0.4008	IFT88	protein_coding	13	20567138	20691444	1
ENSG00000033011	-0.678088	5.54739e-09	ALG1	protein_coding	16	5033702	5087379	1
ENSG00000033030	0.172088	0.3351	ZCCHC8	protein_coding	12	122471600	122500932	-1
ENSG00000033050	-0.550783	0.000503757	ABCF2	protein_coding	7	151211484	151227205	-1
ENSG00000033100	-0.0261597	0.908401	CHPF2	protein_coding	7	151232483	151240979	1
ENSG00000033122	0.521527	0.0941571	LRRC7	protein_coding	1	69567922	70151945	1
ENSG00000033170	-0.504707	0.0184618	FUT8	protein_coding	14	65410592	65744121	1
ENSG00000033178	0.293224	0.00906336	UBA6	protein_coding	4	67612652	67701155	-1
ENSG00000033327	0.158225	0.476785	GAB2	protein_coding	11	78215293	78418348	-1
ENSG00000033627	0.644198	4.44355e-08	ATP6V0A1	protein_coding	17	42458844	42522582	1
ENSG00000033800	-0.129694	0.389942	PIAS1	protein_coding	15	68054309	68198603	1
ENSG00000033867	-0.403008	0.00900768	SLC4A7	protein_coding	3	27372721	27484420	-1
ENSG00000034152	0.439674	0.000279605	MAP2K3	protein_coding	17	21284672	21315232	1
ENSG00000034510	0.78984	1.92446e-10	TMSB10	protein_coding	2	84905656	84906671	1
ENSG00000034533	-0.326451	0.198288	ASTE1	protein_coding	3	131013875	131027649	-1
ENSG00000034677	-0.242738	0.0162973	RNF19A	protein_coding	8	100257060	100336218	-1
ENSG00000034693	0.519635	0.000244643	PEX3	protein_coding	6	143450805	143490616	1
ENSG00000034713	-0.171891	0.272887	GABARAPL2	protein_coding	16	75566375	75577881	1
ENSG00000035115	0.235197	0.243291	SH3YL1	protein_coding	2	217730	266398	-1
ENSG00000035141	-0.650877	4.90042e-08	FAM136A	protein_coding	2	70295976	70302067	-1
ENSG00000035403	0.261752	0.0520082	VCL	protein_coding	10	73995193	74121363	1
ENSG00000035499	-0.354223	0.0132282	DEPDC1B	protein_coding	5	60596912	60700190	-1
ENSG00000035664	0.402253	0.170727	DAPK2	protein_coding	15	63907036	64072033	-1
ENSG00000035681	-0.226668	0.100337	NSMAF	protein_coding	8	58583508	58659853	-1
ENSG00000035687	-0.217338	0.0585198	ADSS2	protein_coding	1	244408494	244451909	-1
ENSG00000035862	-0.0613238	0.66966	TIMP2	protein_coding	17	78852977	78925387	-1
ENSG00000035928	0.148994	0.204766	RFC1	protein_coding	4	39287456	39366375	-1
ENSG00000036054	0.00320729	0.99146	TBC1D23	protein_coding	3	100260992	100325251	1
ENSG00000036257	-0.202165	0.0910898	CUL3	protein_coding	2	224470150	224585397	-1
ENSG00000036549	0.0400259	0.813164	ZZZ3	protein_coding	1	77562416	77683419	-1
ENSG00000036672	-1.30682	2.13305e-05	USP2	protein_coding	11	119355215	119381711	-1
ENSG00000037042	0.092614	0.734824	TUBG2	protein_coding	17	42659284	42667006	1
ENSG00000037241	-0.478488	0.000226745	RPL26L1	protein_coding	5	172958729	172969771	1
ENSG00000037280	0.311342	0.0843125	FLT4	protein_coding	5	180601506	180649624	-1
ENSG00000037474	-0.122643	0.203563	NSUN2	protein_coding	5	6599239	6633291	-1
ENSG00000037637	1.02426	8.21305e-24	FBXO42	protein_coding	1	16246840	16352480	-1
ENSG00000037749	-0.194572	0.16972	MFAP3	protein_coding	5	154038959	154220478	1
ENSG00000037757	0.0916859	0.653147	MRI1	protein_coding	19	13764522	13774282	1
ENSG00000037897	-0.234304	0.225222	METTL1	protein_coding	12	57768471	57772119	-1
ENSG00000037965	-0.0589426	0.888708	HOXC8	protein_coding	12	54008985	54012769	1
ENSG00000038002	-0.240491	0.170727	AGA	protein_coding	4	177430774	177442437	-1
ENSG00000038210	-0.0544294	0.791306	PI4K2B	protein_coding	4	25160663	25279204	1
ENSG00000038219	0.18937	0.121647	BOD1L1	protein_coding	4	13568738	13627725	-1
ENSG00000038274	-0.280995	0.0239356	MAT2B	protein_coding	5	163503114	163519558	1
ENSG00000038295	0.719971	3.52756e-07	TLL1	protein_coding	4	165873237	166104457	1
ENSG00000038358	-0.0938918	0.549265	EDC4	protein_coding	16	67873052	67884499	1
ENSG00000038382	0.545943	5.94688e-10	TRIO	protein_coding	5	14143342	14532128	1
ENSG00000038427	3.39682	0.0226447	VCAN	protein_coding	5	83471618	83582303	1
ENSG00000038532	-0.201878	0.235992	CLEC16A	protein_coding	16	10944539	11182186	1
ENSG00000039068	2.45434	3.33548e-06	CDH1	protein_coding	16	68737292	68835537	1
ENSG00000039123	-0.339627	0.00239517	MTREX	protein_coding	5	55307989	55425579	1
ENSG00000039139	-0.11778	0.764948	DNAH5	protein_coding	5	13690328	14011818	-1
ENSG00000039319	-0.219793	0.143308	ZFYVE16	protein_coding	5	80408013	80483379	1
ENSG00000039523	0.0677993	0.709968	RIPOR1	protein_coding	16	67518418	67546788	1
ENSG00000039537	0.125184	0.528139	C6	protein_coding	5	41142116	41261438	-1
ENSG00000039560	-0.935475	2.8224e-17	RAI14	protein_coding	5	34656328	34832612	1
ENSG00000039600	0.553754	0.0878755	SOX30	protein_coding	5	157625679	157671480	-1
ENSG00000039650	-0.238892	0.418506	PNKP	protein_coding	19	49859882	49878351	-1
ENSG00000040199	-0.596132	0.0019284	PHLPP2	protein_coding	16	71637835	71724701	-1
ENSG00000040275	0.190194	0.129538	SPDL1	protein_coding	5	169583636	169604778	1
ENSG00000040341	0.0518253	0.814936	STAU2	protein_coding	8	73420369	73747708	-1
ENSG00000040487	0.150166	0.520851	SLC66A1	protein_coding	1	19312326	19329300	1
ENSG00000040531	-0.162523	0.305049	CTNS	protein_coding	17	3636459	3663103	1
ENSG00000040608	0.865357	0.000100937	RTN4R	protein_coding	22	20241415	20283246	-1
ENSG00000040633	0.0484878	0.792373	PHF23	protein_coding	17	7235029	7239722	-1
ENSG00000040933	-0.0565251	0.822315	INPP4A	protein_coding	2	98444854	98594392	1
ENSG00000041353	0.36528	0.0388482	RAB27B	protein_coding	18	54717860	54895516	1
ENSG00000041357	-0.280551	0.00405608	PSMA4	protein_coding	15	78540405	78552417	1
ENSG00000041515	0.376897	0.173419	MYO16	protein_coding	13	108596152	109208005	1
ENSG00000041802	-0.356329	0.00387271	LSG1	protein_coding	3	194640791	194672463	-1
ENSG00000041880	0.392025	0.00295876	PARP3	protein_coding	3	51942345	51948867	1
ENSG00000041982	1.20073	3.42192e-26	TNC	protein_coding	9	115019575	115118207	-1
ENSG00000041988	0.0649251	0.806868	THAP3	protein_coding	1	6624868	6635586	1
ENSG00000042088	-0.325015	0.0505888	TDP1	protein_coding	14	89954939	90044764	1
ENSG00000042286	0.0757998	0.705373	AIFM2	protein_coding	10	70098223	70132934	-1
ENSG00000042317	0.0963422	0.799958	SPATA7	protein_coding	14	88384924	88470350	1
ENSG00000042429	0.0221554	0.943106	MED17	protein_coding	11	93784227	93814963	1
ENSG00000042445	-0.178386	0.220821	RETSAT	protein_coding	2	85341955	85354531	-1
ENSG00000042493	-0.029419	0.887678	CAPG	protein_coding	2	85394753	85418432	-1
ENSG00000042753	-0.00701466	0.978077	AP2S1	protein_coding	19	46838136	46850846	-1
ENSG00000042781	-0.00246708	0.992269	USH2A	protein_coding	1	215622891	216423448	-1
ENSG00000042832	0.228208	0.049677	TG	protein_coding	8	132866958	133134903	1
ENSG00000043093	-0.82904	2.76126e-12	DCUN1D1	protein_coding	3	182938074	182985953	-1
ENSG00000043143	-0.529008	0.00045109	JADE2	protein_coding	5	134524312	134583230	1
ENSG00000043355	0.57861	0.000599413	ZIC2	protein_coding	13	99981784	99986765	1
ENSG00000043514	0.691093	1.61808e-11	TRIT1	protein_coding	1	39838110	39883511	-1
ENSG00000044090	0.0724509	0.716278	CUL7	protein_coding	6	43037617	43053943	-1
ENSG00000044115	0.209835	0.030288	CTNNA1	protein_coding	5	138610967	138935034	1
ENSG00000044446	-0.122103	0.526342	PHKA2	protein_coding	X	18892298	18984114	-1
ENSG00000044459	-0.418198	0.000591179	CNTLN	protein_coding	9	17134982	17503923	1
ENSG00000044524	2.94328	1.49069e-80	EPHA3	protein_coding	3	89107621	89482134	1
ENSG00000044574	-0.164112	0.165592	HSPA5	protein_coding	9	125234853	125241382	-1
ENSG00000046604	0.256095	0.0259782	DSG2	protein_coding	18	31498177	31549008	1
ENSG00000046647	-0.16598	0.541311	GEMIN8	protein_coding	X	14006726	14029893	-1
ENSG00000046651	0.727085	1.09705e-09	OFD1	protein_coding	X	13734743	13777955	1
ENSG00000046653	-0.05992	0.817259	GPM6B	protein_coding	X	13770939	13938638	-1
ENSG00000047056	0.0553253	0.838284	WDR37	protein_coding	10	1049538	1160991	1
ENSG00000047188	-0.446744	0.000160652	YTHDC2	protein_coding	5	113513694	113595285	1
ENSG00000047230	-0.286333	0.0556651	CTPS2	protein_coding	X	16587999	16712936	-1
ENSG00000047249	-0.225928	0.0935127	ATP6V1H	protein_coding	8	53715543	53843558	-1
ENSG00000047315	-4.51968e-05	0.993953	POLR2B	protein_coding	4	56977722	57031158	1
ENSG00000047346	-0.245009	0.0882975	ATOSA	protein_coding	15	52581317	52709817	-1
ENSG00000047365	-0.0434796	0.904576	ARAP2	protein_coding	4	35948221	36244514	-1
ENSG00000047410	0.491424	3.49268e-08	TPR	protein_coding	1	186311652	186375693	-1
ENSG00000047457	5.44358	2.1665e-15	CP	protein_coding	3	149162410	149221829	-1
ENSG00000047578	0.12141	0.532603	KATNIP	protein_coding	16	27550133	27780344	1
ENSG00000047579	-0.499896	0.0234343	DTNBP1	protein_coding	6	15522807	15663058	-1
ENSG00000047597	0.458907	0.051411	XK	protein_coding	X	37685791	37732130	1
ENSG00000047617	-0.0442297	0.829062	ANO2	protein_coding	12	5531869	5946232	-1
ENSG00000047621	-0.333221	0.0355394	C12orf4	protein_coding	12	4487735	4538508	-1
ENSG00000047634	-0.416807	0.00267954	SCML1	protein_coding	X	17737449	17754988	1
ENSG00000047644	-0.465455	0.000882783	WWC3	protein_coding	X	10015254	10144474	1
ENSG00000047662	0.0927818	0.771396	FAM184B	protein_coding	4	17629306	17781621	-1
ENSG00000047849	0.203952	0.0318775	MAP4	protein_coding	3	47850690	48089272	-1
ENSG00000047932	0.0642235	0.741625	GOPC	protein_coding	6	117560269	117602542	-1
ENSG00000047936	-0.0170591	0.970396	ROS1	protein_coding	6	117287353	117425942	-1
ENSG00000048028	0.423352	0.00103648	USP28	protein_coding	11	113797874	113875572	-1
ENSG00000048052	0.525827	0.132286	HDAC9	protein_coding	7	18086949	19002416	1
ENSG00000048140	-0.245927	0.126171	TSPAN17	protein_coding	5	176647387	176659054	1
ENSG00000048162	-0.446529	0.000654151	NOP16	protein_coding	5	176383946	176388927	-1
ENSG00000048342	-0.613375	1.79579e-05	CC2D2A	protein_coding	4	15469865	15601552	1
ENSG00000048392	-0.456157	0.00354919	RRM2B	protein_coding	8	102204502	102238961	-1
ENSG00000048405	-0.0537743	0.816955	ZNF800	protein_coding	7	127346790	127431924	-1
ENSG00000048471	-0.184293	0.37888	SNX29	protein_coding	16	11976734	12574287	1
ENSG00000048540	-0.260745	0.195944	LMO3	protein_coding	12	16548372	16610594	-1
ENSG00000048544	-0.537327	9.39734e-06	MRPS10	protein_coding	6	42206807	42217861	-1
ENSG00000048649	0.186254	0.138641	RSF1	protein_coding	11	77660009	77820869	-1
ENSG00000048707	-0.118292	0.497305	VPS13D	protein_coding	1	12230030	12512047	1
ENSG00000048740	2.14617	3.20021e-35	CELF2	protein_coding	10	10798397	11336675	1
ENSG00000048828	0.0789796	0.560636	FAM120A	protein_coding	9	93451685	93566112	1
ENSG00000048991	-0.713108	2.81102e-09	R3HDM1	protein_coding	2	135531455	135725270	1
ENSG00000049089	0.0784903	0.837472	COL9A2	protein_coding	1	40300489	40317813	-1
ENSG00000049130	-0.29473	0.0136962	KITLG	protein_coding	12	88492793	88580851	-1
ENSG00000049167	-0.269222	0.182679	ERCC8	protein_coding	5	60866454	60945073	-1
ENSG00000049192	-0.0712993	0.746075	ADAMTS6	protein_coding	5	65148738	65481920	-1
ENSG00000049239	0.41511	0.0481792	H6PD	protein_coding	1	9234774	9271337	1
ENSG00000049245	-0.0811169	0.60985	VAMP3	protein_coding	1	7771296	7781432	1
ENSG00000049246	-0.230484	0.511573	PER3	protein_coding	1	7784291	7845177	1
ENSG00000049247	0.667282	0.0979239	UTS2	protein_coding	1	7843083	7853512	-1
ENSG00000049323	0.344112	0.00463088	LTBP1	protein_coding	2	32946953	33399509	1
ENSG00000049449	-0.389289	0.000369457	RCN1	protein_coding	11	32091074	32105722	1
ENSG00000049540	-1.03116	0.000234141	ELN	protein_coding	7	74027789	74069907	1
ENSG00000049541	-0.013285	0.943507	RFC2	protein_coding	7	74231499	74254458	-1
ENSG00000049618	0.124498	0.350157	ARID1B	protein_coding	6	156776020	157210779	1
ENSG00000049656	0.0579037	0.682072	CLPTM1L	protein_coding	5	1317752	1345099	-1
ENSG00000049759	1.12055	3.26374e-26	NEDD4L	protein_coding	18	58044226	58401540	1
ENSG00000049768	0.00976735	0.976726	FOXP3	protein_coding	X	49250438	49264800	-1
ENSG00000049769	-0.418667	0.212504	PPP1R3F	protein_coding	X	49269793	49301461	1
ENSG00000049860	-0.692206	2.38629e-12	HEXB	protein_coding	5	74640023	74722647	1
ENSG00000049883	-0.221076	0.127095	PTCD2	protein_coding	5	72320367	72368395	1
ENSG00000050130	-0.562066	7.39315e-07	JKAMP	protein_coding	14	59484443	59505410	1
ENSG00000050165	0.203806	0.315004	DKK3	protein_coding	11	11956207	12009769	-1
ENSG00000050327	0.383632	0.0478127	ARHGEF5	protein_coding	7	144355288	144380632	1
ENSG00000050344	-0.225417	0.503162	NFE2L3	protein_coding	7	26152198	26187137	1
ENSG00000050393	0.181332	0.198272	MCUR1	protein_coding	6	13786557	13814568	-1
ENSG00000050405	-0.302855	0.329464	LIMA1	protein_coding	12	50175788	50283520	-1
ENSG00000050426	0.399415	0.000991457	LETMD1	protein_coding	12	51047962	51060424	1
ENSG00000050438	0.0899049	0.7365	SLC4A8	protein_coding	12	51391317	51515763	1
ENSG00000050555	-0.235249	0.386783	LAMC3	protein_coding	9	131009174	131094473	1
ENSG00000050628	-0.144914	0.645905	PTGER3	protein_coding	1	70852353	71047816	-1
ENSG00000050730	0.0076647	0.982103	TNIP3	protein_coding	4	121131408	121227466	-1
ENSG00000050748	0.0929255	0.509674	MAPK9	protein_coding	5	180233143	180292099	-1
ENSG00000050820	0.0239916	0.925269	BCAR1	protein_coding	16	75228181	75268053	-1
ENSG00000051009	-0.0383452	0.886854	FHIP1B	protein_coding	11	6211345	6234711	-1
ENSG00000051108	0.807397	5.8874e-13	HERPUD1	protein_coding	16	56932142	56944864	1
ENSG00000051128	-0.130232	0.606034	HOMER3	protein_coding	19	18929201	18941261	-1
ENSG00000051180	0.0502016	0.859995	RAD51	protein_coding	15	40694774	40732340	1
ENSG00000051341	-0.773861	5.38758e-06	POLQ	protein_coding	3	121431431	121545988	-1
ENSG00000051382	-0.117134	0.58199	PIK3CB	protein_coding	3	138652698	138834928	-1
ENSG00000051523	0.390811	0.000698363	CYBA	protein_coding	16	88643275	88651083	-1
ENSG00000051596	-0.0951488	0.60827	THOC3	protein_coding	5	175917873	176034680	-1
ENSG00000051620	-0.0613894	0.83116	HEBP2	protein_coding	6	138403531	138422197	1
ENSG00000051825	-0.456359	0.000311421	MPHOSPH9	protein_coding	12	123152320	123244014	-1
ENSG00000052126	0.622698	1.01848e-09	PLEKHA5	protein_coding	12	19129669	19376400	1
ENSG00000052344	2.77315	2.85471e-06	PRSS8	protein_coding	16	31131433	31135727	-1
ENSG00000052723	0.28563	0.00529195	SIKE1	protein_coding	1	114769479	114780685	-1
ENSG00000052749	-0.408529	0.0033637	RRP12	protein_coding	10	97356358	97426076	-1
ENSG00000052795	0.707407	0.000109513	FNIP2	protein_coding	4	158769026	158908050	1
ENSG00000052802	-0.0552564	0.792338	MSMO1	protein_coding	4	165327667	165343164	1
ENSG00000052841	0.0669778	0.655364	TTC17	protein_coding	11	43358920	43494933	1
ENSG00000053108	0.851883	3.17606e-10	FSTL4	protein_coding	5	133196455	133612541	-1
ENSG00000053254	0.668209	9.71049e-10	FOXN3	protein_coding	14	89124871	89619149	-1
ENSG00000053371	0.246577	0.0878755	AKR7A2	protein_coding	1	19303965	19312144	-1
ENSG00000053372	-0.26471	0.0237692	MRTO4	protein_coding	1	19251805	19260128	1
ENSG00000053438	-0.0547916	0.890093	NNAT	protein_coding	20	37521206	37523690	1
ENSG00000053501	-0.269917	0.121371	USE1	protein_coding	19	17215346	17219829	1
ENSG00000053524	1.45838	0.0200794	MCF2L2	protein_coding	3	183178041	183428778	-1
ENSG00000053702	-0.212204	0.554824	NRIP2	protein_coding	12	2825348	2835544	-1
ENSG00000053747	0.0478372	0.840096	LAMA3	protein_coding	18	23689453	23956222	1
ENSG00000053770	-0.279517	0.0374908	AP5M1	protein_coding	14	57268924	57298742	1
ENSG00000053900	-0.0820032	0.706621	ANAPC4	protein_coding	4	25377263	25418498	1
ENSG00000053918	1.1079	0.0229894	KCNQ1	protein_coding	11	2444654	2849105	1
ENSG00000054116	-0.0853544	0.605988	TRAPPC3	protein_coding	1	36136570	36156053	-1
ENSG00000054118	0.112649	0.326148	THRAP3	protein_coding	1	36224432	36305357	1
ENSG00000054148	0.228999	0.107277	PHPT1	protein_coding	9	136848724	136851027	1
ENSG00000054179	1.72011	2.0624e-05	ENTPD2	protein_coding	9	137048107	137054061	-1
ENSG00000054219	0.508042	0.165573	LY75	protein_coding	2	159803355	159904756	-1
ENSG00000054267	0.176733	0.222837	ARID4B	protein_coding	1	235131634	235328219	-1
ENSG00000054277	0.471362	0.0441381	OPN3	protein_coding	1	241590102	241677376	-1
ENSG00000054282	-0.123862	0.601232	SDCCAG8	protein_coding	1	243256034	243500091	1
ENSG00000054356	8.41084	2.59642e-22	PTPRN	protein_coding	2	219289623	219309648	-1
ENSG00000054392	0.00578171	0.99103	HHAT	protein_coding	1	210328252	210676296	1
ENSG00000054523	-0.0244238	0.900481	KIF1B	protein_coding	1	10210570	10381603	1
ENSG00000054598	-0.123498	0.510002	FOXC1	protein_coding	6	1609915	1613897	1
ENSG00000054611	0.794832	2.7953e-09	TBC1D22A	protein_coding	22	46762617	47175699	1
ENSG00000054654	0.420873	0.00876444	SYNE2	protein_coding	14	63761899	64226433	1
ENSG00000054690	0.628807	0.00582868	PLEKHH1	protein_coding	14	67533290	67589612	1
ENSG00000054793	-0.0812334	0.582483	ATP9A	protein_coding	20	51596514	51768390	-1
ENSG00000054938	0.0465106	0.893421	CHRDL2	protein_coding	11	74696429	74731426	-1
ENSG00000054965	0.934837	2.51767e-22	FAM168A	protein_coding	11	73400487	73598189	-1
ENSG00000054967	0.867001	4.06802e-08	RELT	protein_coding	11	73376399	73397474	1
ENSG00000054983	0.215975	0.489544	GALC	protein_coding	14	87837820	87993665	-1
ENSG00000055044	-0.275788	0.0052601	NOP58	protein_coding	2	202265736	202303661	1
ENSG00000055070	-0.26473	0.0110485	SZRD1	protein_coding	1	16352575	16398145	1
ENSG00000055118	-0.0531856	0.790358	KCNH2	protein_coding	7	150944961	150978321	-1
ENSG00000055130	-0.104932	0.425404	CUL1	protein_coding	7	148697914	148801110	1
ENSG00000055147	-0.307443	0.0589392	FAM114A2	protein_coding	5	153990148	154038936	-1
ENSG00000055163	0.253323	0.0569984	CYFIP2	protein_coding	5	157266079	157395595	1
ENSG00000055208	0.0839414	0.571893	TAB2	protein_coding	6	149218641	149411613	1
ENSG00000055211	0.0691475	0.769553	GINM1	protein_coding	6	149566294	149591748	1
ENSG00000055332	-0.766703	1.25885e-11	EIF2AK2	protein_coding	2	37099210	37157522	-1
ENSG00000055483	0.0645989	0.735747	USP36	protein_coding	17	78787381	78841441	-1
ENSG00000055609	0.48703	0.000672454	KMT2C	protein_coding	7	152134922	152436644	-1
ENSG00000055732	-0.0310268	0.931667	MCOLN3	protein_coding	1	85018082	85048500	-1
ENSG00000055813	0.311151	0.206467	CCDC85A	protein_coding	2	56183990	56386172	1
ENSG00000055917	-0.120088	0.321742	PUM2	protein_coding	2	20248691	20352234	-1
ENSG00000055950	-0.0568203	0.775103	MRPL43	protein_coding	10	100969458	100987515	-1
ENSG00000056050	-0.371812	0.0112533	HPF1	protein_coding	4	169729470	169757944	-1
ENSG00000056097	-0.122468	0.333584	ZFR	protein_coding	5	32354350	32444740	-1
ENSG00000056277	-0.345665	0.219088	ZNF280C	protein_coding	X	130202707	130268899	-1
ENSG00000056558	0.128175	0.733023	TRAF1	protein_coding	9	120902393	120929173	-1
ENSG00000056586	-0.840802	1.01828e-14	RC3H2	protein_coding	9	122844556	122905359	-1
ENSG00000056736	-0.350058	0.097045	IL17RB	protein_coding	3	53846568	53865794	1
ENSG00000056972	-0.128314	0.612007	TRAF3IP2	protein_coding	6	111555381	111606906	-1
ENSG00000056998	-0.922363	0.0300949	GYG2	protein_coding	X	2828822	2882818	1
ENSG00000057019	0.666434	3.20577e-07	DCBLD2	protein_coding	3	98795941	98901695	-1
ENSG00000057252	-0.0928167	0.652096	SOAT1	protein_coding	1	179293714	179358680	1
ENSG00000057294	1.84327	1.54589e-16	PKP2	protein_coding	12	32790745	32896798	-1
ENSG00000057608	0.0370283	0.824592	GDI2	protein_coding	10	5765223	5842132	-1
ENSG00000057657	1.46077	2.20189e-07	PRDM1	protein_coding	6	105993463	106109939	1
ENSG00000057663	-0.228606	0.122215	ATG5	protein_coding	6	106045423	106325791	-1
ENSG00000057704	0.154725	0.684547	TMCC3	protein_coding	12	94567122	94650557	-1
ENSG00000057757	-0.620376	8.5799e-09	PITHD1	protein_coding	1	23778418	23788232	1
ENSG00000057935	0.0599135	0.760042	MTA3	protein_coding	2	42494569	42756947	1
ENSG00000058056	-0.519816	5.5453e-06	USP13	protein_coding	3	179653032	179804366	1
ENSG00000058063	0.167254	0.343161	ATP11B	protein_coding	3	182793503	182921629	1
ENSG00000058085	0.0778816	0.826878	LAMC2	protein_coding	1	183186238	183245127	1
ENSG00000058091	0.32334	0.00665368	CDK14	protein_coding	7	90466424	91210590	1
ENSG00000058262	0.00172614	0.990275	SEC61A1	protein_coding	3	128051641	128071705	1
ENSG00000058272	0.441228	2.12094e-06	PPP1R12A	protein_coding	12	79773563	79935460	-1
ENSG00000058335	0.0656508	0.723033	RASGRF1	protein_coding	15	78959906	79090780	-1
ENSG00000058453	-0.0406386	0.887519	CROCC	protein_coding	1	16740273	16972964	1
ENSG00000058600	-0.128793	0.328252	POLR3E	protein_coding	16	22297375	22335101	1
ENSG00000058668	0.183033	0.265743	ATP2B4	protein_coding	1	203626832	203744081	1
ENSG00000058673	0.117875	0.668948	ZC3H11A	protein_coding	1	203795623	203854999	1
ENSG00000058729	-0.451035	0.000746196	RIOK2	protein_coding	5	97160867	97183247	-1
ENSG00000058799	-0.0826519	0.748837	YIPF1	protein_coding	1	53851719	53889798	-1
ENSG00000058804	-0.04838	0.750994	NDC1	protein_coding	1	53765478	53838463	-1
ENSG00000059122	-0.28523	0.0401385	FLYWCH1	protein_coding	16	2911931	2951208	1
ENSG00000059145	0.366953	0.00161182	UNKL	protein_coding	16	1363205	1414751	-1
ENSG00000059377	0.226143	0.525982	TBXAS1	protein_coding	7	139777051	140020325	1
ENSG00000059378	-0.496623	0.00307549	PARP12	protein_coding	7	140023749	140062951	-1
ENSG00000059573	0.395635	0.00121734	ALDH18A1	protein_coding	10	95605941	95656711	-1
ENSG00000059588	0.0155011	0.939908	TARBP1	protein_coding	1	234391313	234479179	-1
ENSG00000059691	-0.205011	0.161764	GATB	protein_coding	4	151670504	151761007	-1
ENSG00000059728	0.158339	0.482708	MXD1	protein_coding	2	69897688	69942945	1
ENSG00000059758	-0.236333	0.108425	CDK17	protein_coding	12	96278261	96400480	-1
ENSG00000059769	0.893406	6.11899e-11	DNAJC25	protein_coding	9	111631334	111654351	1
ENSG00000059804	3.71443	3.9532e-191	SLC2A3	protein_coding	12	7919230	8019007	-1
ENSG00000059915	0.442641	0.164515	PSD	protein_coding	10	102402617	102421539	-1
ENSG00000060069	0.913572	2.24441e-10	CTDP1	protein_coding	18	79679803	79754503	1
ENSG00000060138	0.278897	0.00223953	YBX3	protein_coding	12	10699089	10723323	-1
ENSG00000060140	0.796228	0.0280517	STYK1	protein_coding	12	10618923	10674318	-1
ENSG00000060237	-0.226223	0.0202874	WNK1	protein_coding	12	752579	911452	1
ENSG00000060339	-0.368042	0.00218611	CCAR1	protein_coding	10	68721012	68792377	1
ENSG00000060491	0.194446	0.125306	OGFR	protein_coding	20	62804835	62814000	1
ENSG00000060558	1.54667	0.0353255	GNA15	protein_coding	19	3136033	3163749	1
ENSG00000060642	0.200295	0.331874	PIGV	protein_coding	1	26787054	26800659	1
ENSG00000060656	0.932581	5.56338e-09	PTPRU	protein_coding	1	29236516	29326813	1
ENSG00000060688	0.00858128	0.968994	SNRNP40	protein_coding	1	31259568	31296788	-1
ENSG00000060718	-0.0172943	0.948524	COL11A1	protein_coding	1	102876467	103108872	-1
ENSG00000060749	-0.167474	0.221742	QSER1	protein_coding	11	32892811	32993316	1
ENSG00000060762	-0.547271	0.000163053	MPC1	protein_coding	6	166364919	166383013	-1
ENSG00000060971	-0.474747	0.000442358	ACAA1	protein_coding	3	38103129	38137242	-1
ENSG00000060982	-0.100826	0.774459	BCAT1	protein_coding	12	24810024	24949101	-1
ENSG00000061273	-0.0108615	0.961001	HDAC7	protein_coding	12	47782722	47833132	-1
ENSG00000061455	0.0178332	0.958356	PRDM6	protein_coding	5	123089241	123194266	1
ENSG00000061656	3.58834	1.51303e-144	SPAG4	protein_coding	20	35615829	35621094	1
ENSG00000061676	-0.0911925	0.484825	NCKAP1	protein_coding	2	182909115	183038858	-1
ENSG00000061794	-0.0639488	0.730577	MRPS35	protein_coding	12	27710822	27756295	1
ENSG00000061936	0.0447057	0.827526	SFSWAP	protein_coding	12	131711081	131799738	1
ENSG00000061938	0.240708	0.158036	TNK2	protein_coding	3	195863364	195911945	-1
ENSG00000061987	-0.710183	2.23966e-07	MON2	protein_coding	12	62466817	62600476	1
ENSG00000062038	0.114231	0.708952	CDH3	protein_coding	16	68636189	68727468	1
ENSG00000062194	0.0218006	0.90215	GPBP1	protein_coding	5	57173948	57264679	1
ENSG00000062282	-1.42326	0.00242263	DGAT2	protein_coding	11	75759512	75801535	1
ENSG00000062370	-0.121907	0.727955	ZNF112	protein_coding	19	44326555	44367217	-1
ENSG00000062485	-0.264402	0.00898652	CS	protein_coding	12	56271699	56300391	-1
ENSG00000062582	-0.0554494	0.886535	MRPS24	protein_coding	7	43866558	43869893	-1
ENSG00000062598	-0.503446	0.000506735	ELMO2	protein_coding	20	46366050	46432985	-1
ENSG00000062650	-0.0177323	0.927399	WAPL	protein_coding	10	86435256	86521792	-1
ENSG00000062716	-0.237406	0.0708015	VMP1	protein_coding	17	59707192	59842255	1
ENSG00000062725	-0.250189	0.062968	APPBP2	protein_coding	17	60443158	60526242	-1
ENSG00000062822	-0.019796	0.918964	POLD1	protein_coding	19	50384204	50418018	1
ENSG00000063015	-1.86901	0.0184062	SEZ6	protein_coding	17	28954901	29006440	-1
ENSG00000063046	0.403776	2.97981e-06	EIF4B	protein_coding	12	53006282	53042215	1
ENSG00000063127	0.131818	0.618234	SLC6A16	protein_coding	19	49289638	49325215	-1
ENSG00000063169	0.176475	0.508968	BICRA	protein_coding	19	47608196	47703277	1
ENSG00000063176	-0.386945	0.0566964	SPHK2	protein_coding	19	48619291	48630717	1
ENSG00000063177	0.150591	0.152344	RPL18	protein_coding	19	48615328	48619184	-1
ENSG00000063180	0.533667	0.0182823	CA11	protein_coding	19	48637946	48646187	-1
ENSG00000063241	-0.806628	2.51638e-05	ISOC2	protein_coding	19	55452985	55462343	-1
ENSG00000063244	0.00172702	0.994892	U2AF2	protein_coding	19	55654146	55674716	1
ENSG00000063245	0.191966	0.0821554	EPN1	protein_coding	19	55675226	55709858	1
ENSG00000063322	-0.203161	0.117452	MED29	protein_coding	19	39391303	39400641	1
ENSG00000063438	0.0193739	0.934414	AHRR	protein_coding	5	321714	438291	1
ENSG00000063587	-0.302977	0.164372	ZNF275	protein_coding	X	153334147	153360110	1
ENSG00000063601	-0.391066	0.000335493	MTMR1	protein_coding	X	150692971	150765108	1
ENSG00000063660	-0.466981	0.000163552	GPC1	protein_coding	2	240435663	240468076	1
ENSG00000063761	-0.948914	0.000795295	ADCK1	protein_coding	14	77800109	77935014	1
ENSG00000063854	0.54356	3.5702e-06	HAGH	protein_coding	16	1795620	1827157	-1
ENSG00000063978	0.405643	1.84488e-05	RNF4	protein_coding	4	2462220	2515857	1
ENSG00000064012	-0.0716289	0.688728	CASP8	protein_coding	2	201233443	201361836	1
ENSG00000064042	0.253873	0.0127931	LIMCH1	protein_coding	4	41359607	41700044	1
ENSG00000064102	0.734802	1.41658e-12	INTS13	protein_coding	12	26905181	26938326	-1
ENSG00000064115	-0.134932	0.315853	TM7SF3	protein_coding	12	26971579	27014434	-1
ENSG00000064195	-0.205655	0.291453	DLX3	protein_coding	17	49990005	49995224	-1
ENSG00000064199	-1.58147	0.00264369	SPA17	protein_coding	11	124673844	124697518	1
ENSG00000064205	-0.299817	0.0142101	CCN5	protein_coding	20	44714844	44728509	1
ENSG00000064225	0.581587	0.0674027	ST3GAL6	protein_coding	3	98732236	98821201	1
ENSG00000064270	1.61475	0.00771952	ATP2C2	protein_coding	16	84368527	84464187	1
ENSG00000064309	0.489869	0.0049856	CDON	protein_coding	11	125955796	126063335	-1
ENSG00000064313	-0.0842565	0.592764	TAF2	protein_coding	8	119730774	119832863	-1
ENSG00000064393	-0.0878888	0.664668	HIPK2	protein_coding	7	139561570	139777998	-1
ENSG00000064419	-0.330409	0.000559385	TNPO3	protein_coding	7	128954180	129055173	-1
ENSG00000064489	-0.0376029	0.86099	BORCS8-MEF2B	protein_coding	19	19145569	19192158	-1
ENSG00000064490	-0.254057	0.102798	RFXANK	protein_coding	19	19192229	19201869	1
ENSG00000064545	0.0905569	0.625509	TMEM161A	protein_coding	19	19119169	19138513	-1
ENSG00000064547	0.589666	0.0597287	LPAR2	protein_coding	19	19623655	19628930	-1
ENSG00000064601	-0.323391	0.000281094	CTSA	protein_coding	20	45890144	45898949	1
ENSG00000064607	0.00821804	0.976744	SUGP2	protein_coding	19	18990888	19034023	-1
ENSG00000064651	-0.0707857	0.703697	SLC12A2	protein_coding	5	128083766	128189677	1
ENSG00000064652	-0.305068	0.115202	SNX24	protein_coding	5	122843439	123029354	1
ENSG00000064655	0.522463	0.102272	EYA2	protein_coding	20	46894624	47188844	1
ENSG00000064666	0.0415716	0.834502	CNN2	protein_coding	19	1026586	1039068	1
ENSG00000064687	0.372506	0.0034403	ABCA7	protein_coding	19	1039997	1065572	1
ENSG00000064692	1.03835	1.50592e-06	SNCAIP	protein_coding	5	122311354	122464219	1
ENSG00000064703	-0.615675	5.08259e-06	DDX20	protein_coding	1	111754832	111775602	1
ENSG00000064726	0.338071	0.000879234	BTBD1	protein_coding	15	83016423	83067252	-1
ENSG00000064763	0.275038	0.194024	FAR2	protein_coding	12	29149016	29341121	1
ENSG00000064932	0.62845	1.59993e-11	SBNO2	protein_coding	19	1107637	1174268	-1
ENSG00000064933	-0.228586	0.164507	PMS1	protein_coding	2	189784085	189877629	1
ENSG00000064961	-0.038391	0.822746	HMG20B	protein_coding	19	3572777	3579088	1
ENSG00000064995	0.11105	0.572753	TAF11	protein_coding	6	34877462	34889192	-1
ENSG00000064999	-0.0313702	0.883013	ANKS1A	protein_coding	6	34889255	35091406	1
ENSG00000065000	0.0260444	0.883599	AP3D1	protein_coding	19	2100988	2164468	-1
ENSG00000065029	-0.129028	0.451438	ZNF76	protein_coding	6	35258909	35295985	1
ENSG00000065054	0.185242	0.146795	NHERF2	protein_coding	16	2025356	2039026	1
ENSG00000065057	0.0773117	0.726377	NTHL1	protein_coding	16	2039815	2047866	-1
ENSG00000065060	0.0510513	0.906208	BLTP3A	protein_coding	6	34792083	34877514	1
ENSG00000065135	0.113732	0.384593	GNAI3	protein_coding	1	109548615	109600195	1
ENSG00000065150	0.0522069	0.722922	IPO5	protein_coding	13	97953658	98024296	1
ENSG00000065154	-0.949153	5.64654e-14	OAT	protein_coding	10	124397303	124418976	-1
ENSG00000065183	-0.49855	0.0001089	WDR3	protein_coding	1	117929720	117966543	1
ENSG00000065243	-0.245377	0.0267997	PKN2	protein_coding	1	88684222	88836255	1
ENSG00000065268	-0.177934	0.259106	WDR18	protein_coding	19	984332	998438	1
ENSG00000065308	0.000573756	0.994892	TRAM2	protein_coding	6	52497408	52577060	-1
ENSG00000065320	-0.0647723	0.741625	NTN1	protein_coding	17	9021510	9244000	1
ENSG00000065325	-1.33429	6.32013e-06	GLP2R	protein_coding	17	9822206	9892099	1
ENSG00000065328	-0.285481	0.0379598	MCM10	protein_coding	10	13161558	13211110	1
ENSG00000065357	-0.273111	0.12032	DGKA	protein_coding	12	55927319	55954027	1
ENSG00000065361	1.70224	7.4699e-05	ERBB3	protein_coding	12	56076799	56103505	1
ENSG00000065413	-0.187983	0.354687	ANKRD44	protein_coding	2	196967017	197311173	-1
ENSG00000065427	-0.0301232	0.85473	KARS1	protein_coding	16	75627474	75648643	-1
ENSG00000065457	-0.585219	2.54835e-05	ADAT1	protein_coding	16	75596868	75623300	-1
ENSG00000065485	0.174148	0.315775	PDIA5	protein_coding	3	123067025	123225227	1
ENSG00000065491	0.0718612	0.796923	TBC1D22B	protein_coding	6	37257772	37332970	1
ENSG00000065518	-0.310535	0.017868	NDUFB4	protein_coding	3	120596328	120602507	1
ENSG00000065526	0.321588	0.00623521	SPEN	protein_coding	1	15836095	15940456	1
ENSG00000065534	-1.19171	0.000275127	MYLK	protein_coding	3	123610049	123884332	-1
ENSG00000065548	-0.11342	0.372861	ZC3H15	protein_coding	2	186486253	186509361	1
ENSG00000065559	0.265323	0.0610374	MAP2K4	protein_coding	17	12020829	12143830	1
ENSG00000065600	-0.191915	0.357468	PACC1	protein_coding	1	212363928	212414901	-1
ENSG00000065609	0.0721405	0.607064	SNAP91	protein_coding	6	83552880	83709691	-1
ENSG00000065613	0.0704114	0.657604	SLK	protein_coding	10	103967140	104029233	1
ENSG00000065615	0.455054	0.000722735	CYB5R4	protein_coding	6	83859656	83967423	1
ENSG00000065618	0.590678	0.0769358	COL17A1	protein_coding	10	104031286	104085880	-1
ENSG00000065621	-0.0719248	0.822823	GSTO2	protein_coding	10	104268873	104304950	1
ENSG00000065665	0.524419	0.00488969	SEC61A2	protein_coding	10	12129637	12169961	1
ENSG00000065675	0.9418	0.0546457	PRKCQ	protein_coding	10	6427143	6580301	-1
ENSG00000065717	0.154506	0.622325	TLE2	protein_coding	19	2997639	3047635	-1
ENSG00000065802	0.246842	0.0366261	ASB1	protein_coding	2	238426742	238452250	1
ENSG00000065809	0.132668	0.253915	FAM107B	protein_coding	10	14518557	14774897	-1
ENSG00000065833	-0.229859	0.0758721	ME1	protein_coding	6	83210402	83431051	-1
ENSG00000065882	-0.115878	0.51366	TBC1D1	protein_coding	4	37891084	38139175	1
ENSG00000065883	-0.237791	0.0414715	CDK13	protein_coding	7	39950121	40099580	1
ENSG00000065911	0.685635	0.0147007	MTHFD2	protein_coding	2	74186172	74217565	1
ENSG00000065923	-0.0713838	0.767035	SLC9A7	protein_coding	X	46599251	46759118	-1
ENSG00000065970	-0.144079	0.380761	FOXJ2	protein_coding	12	8032716	8055517	1
ENSG00000065978	0.0108458	0.952164	YBX1	protein_coding	1	42682418	42703805	1
ENSG00000065989	-0.0737285	0.755365	PDE4A	protein_coding	19	10416773	10469630	1
ENSG00000066027	0.0395303	0.838159	PPP2R5A	protein_coding	1	212285410	212361853	1
ENSG00000066032	0.105662	0.553372	CTNNA2	protein_coding	2	79185231	80648861	1
ENSG00000066044	-0.215198	0.0632586	ELAVL1	protein_coding	19	7958573	8005659	-1
ENSG00000066084	-0.341156	0.0190715	DIP2B	protein_coding	12	50504985	50748657	1
ENSG00000066117	-0.334633	0.00110087	SMARCD1	protein_coding	12	50085200	50100707	1
ENSG00000066135	0.00145606	0.999458	KDM4A	protein_coding	1	43650149	43705518	1
ENSG00000066136	-0.462507	0.00017018	NFYC	protein_coding	1	40691648	40771603	1
ENSG00000066230	0.44363	0.0749136	SLC9A3	protein_coding	5	470456	524449	-1
ENSG00000066248	0.80719	3.08283e-07	NGEF	protein_coding	2	232878701	233013256	-1
ENSG00000066279	-0.68604	8.03646e-14	ASPM	protein_coding	1	197084121	197146694	-1
ENSG00000066322	0.258113	0.00928588	ELOVL1	protein_coding	1	43363398	43368074	-1
ENSG00000066379	-0.738921	0.0118199	POLR1H	protein_coding	6	30058899	30064909	1
ENSG00000066382	-0.619861	0.0544648	MPPED2	protein_coding	11	30384493	30586872	-1
ENSG00000066405	0.241139	0.498862	CLDN18	protein_coding	3	137998735	138033655	1
ENSG00000066422	0.0797767	0.647595	ZBTB11	protein_coding	3	101648889	101677135	-1
ENSG00000066427	0.190007	0.334662	ATXN3	protein_coding	14	92044496	92106621	-1
ENSG00000066455	-0.328876	0.0182536	GOLGA5	protein_coding	14	92794305	92839947	1
ENSG00000066557	-0.164031	0.260425	LRRC40	protein_coding	1	70144805	70205579	-1
ENSG00000066583	0.0148137	0.947403	ISOC1	protein_coding	5	129094749	129114028	1
ENSG00000066629	-0.5345	0.0285528	EML1	protein_coding	14	99737693	99942060	1
ENSG00000066651	0.0917045	0.659176	TRMT11	protein_coding	6	125986479	126203817	1
ENSG00000066654	-0.371278	0.00128942	THUMPD1	protein_coding	16	20702816	20742084	-1
ENSG00000066697	0.87643	6.55372e-16	MSANTD3	protein_coding	9	100427143	100451734	1
ENSG00000066735	-0.568996	0.0160892	KIF26A	protein_coding	14	104136454	104180894	1
ENSG00000066739	-1.02043	1.35327e-11	ATG2B	protein_coding	14	96279195	96363341	-1
ENSG00000066777	-0.629019	1.44143e-06	ARFGEF1	protein_coding	8	67173511	67343781	-1
ENSG00000066827	0.0451891	0.851825	ZFAT	protein_coding	8	134477788	134713049	-1
ENSG00000066855	-0.98575	1.93213e-14	MTFR1	protein_coding	8	65644734	65771261	1
ENSG00000066923	-0.778083	0.0477397	STAG3	protein_coding	7	100177563	100214387	1
ENSG00000066926	-0.330081	0.0155341	FECH	protein_coding	18	57544377	57586732	-1
ENSG00000066933	-0.0266622	0.922378	MYO9A	protein_coding	15	71822291	72118577	-1
ENSG00000067057	1.75047	1.17723e-99	PFKP	protein_coding	10	3066333	3137718	1
ENSG00000067064	-0.505174	2.46467e-05	IDI1	protein_coding	10	1039152	1049119	-1
ENSG00000067066	-0.0843854	0.678309	SP100	protein_coding	2	230415942	230545606	1
ENSG00000067082	0.568136	1.18124e-08	KLF6	protein_coding	10	3775996	3785281	-1
ENSG00000067113	-0.367923	0.0632632	PLPP1	protein_coding	5	55424854	55534969	-1
ENSG00000067141	0.172692	0.577154	NEO1	protein_coding	15	73051710	73305205	1
ENSG00000067167	-0.109373	0.444897	TRAM1	protein_coding	8	70573218	70608416	-1
ENSG00000067177	0.216599	0.158036	PHKA1	protein_coding	X	72578814	72714319	-1
ENSG00000067182	-0.00412967	0.982933	TNFRSF1A	protein_coding	12	6328757	6342114	-1
ENSG00000067191	0.452751	0.019546	CACNB1	protein_coding	17	39173453	39197702	-1
ENSG00000067208	-0.90688	4.16848e-09	EVI5	protein_coding	1	92508696	92792404	-1
ENSG00000067221	-0.606661	0.00682627	STOML1	protein_coding	15	73978926	73994622	-1
ENSG00000067225	1.21637	1.44467e-45	PKM	protein_coding	15	72199029	72231819	-1
ENSG00000067248	-1.40006	3.03984e-26	DHX29	protein_coding	5	55256055	55307694	-1
ENSG00000067334	-0.320661	0.00335556	DNTTIP2	protein_coding	1	93866284	93879918	-1
ENSG00000067365	-0.129706	0.596577	METTL22	protein_coding	16	8621683	8649654	1
ENSG00000067369	-0.0992002	0.571788	TP53BP1	protein_coding	15	43403061	43510728	-1
ENSG00000067533	-0.190559	0.230981	RRP15	protein_coding	1	218285293	218337983	1
ENSG00000067560	0.555058	6.12286e-12	RHOA	protein_coding	3	49359139	49412998	-1
ENSG00000067596	-0.289833	0.00875697	DHX8	protein_coding	17	43483865	43610338	1
ENSG00000067601	0.0207223	0.964586	PMS2P4	transcribed_unprocessed_pseudogene	7	67295608	67299424	-1
ENSG00000067606	0.0556974	0.838428	PRKCZ	protein_coding	1	2050411	2185395	1
ENSG00000067704	0.769342	3.10819e-11	IARS2	protein_coding	1	220094132	220148041	1
ENSG00000067715	0.837614	0.0634173	SYT1	protein_coding	12	78863993	79452008	1
ENSG00000067798	-0.151934	0.581744	NAV3	protein_coding	12	77324641	78213010	1
ENSG00000067829	-0.186962	0.0726967	IDH3G	protein_coding	X	153785766	153794512	-1
ENSG00000067836	-0.0587128	0.812901	ROGDI	protein_coding	16	4796968	4802880	-1
ENSG00000067840	2.52156	8.86449e-30	PDZD4	protein_coding	X	153802166	153830565	-1
ENSG00000067900	-0.114441	0.37432	ROCK1	protein_coding	18	20944612	21111813	-1
ENSG00000067955	-0.388352	0.000571561	CBFB	protein_coding	16	67028984	67101058	1
ENSG00000067992	1.51993	3.37554e-22	PDK3	protein_coding	X	24465244	24550466	1
ENSG00000068001	-0.19009	0.24422	HYAL2	protein_coding	3	50317790	50322782	-1
ENSG00000068024	-0.21888	0.123267	HDAC4	protein_coding	2	239048168	239401654	-1
ENSG00000068028	0.403738	0.000127307	RASSF1	protein_coding	3	50329782	50340980	-1
ENSG00000068078	0.349238	0.158226	FGFR3	protein_coding	4	1793293	1808872	1
ENSG00000068079	-0.586332	0.0237885	IFI35	protein_coding	17	43006740	43014456	1
ENSG00000068097	0.204424	0.136726	HEATR6	protein_coding	17	60041008	60078922	-1
ENSG00000068120	-0.323125	0.00063891	COASY	protein_coding	17	42561467	42566277	1
ENSG00000068137	0.0980651	0.509674	PLEKHH3	protein_coding	17	42667914	42676994	-1
ENSG00000068305	1.29342	1.01014e-34	MEF2A	protein_coding	15	99565417	99716488	1
ENSG00000068308	-0.0486011	0.794774	OTUD5	protein_coding	X	48922024	48958386	-1
ENSG00000068323	-0.209961	0.101957	TFE3	protein_coding	X	49028726	49043410	-1
ENSG00000068354	0.0978568	0.629662	TBC1D25	protein_coding	X	48539714	48562609	1
ENSG00000068366	-0.577092	1.33343e-06	ACSL4	protein_coding	X	109624244	109733403	-1
ENSG00000068383	-0.0961388	0.668853	INPP5A	protein_coding	10	132537787	132783480	1
ENSG00000068394	-0.114618	0.532424	GPKOW	protein_coding	X	49113407	49123735	-1
ENSG00000068400	0.15069	0.345438	GRIPAP1	protein_coding	X	48973720	49002265	-1
ENSG00000068438	0.484344	2.08635e-07	FTSJ1	protein_coding	X	48476021	48486364	1
ENSG00000068489	-0.533409	1.90404e-07	PRR11	protein_coding	17	59155732	59206709	1
ENSG00000068615	0.443282	0.0104776	REEP1	protein_coding	2	86213993	86338083	-1
ENSG00000068650	-0.191616	0.221415	ATP11A	protein_coding	13	112690038	112887168	1
ENSG00000068654	-0.362264	0.00664128	POLR1A	protein_coding	2	86020216	86106155	-1
ENSG00000068697	-0.0922236	0.526683	LAPTM4A	protein_coding	2	20032650	20051628	-1
ENSG00000068724	-0.493707	0.000199929	TTC7A	protein_coding	2	46915869	47076137	1
ENSG00000068745	0.29972	0.0547546	IP6K2	protein_coding	3	48688003	48740353	-1
ENSG00000068784	-0.43368	0.0123647	SRBD1	protein_coding	2	45388680	45612165	-1
ENSG00000068796	-0.1689	0.19065	KIF2A	protein_coding	5	62306162	62391025	1
ENSG00000068831	0.092144	0.668168	RASGRP2	protein_coding	11	64726911	64745456	-1
ENSG00000068878	-0.183219	0.203202	PSME4	protein_coding	2	53864069	53970993	-1
ENSG00000068885	0.195884	0.258411	IFT80	protein_coding	3	160256986	160399880	-1
ENSG00000068903	-0.29395	0.0279348	SIRT2	protein_coding	19	38878555	38899862	-1
ENSG00000068912	-0.155549	0.352069	ERLEC1	protein_coding	2	53787009	53833038	1
ENSG00000068971	1.95705	3.35079e-56	PPP2R5B	protein_coding	11	64917553	64934475	1
ENSG00000068985	0.0501769	0.860706	PAGE1	protein_coding	X	49687447	49695984	-1
ENSG00000069011	-0.0969214	0.600176	PITX1	protein_coding	5	135027734	135034813	-1
ENSG00000069020	1.03988	1.14952e-14	MAST4	protein_coding	5	66596380	67169593	1
ENSG00000069188	0.0796659	0.644883	SDK2	protein_coding	17	73334384	73644445	-1
ENSG00000069248	0.0331717	0.859772	NUP133	protein_coding	1	229440259	229508341	-1
ENSG00000069275	-0.728449	2.47134e-10	NUCKS1	protein_coding	1	205712822	205750182	-1
ENSG00000069329	-0.436566	4.29944e-05	VPS35	protein_coding	16	46656132	46689518	-1
ENSG00000069345	0.0121438	0.946617	DNAJA2	protein_coding	16	46955362	46973674	-1
ENSG00000069399	0.750391	2.60563e-11	BCL3	protein_coding	19	44747705	44760044	1
ENSG00000069424	0.279837	0.0206374	KCNAB2	protein_coding	1	5990927	6101193	1
ENSG00000069482	-1.29538	5.08633e-06	GAL	protein_coding	11	68683779	68691175	1
ENSG00000069493	-0.0959724	0.811153	CLEC2D	protein_coding	12	9664969	9699553	1
ENSG00000069509	-0.190751	0.417814	FUNDC1	protein_coding	X	44523639	44542859	-1
ENSG00000069535	-0.494409	0.0496969	MAOB	protein_coding	X	43766610	43882450	-1
ENSG00000069667	4.43289	3.57075e-49	RORA	protein_coding	15	60488284	61229302	-1
ENSG00000069696	0.0743812	0.754122	DRD4	protein_coding	11	637269	640706	1
ENSG00000069702	0.464599	0.000369281	TGFBR3	protein_coding	1	91680343	91906335	-1
ENSG00000069812	0.782353	0.0740406	HES2	protein_coding	1	6412418	6424670	-1
ENSG00000069849	-0.322988	0.00146398	ATP1B3	protein_coding	3	141876124	141926549	1
ENSG00000069869	0.323321	0.0300347	NEDD4	protein_coding	15	55826922	55993660	-1
ENSG00000069943	-0.235849	0.182219	PIGB	protein_coding	15	55318960	55355648	1
ENSG00000069956	-0.344854	0.0099162	MAPK6	protein_coding	15	51952106	52067375	1
ENSG00000069966	0.451329	0.000135652	GNB5	protein_coding	15	52115100	52191392	-1
ENSG00000069974	-0.0343911	0.878714	RAB27A	protein_coding	15	55202966	55319113	-1
ENSG00000069998	1.34098	2.20316e-29	HDHD5	protein_coding	22	17137511	17165287	-1
ENSG00000070010	0.015401	0.934911	UFD1	protein_coding	22	19449911	19479202	-1
ENSG00000070018	-0.182381	0.203505	LRP6	protein_coding	12	12116025	12267044	-1
ENSG00000070019	-0.0795489	0.747568	GUCY2C	protein_coding	12	14612632	14696599	-1
ENSG00000070047	0.178997	0.17205	PHRF1	protein_coding	11	576470	612222	1
ENSG00000070061	0.129517	0.406265	ELP1	protein_coding	9	108866898	108934328	-1
ENSG00000070081	-0.362721	0.00505236	NUCB2	protein_coding	11	17208153	17349980	1
ENSG00000070087	0.57782	1.1863e-10	PFN2	protein_coding	3	149964904	150050788	-1
ENSG00000070159	0.30442	0.0327174	PTPN3	protein_coding	9	109375466	109498313	-1
ENSG00000070182	2.39266	3.96003e-14	SPTB	protein_coding	14	64746283	64879907	-1
ENSG00000070193	0.277105	0.427277	FGF10	protein_coding	5	44300247	44389706	-1
ENSG00000070214	-0.231435	0.0819977	SLC44A1	protein_coding	9	105244622	105439171	1
ENSG00000070269	-0.029195	0.920009	TMEM260	protein_coding	14	56488354	56650606	1
ENSG00000070366	0.570491	5.34933e-05	SMG6	protein_coding	17	2059839	2303785	-1
ENSG00000070367	-0.133286	0.319102	EXOC5	protein_coding	14	57200507	57268905	-1
ENSG00000070371	0.683608	1.93609e-05	CLTCL1	protein_coding	22	19179473	19291719	-1
ENSG00000070388	0.0251522	0.95519	FGF22	protein_coding	19	639879	644373	1
ENSG00000070404	-0.00445942	0.982837	FSTL3	protein_coding	19	676392	683392	1
ENSG00000070413	-0.182258	0.116377	DGCR2	protein_coding	22	19036282	19122454	-1
ENSG00000070423	0.617241	5.65699e-09	RNF126	protein_coding	19	647526	663233	-1
ENSG00000070444	0.835618	3.16749e-09	MNT	protein_coding	17	2384073	2401104	-1
ENSG00000070476	0.0211016	0.931316	ZXDC	protein_coding	3	126437601	126475891	-1
ENSG00000070495	0.882269	2.54164e-10	JMJD6	protein_coding	17	76712832	76726799	-1
ENSG00000070501	0.444634	0.00515635	POLB	protein_coding	8	42338454	42371808	1
ENSG00000070526	0.338305	0.267007	ST6GALNAC1	protein_coding	17	76624761	76643786	-1
ENSG00000070540	-0.673209	0.002454	WIPI1	protein_coding	17	68420948	68457513	-1
ENSG00000070610	0.00751037	0.976726	GBA2	protein_coding	9	35736866	35749228	-1
ENSG00000070614	-0.112149	0.450345	NDST1	protein_coding	5	150485818	150558211	1
ENSG00000070669	1.47001	0.00197301	ASNS	protein_coding	7	97851677	97872542	-1
ENSG00000070718	0.301217	0.0780911	AP3M2	protein_coding	8	42152946	42171673	1
ENSG00000070729	-0.0892658	0.589347	CNGB1	protein_coding	16	57882340	57971128	-1
ENSG00000070731	-0.759727	0.0512044	ST6GALNAC2	protein_coding	17	76565377	76586956	-1
ENSG00000070756	0.439936	1.1366e-08	PABPC1	protein_coding	8	100685816	100722809	-1
ENSG00000070759	0.256657	0.321342	TESK2	protein_coding	1	45343883	45491163	-1
ENSG00000070761	0.105279	0.601388	CFAP20	protein_coding	16	58113592	58129381	-1
ENSG00000070770	-0.214412	0.0663061	CSNK2A2	protein_coding	16	58157907	58198106	-1
ENSG00000070778	-0.0451472	0.877228	PTPN21	protein_coding	14	88465778	88555007	-1
ENSG00000070785	-0.789896	1.61245e-07	EIF2B3	protein_coding	1	44850522	44986722	-1
ENSG00000070814	-0.0247024	0.889329	TCOF1	protein_coding	5	150357629	150400308	1
ENSG00000070831	0.121117	0.275314	CDC42	protein_coding	1	22052627	22101360	1
ENSG00000070882	-0.12428	0.47392	OSBPL3	protein_coding	7	24796540	24981634	-1
ENSG00000070915	-1.2567	0.0349601	SLC12A3	protein_coding	16	56865207	56915850	1
ENSG00000070950	-0.632226	8.62412e-08	RAD18	protein_coding	3	8775402	8963773	-1
ENSG00000070961	0.342477	0.0152984	ATP2B1	protein_coding	12	89588049	89709366	-1
ENSG00000071051	-0.0378556	0.905608	NCK2	protein_coding	2	105744912	105894274	1
ENSG00000071054	-0.484586	2.09736e-06	MAP4K4	protein_coding	2	101696850	101894690	1
ENSG00000071073	-0.000105216	0.999138	MGAT4A	protein_coding	2	98619106	98731132	-1
ENSG00000071082	0.245439	0.112613	RPL31	protein_coding	2	101002229	101024032	1
ENSG00000071127	-0.07262	0.685973	WDR1	protein_coding	4	10068089	10116972	-1
ENSG00000071189	-0.1431	0.287967	SNX13	protein_coding	7	17790761	17940501	-1
ENSG00000071205	-0.145502	0.567228	ARHGAP10	protein_coding	4	147732063	148072776	1
ENSG00000071242	0.37266	0.00367826	RPS6KA2	protein_coding	6	166409364	166906451	-1
ENSG00000071243	-0.327273	0.0373554	ING3	protein_coding	7	120950763	120977216	1
ENSG00000071246	0.684631	0.00955291	VASH1	protein_coding	14	76761468	76783015	1
ENSG00000071282	0.0459094	0.917116	LMCD1	protein_coding	3	8501807	8574668	1
ENSG00000071462	-0.174908	0.274133	BUD23	protein_coding	7	73683597	73698212	1
ENSG00000071537	0.386303	0.000273438	SEL1L	protein_coding	14	81471547	81533853	-1
ENSG00000071539	-0.132174	0.369067	TRIP13	protein_coding	5	892884	919357	1
ENSG00000071553	-0.199572	0.0364186	ATP6AP1	protein_coding	X	154428633	154436516	1
ENSG00000071564	0.324754	0.000268525	TCF3	protein_coding	19	1609291	1652615	-1
ENSG00000071575	2.37931	1.51221e-11	TRIB2	protein_coding	2	12716910	12742734	1
ENSG00000071626	0.0400404	0.822746	DAZAP1	protein_coding	19	1407569	1435687	1
ENSG00000071655	0.0034942	0.99103	MBD3	protein_coding	19	1573596	1592865	-1
ENSG00000071794	0.31454	0.00987894	HLTF	protein_coding	3	149030127	149086554	-1
ENSG00000071859	0.0861198	0.536114	FAM50A	protein_coding	X	154444141	154450654	1
ENSG00000071889	0.0261056	0.900864	FAM3A	protein_coding	X	154506159	154516242	-1
ENSG00000071894	-0.118841	0.457107	CPSF1	protein_coding	8	144393229	144409335	-1
ENSG00000071967	-0.666627	5.43923e-10	CYBRD1	protein_coding	2	171522247	171558129	1
ENSG00000071994	-0.0678296	0.685446	PDCD2	protein_coding	6	170575295	170584692	-1
ENSG00000072041	0.0122324	0.964058	SLC6A15	protein_coding	12	84859491	84913629	-1
ENSG00000072042	0.45666	3.98057e-06	RDH11	protein_coding	14	67676800	67695793	-1
ENSG00000072062	-0.175276	0.132958	PRKACA	protein_coding	19	14091688	14118084	-1
ENSG00000072071	0.785961	4.67668e-05	ADGRL1	protein_coding	19	14147743	14206187	-1
ENSG00000072110	0.144565	0.245319	ACTN1	protein_coding	14	68874128	68979440	-1
ENSG00000072121	-0.360163	0.0112332	ZFYVE26	protein_coding	14	67727374	67816590	-1
ENSG00000072134	0.64957	1.01818e-08	EPN2	protein_coding	17	19215615	19336715	1
ENSG00000072135	0.481404	3.44767e-05	PTPN18	protein_coding	2	130356045	130375405	1
ENSG00000072163	0.143864	0.531846	LIMS2	protein_coding	2	127638381	127681786	-1
ENSG00000072195	-0.211465	0.215222	SPEG	protein_coding	2	219434843	219493629	1
ENSG00000072201	0.390747	0.196801	LNX1	protein_coding	4	53459301	53701405	-1
ENSG00000072210	-0.482866	4.56016e-09	ALDH3A2	protein_coding	17	19648136	19685760	1
ENSG00000072274	0.973723	1.13092e-33	TFRC	protein_coding	3	196012511	196082153	-1
ENSG00000072310	0.139918	0.258284	SREBF1	protein_coding	17	17810399	17837002	-1
ENSG00000072364	0.413026	2.75476e-06	AFF4	protein_coding	5	132875395	132963634	-1
ENSG00000072401	-0.0732453	0.794284	UBE2D1	protein_coding	10	58334979	58370751	1
ENSG00000072415	-0.622955	6.7802e-07	PALS1	protein_coding	14	67240713	67336061	1
ENSG00000072422	0.148881	0.377288	RHOBTB1	protein_coding	10	60869438	61001440	-1
ENSG00000072501	-0.126621	0.195684	SMC1A	protein_coding	X	53374149	53422728	-1
ENSG00000072506	-0.435423	2.42865e-05	HSD17B10	protein_coding	X	53431258	53434370	-1
ENSG00000072518	0.311566	0.00550742	MARK2	protein_coding	11	63838928	63911020	1
ENSG00000072571	-1.3928	7.02145e-25	HMMR	protein_coding	5	163460203	163491941	1
ENSG00000072609	0.376757	0.0178008	CHFR	protein_coding	12	132822187	132956304	-1
ENSG00000072682	2.22087	5.24606e-101	P4HA2	protein_coding	5	132190147	132295315	-1
ENSG00000072736	-0.426374	0.014658	NFATC3	protein_coding	16	68084751	68229259	1
ENSG00000072756	-0.116792	0.534806	TRNT1	protein_coding	3	3126933	3153435	1
ENSG00000072778	0.772391	1.05033e-12	ACADVL	protein_coding	17	7217125	7225266	1
ENSG00000072786	-0.320038	0.0708179	STK10	protein_coding	5	172042079	172188224	-1
ENSG00000072803	0.230078	0.0299475	FBXW11	protein_coding	5	171861549	172006873	-1
ENSG00000072818	1.50735	0.000169133	ACAP1	protein_coding	17	7336529	7351477	1
ENSG00000072832	0.221774	0.195488	CRMP1	protein_coding	4	5748084	5893086	-1
ENSG00000072840	-0.271089	0.212802	EVC	protein_coding	4	5711201	5814305	1
ENSG00000072849	-0.110262	0.457287	DERL2	protein_coding	17	5471254	5486811	-1
ENSG00000072864	0.00368057	0.989307	NDE1	protein_coding	16	15643267	15734691	1
ENSG00000072952	-0.0001978	0.998739	IRAG1	protein_coding	11	10573091	10693988	-1
ENSG00000072954	0.110906	0.654904	TMEM38A	protein_coding	19	16661139	16690023	1
ENSG00000072958	0.0551956	0.767921	AP1M1	protein_coding	19	16197854	16245906	1
ENSG00000073008	0.217777	0.119993	PVR	protein_coding	19	44643798	44666162	1
ENSG00000073050	-0.254807	0.0546912	XRCC1	protein_coding	19	43543311	43580473	-1
ENSG00000073060	0.642105	3.7254e-11	SCARB1	protein_coding	12	124776856	124882668	-1
ENSG00000073111	-0.0518331	0.734071	MCM2	protein_coding	3	127598410	127622436	1
ENSG00000073146	-0.0335798	0.905326	MOV10L1	protein_coding	22	50090006	50161690	1
ENSG00000073150	-0.624502	1.19548e-05	PANX2	protein_coding	22	50170731	50180295	1
ENSG00000073169	0.277694	0.0326837	SELENOO	protein_coding	22	50201011	50217616	1
ENSG00000073282	2.08571	8.69986e-11	TP63	protein_coding	3	189631389	189897276	1
ENSG00000073331	-0.00862463	0.98205	ALPK1	protein_coding	4	112285509	112442621	1
ENSG00000073350	0.324635	0.125035	LLGL2	protein_coding	17	75525080	75575209	1
ENSG00000073417	0.42877	9.83726e-06	PDE8A	protein_coding	15	84980440	85139145	1
ENSG00000073464	-0.231481	0.430588	CLCN4	protein_coding	X	10156975	10237660	1
ENSG00000073536	0.384498	0.0029649	NLE1	protein_coding	17	35128730	35142304	-1
ENSG00000073578	0.560212	1.71757e-11	SDHA	protein_coding	5	218303	257082	1
ENSG00000073584	-0.793375	0.00243169	SMARCE1	protein_coding	17	40624962	40648654	-1
ENSG00000073598	-0.166469	0.351426	FNDC8	protein_coding	17	35121615	35130732	1
ENSG00000073605	0.238376	0.493064	GSDMB	protein_coding	17	39904595	39919854	-1
ENSG00000073614	0.0922291	0.523664	KDM5A	protein_coding	12	280057	389320	-1
ENSG00000073670	-0.743028	0.075095	ADAM11	protein_coding	17	44758988	44781846	1
ENSG00000073711	0.382209	0.0775037	PPP2R3A	protein_coding	3	135965728	136147894	1
ENSG00000073712	-0.283341	0.0378191	FERMT2	protein_coding	14	52857268	52952435	-1
ENSG00000073734	0.0425265	0.841374	ABCB11	protein_coding	2	168915498	169031324	-1
ENSG00000073737	-0.0847366	0.550662	DHRS9	protein_coding	2	169064789	169096167	1
ENSG00000073756	2.06255	2.03404e-34	PTGS2	protein_coding	1	186671791	186680922	-1
ENSG00000073792	0.407341	0.230088	IGF2BP2	protein_coding	3	185643130	185825042	-1
ENSG00000073803	-0.485953	0.00109365	MAP3K13	protein_coding	3	185282941	185489094	1
ENSG00000073849	0.749224	0.0749136	ST6GAL1	protein_coding	3	186930325	187078553	1
ENSG00000073905	-0.159057	0.454787	VDAC1P1	processed_pseudogene	X	80929500	80930347	1
ENSG00000073910	0.526566	0.0102544	FRY	protein_coding	13	31846713	32299125	1
ENSG00000073921	0.498497	1.24176e-05	PICALM	protein_coding	11	85957175	86069882	-1
ENSG00000073969	0.165137	0.210529	NSF	protein_coding	17	46590669	46757679	1
ENSG00000074047	-0.0882803	0.702786	GLI2	protein_coding	2	120735623	120992653	1
ENSG00000074054	0.460839	6.02295e-06	CLASP1	protein_coding	2	121337776	121649476	-1
ENSG00000074071	-0.0920053	0.567273	MRPS34	protein_coding	16	1771890	1773150	-1
ENSG00000074181	1.88268	1.44564e-57	NOTCH3	protein_coding	19	15159038	15200995	-1
ENSG00000074201	-0.0850616	0.591769	CLNS1A	protein_coding	11	77514936	77637794	-1
ENSG00000074211	0.960371	9.99187e-07	PPP2R2C	protein_coding	4	6320578	6563600	-1
ENSG00000074219	-0.169803	0.333465	TEAD2	protein_coding	19	49340595	49362457	-1
ENSG00000074266	0.119879	0.471348	EED	protein_coding	11	86201212	86278813	1
ENSG00000074276	0.00102531	0.998989	CDHR2	protein_coding	5	176542511	176595974	1
ENSG00000074319	0.0065887	0.975799	TSG101	protein_coding	11	18468336	18526951	-1
ENSG00000074356	0.0403119	0.808908	NCBP3	protein_coding	17	3802158	3846246	-1
ENSG00000074370	0.209355	0.488624	ATP2A3	protein_coding	17	3923870	3964464	-1
ENSG00000074410	2.13014	4.79184e-55	CA12	protein_coding	15	63321378	63381846	-1
ENSG00000074416	0.306998	0.0133887	MGLL	protein_coding	3	127689062	128052190	-1
ENSG00000074527	0.506725	0.00102187	NTN4	protein_coding	12	95657807	95791189	-1
ENSG00000074582	-0.3496	0.0466401	BCS1L	protein_coding	2	218658764	218663443	1
ENSG00000074590	0.266275	0.116649	NUAK1	protein_coding	12	106063345	106138954	-1
ENSG00000074603	-0.0505987	0.78819	DPP8	protein_coding	15	65442463	65517704	-1
ENSG00000074621	0.306351	0.312899	SLC24A1	protein_coding	15	65611366	65660995	1
ENSG00000074657	0.45893	1.25863e-06	ZNF532	protein_coding	18	58862600	58986480	1
ENSG00000074660	-0.0832522	0.631307	SCARF1	protein_coding	17	1633858	1645744	-1
ENSG00000074695	-0.678272	2.30852e-10	LMAN1	protein_coding	18	59327823	59359265	-1
ENSG00000074696	-0.151838	0.167301	HACD3	protein_coding	15	65530418	65578349	1
ENSG00000074755	-0.178456	0.160314	ZZEF1	protein_coding	17	4004445	4143030	-1
ENSG00000074800	1.11545	1.52169e-44	ENO1	protein_coding	1	8861000	8879190	-1
ENSG00000074842	-0.43001	4.66507e-05	MYDGF	protein_coding	19	4641374	4670362	-1
ENSG00000074855	0.0290612	0.920835	ANO8	protein_coding	19	17323223	17334855	-1
ENSG00000074935	0.802521	0.000424434	TUBE1	protein_coding	6	112070663	112087529	-1
ENSG00000074964	-0.113769	0.690399	ARHGEF10L	protein_coding	1	17539698	17697874	1
ENSG00000075073	0.0940061	0.655502	TACR2	protein_coding	10	69403903	69416918	-1
ENSG00000075089	-0.180049	0.342169	ACTR6	protein_coding	12	100199122	100241865	1
ENSG00000075131	0.0099857	0.972283	TIPIN	protein_coding	15	66336191	66386746	-1
ENSG00000075142	-0.25602	0.00886477	SRI	protein_coding	7	88205115	88226993	-1
ENSG00000075151	0.329524	0.00144315	EIF4G3	protein_coding	1	20806292	21177285	-1
ENSG00000075188	-0.120887	0.536392	NUP37	protein_coding	12	102073103	102120120	-1
ENSG00000075213	0.909668	1.3958e-08	SEMA3A	protein_coding	7	83955777	84492724	-1
ENSG00000075218	-0.288394	0.0200034	GTSE1	protein_coding	22	46296870	46330810	1
ENSG00000075223	0.204663	0.175027	SEMA3C	protein_coding	7	80742538	80922359	-1
ENSG00000075234	-0.466045	8.89144e-05	TTC38	protein_coding	22	46267961	46294008	1
ENSG00000075239	-0.501548	0.000217778	ACAT1	protein_coding	11	108116695	108147603	1
ENSG00000075240	1.29328	2.91533e-18	GRAMD4	protein_coding	22	46576012	46679790	1
ENSG00000075275	0.349966	0.00137082	CELSR1	protein_coding	22	46360834	46537620	-1
ENSG00000075290	0.0148714	0.954892	WNT8B	protein_coding	10	100463009	100483744	1
ENSG00000075292	-0.0450946	0.767454	ZNF638	protein_coding	2	71276561	71435069	1
ENSG00000075303	-0.329749	0.00966529	SLC25A40	protein_coding	7	87833568	87876360	-1
ENSG00000075336	0.0829186	0.622421	TIMM21	protein_coding	18	74148523	74160531	1
ENSG00000075340	0.183147	0.54836	ADD2	protein_coding	2	70607618	70768225	-1
ENSG00000075391	-0.119934	0.497157	RASAL2	protein_coding	1	178094104	178484147	1
ENSG00000075399	-0.0706901	0.828152	VPS9D1	protein_coding	16	89707134	89720898	-1
ENSG00000075407	-0.152222	0.399432	ZNF37A	protein_coding	10	38094334	38150293	1
ENSG00000075413	0.213987	0.0432804	MARK3	protein_coding	14	103385377	103503831	1
ENSG00000075415	0.0698925	0.601945	SLC25A3	protein_coding	12	98593591	98606379	1
ENSG00000075420	0.921135	2.98255e-18	FNDC3B	protein_coding	3	172039578	172401669	1
ENSG00000075426	1.23623	1.40981e-39	FOSL2	protein_coding	2	28392448	28417317	1
ENSG00000075429	-0.174045	0.4357	CACNG5	protein_coding	17	66835117	66894751	1
ENSG00000075461	-0.393396	0.0762871	CACNG4	protein_coding	17	66964707	67033398	1
ENSG00000075539	0.715895	5.88565e-09	FRYL	protein_coding	4	48497357	48780322	-1
ENSG00000075568	-0.0726852	0.668108	TMEM131	protein_coding	2	97756333	97995948	-1
ENSG00000075618	0.332565	0.00140873	FSCN1	protein_coding	7	5592816	5606655	1
ENSG00000075624	-0.0296808	0.863521	ACTB	protein_coding	7	5526409	5563902	-1
ENSG00000075643	-0.222778	0.19747	MOCOS	protein_coding	18	36187497	36272157	1
ENSG00000075651	-0.0975163	0.646499	PLD1	protein_coding	3	171600404	171810950	-1
ENSG00000075702	-0.725496	2.03258e-07	WDR62	protein_coding	19	36054649	36105108	1
ENSG00000075711	0.0920292	0.525094	DLG1	protein_coding	3	197042560	197299330	-1
ENSG00000075785	0.183005	0.0701116	RAB7A	protein_coding	3	128693669	128825942	1
ENSG00000075790	0.117007	0.476931	BCAP29	protein_coding	7	107580246	107629170	1
ENSG00000075826	0.811325	0.0189644	SEC31B	protein_coding	10	100486646	100519864	-1
ENSG00000075856	-0.0399808	0.818081	SART3	protein_coding	12	108522214	108561400	-1
ENSG00000075886	0.570171	0.108246	TUBA3D	protein_coding	2	131476119	131482934	1
ENSG00000075914	-0.204303	0.266467	EXOSC7	protein_coding	3	44975241	45036066	1
ENSG00000075945	0.34542	0.0257889	KIFAP3	protein_coding	1	169921326	170085208	-1
ENSG00000075975	-0.260456	0.0399706	MKRN2	protein_coding	3	12557057	12586208	1
ENSG00000076003	-0.000353586	0.9992	MCM6	protein_coding	2	135839626	135876443	-1
ENSG00000076043	-0.322668	0.0115541	REXO2	protein_coding	11	114439435	114450279	1
ENSG00000076053	-0.301471	0.0413982	RBM7	protein_coding	11	114400030	114414203	1
ENSG00000076067	0.0523045	0.791501	RBMS2	protein_coding	12	56521820	56596193	1
ENSG00000076108	0.107853	0.419337	BAZ2A	protein_coding	12	56595596	56636816	-1
ENSG00000076201	-0.0389017	0.855073	PTPN23	protein_coding	3	47381011	47413435	1
ENSG00000076242	-0.458254	3.02897e-05	MLH1	protein_coding	3	36993226	37050896	1
ENSG00000076248	-2.34292e-05	0.999923	UNG	protein_coding	12	109097597	109126725	1
ENSG00000076258	0.364827	0.163889	FMO4	protein_coding	1	171314183	171342084	1
ENSG00000076321	-0.423789	0.00430622	KLHL20	protein_coding	1	173714941	173786692	1
ENSG00000076344	0.956594	0.0020829	RGS11	protein_coding	16	268301	275980	-1
ENSG00000076351	-0.371787	0.0346736	SLC46A1	protein_coding	17	28394642	28407197	-1
ENSG00000076356	-0.152144	0.67568	PLXNA2	protein_coding	1	208022242	208244384	-1
ENSG00000076382	-0.646175	2.82336e-11	SPAG5	protein_coding	17	28577565	28599025	-1
ENSG00000076513	0.0427494	0.825064	ANKRD13A	protein_coding	12	109999186	110039763	1
ENSG00000076554	0.28314	0.023984	TPD52	protein_coding	8	80034745	80231232	-1
ENSG00000076555	-0.190786	0.384593	ACACB	protein_coding	12	109116587	109268226	1
ENSG00000076604	-0.13229	0.347652	TRAF4	protein_coding	17	28744011	28750956	1
ENSG00000076641	3.0688	3.86761e-31	PAG1	protein_coding	8	80967810	81112068	-1
ENSG00000076650	-0.580434	0.00180733	GPATCH1	protein_coding	19	33080899	33130542	1
ENSG00000076685	-0.577738	2.08862e-05	NT5C2	protein_coding	10	103087185	103277605	-1
ENSG00000076706	-0.739819	1.37142e-14	MCAM	protein_coding	11	119308529	119321521	-1
ENSG00000076770	-1.21256	1.07054e-15	MBNL3	protein_coding	X	132369320	132489968	-1
ENSG00000076826	1.18734	0.00196943	CAMSAP3	protein_coding	19	7595863	7618304	1
ENSG00000076864	0.837026	3.68341e-08	RAP1GAP	protein_coding	1	21596221	21669357	-1
ENSG00000076924	-0.244142	0.04924	XAB2	protein_coding	19	7619525	7629545	-1
ENSG00000076928	0.059287	0.7215	ARHGEF1	protein_coding	19	41883173	41930150	1
ENSG00000076944	0.346243	0.0232212	STXBP2	protein_coding	19	7636772	7647873	1
ENSG00000076984	0.0640979	0.750994	MAP2K7	protein_coding	19	7903843	7914478	1
ENSG00000077044	-0.147435	0.175951	DGKD	protein_coding	2	233354494	233472104	1
ENSG00000077063	0.41104	0.143778	CTTNBP2	protein_coding	7	117710651	117874139	-1
ENSG00000077092	-0.0847791	0.818651	RARB	protein_coding	3	24687887	25597932	1
ENSG00000077097	-0.265022	0.00431813	TOP2B	protein_coding	3	25597978	25664909	-1
ENSG00000077147	0.208811	0.0605073	TM9SF3	protein_coding	10	96518110	96587452	-1
ENSG00000077150	0.833446	5.97134e-09	NFKB2	protein_coding	10	102394110	102402524	1
ENSG00000077152	-0.358762	0.00245154	UBE2T	protein_coding	1	202331544	202341984	-1
ENSG00000077157	0.138031	0.495888	PPP1R12B	protein_coding	1	202348699	202592706	1
ENSG00000077232	0.442702	3.68461e-05	DNAJC10	protein_coding	2	182716255	182794464	1
ENSG00000077235	-0.131981	0.443144	GTF3C1	protein_coding	16	27459555	27549913	-1
ENSG00000077238	0.297198	0.219473	IL4R	protein_coding	16	27313668	27364778	1
ENSG00000077254	-0.193999	0.0621874	USP33	protein_coding	1	77695987	77759852	-1
ENSG00000077264	0.00313018	0.996023	PAK3	protein_coding	X	110944285	111227361	1
ENSG00000077274	0.0844031	0.839348	CAPN6	protein_coding	X	111245099	111270483	-1
ENSG00000077312	0.285411	0.0053401	SNRPA	protein_coding	19	40750637	40765389	1
ENSG00000077348	0.0460187	0.875585	EXOSC5	protein_coding	19	41386371	41397362	-1
ENSG00000077380	0.00107967	0.999433	DYNC1I2	protein_coding	2	171687409	171750158	1
ENSG00000077420	0.0568452	0.888091	APBB1IP	protein_coding	10	26438341	26567803	1
ENSG00000077454	-0.0742295	0.812692	LRCH4	protein_coding	7	100574011	100586129	-1
ENSG00000077458	0.162342	0.344233	FAM76B	protein_coding	11	95768953	95790409	-1
ENSG00000077463	-0.303253	0.152158	SIRT6	protein_coding	19	4174109	4182566	-1
ENSG00000077514	0.00265714	0.991267	POLD3	protein_coding	11	74493851	74669117	1
ENSG00000077549	0.0814001	0.599357	CAPZB	protein_coding	1	19338775	19485539	-1
ENSG00000077585	0.824513	0.00266813	GPR137B	protein_coding	1	236142505	236221865	1
ENSG00000077616	-1.4724	0.000559	NAALAD2	protein_coding	11	90131515	90192894	1
ENSG00000077684	0.35403	0.000864015	JADE1	protein_coding	4	128809700	128875224	1
ENSG00000077713	0.132285	0.527693	SLC25A43	protein_coding	X	119399336	119454478	1
ENSG00000077721	-0.141288	0.275344	UBE2A	protein_coding	X	119474802	119591083	1
ENSG00000077782	0.617452	1.85792e-06	FGFR1	protein_coding	8	38400215	38468834	-1
ENSG00000077935	0.499767	0.142287	SMC1B	protein_coding	22	45344063	45413619	-1
ENSG00000077942	-0.164271	0.310464	FBLN1	protein_coding	22	45502238	45601135	1
ENSG00000078018	0.10045	0.683963	MAP2	protein_coding	2	209424047	209734147	1
ENSG00000078043	1.30978	1.04974e-34	PIAS2	protein_coding	18	46803218	46920160	-1
ENSG00000078061	-0.155967	0.219429	ARAF	protein_coding	X	47561205	47571908	1
ENSG00000078070	-0.877547	1.04639e-08	MCCC1	protein_coding	3	183015218	183116075	-1
ENSG00000078081	0.194476	0.528968	LAMP3	protein_coding	3	183122215	183163839	-1
ENSG00000078098	-0.725885	0.0182536	FAP	protein_coding	2	162170684	162245151	-1
ENSG00000078114	0.655329	0.000913037	NEBL	protein_coding	10	20779973	21293011	-1
ENSG00000078124	-0.519055	0.000535719	ACER3	protein_coding	11	76860859	77026797	1
ENSG00000078140	-0.515951	2.64828e-08	UBE2K	protein_coding	4	39698109	39782792	1
ENSG00000078142	0.636557	7.86411e-09	PIK3C3	protein_coding	18	41955234	42087830	1
ENSG00000078177	-0.136714	0.525094	N4BP2	protein_coding	4	40056797	40158252	1
ENSG00000078237	-0.0478047	0.838096	TIGAR	protein_coding	12	4307763	4360028	1
ENSG00000078246	0.0777393	0.650194	TULP3	protein_coding	12	2877223	2941138	1
ENSG00000078269	-0.0663225	0.848879	SYNJ2	protein_coding	6	157981863	158099176	1
ENSG00000078304	-0.0121514	0.95227	PPP2R5C	protein_coding	14	101761709	101927989	1
ENSG00000078319	-0.033095	0.928131	PMS2P1	transcribed_unprocessed_pseudogene	7	100328836	100335860	-1
ENSG00000078369	0.344526	5.69453e-05	GNB1	protein_coding	1	1785285	1892292	-1
ENSG00000078399	-0.249049	0.478823	HOXA9	protein_coding	7	27162438	27175180	-1
ENSG00000078401	1.0012	0.00655919	EDN1	protein_coding	6	12290361	12297194	1
ENSG00000078403	0.213386	0.0997755	MLLT10	protein_coding	10	21524646	21743630	1
ENSG00000078487	0.143591	0.707384	ZCWPW1	protein_coding	7	100400826	100428992	-1
ENSG00000078596	0.00728056	0.978359	ITM2A	protein_coding	X	79360384	79367667	-1
ENSG00000078618	-0.466502	1.76698e-07	NRDC	protein_coding	1	51789191	51878805	-1
ENSG00000078668	0.385679	6.56879e-05	VDAC3	protein_coding	8	42391624	42405937	1
ENSG00000078674	0.00730435	0.969422	PCM1	protein_coding	8	17922842	18029948	1
ENSG00000078687	-0.793969	0.0132764	TNRC6C	protein_coding	17	77958703	78108822	1
ENSG00000078699	-0.132096	0.528139	CBFA2T2	protein_coding	20	33490075	33650036	1
ENSG00000078747	-0.227544	0.0746668	ITCH	protein_coding	20	34363235	34511773	1
ENSG00000078795	0.100646	0.701445	PKD2L2	protein_coding	5	137887968	137942747	1
ENSG00000078804	-0.610649	2.40844e-05	TP53INP2	protein_coding	20	34704339	34713439	1
ENSG00000078808	-0.140551	0.164312	SDF4	protein_coding	1	1216931	1232031	-1
ENSG00000078814	0.0420865	0.907219	MYH7B	protein_coding	20	34955810	35002437	1
ENSG00000078900	0.12238	0.708902	TP73	protein_coding	1	3652516	3736201	1
ENSG00000078902	-0.0718166	0.787981	TOLLIP	protein_coding	11	1274371	1309654	-1
ENSG00000078967	0.313801	0.143583	UBE2D4	protein_coding	7	43926436	43956136	1
ENSG00000079134	-0.335566	0.00818069	THOC1	protein_coding	18	214520	268050	-1
ENSG00000079150	-1.10479	9.68801e-09	FKBP7	protein_coding	2	178463664	178478600	-1
ENSG00000079156	0.068726	0.825546	OSBPL6	protein_coding	2	178194481	178402893	1
ENSG00000079215	0.0301216	0.938618	SLC1A3	protein_coding	5	36596588	36688334	1
ENSG00000079246	-0.255233	0.00585986	XRCC5	protein_coding	2	216107464	216206303	1
ENSG00000079257	-0.848072	0.000139703	LXN	protein_coding	3	158645822	158672648	-1
ENSG00000079277	-0.225468	0.188527	MKNK1	protein_coding	1	46557407	46616843	-1
ENSG00000079308	-0.170792	0.53926	TNS1	protein_coding	2	217799588	218033982	-1
ENSG00000079313	0.405972	0.00412302	REXO1	protein_coding	19	1815248	1848483	-1
ENSG00000079332	-0.288551	0.00709135	SAR1A	protein_coding	10	70147289	70170523	-1
ENSG00000079335	0.172439	0.557187	CDC14A	protein_coding	1	100345001	100520277	1
ENSG00000079337	-0.273087	0.315853	RAPGEF3	protein_coding	12	47734363	47771040	-1
ENSG00000079385	0.196166	0.0584933	CEACAM1	protein_coding	19	42507304	42561234	-1
ENSG00000079387	-0.0360502	0.871617	SENP1	protein_coding	12	48039784	48106079	-1
ENSG00000079432	0.406013	0.000197526	CIC	protein_coding	19	42268537	42295797	1
ENSG00000079435	-0.0778844	0.825892	LIPE	protein_coding	19	42401514	42427388	-1
ENSG00000079459	-0.219411	0.167984	FDFT1	protein_coding	8	11795573	11839395	1
ENSG00000079462	-0.0822593	0.733146	PAFAH1B3	protein_coding	19	42297033	42303546	-1
ENSG00000079482	-0.0972379	0.764948	OPHN1	protein_coding	X	67949349	68433913	-1
ENSG00000079616	-0.565639	5.89367e-09	KIF22	protein_coding	16	29790727	29805385	1
ENSG00000079691	0.283598	0.0547308	CARMIL1	protein_coding	6	25279078	25620530	1
ENSG00000079739	0.817442	5.79121e-20	PGM1	protein_coding	1	63593411	63660245	1
ENSG00000079785	-0.23182	0.0240132	DDX1	protein_coding	2	15591178	15634346	1
ENSG00000079805	0.301436	0.00186173	DNM2	protein_coding	19	10718055	10833488	1
ENSG00000079819	0.0250115	0.897512	EPB41L2	protein_coding	6	130839347	131063322	-1
ENSG00000079841	-0.852448	0.000373828	RIMS1	protein_coding	6	71886550	72403150	1
ENSG00000079931	2.17568	4.90467e-05	MOXD1	protein_coding	6	132296055	132401475	-1
ENSG00000079950	0.411687	0.00230951	STX7	protein_coding	6	132445867	132513198	-1
ENSG00000079974	-0.341813	0.0586301	RABL2B	protein_coding	22	50767501	50783667	-1
ENSG00000079999	-0.134536	0.444897	KEAP1	protein_coding	19	10486125	10503558	-1
ENSG00000080031	2.94646	4.45518e-06	PTPRH	protein_coding	19	55181247	55209506	-1
ENSG00000080189	-0.0359384	0.864498	SLC35C2	protein_coding	20	46345980	46364458	-1
ENSG00000080200	0.762842	6.23616e-05	CRYBG3	protein_coding	3	97822011	97944984	1
ENSG00000080224	0.174319	0.614043	EPHA6	protein_coding	3	96814581	97761532	1
ENSG00000080298	0.103543	0.673448	RFX3	protein_coding	9	3218297	3526004	-1
ENSG00000080345	0.18374	0.102443	RIF1	protein_coding	2	151409883	151508013	1
ENSG00000080371	-1.28634	1.68823e-31	RAB21	protein_coding	12	71754863	71800286	1
ENSG00000080493	-0.0723609	0.858941	SLC4A4	protein_coding	4	71062667	71572087	1
ENSG00000080503	-0.188797	0.179871	SMARCA2	protein_coding	9	1980290	2193624	1
ENSG00000080546	0.20925	0.21723	SESN1	protein_coding	6	108984309	109094846	-1
ENSG00000080561	-0.402104	0.0973848	MID2	protein_coding	X	107825755	107931637	1
ENSG00000080573	0.364045	0.243303	COL5A3	protein_coding	19	9959561	10010504	-1
ENSG00000080603	-0.0584164	0.86239	SRCAP	protein_coding	16	30698209	30741409	1
ENSG00000080608	-0.276796	0.0224504	PUM3	protein_coding	9	2720469	2844095	-1
ENSG00000080644	0.165266	0.640427	CHRNA3	protein_coding	15	78593052	78621295	-1
ENSG00000080802	-0.0597653	0.802453	CNOT4	protein_coding	7	135361795	135510145	-1
ENSG00000080815	0.0303194	0.86517	PSEN1	protein_coding	14	73136418	73223691	1
ENSG00000080819	1.22458	1.68199e-31	CPOX	protein_coding	3	98579446	98593648	-1
ENSG00000080822	0.747391	1.26216e-10	CLDND1	protein_coding	3	98497912	98523066	-1
ENSG00000080823	-0.700071	0.0126091	MOK	protein_coding	14	102224500	102305190	-1
ENSG00000080824	-0.503699	1.3931e-08	HSP90AA1	protein_coding	14	102080742	102139699	-1
ENSG00000080839	-0.0066895	0.977819	RBL1	protein_coding	20	36996349	37095997	-1
ENSG00000080845	0.678087	4.95492e-11	DLGAP4	protein_coding	20	36306336	36528637	1
ENSG00000080947	0.401961	0.217822	CROCCP3	transcribed_unprocessed_pseudogene	1	16474396	16491307	-1
ENSG00000080986	-0.689146	1.30099e-07	NDC80	protein_coding	18	2571557	2616635	1
ENSG00000081014	0.344422	0.00190649	AP4E1	protein_coding	15	50908672	51005895	1
ENSG00000081019	0.966194	4.92945e-12	RSBN1	protein_coding	1	113761832	113812476	-1
ENSG00000081026	-0.624269	1.65554e-05	MAGI3	protein_coding	1	113390515	113685923	1
ENSG00000081041	-0.331433	0.334662	CXCL2	protein_coding	4	74097040	74099196	-1
ENSG00000081051	-0.187983	0.419753	AFP	protein_coding	4	73431138	73456174	1
ENSG00000081052	-0.249977	0.0289515	COL4A4	protein_coding	2	227002714	227164453	-1
ENSG00000081059	-0.323689	0.0745919	TCF7	protein_coding	5	134114681	134151865	1
ENSG00000081087	-0.718175	1.22743e-06	OSTM1	protein_coding	6	108029245	108165854	-1
ENSG00000081138	-0.12027	0.71985	CDH7	protein_coding	18	65750252	65890337	1
ENSG00000081154	-0.00614635	0.972806	PCNP	protein_coding	3	101574180	101594465	1
ENSG00000081177	0.200562	0.230311	EXD2	protein_coding	14	69191498	69244020	1
ENSG00000081181	0.864346	0.0131047	ARG2	protein_coding	14	67619920	67651708	1
ENSG00000081189	-0.24687	0.350788	MEF2C	protein_coding	5	88717117	88904257	-1
ENSG00000081237	0.240309	0.163748	PTPRC	protein_coding	1	198638457	198757476	1
ENSG00000081277	1.95444	4.58061e-08	PKP1	protein_coding	1	201283452	201332993	1
ENSG00000081307	0.288979	0.010426	UBA5	protein_coding	3	132654446	132679794	1
ENSG00000081320	-0.242348	0.128815	STK17B	protein_coding	2	196133583	196176503	-1
ENSG00000081377	0.256154	0.286748	CDC14B	protein_coding	9	96490241	96619843	-1
ENSG00000081386	-0.00459687	0.980257	ZNF510	protein_coding	9	96754553	96778129	-1
ENSG00000081479	-0.146689	0.201294	LRP2	protein_coding	2	169127109	169362534	-1
ENSG00000081665	-0.0937856	0.806868	ZNF506	protein_coding	19	19785839	19821751	-1
ENSG00000081692	-0.263438	0.335275	JMJD4	protein_coding	1	227730425	227735411	-1
ENSG00000081721	-0.100442	0.610334	DUSP12	protein_coding	1	161749758	161757238	1
ENSG00000081760	0.167155	0.206474	AACS	protein_coding	12	125065434	125143333	1
ENSG00000081791	0.116929	0.376103	DELE1	protein_coding	5	141923855	141942047	1
ENSG00000081803	-0.211448	0.486472	CADPS2	protein_coding	7	122318411	122886759	-1
ENSG00000081818	0.0795578	0.767343	PCDHB4	protein_coding	5	141121818	141125623	1
ENSG00000081870	-0.295298	0.081576	IFT25	protein_coding	1	53916574	53945699	-1
ENSG00000081913	0.616976	1.72866e-06	PHLPP1	protein_coding	18	62715541	62980433	1
ENSG00000081923	-0.409248	0.124142	ATP8B1	protein_coding	18	57646426	57803315	-1
ENSG00000081985	-0.0189718	0.943808	IL12RB2	protein_coding	1	67307364	67398724	1
ENSG00000082014	0.587707	0.000311769	SMARCD3	protein_coding	7	151238764	151277896	-1
ENSG00000082068	-0.336963	0.00342387	WDR70	protein_coding	5	37379285	37753435	1
ENSG00000082126	0.0141237	0.96731	MPP4	protein_coding	2	201644870	201698694	-1
ENSG00000082146	-0.32898	0.0905214	STRADB	protein_coding	2	201387858	201480846	1
ENSG00000082153	0.491657	8.2691e-07	BZW1	protein_coding	2	200810594	200827338	1
ENSG00000082196	0.216694	0.54458	C1QTNF3	protein_coding	5	34017858	34043213	-1
ENSG00000082212	-0.706911	2.59027e-07	ME2	protein_coding	18	50879080	50954257	1
ENSG00000082213	-0.0365115	0.853597	C5orf22	protein_coding	5	31532287	31555053	1
ENSG00000082258	0.161652	0.266216	CCNT2	protein_coding	2	134918235	134959342	1
ENSG00000082269	-0.352287	0.0556893	FAM135A	protein_coding	6	70412941	70561174	1
ENSG00000082397	-0.1875	0.585876	EPB41L3	protein_coding	18	5392381	5630700	-1
ENSG00000082438	-0.370654	0.0352773	COBLL1	protein_coding	2	164653624	164843679	-1
ENSG00000082458	0.439627	0.000106847	DLG3	protein_coding	X	70444835	70505490	1
ENSG00000082482	0.560065	0.0945838	KCNK2	protein_coding	1	215005775	215237090	1
ENSG00000082497	-0.0304675	0.925887	SERTAD4	protein_coding	1	210232796	210246631	1
ENSG00000082512	0.403087	0.00359769	TRAF5	protein_coding	1	211326615	211374946	1
ENSG00000082515	-0.206736	0.159637	MRPL22	protein_coding	5	154941073	154969411	1
ENSG00000082516	-0.922405	1.30607e-12	GEMIN5	protein_coding	5	154887411	154938211	-1
ENSG00000082641	0.599552	3.33777e-09	NFE2L1	protein_coding	17	48048329	48061545	1
ENSG00000082684	5.80886	0.000221757	SEMA5B	protein_coding	3	122909082	123028605	-1
ENSG00000082701	0.227609	0.0287208	GSK3B	protein_coding	3	119821321	120094994	-1
ENSG00000082781	-0.501676	0.000554306	ITGB5	protein_coding	3	124761948	124901418	-1
ENSG00000082805	-0.0101152	0.96517	ERC1	protein_coding	12	990509	1495933	1
ENSG00000082898	-0.315399	0.000464893	XPO1	protein_coding	2	61476032	61538741	-1
ENSG00000082929	3.69896	0.0141485	LINC01587	lncRNA	4	5524569	5527801	1
ENSG00000082996	-0.129474	0.443144	RNF13	protein_coding	3	149812770	149962139	1
ENSG00000083067	0.169177	0.620512	TRPM3	protein_coding	9	70529060	71446904	-1
ENSG00000083093	-0.11383	0.547579	PALB2	protein_coding	16	23603160	23641321	-1
ENSG00000083097	-0.0736526	0.81497	DOP1A	protein_coding	6	83067666	83171350	1
ENSG00000083099	-0.970955	1.03569e-14	LYRM2	protein_coding	6	89568144	89638749	-1
ENSG00000083123	-0.356381	0.00600369	BCKDHB	protein_coding	6	80106647	80346270	1
ENSG00000083168	-0.0997478	0.599456	KAT6A	protein_coding	8	41929479	42051994	-1
ENSG00000083223	-0.257677	0.146795	TUT7	protein_coding	9	86287733	86354454	-1
ENSG00000083290	0.0112672	0.979387	ULK2	protein_coding	17	19770829	19867936	-1
ENSG00000083312	-0.575777	5.0401e-14	TNPO1	protein_coding	5	72816312	72916733	1
ENSG00000083444	1.74131	4.50916e-60	PLOD1	protein_coding	1	11934205	11975538	1
ENSG00000083454	-0.0917679	0.741928	P2RX5	protein_coding	17	3672199	3696240	-1
ENSG00000083457	-0.739212	7.68049e-05	ITGAE	protein_coding	17	3714628	3801188	-1
ENSG00000083520	0.00308286	0.988235	DIS3	protein_coding	13	72752169	72782096	-1
ENSG00000083535	-0.539779	0.000436623	PIBF1	protein_coding	13	72782133	73016461	1
ENSG00000083544	0.0532287	0.824877	TDRD3	protein_coding	13	60396457	60573878	1
ENSG00000083635	-0.207344	0.407155	NUFIP1	protein_coding	13	44939249	44989471	-1
ENSG00000083642	-0.00684685	0.983521	PDS5B	protein_coding	13	32586452	32778019	1
ENSG00000083720	-0.141334	0.20354	OXCT1	protein_coding	5	41730065	41870425	-1
ENSG00000083750	0.0790184	0.80519	RRAGB	protein_coding	X	55717749	55758774	1
ENSG00000083799	-0.1799	0.249859	CYLD	protein_coding	16	50742050	50801935	1
ENSG00000083807	0.205057	0.440974	SLC27A5	protein_coding	19	58479512	58512413	-1
ENSG00000083812	0.162347	0.456423	ZNF324	protein_coding	19	58467056	58475436	1
ENSG00000083814	0.216049	0.532921	ZNF671	protein_coding	19	57719751	57727624	-1
ENSG00000083817	-0.122237	0.706621	ZNF416	protein_coding	19	57571566	57578911	-1
ENSG00000083828	0.274801	0.24529	ZNF586	protein_coding	19	57769655	57819939	1
ENSG00000083838	0.0173811	0.967442	ZNF446	protein_coding	19	58474017	58481230	1
ENSG00000083844	0.365125	0.040246	ZNF264	protein_coding	19	57191500	57222846	1
ENSG00000083845	0.245785	0.0113377	RPS5	protein_coding	19	58386400	58394806	1
ENSG00000083857	0.814678	2.54137e-15	FAT1	protein_coding	4	186587794	186726722	-1
ENSG00000083896	0.0287627	0.87945	YTHDC1	protein_coding	4	68310387	68350090	-1
ENSG00000083937	0.0661117	0.762943	CHMP2B	protein_coding	3	87227271	87255556	1
ENSG00000084070	0.935561	4.14046e-15	SMAP2	protein_coding	1	40344850	40423326	1
ENSG00000084072	-0.0443227	0.822835	PPIE	protein_coding	1	39692182	39763914	1
ENSG00000084073	-0.570471	6.65844e-09	ZMPSTE24	protein_coding	1	40258041	40294180	1
ENSG00000084090	-0.411611	2.40299e-05	STARD7	protein_coding	2	96184859	96208827	-1
ENSG00000084092	0.319112	0.021241	NOA1	protein_coding	4	56963350	56977606	-1
ENSG00000084093	0.218907	0.0782212	REST	protein_coding	4	56907876	56966808	1
ENSG00000084110	-0.00863574	0.968903	HAL	protein_coding	12	95972662	95996365	-1
ENSG00000084112	0.803138	2.65249e-12	SSH1	protein_coding	12	108778191	108857590	-1
ENSG00000084207	0.0215764	0.906246	GSTP1	protein_coding	11	67583742	67586656	1
ENSG00000084234	-0.180179	0.1453	APLP2	protein_coding	11	130068147	130144811	1
ENSG00000084444	1.76227	1.43494e-32	FAM234B	protein_coding	12	13044381	13142521	1
ENSG00000084453	2.69297	0.00537494	SLCO1A2	protein_coding	12	21264600	21419594	-1
ENSG00000084463	0.0122068	0.943106	WBP11	protein_coding	12	14784582	14803486	-1
ENSG00000084623	0.0424342	0.784509	EIF3I	protein_coding	1	32221077	32245397	1
ENSG00000084628	0.369285	0.200113	NKAIN1	protein_coding	1	31179745	31239887	-1
ENSG00000084636	0.784808	6.64784e-06	COL16A1	protein_coding	1	31652263	31704319	-1
ENSG00000084652	0.123998	0.254217	TXLNA	protein_coding	1	32179675	32198285	1
ENSG00000084676	-0.225114	0.275633	NCOA1	protein_coding	2	24491254	24770702	1
ENSG00000084693	0.00638792	0.976726	AGBL5	protein_coding	2	27042364	27070622	1
ENSG00000084710	0.0488235	0.83426	EFR3B	protein_coding	2	25042076	25159135	1
ENSG00000084731	0.00950865	0.975521	KIF3C	protein_coding	2	25926598	25982749	-1
ENSG00000084733	-0.431697	1.14626e-05	RAB10	protein_coding	2	26034084	26137454	1
ENSG00000084754	-0.733546	1.59499e-17	HADHA	protein_coding	2	26190635	26244672	-1
ENSG00000084764	0.482407	0.00270575	MAPRE3	protein_coding	2	26970637	27027219	1
ENSG00000084774	-0.343216	0.00105939	CAD	protein_coding	2	27217369	27243943	1
ENSG00000085063	-0.332486	0.000274353	CD59	protein_coding	11	33703010	33736479	-1
ENSG00000085117	-1.4035	5.08988e-11	CD82	protein_coding	11	44564427	44620358	1
ENSG00000085185	0.671538	1.05298e-05	BCORL1	protein_coding	X	129981107	130058071	1
ENSG00000085224	0.17904	0.123951	ATRX	protein_coding	X	77504880	77786233	-1
ENSG00000085231	-0.44219	0.00665755	AK6	protein_coding	5	69350984	69370013	-1
ENSG00000085274	0.142363	0.462882	MYNN	protein_coding	3	169773396	169789716	1
ENSG00000085276	-0.158346	0.514205	MECOM	protein_coding	3	169083499	169663775	-1
ENSG00000085365	0.206079	0.108446	SCAMP1	protein_coding	5	78360611	78480739	1
ENSG00000085377	0.58193	2.84025e-07	PREP	protein_coding	6	105273218	105454062	-1
ENSG00000085382	0.268624	0.22126	HACE1	protein_coding	6	104728094	104859919	-1
ENSG00000085415	-0.368979	0.00263333	SEH1L	protein_coding	18	12947133	12987536	1
ENSG00000085433	0.151953	0.441919	WDR47	protein_coding	1	108970214	109042113	-1
ENSG00000085449	0.286346	0.0121762	WDFY1	protein_coding	2	223855716	223945357	-1
ENSG00000085465	0.0437579	0.901796	OVGP1	protein_coding	1	111414319	111427735	-1
ENSG00000085491	-0.2325	0.0907587	SLC25A24	protein_coding	1	108134043	108200849	-1
ENSG00000085511	-0.270494	0.087203	MAP3K4	protein_coding	6	160991727	161117385	1
ENSG00000085514	-0.0746982	0.830099	PILRA	protein_coding	7	100367530	100400096	1
ENSG00000085552	0.114477	0.773716	IGSF9	protein_coding	1	159927039	159945613	-1
ENSG00000085563	-0.150368	0.651305	ABCB1	protein_coding	7	87503017	87713323	-1
ENSG00000085644	-0.0332898	0.910466	ZNF213	protein_coding	16	3129777	3142804	1
ENSG00000085662	0.0179866	0.932422	AKR1B1	protein_coding	7	134442356	134459284	-1
ENSG00000085719	-0.620983	2.68202e-07	CPNE3	protein_coding	8	86514435	86561498	1
ENSG00000085721	-0.367347	0.000300117	RRN3	protein_coding	16	15060033	15094311	-1
ENSG00000085733	0.244985	0.00298337	CTTN	protein_coding	11	70398404	70436584	1
ENSG00000085741	-0.0343417	0.93657	WNT11	protein_coding	11	76186325	76210736	-1
ENSG00000085760	-0.340498	0.0156295	MTIF2	protein_coding	2	55236595	55269347	-1
ENSG00000085788	1.07216	1.64106e-25	DDHD2	protein_coding	8	38225218	38275558	1
ENSG00000085831	1.5468	2.8314e-05	TTC39A	protein_coding	1	51287258	51345116	-1
ENSG00000085832	-0.105867	0.561397	EPS15	protein_coding	1	51354263	51519328	-1
ENSG00000085840	-0.0191645	0.929758	ORC1	protein_coding	1	52372829	52404423	-1
ENSG00000085871	-0.458743	0.000738431	MGST2	protein_coding	4	139665768	139740745	1
ENSG00000085872	0.0374795	0.833045	CHERP	protein_coding	19	16517894	16542437	-1
ENSG00000085978	-0.154152	0.327259	ATG16L1	protein_coding	2	233210051	233295674	1
ENSG00000085982	-0.441049	0.00019339	USP40	protein_coding	2	233475526	233566782	-1
ENSG00000085998	-0.176319	0.197721	POMGNT1	protein_coding	1	46188683	46220305	-1
ENSG00000085999	-0.158428	0.441949	RAD54L	protein_coding	1	46246461	46278480	1
ENSG00000086015	-0.152401	0.196425	MAST2	protein_coding	1	45786987	46036122	1
ENSG00000086061	-0.391628	6.90896e-05	DNAJA1	protein_coding	9	33025273	33039907	1
ENSG00000086062	0.239053	0.05371	B4GALT1	protein_coding	9	33104082	33167356	-1
ENSG00000086065	0.475576	2.85785e-06	CHMP5	protein_coding	9	33264879	33282070	1
ENSG00000086102	-0.181287	0.0756158	NFX1	protein_coding	9	33290512	33371157	1
ENSG00000086159	0.666099	0.0755336	AQP6	protein_coding	12	49967194	49977139	1
ENSG00000086189	-0.600427	9.35444e-08	DIMT1	protein_coding	5	62347284	62403943	-1
ENSG00000086200	-0.235903	0.0607564	IPO11	protein_coding	5	62403972	62628582	1
ENSG00000086205	-0.0780189	0.831737	FOLH1	protein_coding	11	49145092	49208638	-1
ENSG00000086232	-0.236283	0.0329679	EIF2AK1	protein_coding	7	6022247	6059175	-1
ENSG00000086289	-0.313113	0.0324664	EPDR1	protein_coding	7	37920640	37951936	1
ENSG00000086300	2.06755	4.66856e-06	SNX10	protein_coding	7	26291862	26374383	1
ENSG00000086475	0.0195429	0.917711	SEPHS1	protein_coding	10	13317428	13348298	-1
ENSG00000086504	0.377281	0.000251252	MRPL28	protein_coding	16	366969	371289	-1
ENSG00000086506	0.185186	0.316403	HBQ1	protein_coding	16	180459	181179	1
ENSG00000086544	0.506501	0.0152107	ITPKC	protein_coding	19	40717112	40740860	1
ENSG00000086570	-0.128261	0.420825	FAT2	protein_coding	5	151504092	151591331	-1
ENSG00000086589	-0.406735	0.000154038	RBM22	protein_coding	5	150690792	150701077	-1
ENSG00000086598	-0.0714778	0.651833	TMED2	protein_coding	12	123584533	123598582	1
ENSG00000086619	0.0871796	0.8318	ERO1B	protein_coding	1	236214681	236282019	-1
ENSG00000086666	-0.489642	9.81682e-06	ZFAND6	protein_coding	15	80059568	80138393	1
ENSG00000086712	-0.106066	0.468419	TXLNG	protein_coding	X	16786432	16844519	1
ENSG00000086717	0.522795	0.0762871	PPEF1	protein_coding	X	18675909	18827921	1
ENSG00000086730	0.558035	0.135592	LAT2	protein_coding	7	74199652	74229834	1
ENSG00000086758	0.147067	0.242987	HUWE1	protein_coding	X	53532096	53686752	-1
ENSG00000086827	-0.345982	0.0260944	ZW10	protein_coding	11	113733187	113773735	-1
ENSG00000086848	0.270735	0.272439	ALG9	protein_coding	11	111782195	111871581	-1
ENSG00000086991	0.641884	0.093765	NOX4	protein_coding	11	89324353	89498187	-1
ENSG00000087008	-0.368072	0.070786	ACOX3	protein_coding	4	8366282	8440723	-1
ENSG00000087053	-0.289916	0.00819351	MTMR2	protein_coding	11	95821766	95925315	-1
ENSG00000087074	0.520915	0.00148856	PPP1R15A	protein_coding	19	48872212	48876059	1
ENSG00000087077	-0.160338	0.202234	TRIP6	protein_coding	7	100867387	100873454	1
ENSG00000087085	0.0957129	0.63002	ACHE	protein_coding	7	100889994	100896974	-1
ENSG00000087086	-0.587643	2.77841e-09	FTL	protein_coding	19	48965309	48966879	1
ENSG00000087087	-0.259792	0.0563146	SRRT	protein_coding	7	100875103	100888664	1
ENSG00000087088	0.207947	0.171473	BAX	protein_coding	19	48954815	48961798	1
ENSG00000087095	0.516451	0.000317518	NLK	protein_coding	17	28041737	28196381	1
ENSG00000087111	-0.0453071	0.789228	PIGS	protein_coding	17	28553383	28571794	-1
ENSG00000087116	-0.567074	0.128995	ADAMTS2	protein_coding	5	179110853	179345461	-1
ENSG00000087152	0.337482	0.000636012	ATXN7L3	protein_coding	17	44191805	44200113	-1
ENSG00000087157	0.242088	0.0694514	PGS1	protein_coding	17	78378649	78425114	1
ENSG00000087191	-0.169552	0.126103	PSMC5	protein_coding	17	63827152	63832026	1
ENSG00000087206	0.203253	0.198829	UIMC1	protein_coding	5	176905005	177022633	-1
ENSG00000087237	0.0629767	0.864179	CETP	protein_coding	16	56961923	56983845	1
ENSG00000087245	0.240921	0.198288	MMP2	protein_coding	16	55389700	55506691	1
ENSG00000087253	0.320487	0.0352029	LPCAT2	protein_coding	16	55509072	55586666	1
ENSG00000087258	-0.151237	0.634812	GNAO1	protein_coding	16	56191390	56357444	1
ENSG00000087263	-0.325809	0.00442512	OGFOD1	protein_coding	16	56451521	56479104	1
ENSG00000087266	2.03351	1.16217e-63	SH3BP2	protein_coding	4	2793071	2841098	1
ENSG00000087269	-0.0392776	0.843975	NOP14	protein_coding	4	2937933	2963406	-1
ENSG00000087274	-0.071041	0.656755	ADD1	protein_coding	4	2843844	2930076	1
ENSG00000087299	0.0870586	0.681936	L2HGDH	protein_coding	14	50237563	50312229	-1
ENSG00000087301	-0.0875849	0.645176	TXNDC16	protein_coding	14	52430596	52552522	-1
ENSG00000087302	0.462061	0.000156697	RTRAF	protein_coding	14	51989514	52010694	1
ENSG00000087303	0.971292	0.006262	NID2	protein_coding	14	52004809	52069059	-1
ENSG00000087338	0.27426	0.0193216	GMCL1	protein_coding	2	69829660	69881384	1
ENSG00000087365	-0.0888035	0.50555	SF3B2	protein_coding	11	66050729	66069308	1
ENSG00000087448	-0.499482	0.00010478	KLHL42	protein_coding	12	27780048	27803040	1
ENSG00000087460	0.227483	0.0164158	GNAS	protein_coding	20	58839718	58911192	1
ENSG00000087470	-0.468252	4.90971e-06	DNM1L	protein_coding	12	32679200	32745650	1
ENSG00000087494	-0.10149	0.801436	PTHLH	protein_coding	12	27958084	27972733	-1
ENSG00000087502	-0.338267	0.00581182	ERGIC2	protein_coding	12	29337352	29381189	-1
ENSG00000087510	0.369462	0.288472	TFAP2C	protein_coding	20	56629306	56639283	1
ENSG00000087586	-0.710071	4.13149e-11	AURKA	protein_coding	20	56369389	56392337	-1
ENSG00000087842	-0.645683	1.01729e-07	PIR	protein_coding	X	15384799	15493564	-1
ENSG00000087884	-0.235228	0.484403	AAMDC	protein_coding	11	77821109	77918432	1
ENSG00000087903	0.528674	0.00399086	RFX2	protein_coding	19	5993164	6199572	-1
ENSG00000087995	-0.0319742	0.894254	METTL2A	protein_coding	17	62423875	62453385	1
ENSG00000088002	0.127072	0.347243	SULT2B1	protein_coding	19	48552172	48599425	1
ENSG00000088035	-0.850217	6.4646e-07	ALG6	protein_coding	1	63367575	63438553	1
ENSG00000088038	0.0254004	0.909484	CNOT3	protein_coding	19	54137749	54155681	1
ENSG00000088179	0.0771135	0.729367	PTPN4	protein_coding	2	119759922	119984899	1
ENSG00000088205	-0.0352651	0.847301	DDX18	protein_coding	2	117814691	117832377	1
ENSG00000088247	-0.599204	1.33964e-11	KHSRP	protein_coding	19	6413102	6424811	-1
ENSG00000088256	-0.0354914	0.861329	GNA11	protein_coding	19	3094362	3123999	1
ENSG00000088280	-0.852719	2.07525e-07	ASAP3	protein_coding	1	23428563	23484568	-1
ENSG00000088298	-0.387596	0.014057	EDEM2	protein_coding	20	35115364	35147336	-1
ENSG00000088305	-1.76997	2.95297e-08	DNMT3B	protein_coding	20	32762385	32809359	1
ENSG00000088325	-0.744807	1.09786e-15	TPX2	protein_coding	20	31739271	31801805	1
ENSG00000088340	4.96101	7.75734e-61	FER1L4	transcribed_unitary_pseudogene	20	35558737	35607562	-1
ENSG00000088356	-0.161328	0.365286	PDRG1	protein_coding	20	31944337	31952046	-1
ENSG00000088367	-0.214767	0.0701073	EPB41L1	protein_coding	20	36091504	36232799	1
ENSG00000088387	0.381241	0.00159727	DOCK9	protein_coding	13	98793429	99086625	-1
ENSG00000088448	-0.0296494	0.877849	ANKRD10	protein_coding	13	110878540	110915069	-1
ENSG00000088451	0.0848684	0.760997	TGDS	protein_coding	13	94574054	94596242	-1
ENSG00000088538	-0.420694	0.171457	DOCK3	protein_coding	3	50674927	51384198	1
ENSG00000088543	-0.105409	0.711384	C3orf18	protein_coding	3	50558025	50571027	-1
ENSG00000088682	0.014621	0.941889	COQ9	protein_coding	16	57447425	57461270	1
ENSG00000088726	0.0516017	0.813681	TMEM40	protein_coding	3	12733528	12769457	-1
ENSG00000088727	0.00494785	0.991892	KIF9	protein_coding	3	47227998	47283451	-1
ENSG00000088756	-0.454461	0.0106661	ARHGAP28	protein_coding	18	6729716	6915716	1
ENSG00000088766	0.0149738	0.953198	CRLS1	protein_coding	20	6006093	6040053	1
ENSG00000088808	0.0049546	0.99035	PPP1R13B	protein_coding	14	103733195	103847575	-1
ENSG00000088812	0.689398	1.87033e-09	ATRN	protein_coding	20	3471018	3651118	1
ENSG00000088826	1.30211	7.4025e-06	SMOX	protein_coding	20	4120980	4187747	1
ENSG00000088832	-0.251722	0.0186145	FKBP1A	protein_coding	20	1368977	1393164	-1
ENSG00000088833	-0.0959403	0.605499	NSFL1C	protein_coding	20	1442162	1473842	-1
ENSG00000088836	0.115867	0.72253	SLC4A11	protein_coding	20	3227417	3239559	-1
ENSG00000088854	0.363503	0.17072	DNAAF9	protein_coding	20	3249306	3407669	-1
ENSG00000088876	-0.0383608	0.917114	ZNF343	protein_coding	20	2481817	2524702	-1
ENSG00000088881	0.160013	0.658094	EBF4	protein_coding	20	2692780	2760108	1
ENSG00000088888	-0.0679409	0.72604	MAVS	protein_coding	20	3846799	3876123	1
ENSG00000088899	0.617112	0.0335819	LZTS3	protein_coding	20	3162617	3173549	-1
ENSG00000088930	0.209617	0.0480981	XRN2	protein_coding	20	21303331	21389825	1
ENSG00000088970	0.307397	0.130741	KIZ	protein_coding	20	21125983	21246622	1
ENSG00000088986	-0.249426	0.0371033	DYNLL1	protein_coding	12	120469850	120498493	1
ENSG00000088992	-0.251792	0.360583	TESC	protein_coding	12	117038923	117099479	-1
ENSG00000089006	-0.290529	0.0347547	SNX5	protein_coding	20	17941597	17968980	-1
ENSG00000089009	0.148597	0.130464	RPL6	protein_coding	12	112405189	112418838	-1
ENSG00000089022	-0.7497	7.76137e-09	MAPKAPK5	protein_coding	12	111842013	111902222	1
ENSG00000089048	-0.180514	0.33845	ESF1	protein_coding	20	13714322	13784919	-1
ENSG00000089050	0.157442	0.486658	RBBP9	protein_coding	20	18486540	18497225	-1
ENSG00000089053	-0.0917434	0.506514	ANAPC5	protein_coding	12	121308245	121399896	-1
ENSG00000089057	-0.23185	0.229144	SLC23A2	protein_coding	20	4852356	5010293	-1
ENSG00000089060	0.298631	0.140255	SLC8B1	protein_coding	12	113298759	113359493	-1
ENSG00000089063	0.27523	0.050226	TMEM230	protein_coding	20	5068232	5113103	-1
ENSG00000089091	-0.196381	0.587876	DZANK1	protein_coding	20	18383367	18467281	-1
ENSG00000089094	0.769081	6.45125e-13	KDM2B	protein_coding	12	121429096	121581023	-1
ENSG00000089101	0.0830239	0.73671	CFAP61	protein_coding	20	20052514	20360703	1
ENSG00000089123	-0.0316238	0.930001	TASP1	protein_coding	20	13389392	13638932	-1
ENSG00000089127	-0.233677	0.156392	OAS1	protein_coding	12	112905856	112933219	1
ENSG00000089154	-0.00775832	0.967537	GCN1	protein_coding	12	120127202	120194715	-1
ENSG00000089157	0.292544	0.00127112	RPLP0	protein_coding	12	120196699	120201235	-1
ENSG00000089159	0.144061	0.425773	PXN	protein_coding	12	120210439	120265771	-1
ENSG00000089163	-0.0736845	0.818735	SIRT4	protein_coding	12	120302316	120313249	1
ENSG00000089177	0.0581259	0.836818	KIF16B	protein_coding	20	16272104	16573448	-1
ENSG00000089195	0.0281839	0.906246	TRMT6	protein_coding	20	5937228	5950558	-1
ENSG00000089199	0.254488	0.107693	CHGB	protein_coding	20	5911510	5925353	1
ENSG00000089220	-0.510452	2.96723e-07	PEBP1	protein_coding	12	118136124	118145584	1
ENSG00000089234	-0.438374	0.00187757	BRAP	protein_coding	12	111642146	111685956	-1
ENSG00000089248	-0.232919	0.0170176	ERP29	protein_coding	12	112013348	112023449	1
ENSG00000089280	-0.438549	0.00150075	FUS	protein_coding	16	31180138	31191605	1
ENSG00000089289	0.575762	1.78865e-07	IGBP1	protein_coding	X	70133447	70166324	1
ENSG00000089327	-0.229651	0.109778	FXYD5	protein_coding	19	35154730	35169881	1
ENSG00000089335	-0.123845	0.517594	ZNF302	protein_coding	19	34677639	34686397	1
ENSG00000089351	0.316761	0.00344477	GRAMD1A	protein_coding	19	34994784	35026471	1
ENSG00000089356	0.144842	0.647852	FXYD3	protein_coding	19	35115823	35124324	1
ENSG00000089486	0.180201	0.187914	CDIP1	protein_coding	16	4510669	4538828	-1
ENSG00000089505	0.268798	0.440747	CMTM1	protein_coding	16	66566393	66579137	1
ENSG00000089558	0.229291	0.316791	KCNH4	protein_coding	17	42156891	42181142	-1
ENSG00000089597	0.100043	0.423887	GANAB	protein_coding	11	62624826	62646726	-1
ENSG00000089639	-0.00739995	0.975517	GMIP	protein_coding	19	19629476	19643657	-1
ENSG00000089682	0.0670429	0.760068	RBM41	protein_coding	X	107061885	107118823	-1
ENSG00000089685	-1.17372	1.8961e-26	BIRC5	protein_coding	17	78214186	78225636	1
ENSG00000089692	-0.105377	0.774663	LAG3	protein_coding	12	6772512	6778455	1
ENSG00000089693	-0.453659	1.11385e-07	MLF2	protein_coding	12	6747996	6767475	-1
ENSG00000089723	0.433852	0.1246	OTUB2	protein_coding	14	94026340	94048930	1
ENSG00000089737	0.0549674	0.682601	DDX24	protein_coding	14	94048287	94081202	-1
ENSG00000089775	1.02495	9.84958e-18	ZBTB25	protein_coding	14	64449106	64505213	-1
ENSG00000089818	0.0183552	0.926341	NECAP1	protein_coding	12	8076939	8097881	1
ENSG00000089820	0.87705	0.0125373	ARHGAP4	protein_coding	X	153907367	153934999	-1
ENSG00000089847	0.0457594	0.837969	ANKRD24	protein_coding	19	4182689	4224814	1
ENSG00000089876	0.811094	1.04523e-13	DHX32	protein_coding	10	125836337	125896436	-1
ENSG00000089902	0.754494	7.80813e-12	RCOR1	protein_coding	14	102592649	102730561	1
ENSG00000089916	0.249879	0.093765	GPATCH2L	protein_coding	14	76151916	76254342	1
ENSG00000090006	-0.338289	0.00277708	LTBP4	protein_coding	19	40592883	40629818	1
ENSG00000090013	-0.487007	0.00186756	BLVRB	protein_coding	19	40447765	40465764	-1
ENSG00000090020	0.328875	0.0340382	SLC9A1	protein_coding	1	27098809	27166981	-1
ENSG00000090054	0.455104	4.02067e-06	SPTLC1	protein_coding	9	92000087	92115413	-1
ENSG00000090060	0.0582094	0.706621	PAPOLA	protein_coding	14	96501433	96567116	1
ENSG00000090061	-0.282436	0.113275	CCNK	protein_coding	14	99481169	99535044	1
ENSG00000090097	0.409882	0.00127683	PCBP4	protein_coding	3	51957454	51974016	-1
ENSG00000090238	0.48124	0.0128868	YPEL3	protein_coding	16	30092314	30096915	-1
ENSG00000090263	-0.123458	0.696231	MRPS33	protein_coding	7	141002610	141015228	-1
ENSG00000090266	-0.206395	0.319815	NDUFB2	protein_coding	7	140690777	140722790	1
ENSG00000090273	-0.503462	8.5799e-09	NUDC	protein_coding	1	26900238	26946871	1
ENSG00000090316	-0.0845333	0.561535	MAEA	protein_coding	4	1289887	1340147	1
ENSG00000090339	1.43055	2.62846e-08	ICAM1	protein_coding	19	10271093	10286615	1
ENSG00000090372	0.392048	2.23379e-05	STRN4	protein_coding	19	46719511	46746994	-1
ENSG00000090376	-0.534047	0.098504	IRAK3	protein_coding	12	66189195	66254622	1
ENSG00000090402	-0.68616	0.052286	SI	protein_coding	3	164978898	165078496	-1
ENSG00000090432	-0.392399	0.00168656	MUL1	protein_coding	1	20499448	20508151	-1
ENSG00000090447	0.102084	0.654161	TFAP4	protein_coding	16	4257186	4273075	-1
ENSG00000090470	-0.0619229	0.79319	PDCD7	protein_coding	15	65117379	65133808	-1
ENSG00000090487	0.0366199	0.855307	SPG21	protein_coding	15	64963022	64990310	-1
ENSG00000090520	-0.276228	0.0228902	DNAJB11	protein_coding	3	186567403	186585800	1
ENSG00000090530	0.166149	0.281411	P3H2	protein_coding	3	189956728	190122437	-1
ENSG00000090534	0.0512604	0.804624	THPO	protein_coding	3	184371935	184381968	-1
ENSG00000090539	0.164112	0.659461	CHRD	protein_coding	3	184380054	184390736	1
ENSG00000090554	-0.0125445	0.963539	FLT3LG	protein_coding	19	49474207	49486231	1
ENSG00000090565	0.119653	0.562833	RAB11FIP3	protein_coding	16	425649	523011	1
ENSG00000090581	-0.0311232	0.889329	GNPTG	protein_coding	16	1351931	1365737	1
ENSG00000090612	-0.216665	0.394979	ZNF268	protein_coding	12	133181409	133214832	1
ENSG00000090615	0.0863194	0.606074	GOLGA3	protein_coding	12	132768902	132829143	-1
ENSG00000090621	-0.263145	0.00518455	PABPC4	protein_coding	1	39560709	39576790	-1
ENSG00000090674	-0.325874	0.0413982	MCOLN1	protein_coding	19	7522624	7534009	1
ENSG00000090686	-0.158051	0.228804	USP48	protein_coding	1	21678298	21783606	-1
ENSG00000090776	-0.185487	0.544892	EFNB1	protein_coding	X	68829021	68842160	1
ENSG00000090857	-0.0432519	0.853283	PDPR	protein_coding	16	70114332	70162537	1
ENSG00000090861	0.563504	0.000141882	AARS1	protein_coding	16	70251983	70289707	-1
ENSG00000090863	0.348194	0.00177033	GLG1	protein_coding	16	74447427	74607144	-1
ENSG00000090889	-0.379679	0.0007206	KIF4A	protein_coding	X	70290104	70420886	1
ENSG00000090905	-0.465282	3.22757e-06	TNRC6A	protein_coding	16	24610209	24827632	1
ENSG00000090924	0.310923	0.0129997	PLEKHG2	protein_coding	19	39412669	39428415	1
ENSG00000090932	0.172249	0.540417	DLL3	protein_coding	19	39498895	39508481	1
ENSG00000090971	-0.064104	0.771671	NAT14	protein_coding	19	55485188	55487568	1
ENSG00000090975	0.113078	0.624256	PITPNM2	protein_coding	12	122983480	123151090	-1
ENSG00000090989	-0.0328539	0.882403	EXOC1	protein_coding	4	55853648	55905086	1
ENSG00000091009	0.0409667	0.86081	RBM27	protein_coding	5	146203605	146289223	1
ENSG00000091039	-0.056616	0.758413	OSBPL8	protein_coding	12	76351797	76559809	-1
ENSG00000091073	0.189612	0.435141	DTX2	protein_coding	7	76461676	76505995	1
ENSG00000091106	0.0119629	0.978359	NLRC4	protein_coding	2	32224453	32265732	-1
ENSG00000091127	0.239374	0.0438265	PUS7	protein_coding	7	105439661	105522271	-1
ENSG00000091129	0.222141	0.483623	NRCAM	protein_coding	7	108147623	108456717	-1
ENSG00000091136	0.119907	0.539787	LAMB1	protein_coding	7	107923799	108003213	-1
ENSG00000091140	-0.104809	0.467418	DLD	protein_coding	7	107891162	107931730	1
ENSG00000091157	-0.501216	0.0169887	WDR7	protein_coding	18	56651343	57029811	1
ENSG00000091164	-0.400948	0.000427294	TXNL1	protein_coding	18	56597209	56651600	-1
ENSG00000091262	-0.0362186	0.930475	ABCC6	protein_coding	16	16149565	16223522	-1
ENSG00000091317	-0.262374	0.0428198	CMTM6	protein_coding	3	32481312	32502852	-1
ENSG00000091409	-0.21813	0.0681385	ITGA6	protein_coding	2	172427354	172506459	1
ENSG00000091428	0.405405	0.162818	RAPGEF4	protein_coding	2	172735274	173052893	1
ENSG00000091436	-0.339075	0.01066	MAP3K20	protein_coding	2	173075435	173268015	1
ENSG00000091483	-0.694292	9.42919e-13	FH	protein_coding	1	241497511	241519799	-1
ENSG00000091490	0.0855702	0.644012	SEL1L3	protein_coding	4	25747433	25863760	-1
ENSG00000091527	-0.813862	8.91155e-17	CDV3	protein_coding	3	133573686	133590261	1
ENSG00000091536	0.224595	0.383965	MYO15A	protein_coding	17	18108756	18179802	1
ENSG00000091542	1.24705	1.40915e-45	ALKBH5	protein_coding	17	18183078	18209954	1
ENSG00000091592	-0.122512	0.669397	NLRP1	protein_coding	17	5499415	5619424	-1
ENSG00000091622	0.335171	0.0198425	PITPNM3	protein_coding	17	6451263	6556555	-1
ENSG00000091640	0.135684	0.324842	SPAG7	protein_coding	17	4959226	4967817	-1
ENSG00000091651	-0.490848	6.48346e-05	ORC6	protein_coding	16	46689643	46698394	1
ENSG00000091656	0.404661	0.0965414	ZFHX4	protein_coding	8	76681239	76867281	1
ENSG00000091732	-0.183765	0.240169	ZC3HC1	protein_coding	7	130018287	130051451	-1
ENSG00000091831	-0.0625339	0.831334	ESR1	protein_coding	6	151656691	152129619	1
ENSG00000091844	0.323689	0.350567	RGS17	protein_coding	6	153004459	153131282	-1
ENSG00000091947	0.289194	0.0251303	TMEM101	protein_coding	17	44011188	44023946	-1
ENSG00000091972	-0.124778	0.587876	CD200	protein_coding	3	112332347	112362812	1
ENSG00000091986	-0.056822	0.714719	CCDC80	protein_coding	3	112596797	112649530	-1
ENSG00000092010	0.0925435	0.628201	PSME1	protein_coding	14	24136163	24138967	1
ENSG00000092020	-0.0304375	0.890271	PPP2R3C	protein_coding	14	35085467	35122517	-1
ENSG00000092036	0.0234078	0.934375	HAUS4	protein_coding	14	22946228	22957161	-1
ENSG00000092094	-0.513611	0.0158464	OSGEP	protein_coding	14	20446401	20455089	-1
ENSG00000092096	-0.0543013	0.876492	SLC22A17	protein_coding	14	23346314	23352912	-1
ENSG00000092098	-0.185885	0.36717	RNF31	protein_coding	14	24146683	24160660	1
ENSG00000092108	-0.170082	0.213797	SCFD1	protein_coding	14	30622291	30737694	1
ENSG00000092140	-0.717922	4.98504e-07	G2E3	protein_coding	14	30559158	30620064	1
ENSG00000092148	-0.299072	0.00248177	HECTD1	protein_coding	14	31100117	31207804	-1
ENSG00000092199	-0.11843	0.277722	HNRNPC	protein_coding	14	21209136	21269494	-1
ENSG00000092200	-0.0111715	0.977324	RPGRIP1	protein_coding	14	21280083	21351301	1
ENSG00000092201	0.106457	0.373139	SUPT16H	protein_coding	14	21351476	21384019	-1
ENSG00000092203	0.101756	0.492814	TOX4	protein_coding	14	21476597	21499175	1
ENSG00000092208	-0.254915	0.182219	GEMIN2	protein_coding	14	39114285	39136973	1
ENSG00000092295	-0.408699	0.120359	TGM1	protein_coding	14	24249114	24264432	-1
ENSG00000092330	0.0234896	0.917114	TINF2	protein_coding	14	24238286	24242663	-1
ENSG00000092421	1.54441	0.00722783	SEMA6A	protein_coding	5	116443555	116574823	-1
ENSG00000092439	-0.271655	0.00518455	TRPM7	protein_coding	15	50552473	50686797	-1
ENSG00000092445	-0.0608648	0.744724	TYRO3	protein_coding	15	41557675	41583589	1
ENSG00000092470	-0.0980525	0.528139	WDR76	protein_coding	15	43826980	43868412	1
ENSG00000092529	-0.0509122	0.801888	CAPN3	protein_coding	15	42359498	42412949	1
ENSG00000092531	-0.245614	0.120564	SNAP23	protein_coding	15	42491233	42545356	1
ENSG00000092607	-0.0802335	0.831332	TBX15	protein_coding	1	118883046	118989556	-1
ENSG00000092621	0.30287	0.186266	PHGDH	protein_coding	1	119648411	119744218	1
ENSG00000092758	0.174702	0.409591	COL9A3	protein_coding	20	62816244	62841159	1
ENSG00000092820	0.442886	2.27796e-05	EZR	protein_coding	6	158765741	158819368	-1
ENSG00000092841	0.0818661	0.506326	MYL6	protein_coding	12	56158346	56163496	1
ENSG00000092847	-0.091209	0.572427	AGO1	protein_coding	1	35869808	35930532	1
ENSG00000092850	0.213034	0.336074	TEKT2	protein_coding	1	36084094	36088275	1
ENSG00000092853	-0.12427	0.405429	CLSPN	protein_coding	1	35720218	35769978	-1
ENSG00000092871	0.398422	0.0524325	RFFL	protein_coding	17	35005990	35089319	-1
ENSG00000092929	0.207538	0.431542	UNC13D	protein_coding	17	75827225	75844785	-1
ENSG00000092931	-0.00684859	0.981417	MFSD11	protein_coding	17	76735865	76781449	1
ENSG00000092964	0.995164	2.01718e-27	DPYSL2	protein_coding	8	26514031	26658178	1
ENSG00000092969	-0.0679315	0.805901	TGFB2	protein_coding	1	218345336	218444619	1
ENSG00000092978	-0.302776	0.0891673	GPATCH2	protein_coding	1	217426992	217631090	-1
ENSG00000093000	-0.551852	8.7137e-10	NUP50	protein_coding	22	45163925	45188017	1
ENSG00000093009	-0.140258	0.48431	CDC45	protein_coding	22	19479457	19520612	1
ENSG00000093010	-0.0586351	0.791014	COMT	protein_coding	22	19941371	19969975	1
ENSG00000093100	-0.0518812	0.825715		lncRNA	22	17787652	17811497	-1
ENSG00000093144	-0.347977	0.00161591	ECHDC1	protein_coding	6	127288712	127343609	-1
ENSG00000093167	-0.187583	0.156272	LRRFIP2	protein_coding	3	37052626	37183689	-1
ENSG00000093183	-0.796197	6.01637e-13	SEC22C	protein_coding	3	42547969	42601080	-1
ENSG00000093217	-0.429004	0.0688586	XYLB	protein_coding	3	38346760	38421348	1
ENSG00000094631	-0.116788	0.43022	HDAC6	protein_coding	X	48801377	48824982	1
ENSG00000094804	-0.0272851	0.866031	CDC6	protein_coding	17	40287879	40304657	1
ENSG00000094841	1.06366	1.94834e-10	UPRT	protein_coding	X	75156388	75304885	1
ENSG00000094880	-0.204352	0.113674	CDC23	protein_coding	5	138187650	138213343	-1
ENSG00000094914	-0.370139	0.00235938	AAAS	protein_coding	12	53307456	53324864	-1
ENSG00000094916	-0.266362	0.00189815	CBX5	protein_coding	12	54230942	54280133	-1
ENSG00000094963	-0.183171	0.421465	FMO2	protein_coding	1	171185249	171212686	1
ENSG00000094975	0.199288	0.167946	SUCO	protein_coding	1	172532349	172611833	1
ENSG00000095002	0.138694	0.259712	MSH2	protein_coding	2	47403067	47663146	1
ENSG00000095015	0.816854	7.65456e-07	MAP3K1	protein_coding	5	56815549	56896152	1
ENSG00000095059	0.249119	0.0392629	DHPS	protein_coding	19	12675717	12681880	-1
ENSG00000095066	1.05895	6.58165e-11	HOOK2	protein_coding	19	12763003	12872740	-1
ENSG00000095139	-0.0552742	0.786939	ARCN1	protein_coding	11	118572390	118603033	1
ENSG00000095203	0.519751	0.011873	EPB41L4B	protein_coding	9	109171974	109321059	-1
ENSG00000095209	-0.476596	0.0011555	TMEM38B	protein_coding	9	105694541	105776629	1
ENSG00000095261	-0.41458	1.12089e-05	PSMD5	protein_coding	9	120815496	120842951	-1
ENSG00000095303	2.41961	2.90769e-11	PTGS1	protein_coding	9	122370530	122395703	1
ENSG00000095319	-0.0968739	0.366791	NUP188	protein_coding	9	128947699	129007096	1
ENSG00000095321	-0.347284	0.00607937	CRAT	protein_coding	9	129094142	129111189	-1
ENSG00000095370	0.0700783	0.601391	SH2D3C	protein_coding	9	127738317	127778710	-1
ENSG00000095380	-0.343046	0.00662704	NANS	protein_coding	9	98056732	98083077	1
ENSG00000095383	-0.776552	5.04543e-10	TBC1D2	protein_coding	9	98199011	98255649	-1
ENSG00000095397	-0.384942	0.0198671	WHRN	protein_coding	9	114402080	114505473	-1
ENSG00000095464	0.0663429	0.792489	PDE6C	protein_coding	10	93612537	93666010	1
ENSG00000095485	-0.135354	0.454396	CWF19L1	protein_coding	10	100232298	100267680	-1
ENSG00000095539	0.717973	0.00350693	SEMA4G	protein_coding	10	100969504	100985871	1
ENSG00000095564	0.805835	2.73974e-11	BTAF1	protein_coding	10	91923770	92031437	1
ENSG00000095574	-0.404074	0.00718096	IKZF5	protein_coding	10	122990807	123008812	-1
ENSG00000095596	0.130751	0.531769	CYP26A1	protein_coding	10	93073475	93077885	1
ENSG00000095637	0.318475	0.358104	SORBS1	protein_coding	10	95311771	95561414	-1
ENSG00000095713	0.247188	0.191726	CRTAC1	protein_coding	10	97865000	98030828	-1
ENSG00000095739	-0.499874	0.0656033	BAMBI	protein_coding	10	28677510	28682932	1
ENSG00000095752	0.76013	0.000844427	IL11	protein_coding	19	55364382	55370463	-1
ENSG00000095787	0.0320789	0.848752	WAC	protein_coding	10	28532493	28623112	1
ENSG00000095794	0.255558	0.188746	CREM	protein_coding	10	35126791	35212958	1
ENSG00000095906	0.00800205	0.972806	NUBP2	protein_coding	16	1782932	1789186	1
ENSG00000095932	2.59624	6.91071e-09	SMIM24	protein_coding	19	3473986	3480525	-1
ENSG00000095951	0.014221	0.959588	HIVEP1	protein_coding	6	12008762	12164999	1
ENSG00000096060	-0.595912	0.000151247	FKBP5	protein_coding	6	35573585	35728583	-1
ENSG00000096063	-0.0680398	0.66465	SRPK1	protein_coding	6	35832966	35921342	-1
ENSG00000096070	-0.600373	1.6149e-05	BRPF3	protein_coding	6	36196744	36232790	1
ENSG00000096080	0.0259137	0.938861	MRPS18A	protein_coding	6	43671202	43687791	-1
ENSG00000096092	0.103558	0.665921	TMEM14A	protein_coding	6	52671113	52686588	1
ENSG00000096093	0.3706	0.00707074	EFHC1	protein_coding	6	52362123	52529886	1
ENSG00000096384	-0.080111	0.522142	HSP90AB1	protein_coding	6	44246166	44253888	1
ENSG00000096401	-0.0165125	0.935714	CDC5L	protein_coding	6	44387706	44450425	1
ENSG00000096433	0.607669	4.26041e-11	ITPR3	protein_coding	6	33620365	33696574	1
ENSG00000096654	-0.0615345	0.831486	ZNF184	protein_coding	6	27450743	27473118	-1
ENSG00000096696	1.14695	2.64082e-31	DSP	protein_coding	6	7541338	7586714	1
ENSG00000096717	-0.114348	0.51646	SIRT1	protein_coding	10	67884656	67918390	1
ENSG00000096746	0.0529067	0.747467	HNRNPH3	protein_coding	10	68331174	68343193	1
ENSG00000096872	-0.270358	0.266467	IFT74	protein_coding	9	26947039	27066134	1
ENSG00000096968	-0.916227	1.08345e-06	JAK2	protein_coding	9	4984390	5129948	1
ENSG00000097007	0.917132	4.04387e-28	ABL1	protein_coding	9	130713043	130887675	1
ENSG00000097021	-0.253983	0.0614075	ACOT7	protein_coding	1	6264269	6393767	-1
ENSG00000097033	-0.600002	4.30534e-08	SH3GLB1	protein_coding	1	86704570	86748184	1
ENSG00000097046	-0.389524	0.00207239	CDC7	protein_coding	1	91500851	91525764	1
ENSG00000097096	-0.382737	0.188063	SYDE2	protein_coding	1	85156889	85201724	-1
ENSG00000099139	-0.0501699	0.831844	PCSK5	protein_coding	9	75890644	76362975	1
ENSG00000099194	0.817631	1.42929e-21	SCD	protein_coding	10	100347233	100364826	1
ENSG00000099203	-0.359361	0.0539883	TMED1	protein_coding	19	10832067	10836318	-1
ENSG00000099204	-0.354958	0.00130153	ABLIM1	protein_coding	10	114431112	114768061	-1
ENSG00000099219	0.856571	2.19789e-14	ERMP1	protein_coding	9	5749832	5879537	-1
ENSG00000099246	0.120372	0.422553	RAB18	protein_coding	10	27504174	27543207	1
ENSG00000099250	0.248914	0.118272	NRP1	protein_coding	10	33177492	33336262	-1
ENSG00000099251	0.016431	0.969349	HSD17B7P2	transcribed_unprocessed_pseudogene	10	38356455	38378107	1
ENSG00000099256	0.00514947	0.982839	PRTFDC1	protein_coding	10	24848614	24952606	-1
ENSG00000099260	-1.0046	6.00152e-16	PALMD	protein_coding	1	99646113	99694541	1
ENSG00000099282	0.0155297	0.974174	TSPAN15	protein_coding	10	69451465	69507666	1
ENSG00000099284	0.0989602	0.583552	MACROH2A2	protein_coding	10	70052544	70112282	1
ENSG00000099290	-0.554254	6.96238e-06	WASHC2A	protein_coding	10	50067888	50133509	1
ENSG00000099308	0.0574257	0.872447	MAST3	protein_coding	19	18097778	18151692	1
ENSG00000099326	0.414448	0.142685	MZF1	protein_coding	19	58561931	58573575	-1
ENSG00000099330	1.06633	2.63748e-10	OCEL1	protein_coding	19	17226213	17229219	1
ENSG00000099331	0.237509	0.0374908	MYO9B	protein_coding	19	17075777	17214537	1
ENSG00000099337	0.69288	0.0586396	KCNK6	protein_coding	19	38319845	38332076	1
ENSG00000099341	-0.106208	0.456629	PSMD8	protein_coding	19	38374563	38383850	1
ENSG00000099364	0.489484	3.10136e-05	FBXL19	protein_coding	16	30923055	30948783	1
ENSG00000099365	0.59443	0.108579	STX1B	protein_coding	16	30989256	31010638	-1
ENSG00000099377	0.477672	0.0457007	HSD3B7	protein_coding	16	30985207	30989147	1
ENSG00000099381	0.213955	0.17713	SETD1A	protein_coding	16	30957294	30984664	1
ENSG00000099385	0.135847	0.570648	BCL7C	protein_coding	16	30833626	30894302	-1
ENSG00000099617	0.461783	0.0761574	EFNA2	protein_coding	19	1285873	1301431	1
ENSG00000099622	0.184934	0.319945	CIRBP	protein_coding	19	1259384	1274880	1
ENSG00000099624	0.20564	0.139244	ATP5F1D	protein_coding	19	1241746	1244825	1
ENSG00000099625	1.03758	1.83199e-08	CBARP	protein_coding	19	1228287	1238027	-1
ENSG00000099783	-0.0144094	0.933072	HNRNPM	protein_coding	19	8444767	8489114	1
ENSG00000099785	0.181428	0.553669	MARCHF2	protein_coding	19	8413270	8439017	1
ENSG00000099795	-0.0415319	0.861809	NDUFB7	protein_coding	19	14566078	14572066	-1
ENSG00000099797	-0.206971	0.0622959	TECR	protein_coding	19	14517085	14565980	1
ENSG00000099800	-0.0482998	0.837021	TIMM13	protein_coding	19	2425625	2427586	-1
ENSG00000099804	0.656055	6.01755e-10	CDC34	protein_coding	19	531760	542092	1
ENSG00000099810	0.478591	5.10052e-06	MTAP	protein_coding	9	21802636	21937651	1
ENSG00000099812	0.490511	0.000122475	MISP	protein_coding	19	751112	764318	1
ENSG00000099814	0.435935	4.46142e-05	CEP170B	protein_coding	14	104865268	104896747	1
ENSG00000099817	-0.156257	0.168301	POLR2E	protein_coding	19	1086574	1095380	-1
ENSG00000099821	-0.125318	0.368576	POLRMT	protein_coding	19	617221	633537	-1
ENSG00000099822	0.652358	5.87153e-09	HCN2	protein_coding	19	589881	617159	1
ENSG00000099834	0.861754	0.056731	CDHR5	protein_coding	11	616577	626078	-1
ENSG00000099840	2.30035	2.56181e-11	IZUMO4	protein_coding	19	2096429	2099593	1
ENSG00000099849	1.2043	3.47049e-18	RASSF7	protein_coding	11	560404	564025	1
ENSG00000099860	0.749577	4.6407e-06	GADD45B	protein_coding	19	2476122	2478259	1
ENSG00000099864	-0.035107	0.883985	PALM	protein_coding	19	708935	748329	1
ENSG00000099866	-0.246535	0.360861	MADCAM1	protein_coding	19	489176	505343	1
ENSG00000099875	1.45254	2.77285e-62	MKNK2	protein_coding	19	2037465	2051244	-1
ENSG00000099889	0.413865	0.109388	ARVCF	protein_coding	22	19969896	20016823	-1
ENSG00000099899	-0.00256002	0.981748	TRMT2A	protein_coding	22	20111875	20117392	-1
ENSG00000099901	-0.190819	0.0566231	RANBP1	protein_coding	22	20115938	20127355	1
ENSG00000099904	0.388303	0.00347148	ZDHHC8	protein_coding	22	20129456	20148007	1
ENSG00000099910	-0.119101	0.649057	KLHL22	protein_coding	22	20441519	20495844	-1
ENSG00000099917	0.548663	2.81735e-08	MED15	protein_coding	22	20495913	20587632	1
ENSG00000099940	-0.190157	0.19701	SNAP29	protein_coding	22	20859007	20891214	1
ENSG00000099942	0.0783405	0.582293	CRKL	protein_coding	22	20917407	20953747	1
ENSG00000099949	-0.36886	0.063481	LZTR1	protein_coding	22	20982269	20999032	1
ENSG00000099953	-0.259129	0.452443	MMP11	protein_coding	22	23768226	23784316	1
ENSG00000099956	-0.153967	0.277268	SMARCB1	protein_coding	22	23786931	23838009	1
ENSG00000099957	-0.103093	0.754362	P2RX6	protein_coding	22	21009808	21028013	1
ENSG00000099958	-0.245554	0.455292	DERL3	protein_coding	22	23834503	23839128	-1
ENSG00000099968	0.0158225	0.938618	BCL2L13	protein_coding	22	17628855	17730855	1
ENSG00000099974	0.814946	0.000869082	DDTL	protein_coding	22	23966888	23972556	1
ENSG00000099977	0.670146	7.8931e-06	DDT	protein_coding	22	23970542	23980525	-1
ENSG00000099984	0.0352292	0.935322	GSTT2	protein_coding	22	23980058	23983915	1
ENSG00000099991	0.963193	4.84745e-25	CABIN1	protein_coding	22	24011192	24178628	1
ENSG00000099992	0.330333	0.147784	TBC1D10A	protein_coding	22	30291990	30326947	-1
ENSG00000099994	-0.0643682	0.866377	SUSD2	protein_coding	22	24181487	24189106	1
ENSG00000099995	-0.174788	0.0736816	SF3A1	protein_coding	22	30331988	30356919	-1
ENSG00000099999	0.985758	1.01723e-07	RNF215	protein_coding	22	30368811	30421771	-1
ENSG00000100003	1.07136	1.35261e-06	SEC14L2	protein_coding	22	30396941	30425303	1
ENSG00000100014	-0.117889	0.597588	SPECC1L	protein_coding	22	24270817	24417739	1
ENSG00000100023	-0.095342	0.555617	PPIL2	protein_coding	22	21666000	21700015	1
ENSG00000100027	0.101909	0.510135	YPEL1	protein_coding	22	21697536	21735794	-1
ENSG00000100028	0.0293322	0.87832	SNRPD3	protein_coding	22	24555958	24582052	1
ENSG00000100029	0.284392	0.00640533	PES1	protein_coding	22	30576625	30607083	-1
ENSG00000100030	0.0331399	0.848438	MAPK1	protein_coding	22	21759657	21867680	-1
ENSG00000100031	0.301077	0.020356	GGT1	protein_coding	22	24594811	24629005	1
ENSG00000100034	0.0579452	0.792875	PPM1F	protein_coding	22	21919425	21952848	-1
ENSG00000100036	0.0734041	0.836818	SLC35E4	protein_coding	22	30635781	30669016	1
ENSG00000100038	-0.073273	0.763068	TOP3B	protein_coding	22	21957025	21982813	-1
ENSG00000100053	0.0809678	0.786369	CRYBB3	protein_coding	22	25199858	25207359	1
ENSG00000100056	-0.249593	0.152324	ESS2	protein_coding	22	19130279	19144684	-1
ENSG00000100058	1.39483	6.4566e-29	CRYBB2P1	transcribed_unprocessed_pseudogene	22	25455712	25459681	1
ENSG00000100060	0.404524	0.08039	MFNG	protein_coding	22	37469063	37486393	-1
ENSG00000100065	0.563908	0.000852541	CARD10	protein_coding	22	37490362	37519542	-1
ENSG00000100068	0.269953	0.406547	LRP5L	transcribed_unprocessed_pseudogene	22	25351612	25405274	-1
ENSG00000100075	0.292678	0.00611687	SLC25A1	protein_coding	22	19175581	19178739	-1
ENSG00000100077	-0.157942	0.637639	GRK3	protein_coding	22	25564675	25729294	1
ENSG00000100078	0.167264	0.654616	PLA2G3	protein_coding	22	31134807	31140508	-1
ENSG00000100079	0.13224	0.573127	LGALS2	protein_coding	22	37570248	37582616	-1
ENSG00000100083	0.236775	0.130849	GGA1	protein_coding	22	37608725	37633564	1
ENSG00000100084	0.13831	0.529957	HIRA	protein_coding	22	19330698	19447450	-1
ENSG00000100092	0.270557	0.415451	SH3BP1	protein_coding	22	37634654	37656117	1
ENSG00000100097	0.848262	8.82905e-17	LGALS1	protein_coding	22	37675636	37679802	1
ENSG00000100099	0.0867213	0.720844	HPS4	protein_coding	22	26443107	26483931	-1
ENSG00000100100	1.58761	1.04983e-16	PIK3IP1	protein_coding	22	31281594	31292534	-1
ENSG00000100104	-0.185217	0.3884	SRRD	protein_coding	22	26483877	26494658	1
ENSG00000100105	0.0028052	0.990727	PATZ1	protein_coding	22	31325804	31346346	-1
ENSG00000100106	-0.015465	0.942416	TRIOBP	protein_coding	22	37697048	37776556	1
ENSG00000100109	-0.407566	0.00496468	TFIP11	protein_coding	22	26491225	26512505	-1
ENSG00000100116	-0.138262	0.636348	GCAT	protein_coding	22	37807905	37817176	1
ENSG00000100124	-0.343723	0.0121045	ANKRD54	protein_coding	22	37830855	37849327	-1
ENSG00000100129	-0.0643018	0.702578	EIF3L	protein_coding	22	37848868	37889407	1
ENSG00000100138	0.136344	0.362543	SNU13	protein_coding	22	41673933	41690504	-1
ENSG00000100139	-0.0627563	0.760997	MICALL1	protein_coding	22	37905657	37942822	1
ENSG00000100142	-0.202644	0.319201	POLR2F	protein_coding	22	37952607	38041915	1
ENSG00000100147	-0.12466	0.675114	CCDC134	protein_coding	22	41800679	41832164	1
ENSG00000100150	0.0362559	0.905739	DEPDC5	protein_coding	22	31753867	31908033	1
ENSG00000100151	0.151201	0.360504	PICK1	protein_coding	22	38056311	38075701	1
ENSG00000100154	0.274772	0.0496229	TTC28	protein_coding	22	27978014	28679840	-1
ENSG00000100156	-0.0588452	0.850255	SLC16A8	protein_coding	22	38078134	38084184	-1
ENSG00000100162	-0.356223	0.0608728	CENPM	protein_coding	22	41938737	41947152	-1
ENSG00000100167	1.79957	1.28036e-09	SEPTIN3	protein_coding	22	41969443	41998221	1
ENSG00000100196	0.323939	0.0288869	KDELR3	protein_coding	22	38468078	38483447	1
ENSG00000100197	0.0154034	0.972806	CYP2D6	protein_coding	22	42126499	42130865	-1
ENSG00000100201	0.0543187	0.682022	DDX17	protein_coding	22	38483438	38507660	-1
ENSG00000100206	0.464646	0.18698	DMC1	protein_coding	22	38518948	38570204	-1
ENSG00000100207	0.512504	6.59165e-06	TCF20	protein_coding	22	42160013	42343616	-1
ENSG00000100209	0.0645376	0.837235	HSCB	protein_coding	22	28742039	28757515	1
ENSG00000100211	-0.0941673	0.742095	CBY1	protein_coding	22	38656636	38673854	1
ENSG00000100216	-0.0696125	0.7314	TOMM22	protein_coding	22	38681957	38685421	1
ENSG00000100219	0.174429	0.156563	XBP1	protein_coding	22	28794555	28800597	-1
ENSG00000100220	-0.34365	0.0018328	RTCB	protein_coding	22	32387582	32412248	-1
ENSG00000100221	0.235874	0.0398934	JOSD1	protein_coding	22	38685543	38701556	-1
ENSG00000100225	0.221581	0.0445619	FBXO7	protein_coding	22	32474676	32498829	1
ENSG00000100226	-0.0628237	0.728847	GTPBP1	protein_coding	22	38705742	38738299	1
ENSG00000100227	-0.238703	0.0399706	POLDIP3	protein_coding	22	42583721	42614962	-1
ENSG00000100228	0.0341684	0.928015	RAB36	protein_coding	22	23145366	23165663	1
ENSG00000100234	0.377877	0.119999	TIMP3	protein_coding	22	32801705	32863041	1
ENSG00000100239	0.0602763	0.710117	PPP6R2	protein_coding	22	50343304	50445090	1
ENSG00000100241	0.148562	0.146895	SBF1	protein_coding	22	50443219	50483923	-1
ENSG00000100242	-0.0561988	0.759231	SUN2	protein_coding	22	38733290	38794143	-1
ENSG00000100243	0.241291	0.0266057	CYB5R3	protein_coding	22	42615730	42720870	-1
ENSG00000100246	0.702449	0.00291798	DNAL4	protein_coding	22	38778508	38794198	-1
ENSG00000100258	-0.0588817	0.701235	LMF2	protein_coding	22	50502949	50507702	-1
ENSG00000100263	-0.184254	0.370981	RHBDD3	protein_coding	22	29259872	29268209	-1
ENSG00000100266	-0.61212	4.40821e-09	PACSIN2	protein_coding	22	42835412	43015149	-1
ENSG00000100271	-0.142706	0.709579	TTLL1	protein_coding	22	43039516	43089419	-1
ENSG00000100280	-0.170497	0.224377	AP1B1	protein_coding	22	29327680	29388583	-1
ENSG00000100281	0.354277	0.0118648	HMGXB4	protein_coding	22	35257452	35295807	1
ENSG00000100284	-0.0944712	0.662465	TOM1	protein_coding	22	35299275	35347992	1
ENSG00000100285	-0.286971	0.00492641	NEFH	protein_coding	22	29480218	29491390	1
ENSG00000100288	-0.090652	0.824249	CHKB	protein_coding	22	50578959	50601455	-1
ENSG00000100290	6.84589	5.84926e-06	BIK	protein_coding	22	43110750	43129712	1
ENSG00000100292	1.23288	5.91701e-07	HMOX1	protein_coding	22	35380361	35394214	1
ENSG00000100294	0.0720974	0.762745	MCAT	protein_coding	22	43132209	43143398	-1
ENSG00000100296	-0.0545215	0.766726	THOC5	protein_coding	22	29505879	29555216	-1
ENSG00000100297	-0.289018	0.0029295	MCM5	protein_coding	22	35400134	35425431	1
ENSG00000100299	0.040037	0.855147	ARSA	protein_coding	22	50622754	50628173	-1
ENSG00000100300	0.16191	0.374706	TSPO	protein_coding	22	43151547	43163242	1
ENSG00000100302	1.47189	0.00967387	RASD2	protein_coding	22	35540831	35553999	1
ENSG00000100304	-0.091311	0.51481	TTLL12	protein_coding	22	43166622	43187134	-1
ENSG00000100307	0.315726	0.2848	CBX7	protein_coding	22	39120167	39152680	-1
ENSG00000100311	2.26819	1.40831e-12	PDGFB	protein_coding	22	39223359	39244982	-1
ENSG00000100314	3.95934	2.45917e-26	CABP7	protein_coding	22	29720003	29731833	1
ENSG00000100316	0.462522	7.37115e-06	RPL3	protein_coding	22	39312882	39320389	-1
ENSG00000100319	-0.205328	0.48779	ZMAT5	protein_coding	22	29730956	29767011	-1
ENSG00000100320	0.276393	0.00699204	RBFOX2	protein_coding	22	35738736	36028824	-1
ENSG00000100321	1.06142	0.0032936	SYNGR1	protein_coding	22	39349925	39385575	1
ENSG00000100324	-0.282122	0.0430332	TAB1	protein_coding	22	39399778	39437060	1
ENSG00000100325	-0.294919	0.0139986	ASCC2	protein_coding	22	29788609	29838304	-1
ENSG00000100330	0.360797	0.20541	MTMR3	protein_coding	22	29883169	30030868	1
ENSG00000100335	-0.100834	0.464064	MIEF1	protein_coding	22	39499432	39518132	1
ENSG00000100341	0.210095	0.0667412	PNPLA5	protein_coding	22	43879678	43892013	-1
ENSG00000100342	-0.295837	0.370874	APOL1	protein_coding	22	36253071	36267530	1
ENSG00000100344	0.199056	0.478569	PNPLA3	protein_coding	22	43923792	43964488	1
ENSG00000100345	0.555027	1.56449e-07	MYH9	protein_coding	22	36281280	36388010	-1
ENSG00000100346	4.22344	1.10503e-05	CACNA1I	protein_coding	22	39570753	39689735	1
ENSG00000100347	-0.374063	0.000634206	SAMM50	protein_coding	22	43955442	44010531	1
ENSG00000100348	-0.0434263	0.808263	TXN2	protein_coding	22	36467046	36481640	-1
ENSG00000100350	-0.843784	3.69728e-11	FOXRED2	protein_coding	22	36487190	36507221	-1
ENSG00000100353	0.479052	4.6716e-06	EIF3D	protein_coding	22	36510855	36529184	-1
ENSG00000100354	-0.148749	0.411775	TNRC6B	protein_coding	22	40044817	40335808	1
ENSG00000100359	-0.0497898	0.906429	SGSM3	protein_coding	22	40370591	40410289	1
ENSG00000100360	0.0450319	0.906756	IFT27	protein_coding	22	36758202	36776256	-1
ENSG00000100364	-0.602071	1.06438e-07	KIAA0930	protein_coding	22	45192244	45240894	-1
ENSG00000100372	-0.0963451	0.578525	SLC25A17	protein_coding	22	40769630	40819399	-1
ENSG00000100376	-0.0626311	0.798489	FAM118A	protein_coding	22	45308968	45341955	1
ENSG00000100379	-0.197499	0.411977	KCTD17	protein_coding	22	37051739	37063390	1
ENSG00000100380	-0.0401361	0.774644	ST13	protein_coding	22	40824535	40856639	-1
ENSG00000100385	0.0913888	0.766508	IL2RB	protein_coding	22	37118666	37175118	-1
ENSG00000100387	0.256034	0.0607432	RBX1	protein_coding	22	40951347	40973309	1
ENSG00000100393	-0.0126823	0.95055	EP300	protein_coding	22	41092592	41180077	1
ENSG00000100395	-0.284389	0.0105156	L3MBTL2	protein_coding	22	41205282	41231271	1
ENSG00000100399	-0.0523238	0.876737	CHADL	protein_coding	22	41229510	41240931	-1
ENSG00000100401	-0.453274	5.5524e-07	RANGAP1	protein_coding	22	41244779	41286187	-1
ENSG00000100403	-0.389099	6.1348e-05	ZC3H7B	protein_coding	22	41301525	41360147	1
ENSG00000100410	-0.308824	0.0104719	PHF5A	protein_coding	22	41459717	41468692	-1
ENSG00000100412	-0.297824	0.00515504	ACO2	protein_coding	22	41447830	41529273	1
ENSG00000100413	-0.0526342	0.771156	POLR3H	protein_coding	22	41525799	41544606	-1
ENSG00000100416	0.170435	0.208967	TRMU	protein_coding	22	46330875	46357340	1
ENSG00000100417	0.0332613	0.896617	PMM1	protein_coding	22	41576900	41589871	-1
ENSG00000100418	-0.279037	0.0247021	DESI1	protein_coding	22	41598028	41621043	-1
ENSG00000100422	-0.194838	0.134479	CERK	protein_coding	22	46684410	46738252	-1
ENSG00000100425	0.220577	0.0623511	BRD1	protein_coding	22	49773283	49827873	-1
ENSG00000100426	0.27474	0.0349612	ZBED4	protein_coding	22	49853844	49890080	1
ENSG00000100429	-0.0215604	0.961001	HDAC10	protein_coding	22	50245183	50251405	-1
ENSG00000100439	-0.578449	0.000130982	ABHD4	protein_coding	14	22598290	22612963	1
ENSG00000100441	-0.0762069	0.634812	KHNYN	protein_coding	14	24429286	24441843	1
ENSG00000100442	-0.0881747	0.608343	FKBP3	protein_coding	14	45115599	45135319	-1
ENSG00000100445	-0.145669	0.581855	SDR39U1	protein_coding	14	24439766	24442905	-1
ENSG00000100461	-0.178814	0.160262	RBM23	protein_coding	14	22893204	22919182	-1
ENSG00000100462	-0.261941	0.0186681	PRMT5	protein_coding	14	22920525	22929408	-1
ENSG00000100473	-0.117382	0.650896	COCH	protein_coding	14	30874514	30895065	1
ENSG00000100478	0.148195	0.639125	AP4S1	protein_coding	14	31025106	31130996	1
ENSG00000100479	-0.228457	0.251825	POLE2	protein_coding	14	49643555	49688422	-1
ENSG00000100483	-0.21456	0.350847	VCPKMT	protein_coding	14	50108632	50116600	-1
ENSG00000100485	0.0621404	0.791401	SOS2	protein_coding	14	50117130	50231578	-1
ENSG00000100490	-1.35794	0.00136893	CDKL1	protein_coding	14	50326265	50416461	-1
ENSG00000100503	0.0259923	0.920009	NIN	protein_coding	14	50719763	50831162	-1
ENSG00000100504	0.59215	1.12441e-07	PYGL	protein_coding	14	50857891	50944483	-1
ENSG00000100505	0.20028	0.581666	TRIM9	protein_coding	14	50975262	51096061	-1
ENSG00000100519	-0.263413	0.0224214	PSMC6	protein_coding	14	52707178	52728590	1
ENSG00000100522	0.144469	0.295698	GNPNAT1	protein_coding	14	52775193	52791668	-1
ENSG00000100523	-0.119708	0.468988	DDHD1	protein_coding	14	53036745	53153323	-1
[truncated: 17,109 more rows]
