# Supplementary material for: NF-κB is a central regulator of hypoxia-induced gene expression
Source: EMBO Rep. 2025 Nov 26;27(2):416–32. doi: 10.1038/s44319-025-00651-x (PMC12852801; doi:10.1038/s44319-025-00651-x)
Supplement: Supplementary file 7 — Source data Fig. 1 [file 44319_2025_651_MOESM7_ESM.zip › Figure 1/Figure 1 E volcano plot.xlsx]

## Sheet: 1E sicRel
ensembl_gene_id	log2FoldChange	FDR	external_gene_name	gene_biotype	chromosome_name	start_position	end_position	strand
ENSG00000000003	0.0260009	0.895223	TSPAN6	protein_coding	X	100627108	100639991	-1
ENSG00000000419	-0.202898	0.111412	DPM1	protein_coding	20	50934867	50959140	-1
ENSG00000000457	0.12275	0.60602	SCYL3	protein_coding	1	169849631	169894267	-1
ENSG00000000460	-0.114572	0.545602	C1orf112	protein_coding	1	169662007	169854080	1
ENSG00000000971	0.326834	0.000379159	CFH	protein_coding	1	196651754	196752476	1
ENSG00000001036	-0.114714	0.339388	FUCA2	protein_coding	6	143494812	143511720	-1
ENSG00000001084	0.0629997	0.721035	GCLC	protein_coding	6	53497341	53616970	-1
ENSG00000001167	0.117044	0.505818	NFYA	protein_coding	6	41072974	41102403	1
ENSG00000001460	-0.491909	0.0639505	STPG1	protein_coding	1	24356999	24416934	-1
ENSG00000001461	-0.0133266	0.945298	NIPAL3	protein_coding	1	24415802	24472976	1
ENSG00000001497	-0.529278	6.1869e-06	LAS1L	protein_coding	X	65438549	65534810	-1
ENSG00000001617	0.0185306	0.926955	SEMA3F	protein_coding	3	50155045	50189075	1
ENSG00000001629	0.27916	0.0136615	ANKIB1	protein_coding	7	92245974	92401383	1
ENSG00000001630	-0.314363	0.145571	CYP51A1	protein_coding	7	92084987	92134803	-1
ENSG00000001631	0.00834012	0.961326	KRIT1	protein_coding	7	92197498	92246166	-1
ENSG00000002016	-0.568753	0.00477052	RAD52	protein_coding	12	911736	990053	-1
ENSG00000002330	-0.133747	0.49099	BAD	protein_coding	11	64269830	64284704	-1
ENSG00000002549	-0.85832	2.10571e-10	LAP3	protein_coding	4	17577198	17607972	1
ENSG00000002586	0.429856	1.67461e-05	CD99	protein_coding	X	2691187	2741309	1
ENSG00000002587	0.183288	0.3277	HS3ST1	protein_coding	4	11393150	11429564	-1
ENSG00000002726	-0.0930588	0.789914	AOC1	protein_coding	7	150824627	150861504	1
ENSG00000002745	0.0515509	0.864461	WNT16	protein_coding	7	121325367	121341104	1
ENSG00000002746	-1.6578	0.00287583	HECW1	protein_coding	7	43112629	43566001	1
ENSG00000002822	-0.0752903	0.719	MAD1L1	protein_coding	7	1815793	2233243	-1
ENSG00000002834	0.0504499	0.77988	LASP1	protein_coding	17	38869859	38921770	1
ENSG00000002919	-0.154571	0.366112	SNX11	protein_coding	17	48103357	48123601	1
ENSG00000002933	-0.201964	0.427757	TMEM176A	protein_coding	7	150800403	150805118	1
ENSG00000003056	0.104037	0.409282	M6PR	protein_coding	12	8940361	8949761	-1
ENSG00000003096	-0.653908	3.0239e-11	KLHL13	protein_coding	X	117897813	118117340	-1
ENSG00000003137	-1.26397	0.000140361	CYP26B1	protein_coding	2	72129238	72147862	-1
ENSG00000003147	-0.43301	0.156876	ICA1	protein_coding	7	8113184	8262687	-1
ENSG00000003249	0.51332	0.000696042	DBNDD1	protein_coding	16	90004871	90019890	-1
ENSG00000003393	-0.196037	0.218323	ALS2	protein_coding	2	201700267	201782112	-1
ENSG00000003400	-0.43547	0.155535	CASP10	protein_coding	2	201182872	201229428	1
ENSG00000003402	-0.304849	0.0234622	CFLAR	protein_coding	2	201116154	201176687	1
ENSG00000003436	0.274949	0.0383347	TFPI	protein_coding	2	187464230	187565760	-1
ENSG00000003509	0.0909305	0.622022	NDUFAF7	protein_coding	2	37231631	37253403	1
ENSG00000003756	-0.164393	0.223099	RBM5	protein_coding	3	50088919	50119021	1
ENSG00000003987	0.109159	0.748683	MTMR7	protein_coding	8	17296794	17413528	-1
ENSG00000003989	-0.299658	0.204762	SLC7A2	protein_coding	8	17497088	17570573	1
ENSG00000004059	-0.045016	0.784137	ARF5	protein_coding	7	127588386	127591700	1
ENSG00000004139	-0.0209216	0.950904	SARM1	protein_coding	17	28364356	28404049	1
ENSG00000004142	-0.339534	0.00118933	POLDIP2	protein_coding	17	28346633	28357527	-1
ENSG00000004399	1.44402	1.49981e-50	PLXND1	protein_coding	3	129555214	129606676	-1
ENSG00000004455	0.834204	1.63545e-11	AK2	protein_coding	1	33007986	33080996	-1
ENSG00000004478	0.17479	0.134732	FKBP4	protein_coding	12	2794970	2805423	1
ENSG00000004487	0.417629	0.000193804	KDM1A	protein_coding	1	23019443	23083689	1
ENSG00000004534	-0.332024	0.0291676	RBM6	protein_coding	3	49940007	50100045	1
ENSG00000004660	-0.910191	1.42948e-11	CAMKK1	protein_coding	17	3860315	3894891	-1
ENSG00000004700	-0.0835489	0.599681	RECQL	protein_coding	12	21468910	21501669	-1
ENSG00000004766	-0.462515	0.000416623	VPS50	protein_coding	7	93232340	93361123	1
ENSG00000004776	0.0887586	0.707027	HSPB6	protein_coding	19	35754566	35758079	-1
ENSG00000004777	-0.559695	0.0664413	ARHGAP33	protein_coding	19	35774532	35788822	1
ENSG00000004779	-0.4563	0.000460538	NDUFAB1	protein_coding	16	23581014	23596316	-1
ENSG00000004799	-0.256202	0.0740393	PDK4	protein_coding	7	95583499	95596516	-1
ENSG00000004838	-0.292593	0.329495	ZMYND10	protein_coding	3	50341110	50345732	-1
ENSG00000004864	-0.287718	0.00843097	SLC25A13	protein_coding	7	96120220	96322147	-1
ENSG00000004866	-0.0899627	0.589494	ST7	protein_coding	7	116953238	117230176	1
ENSG00000004897	-0.272779	0.0077631	CDC27	protein_coding	17	47117703	47189422	-1
ENSG00000004961	-0.195903	0.168963	HCCS	protein_coding	X	11111301	11123086	1
ENSG00000004975	0.201495	0.0907443	DVL2	protein_coding	17	7225342	7234517	-1
ENSG00000005007	-0.177864	0.160402	UPF1	protein_coding	19	18831959	18868230	1
ENSG00000005020	-0.128483	0.531045	SKAP2	protein_coding	7	26667068	26995239	-1
ENSG00000005022	0.0324639	0.844854	SLC25A5	protein_coding	X	119468422	119471396	1
ENSG00000005059	-0.370401	0.0204615	MCUB	protein_coding	4	109560209	109688719	1
ENSG00000005073	-0.245726	0.216483	HOXA11	protein_coding	7	27181157	27185232	-1
ENSG00000005075	-0.265368	0.0940318	POLR2J	protein_coding	7	102473128	102478922	-1
ENSG00000005100	-0.0356145	0.810787	DHX33	protein_coding	17	5440917	5468982	-1
ENSG00000005102	-0.157019	0.503805	MEOX1	protein_coding	17	43640389	43661922	-1
ENSG00000005108	0.700728	0.0732855	THSD7A	protein_coding	7	11370365	11832198	-1
ENSG00000005156	-0.688291	2.53551e-07	LIG3	protein_coding	17	34980512	35009743	1
ENSG00000005175	-0.50023	4.18056e-06	RPAP3	protein_coding	12	47661249	47706030	-1
ENSG00000005189	-0.704214	8.47213e-05	REXO5	protein_coding	16	20806429	20849665	1
ENSG00000005194	-0.279778	0.0188918	CIAPIN1	protein_coding	16	57428187	57447420	-1
ENSG00000005206	0.0791206	0.673216	SPPL2B	protein_coding	19	2328615	2355095	1
ENSG00000005238	-0.283496	0.136297	ATOSB	protein_coding	9	35104112	35116341	-1
ENSG00000005243	-0.767827	0.000388612	COPZ2	protein_coding	17	48026167	48038030	-1
ENSG00000005249	-0.0312976	0.930848	PRKAR2B	protein_coding	7	107044705	107161811	1
ENSG00000005302	-0.135774	0.38085	MSL3	protein_coding	X	11758159	11775772	1
ENSG00000005339	0.318226	0.00447651	CREBBP	protein_coding	16	3725054	3880713	-1
ENSG00000005379	-0.0985667	0.749451	TSPOAP1	protein_coding	17	58301228	58328795	-1
ENSG00000005421	-0.0137168	0.958905	PON1	protein_coding	7	95297676	95324532	-1
ENSG00000005436	-0.362072	0.0252168	GCFC2	protein_coding	2	75652000	75710985	-1
ENSG00000005448	1.53095	2.59028e-41	WDR54	protein_coding	2	74421678	74425755	1
ENSG00000005469	-1.13755	2.7244e-06	CROT	protein_coding	7	87345664	87399794	1
ENSG00000005483	0.672276	1.81207e-11	KMT2E	protein_coding	7	104940943	105115019	1
ENSG00000005486	-0.469434	0.000124068	RHBDD2	protein_coding	7	75842602	75888926	1
ENSG00000005700	-0.212624	0.117078	IBTK	protein_coding	6	82169986	82247754	-1
ENSG00000005801	-0.21164	0.191362	ZNF195	protein_coding	11	3339261	3379222	-1
ENSG00000005810	0.686783	9.0036e-08	MYCBP2	protein_coding	13	77042474	77327094	-1
ENSG00000005812	0.331148	0.00282272	FBXL3	protein_coding	13	76992598	77027195	-1
ENSG00000005882	-0.319106	0.0623915	PDK2	protein_coding	17	50094737	50112152	1
ENSG00000005884	0.0725867	0.605008	ITGA3	protein_coding	17	50055968	50090481	1
ENSG00000005889	-0.242804	0.0341046	ZFX	protein_coding	X	24149173	24216255	1
ENSG00000005893	-0.120694	0.36714	LAMP2	protein_coding	X	120426148	120469365	-1
ENSG00000005961	1.5301	4.14375e-05	ITGA2B	protein_coding	17	44372180	44389649	-1
ENSG00000005981	0.0404304	0.87486	ASB4	protein_coding	7	95478444	95540233	1
ENSG00000006007	0.155251	0.245652	GDE1	protein_coding	16	19501693	19522123	-1
ENSG00000006015	-0.213008	0.257885	REX1BD	protein_coding	19	18588685	18592337	1
ENSG00000006016	0.243891	0.0488818	CRLF1	protein_coding	19	18572220	18607741	-1
ENSG00000006025	-0.250229	0.385382	OSBPL7	protein_coding	17	47807372	47821803	-1
ENSG00000006047	1.14635	0.0331794	YBX2	protein_coding	17	7288263	7294639	-1
ENSG00000006062	-0.0128779	0.957359	MAP3K14	protein_coding	17	45263119	45317029	-1
ENSG00000006071	-1.0091	0.0318096	ABCC8	protein_coding	11	17392498	17476894	-1
ENSG00000006118	0.31216	0.00243957	TMEM132A	protein_coding	11	60924460	60937159	1
ENSG00000006125	0.147502	0.179357	AP2B1	protein_coding	17	35578046	35726413	1
ENSG00000006194	-0.0279817	0.880422	ZNF263	protein_coding	16	3283283	3301401	1
ENSG00000006282	-0.503745	8.22474e-06	SPATA20	protein_coding	17	50543058	50555852	1
ENSG00000006283	1.46224	1.53439e-11	CACNA1G	protein_coding	17	50560715	50627474	1
ENSG00000006327	-0.15139	0.293648	TNFRSF12A	protein_coding	16	3018445	3022383	1
ENSG00000006377	-0.651614	0.00955428	DLX6	protein_coding	7	97005553	97011040	1
ENSG00000006432	0.953373	3.49477e-13	MAP3K9	protein_coding	14	70722526	70809534	-1
ENSG00000006451	-0.0880749	0.543636	RALA	protein_coding	7	39623565	39708120	1
ENSG00000006453	0.345505	0.00281615	BAIAP2L1	protein_coding	7	98291650	98401090	-1
ENSG00000006459	1.76216	4.25683e-17	KDM7A	protein_coding	7	140084746	140176983	-1
ENSG00000006468	0.139958	0.596168	ETV1	protein_coding	7	13891229	13991425	-1
ENSG00000006530	-0.246294	0.141535	AGK	protein_coding	7	141551278	141655244	1
ENSG00000006534	-0.779327	2.72082e-18	ALDH3B1	protein_coding	11	68008578	68029282	1
ENSG00000006576	-0.599807	9.05798e-07	PHTF2	protein_coding	7	77798773	77957503	1
ENSG00000006607	-0.221117	0.125303	FARP2	protein_coding	2	241356285	241494841	1
ENSG00000006611	-1.10166	3.45751e-13	USH1C	protein_coding	11	17493895	17544416	-1
ENSG00000006625	-0.134616	0.399507	GGCT	protein_coding	7	30496621	30504841	-1
ENSG00000006634	-0.300955	0.0166083	DBF4	protein_coding	7	87876216	87909553	1
ENSG00000006638	-0.197985	0.381631	TBXA2R	protein_coding	19	3594507	3606875	-1
ENSG00000006652	0.326577	0.000786115	IFRD1	protein_coding	7	112422887	112481017	1
ENSG00000006695	-0.166719	0.289242	COX10	protein_coding	17	14069490	14231736	1
ENSG00000006704	-0.411852	0.000181621	GTF2IRD1	protein_coding	7	74453790	74602605	1
ENSG00000006712	-0.139119	0.256474	PAF1	protein_coding	19	39385629	39391154	-1
ENSG00000006715	-0.052481	0.761283	VPS41	protein_coding	7	38722974	38932394	-1
ENSG00000006740	-0.045127	0.838964	ARHGAP44	protein_coding	17	12789498	12991643	1
ENSG00000006744	-0.514914	2.59374e-08	ELAC2	protein_coding	17	12991612	13018065	-1
ENSG00000006747	0.094341	0.748855	SCIN	protein_coding	7	12570577	12660182	1
ENSG00000006757	-0.207193	0.272302	PNPLA4	protein_coding	X	7898247	7927739	-1
ENSG00000006831	0.187894	0.0682087	ADIPOR2	protein_coding	12	1688574	1788674	1
ENSG00000006837	-0.0441108	0.897748	CDKL3	protein_coding	5	134286350	134371047	-1
ENSG00000007038	0.260235	0.00657725	PRSS21	protein_coding	16	2817180	2826304	1
ENSG00000007047	0.108563	0.554427	MARK4	protein_coding	19	45079288	45305284	1
ENSG00000007062	0.791076	0.0641905	PROM1	protein_coding	4	15963076	16084378	-1
ENSG00000007080	-0.0251517	0.893467	CCDC124	protein_coding	19	17933015	17943991	1
ENSG00000007168	-0.188721	0.064398	PAFAH1B1	protein_coding	17	2593210	2685615	1
ENSG00000007202	0.491042	3.47771e-08	BLTP2	protein_coding	17	28614446	28645454	-1
ENSG00000007237	-1.41663	6.30453e-10	GAS7	protein_coding	17	9910606	10198606	-1
ENSG00000007255	-0.32158	0.315603	TRAPPC6A	protein_coding	19	45162928	45178237	-1
ENSG00000007264	4.3172	2.06788e-05	MATK	protein_coding	19	3777970	3802129	-1
ENSG00000007341	-0.259014	0.089878	ST7L	protein_coding	1	112523514	112620825	-1
ENSG00000007372	-0.457083	0.00782825	PAX6	protein_coding	11	31784779	31817961	-1
ENSG00000007376	0.187563	0.16602	RPUSD1	protein_coding	16	784974	788397	-1
ENSG00000007384	0.255228	0.128601	RHBDF1	protein_coding	16	58059	76355	-1
ENSG00000007392	0.00193908	0.994164	LUC7L	protein_coding	16	188969	229463	-1
ENSG00000007402	0.110285	0.653594	CACNA2D2	protein_coding	3	50362613	50504244	-1
ENSG00000007516	3.29523	1.89202e-39	BAIAP3	protein_coding	16	1333638	1349439	1
ENSG00000007520	-0.549803	3.21407e-05	TSR3	protein_coding	16	1349240	1351878	-1
ENSG00000007541	-0.108283	0.49516	PIGQ	protein_coding	16	566995	584109	1
ENSG00000007545	0.270005	0.0760125	CRAMP1	protein_coding	16	1612337	1677908	1
ENSG00000007866	0.000933043	0.997469	TEAD3	protein_coding	6	35473597	35497079	-1
ENSG00000007923	-0.0426438	0.789941	DNAJC11	protein_coding	1	6634168	6701924	-1
ENSG00000007944	0.918832	3.29399e-12	MYLIP	protein_coding	6	16129086	16148248	1
ENSG00000007952	0.0610558	0.86531	NOX1	protein_coding	X	100843324	100874359	-1
ENSG00000007968	-0.398126	0.0113807	E2F2	protein_coding	1	23506438	23531233	-1
ENSG00000008018	-0.332976	0.000306032	PSMB1	protein_coding	6	170535120	170553307	-1
ENSG00000008083	0.819897	5.11551e-12	JARID2	protein_coding	6	15246069	15522042	1
ENSG00000008086	0.126284	0.516053	CDKL5	protein_coding	X	18425583	18653629	1
ENSG00000008128	-0.369859	0.245279	CDK11A	protein_coding	1	1702379	1724357	-1
ENSG00000008130	0.172083	0.0724864	NADK	protein_coding	1	1751232	1780457	-1
ENSG00000008256	0.0525681	0.79704	CYTH3	protein_coding	7	6161779	6272644	-1
ENSG00000008277	0.279323	0.125318	ADAM22	protein_coding	7	87934143	88202889	1
ENSG00000008282	-0.477693	9.81318e-06	SYPL1	protein_coding	7	106090505	106112589	-1
ENSG00000008283	-0.387879	0.00132259	CYB561	protein_coding	17	63432304	63446354	-1
ENSG00000008294	0.15271	0.178384	SPAG9	protein_coding	17	50962174	51120868	-1
ENSG00000008300	0.367105	0.00157035	CELSR3	protein_coding	3	48636463	48662886	-1
ENSG00000008311	-0.0999814	0.729114	AASS	protein_coding	7	122064583	122144308	-1
ENSG00000008323	-0.10191	0.621958	PLEKHG6	protein_coding	12	6310436	6328506	1
ENSG00000008324	-0.264302	0.150064	SS18L2	protein_coding	3	42581840	42596934	1
ENSG00000008382	-0.181063	0.545602	MPND	protein_coding	19	4343527	4360086	1
ENSG00000008394	-0.520116	1.09027e-07	MGST1	protein_coding	12	16347142	16609259	1
ENSG00000008405	-0.230385	0.0860335	CRY1	protein_coding	12	106991364	107093549	-1
ENSG00000008441	1.1149	3.53142e-27	NFIX	protein_coding	19	12995475	13098796	1
ENSG00000008513	1.0451	3.18082e-28	ST3GAL1	protein_coding	8	133454848	133571926	-1
ENSG00000008516	0.125958	0.578747	MMP25	protein_coding	16	3046062	3060726	1
ENSG00000008517	0.385713	0.122045	IL32	protein_coding	16	3065297	3082192	1
ENSG00000008710	0.640101	3.68774e-07	PKD1	protein_coding	16	2088708	2135898	-1
ENSG00000008735	0.220939	0.49452	MAPK8IP2	protein_coding	22	50600793	50613981	1
ENSG00000008838	-0.321693	0.00173517	MED24	protein_coding	17	40019097	40061215	-1
ENSG00000008853	0.330669	0.0120951	RHOBTB2	protein_coding	8	22987417	23020509	1
ENSG00000008869	0.257512	0.0461942	HEATR5B	protein_coding	2	36968383	37084372	-1
ENSG00000008952	-0.164882	0.181753	SEC62	protein_coding	3	169966635	169998373	1
ENSG00000008988	0.309022	0.00291684	RPS20	protein_coding	8	56067254	56074510	-1
ENSG00000009307	0.0493654	0.754908	CSDE1	protein_coding	1	114716913	114758676	-1
ENSG00000009335	0.0880208	0.51039	UBE3C	protein_coding	7	157138926	157269370	1
ENSG00000009413	-0.113452	0.574556	REV3L	protein_coding	6	111299028	111483715	-1
ENSG00000009694	0.27955	0.361498	TENM1	protein_coding	X	124375903	125204312	-1
ENSG00000009724	-0.160618	0.626078	MASP2	protein_coding	1	11022009	11047239	-1
ENSG00000009780	-0.327083	0.140876	FAM76A	protein_coding	1	27725961	27763116	1
ENSG00000009830	-0.309016	0.0350906	POMT2	protein_coding	14	77274956	77320883	-1
ENSG00000009844	-0.306573	0.0132149	VTA1	protein_coding	6	142147162	142224685	1
ENSG00000009950	-0.275585	0.384433	MLXIPL	protein_coding	7	73593194	73624543	-1
ENSG00000009954	0.0472175	0.695064	BAZ1B	protein_coding	7	73440406	73522293	-1
ENSG00000010017	0.167255	0.140276	RANBP9	protein_coding	6	13621498	13711835	-1
ENSG00000010072	-0.274966	0.093334	SPRTN	protein_coding	1	231337104	231355023	1
ENSG00000010165	-0.137339	0.324307	METTL13	protein_coding	1	171781660	171814023	1
ENSG00000010219	0.00820628	0.982102	DYRK4	protein_coding	12	4562208	4615302	1
ENSG00000010244	-0.168864	0.105632	ZNF207	protein_coding	17	32350132	32381885	1
ENSG00000010256	0.184634	0.116058	UQCRC1	protein_coding	3	48599002	48610976	-1
ENSG00000010270	-1.18414	2.92719e-19	STARD3NL	protein_coding	7	38178245	38230670	1
ENSG00000010278	-0.388372	0.00229048	CD9	protein_coding	12	6199715	6238271	1
ENSG00000010292	-0.110756	0.39321	NCAPD2	protein_coding	12	6493356	6531955	1
ENSG00000010295	-0.137548	0.534961	IFFO1	protein_coding	12	6538961	6556073	-1
ENSG00000010310	0.959792	0.0345556	GIPR	protein_coding	19	45668221	45683722	1
ENSG00000010318	-0.443401	0.160846	PHF7	protein_coding	3	52410660	52423641	1
ENSG00000010319	-0.0105162	0.974737	SEMA3G	protein_coding	3	52433035	52445103	-1
ENSG00000010322	0.231928	0.0771743	NISCH	protein_coding	3	52455118	52493068	1
ENSG00000010327	0.335523	0.114105	STAB1	protein_coding	3	52495338	52524495	1
ENSG00000010361	-0.288463	0.133264	FUZ	protein_coding	19	49806866	49817376	-1
ENSG00000010404	0.162564	0.338555	IDS	protein_coding	X	149476988	149521096	-1
ENSG00000010539	0.0327931	0.895748	ZNF200	protein_coding	16	3222325	3236221	-1
ENSG00000010610	0.404605	0.196175	CD4	protein_coding	12	6786858	6820799	1
ENSG00000010626	-0.13531	0.588006	LRRC23	protein_coding	12	6873569	6914241	1
ENSG00000010704	0.310223	0.0523576	HFE	protein_coding	6	26087281	26098343	1
ENSG00000010803	-0.0856477	0.612353	SCMH1	protein_coding	1	41027202	41242306	-1
ENSG00000010810	0.464823	0.00477736	FYN	protein_coding	6	111660332	111873452	-1
ENSG00000010818	1.36293	1.76818e-26	HIVEP2	protein_coding	6	142751469	142956698	-1
ENSG00000011007	-0.252358	0.0171496	ELOA	protein_coding	1	23743448	23762059	1
ENSG00000011009	0.0894411	0.546463	LYPLA2	protein_coding	1	23791145	23795539	1
ENSG00000011021	-0.253713	0.125678	CLCN6	protein_coding	1	11806096	11848079	1
ENSG00000011028	0.0764796	0.602392	MRC2	protein_coding	17	62627670	62693597	1
ENSG00000011052	-0.123171	0.714242	NME1-NME2	protein_coding	17	51153590	51171744	1
ENSG00000011083	-0.108224	0.625899	SLC6A7	protein_coding	5	150190062	150222788	1
ENSG00000011105	0.261511	0.0595506	TSPAN9	protein_coding	12	3077355	3286564	1
ENSG00000011114	0.0277556	0.891695	BTBD7	protein_coding	14	93237550	93333092	-1
ENSG00000011132	0.0579631	0.823808	APBA3	protein_coding	19	3750772	3761692	-1
ENSG00000011143	-0.458959	0.0080696	MKS1	protein_coding	17	58205441	58219605	-1
ENSG00000011198	-0.496602	0.000952842	ABHD5	protein_coding	3	43690108	43734371	1
ENSG00000011201	0.552144	7.6876e-08	ANOS1	protein_coding	X	8528874	8732137	-1
ENSG00000011243	0.190906	0.167901	AKAP8L	protein_coding	19	15380050	15419141	-1
ENSG00000011258	0.41215	0.00324009	MBTD1	protein_coding	17	51177425	51260163	-1
ENSG00000011260	-0.217562	0.0760468	UTP18	protein_coding	17	51260546	51297936	1
ENSG00000011275	0.258703	0.0231667	RNF216	protein_coding	7	5620047	5781696	-1
ENSG00000011295	0.0361391	0.831929	TTC19	protein_coding	17	15999784	16045015	1
ENSG00000011304	0.121281	0.200322	PTBP1	protein_coding	19	797075	812327	1
ENSG00000011332	0.00661017	0.987141	DPF1	protein_coding	19	38211006	38229714	-1
ENSG00000011347	3.19673	4.08733e-47	SYT7	protein_coding	11	61513714	61581148	-1
ENSG00000011376	-0.404185	0.00134299	LARS2	protein_coding	3	45388561	45554726	1
ENSG00000011405	0.153153	0.168594	PIK3C2A	protein_coding	11	17077730	17207986	-1
ENSG00000011422	0.490443	0.000270702	PLAUR	protein_coding	19	43646095	43670547	-1
ENSG00000011426	-0.350411	0.00034187	ANLN	protein_coding	7	36389821	36453791	1
ENSG00000011451	0.0236595	0.896255	WIZ	protein_coding	19	15419978	15449956	-1
ENSG00000011454	0.139024	0.357164	RABGAP1	protein_coding	9	122940833	123104866	1
ENSG00000011465	1.41168	5.96169e-35	DCN	protein_coding	12	91140484	91183217	-1
ENSG00000011478	0.347709	0.0251009	QPCTL	protein_coding	19	45692403	45703989	1
ENSG00000011485	-0.145526	0.167901	PPP5C	protein_coding	19	46347087	46392981	1
ENSG00000011523	0.101264	0.682366	CEP68	protein_coding	2	65056354	65087004	1
ENSG00000011566	-0.218293	0.17065	MAP4K3	protein_coding	2	39249266	39437301	-1
ENSG00000011638	0.236274	0.331128	LDAF1	protein_coding	16	21158377	21180616	1
ENSG00000011677	0.207807	0.252274	GABRA3	protein_coding	X	152166234	152451315	-1
ENSG00000012048	-0.0320603	0.856153	BRCA1	protein_coding	17	43044295	43170245	-1
ENSG00000012061	-0.0938823	0.575417	ERCC1	protein_coding	19	45407334	45478828	-1
ENSG00000012171	-0.228433	0.0252168	SEMA3B	protein_coding	3	50267558	50277546	1
ENSG00000012174	-0.949596	1.00994e-14	MBTPS2	protein_coding	X	21839617	21885423	1
ENSG00000012211	0.428978	0.0229316	PRICKLE3	protein_coding	X	49174802	49186528	-1
ENSG00000012232	-0.0124215	0.949855	EXTL3	protein_coding	8	28600469	28756561	1
ENSG00000012660	-0.41522	1.15875e-05	ELOVL5	protein_coding	6	53267398	53349179	-1
ENSG00000012779	0.201266	0.315377	ALOX5	protein_coding	10	45374176	45446119	1
ENSG00000012822	0.632392	6.60493e-06	CALCOCO1	protein_coding	12	53708517	53727745	-1
ENSG00000012963	0.0956981	0.521253	UBR7	protein_coding	14	93207241	93229215	1
ENSG00000012983	0.0662684	0.636985	MAP4K5	protein_coding	14	50418501	50561126	-1
ENSG00000013016	-0.52647	0.100992	EHD3	protein_coding	2	31234152	31269451	1
ENSG00000013275	-0.158232	0.192489	PSMC4	protein_coding	19	39971165	39981764	1
ENSG00000013288	0.266938	0.0289144	MAN2B2	protein_coding	4	6575189	6623362	1
ENSG00000013297	0.439159	0.147931	CLDN11	protein_coding	3	170418868	170454733	1
ENSG00000013306	0.0801602	0.54854	SLC25A39	protein_coding	17	44319625	44324870	-1
ENSG00000013364	-0.374004	0.0157656	MVP	protein_coding	16	29820394	29848039	1
ENSG00000013374	-0.341949	0.00477736	NUB1	protein_coding	7	151341772	151378449	1
ENSG00000013375	-0.166156	0.229448	PGM3	protein_coding	6	83147324	83193936	-1
ENSG00000013392	0.13296	0.558174	RWDD2A	protein_coding	6	83193357	83198935	1
ENSG00000013441	0.853433	3.76867e-09	CLK1	protein_coding	2	200853009	200864691	-1
ENSG00000013503	-0.440054	0.00487479	POLR3B	protein_coding	12	106357748	106510198	1
ENSG00000013523	-0.330495	0.0839408	ANGEL1	protein_coding	14	76786009	76826246	-1
ENSG00000013561	-0.751968	1.3705e-08	RNF14	protein_coding	5	141958328	141990292	1
ENSG00000013563	0.130103	0.485408	DNASE1L1	protein_coding	X	154401236	154412112	-1
ENSG00000013573	0.0643044	0.751074	DDX11	protein_coding	12	31073860	31104799	1
ENSG00000013583	0.0983984	0.520374	HEBP1	protein_coding	12	12974870	13000265	-1
ENSG00000013588	1.88403	1.71552e-65	GPRC5A	protein_coding	12	12891559	12917937	1
ENSG00000013619	-0.306081	0.111119	MAMLD1	protein_coding	X	150361422	150514178	1
ENSG00000013810	-0.192901	0.0597433	TACC3	protein_coding	4	1712858	1745171	1
ENSG00000014123	-0.855152	5.28978e-09	UFL1	protein_coding	6	96521595	96555276	1
ENSG00000014138	-0.197047	0.12896	POLA2	protein_coding	11	65261913	65305959	1
ENSG00000014164	-0.208032	0.140704	ZC3H3	protein_coding	8	143437659	143541447	-1
ENSG00000014216	0.00579776	0.980802	CAPN1	protein_coding	11	65180566	65212006	1
ENSG00000014641	-0.159185	0.16288	MDH1	protein_coding	2	63588609	63607197	1
ENSG00000014824	0.252005	0.0272145	SLC30A9	protein_coding	4	41990502	42090461	1
ENSG00000014914	0.291749	0.154139	MTMR11	protein_coding	1	149928651	149936879	-1
ENSG00000014919	0.0196005	0.921332	COX15	protein_coding	10	99710868	99732127	-1
ENSG00000015133	0.508211	0.00122706	CCDC88C	protein_coding	14	91271323	91417844	-1
ENSG00000015153	-0.245048	0.179051	YAF2	protein_coding	12	42157104	42238349	-1
ENSG00000015171	-0.306588	0.0152305	ZMYND11	protein_coding	10	130088	254637	1
ENSG00000015285	0.189197	0.37147	WAS	protein_coding	X	48676596	48691431	1
ENSG00000015475	0.456966	0.00061522	BID	protein_coding	22	17734138	17774770	-1
ENSG00000015479	-0.34211	0.241647	MATR3	protein_coding	5	139293674	139331677	1
ENSG00000015532	0.157398	0.295631	XYLT2	protein_coding	17	50346126	50363138	1
ENSG00000015676	-0.148653	0.286603	NUDCD3	protein_coding	7	44379119	44490658	-1
ENSG00000016082	0.0926824	0.699061	ISL1	protein_coding	5	51383448	51394730	1
ENSG00000016391	-0.531467	0.0425767	CHDH	protein_coding	3	53812335	53846419	-1
ENSG00000016402	0.0194024	0.943655	IL20RA	protein_coding	6	136999971	137045180	-1
ENSG00000016864	0.0399998	0.798426	GLT8D1	protein_coding	3	52694486	52706032	-1
ENSG00000017260	0.658472	9.61698e-09	ATP2C1	protein_coding	3	130850595	131016712	1
ENSG00000017427	-0.1396	0.67467	IGF1	protein_coding	12	102395874	102481744	-1
ENSG00000017483	0.309786	0.00116083	SLC38A5	protein_coding	X	48458537	48470260	-1
ENSG00000017797	-0.0934797	0.472164	RALBP1	protein_coding	18	9475009	9538114	1
ENSG00000018189	-0.280465	0.203201	RUFY3	protein_coding	4	70704204	70808619	1
ENSG00000018236	-0.371347	0.14962	CNTN1	protein_coding	12	40692439	41072415	1
ENSG00000018280	1.04919	0.0295324	SLC11A1	protein_coding	2	218382029	218396894	1
ENSG00000018408	0.0836143	0.523251	WWTR1	protein_coding	3	149517235	149736714	-1
ENSG00000018510	-0.459282	9.86603e-05	AGPS	protein_coding	2	177392746	177567024	1
ENSG00000018610	-0.432345	0.00152416	STEEP1	protein_coding	X	119538149	119565409	-1
ENSG00000018699	-0.888993	7.5809e-06	TTC27	protein_coding	2	32628032	32821051	1
ENSG00000019144	-0.217281	0.458773	PHLDB1	protein_coding	11	118606440	118658031	1
ENSG00000019186	-1.43148	7.34496e-05	CYP24A1	protein_coding	20	54153446	54173986	-1
ENSG00000019485	-0.0927741	0.649929	PRDM11	protein_coding	11	45095806	45235110	1
ENSG00000019505	-0.0451494	0.900276	SYT13	protein_coding	11	45240302	45286341	-1
ENSG00000019549	1.62264	5.27663e-19	SNAI2	protein_coding	8	48917598	48921740	-1
ENSG00000019582	-0.146043	0.514124	CD74	protein_coding	5	150401637	150412969	-1
ENSG00000019991	0.295053	0.163097	HGF	protein_coding	7	81699010	81770438	-1
ENSG00000019995	0.447374	0.00473277	ZRANB1	protein_coding	10	124942123	124988189	1
ENSG00000020129	-0.222865	0.0582501	NCDN	protein_coding	1	35557473	35567274	1
ENSG00000020181	0.102163	0.749198	ADGRA2	protein_coding	8	37784191	37844896	1
ENSG00000020256	0.269266	0.0164081	ZFP64	protein_coding	20	52051663	52204308	-1
ENSG00000020426	-0.413686	0.012165	MNAT1	protein_coding	14	60734742	60969965	1
ENSG00000020577	0.835833	4.78688e-08	SAMD4A	protein_coding	14	54566117	54793315	1
ENSG00000020633	1.47488	1.04004e-26	RUNX3	protein_coding	1	24899511	24965121	-1
ENSG00000020922	-0.246415	0.0355246	MRE11	protein_coding	11	94415570	94493885	-1
ENSG00000021300	0.495354	0.101801	PLEKHB1	protein_coding	11	73646178	73662819	1
ENSG00000021355	0.0472357	0.783288	SERPINB1	protein_coding	6	2832332	2841959	-1
ENSG00000021574	-0.413821	0.00405275	SPAST	protein_coding	2	32063556	32157637	1
ENSG00000021645	0.485846	0.15787	NRXN3	protein_coding	14	78170373	79868291	1
ENSG00000021762	-1.09234	5.12328e-18	OSBPL5	protein_coding	11	3087107	3166739	-1
ENSG00000021776	-0.14661	0.236282	AQR	protein_coding	15	34851782	34969742	-1
ENSG00000021826	-0.794694	6.30176e-16	CPS1	protein_coding	2	210477682	210679107	1
ENSG00000022267	0.849457	1.46608e-20	FHL1	protein_coding	X	136146702	136211359	1
ENSG00000022277	-0.150143	0.207953	RTF2	protein_coding	20	56468585	56519449	1
ENSG00000022567	-0.34642	0.0762334	SLC45A4	protein_coding	8	141207166	141308305	-1
ENSG00000022840	0.0860867	0.537387	RNF10	protein_coding	12	120533480	120577588	1
ENSG00000022976	-0.504236	0.0626098	ZNF839	protein_coding	14	102317377	102342702	1
ENSG00000023041	0.0447254	0.740175	ZDHHC6	protein_coding	10	112424428	112447572	-1
ENSG00000023171	-0.573941	5.91507e-07	GRAMD1B	protein_coding	11	123358428	123627774	1
ENSG00000023191	0.11666	0.422615	RNH1	protein_coding	11	494512	507300	-1
ENSG00000023228	-0.156062	0.177222	NDUFS1	protein_coding	2	206114817	206159509	-1
ENSG00000023287	0.399448	0.000988853	RB1CC1	protein_coding	8	52622458	52745843	-1
ENSG00000023318	-0.07409	0.658706	ERP44	protein_coding	9	99979185	100099052	-1
ENSG00000023330	0.149787	0.339497	ALAS1	protein_coding	3	52198086	52214327	1
ENSG00000023445	0.573017	0.0104833	BIRC3	protein_coding	11	102317484	102339403	1
ENSG00000023516	0.340586	0.0112338	AKAP11	protein_coding	13	42272152	42323261	1
ENSG00000023572	-0.473804	0.00375087	GLRX2	protein_coding	1	193090866	193106114	-1
ENSG00000023608	-0.417821	0.0402707	SNAPC1	protein_coding	14	61762420	61796428	1
ENSG00000023697	-0.0719269	0.700572	DERA	protein_coding	12	15911302	16037381	1
ENSG00000023734	-0.150648	0.195708	STRAP	protein_coding	12	15882387	15903478	1
ENSG00000023839	0.0797054	0.823554	ABCC2	protein_coding	10	99782640	99852594	1
ENSG00000023892	0.148679	0.418457	DEF6	protein_coding	6	35297818	35321771	1
ENSG00000023902	0.687754	0.00195766	PLEKHO1	protein_coding	1	150149183	150164720	1
ENSG00000023909	-0.873376	2.57743e-13	GCLM	protein_coding	1	93885199	93909456	-1
ENSG00000024048	-0.220276	0.15235	UBR2	protein_coding	6	42564029	42693505	1
ENSG00000024422	0.972437	4.34644e-30	EHD2	protein_coding	19	47713422	47743134	1
ENSG00000024526	-0.747635	8.00334e-13	DEPDC1	protein_coding	1	68474152	68497221	-1
ENSG00000024862	0.221953	0.336555	CCDC28A	protein_coding	6	138773769	138793319	1
ENSG00000025039	4.00815	4.99267e-38	RRAGD	protein_coding	6	89364616	89412273	-1
ENSG00000025156	0.10033	0.642302	HSF2	protein_coding	6	122399551	122433119	1
ENSG00000025293	0.228736	0.134468	PHF20	protein_coding	20	35771974	35950370	1
ENSG00000025423	-0.269104	0.377454	HSD17B6	protein_coding	12	56752161	56787790	1
ENSG00000025434	-0.341693	0.0303576	NR1H3	protein_coding	11	47248300	47269033	1
ENSG00000025708	-0.526751	0.00337215	TYMP	protein_coding	22	50525752	50530032	-1
ENSG00000025770	-0.0436048	0.816374	NCAPH2	protein_coding	22	50508224	50524780	1
ENSG00000025772	-0.573816	9.31074e-09	TOMM34	protein_coding	20	44942130	44960397	-1
ENSG00000025796	0.349467	0.000952674	SEC63	protein_coding	6	107867756	107958208	-1
ENSG00000025800	-0.118957	0.326498	KPNA6	protein_coding	1	32108056	32176563	1
ENSG00000026025	0.708937	1.17611e-11	VIM	protein_coding	10	17228241	17237593	1
ENSG00000026036	-0.783857	0.0397308	RTEL1-TNFRSF6B	protein_coding	20	63659300	63698684	1
ENSG00000026103	0.152791	0.384099	FAS	protein_coding	10	88953813	89029605	1
ENSG00000026297	1.16646	2.62193e-20	RNASET2	protein_coding	6	166922113	166957191	-1
ENSG00000026508	0.725059	2.61582e-17	CD44	protein_coding	11	35138882	35232402	1
ENSG00000026559	-0.671931	7.93253e-05	KCNG1	protein_coding	20	51003656	51023107	-1
ENSG00000026652	0.333217	0.049712	AGPAT4	protein_coding	6	161129967	161274061	-1
ENSG00000026950	-0.195404	0.359641	BTN3A1	protein_coding	6	26402237	26415208	1
ENSG00000027001	-0.467754	0.0217602	MIPEP	protein_coding	13	23730189	23889400	-1
ENSG00000027075	0.313103	0.190563	PRKCH	protein_coding	14	61187559	61550976	1
ENSG00000027697	0.0485713	0.774292	IFNGR1	protein_coding	6	137197483	137219449	-1
ENSG00000027847	0.23204	0.147358	B4GALT7	protein_coding	5	177600132	177610330	1
ENSG00000027869	-0.0894509	0.798556	SH2D2A	protein_coding	1	156806243	156816848	-1
ENSG00000028116	-0.612026	0.000776299	VRK2	protein_coding	2	57907629	58159920	1
ENSG00000028137	1.2894	2.38368e-07	TNFRSF1B	protein_coding	1	12166991	12209228	1
ENSG00000028203	-0.197209	0.154918	VEZT	protein_coding	12	95217746	95302799	1
ENSG00000028310	-0.0297272	0.880988	BRD9	protein_coding	5	850291	892801	-1
ENSG00000028528	0.0485089	0.695981	SNX1	protein_coding	15	64094123	64146090	1
ENSG00000028839	-0.186965	0.268539	TBPL1	protein_coding	6	133952170	133990432	1
ENSG00000029153	-0.257367	0.104	BMAL2	protein_coding	12	27332836	27425289	1
ENSG00000029363	-0.151948	0.128956	BCLAF1	protein_coding	6	136256627	136289851	-1
ENSG00000029364	0.18064	0.139776	SLC39A9	protein_coding	14	69398015	69462390	1
ENSG00000029534	-0.133846	0.675391	ANK1	protein_coding	8	41653220	41896741	-1
ENSG00000029639	0.518235	0.00104323	TFB1M	protein_coding	6	155256134	155314493	-1
ENSG00000029725	-0.0459398	0.749189	RABEP1	protein_coding	17	5282265	5386340	1
ENSG00000029993	-0.632934	1.23788e-07	HMGB3	protein_coding	X	150980509	150990771	1
ENSG00000030066	-0.20245	0.022113	NUP160	protein_coding	11	47778087	47848555	-1
ENSG00000030110	-0.573422	0.000149388	BAK1	protein_coding	6	33572547	33580293	-1
ENSG00000030419	0.75694	0.00198201	IKZF2	protein_coding	2	212999691	213152427	-1
ENSG00000030582	0.50606	1.24254e-08	GRN	protein_coding	17	44345246	44353106	1
ENSG00000031003	-0.209753	0.116415	FAM13B	protein_coding	5	137937960	138051961	-1
ENSG00000031081	-0.19792	0.51306	ARHGAP31	protein_coding	3	119294383	119420714	1
ENSG00000031691	0.380233	0.00776693	CENPQ	protein_coding	6	49463370	49493107	1
ENSG00000031698	0.202214	0.199818	SARS1	protein_coding	1	109213918	109238182	1
ENSG00000031823	0.0801224	0.580049	RANBP3	protein_coding	19	5916139	5978142	-1
ENSG00000032219	0.278292	0.0991749	ARID4A	protein_coding	14	58298504	58373887	1
ENSG00000032389	-0.145976	0.393676	EIPR1	protein_coding	2	3188925	3377830	-1
ENSG00000032444	-0.0826938	0.702637	PNPLA6	protein_coding	19	7534004	7561764	1
ENSG00000032742	-0.526514	0.00623902	IFT88	protein_coding	13	20567138	20691444	1
ENSG00000033011	-0.380789	0.00153959	ALG1	protein_coding	16	5033702	5087379	1
ENSG00000033030	-0.188103	0.263199	ZCCHC8	protein_coding	12	122471600	122500932	-1
ENSG00000033050	-0.517812	0.00105262	ABCF2	protein_coding	7	151211484	151227205	-1
ENSG00000033100	0.249124	0.0519416	CHPF2	protein_coding	7	151232483	151240979	1
ENSG00000033122	0.92049	0.00380807	LRRC7	protein_coding	1	69567922	70151945	1
ENSG00000033170	-0.14525	0.558588	FUT8	protein_coding	14	65410592	65744121	1
ENSG00000033178	0.109259	0.420613	UBA6	protein_coding	4	67612652	67701155	-1
ENSG00000033327	0.586151	0.000465018	GAB2	protein_coding	11	78215293	78418348	-1
ENSG00000033627	0.117194	0.438818	ATP6V0A1	protein_coding	17	42458844	42522582	1
ENSG00000033800	0.141048	0.308026	PIAS1	protein_coding	15	68054309	68198603	1
ENSG00000033867	-0.560324	0.00016822	SLC4A7	protein_coding	3	27372721	27484420	-1
ENSG00000034152	0.158895	0.257754	MAP2K3	protein_coding	17	21284672	21315232	1
ENSG00000034510	0.750551	1.53899e-09	TMSB10	protein_coding	2	84905656	84906671	1
ENSG00000034533	-0.365187	0.130783	ASTE1	protein_coding	3	131013875	131027649	-1
ENSG00000034677	-0.222223	0.0286193	RNF19A	protein_coding	8	100257060	100336218	-1
ENSG00000034693	0.643647	3.3665e-06	PEX3	protein_coding	6	143450805	143490616	1
ENSG00000034713	-0.404847	0.00198526	GABARAPL2	protein_coding	16	75566375	75577881	1
ENSG00000035115	0.590102	0.000569798	SH3YL1	protein_coding	2	217730	266398	-1
ENSG00000035141	-0.492892	4.83697e-05	FAM136A	protein_coding	2	70295976	70302067	-1
ENSG00000035403	0.18342	0.192795	VCL	protein_coding	10	73995193	74121363	1
ENSG00000035499	-0.425214	0.00222195	DEPDC1B	protein_coding	5	60596912	60700190	-1
ENSG00000035664	0.400878	0.154139	DAPK2	protein_coding	15	63907036	64072033	-1
ENSG00000035681	-0.210076	0.123282	NSMAF	protein_coding	8	58583508	58659853	-1
ENSG00000035687	-0.310997	0.00370108	ADSS2	protein_coding	1	244408494	244451909	-1
ENSG00000035862	0.0578176	0.695511	TIMP2	protein_coding	17	78852977	78925387	-1
ENSG00000035928	0.195396	0.0692383	RFC1	protein_coding	4	39287456	39366375	-1
ENSG00000036054	-0.0831157	0.662388	TBC1D23	protein_coding	3	100260992	100325251	1
ENSG00000036257	0.0234581	0.891807	CUL3	protein_coding	2	224470150	224585397	-1
ENSG00000036549	0.212889	0.045075	ZZZ3	protein_coding	1	77562416	77683419	-1
ENSG00000036672	-1.24745	4.33579e-05	USP2	protein_coding	11	119355215	119381711	-1
ENSG00000037042	-0.136633	0.540764	TUBG2	protein_coding	17	42659284	42667006	1
ENSG00000037241	-0.636786	4.84043e-07	RPL26L1	protein_coding	5	172958729	172969771	1
ENSG00000037474	-0.00682297	0.955315	NSUN2	protein_coding	5	6599239	6633291	-1
ENSG00000037637	1.24178	5.44443e-35	FBXO42	protein_coding	1	16246840	16352480	-1
ENSG00000037749	-0.240076	0.0684764	MFAP3	protein_coding	5	154038959	154220478	1
ENSG00000037757	0.230666	0.125346	MRI1	protein_coding	19	13764522	13774282	1
ENSG00000037897	0.0393636	0.87525	METTL1	protein_coding	12	57768471	57772119	-1
ENSG00000037965	0.13873	0.681407	HOXC8	protein_coding	12	54008985	54012769	1
ENSG00000038002	0.0498836	0.826978	AGA	protein_coding	4	177430774	177442437	-1
ENSG00000038210	-0.220578	0.118882	PI4K2B	protein_coding	4	25160663	25279204	1
ENSG00000038219	0.174327	0.150142	BOD1L1	protein_coding	4	13568738	13627725	-1
ENSG00000038274	-0.469315	5.32524e-05	MAT2B	protein_coding	5	163503114	163519558	1
ENSG00000038295	0.726643	2.60281e-07	TLL1	protein_coding	4	165873237	166104457	1
ENSG00000038358	-0.0984418	0.494469	EDC4	protein_coding	16	67873052	67884499	1
ENSG00000038382	0.65008	8.02841e-14	TRIO	protein_coding	5	14143342	14532128	1
ENSG00000038427	3.2112	0.0252179	VCAN	protein_coding	5	83471618	83582303	1
ENSG00000038532	0.0381983	0.862475	CLEC16A	protein_coding	16	10944539	11182186	1
ENSG00000039068	0.159305	0.610916	CDH1	protein_coding	16	68737292	68835537	1
ENSG00000039123	-0.276228	0.0155899	MTREX	protein_coding	5	55307989	55425579	1
ENSG00000039139	-0.0263435	0.943469	DNAH5	protein_coding	5	13690328	14011818	-1
ENSG00000039319	-0.391582	0.00347235	ZFYVE16	protein_coding	5	80408013	80483379	1
ENSG00000039523	0.0592847	0.731129	RIPOR1	protein_coding	16	67518418	67546788	1
ENSG00000039560	-0.459964	6.23996e-05	RAI14	protein_coding	5	34656328	34832612	1
ENSG00000039600	0.313165	0.187146	SOX30	protein_coding	5	157625679	157671480	-1
ENSG00000039650	-0.147772	0.616072	PNKP	protein_coding	19	49859882	49878351	-1
ENSG00000040199	-0.682121	0.00034234	PHLPP2	protein_coding	16	71637835	71724701	-1
ENSG00000040275	-0.176873	0.153275	SPDL1	protein_coding	5	169583636	169604778	1
ENSG00000040341	0.140587	0.380897	STAU2	protein_coding	8	73420369	73747708	-1
ENSG00000040487	-0.146209	0.504264	SLC66A1	protein_coding	1	19312326	19329300	1
ENSG00000040531	0.00171131	0.994048	CTNS	protein_coding	17	3636459	3663103	1
ENSG00000040608	0.183013	0.474191	RTN4R	protein_coding	22	20241415	20283246	-1
ENSG00000040633	0.139858	0.31469	PHF23	protein_coding	17	7235029	7239722	-1
ENSG00000040933	-0.337557	0.0404449	INPP4A	protein_coding	2	98444854	98594392	1
ENSG00000041353	-0.305235	0.0950482	RAB27B	protein_coding	18	54717860	54895516	1
ENSG00000041357	-0.37421	6.86391e-05	PSMA4	protein_coding	15	78540405	78552417	1
ENSG00000041515	0.88779	0.00085972	MYO16	protein_coding	13	108596152	109208005	1
ENSG00000041802	-0.489838	3.92009e-05	LSG1	protein_coding	3	194640791	194672463	-1
ENSG00000041880	-0.058045	0.752444	PARP3	protein_coding	3	51942345	51948867	1
ENSG00000041982	1.48575	4.74966e-40	TNC	protein_coding	9	115019575	115118207	-1
ENSG00000041988	0.0367096	0.880725	THAP3	protein_coding	1	6624868	6635586	1
ENSG00000042088	-0.170281	0.351495	TDP1	protein_coding	14	89954939	90044764	1
ENSG00000042286	-0.0468989	0.809427	AIFM2	protein_coding	10	70098223	70132934	-1
ENSG00000042317	-0.0204935	0.953561	SPATA7	protein_coding	14	88384924	88470350	1
ENSG00000042429	-0.155654	0.456366	MED17	protein_coding	11	93784227	93814963	1
ENSG00000042445	-0.348714	0.00568994	RETSAT	protein_coding	2	85341955	85354531	-1
ENSG00000042493	-0.137839	0.338989	CAPG	protein_coding	2	85394753	85418432	-1
ENSG00000042753	-0.258366	0.0639451	AP2S1	protein_coding	19	46838136	46850846	-1
ENSG00000043093	-0.446613	0.000235774	DCUN1D1	protein_coding	3	182938074	182985953	-1
ENSG00000043143	-0.950124	9.55726e-11	JADE2	protein_coding	5	134524312	134583230	1
ENSG00000043355	0.368064	0.0357209	ZIC2	protein_coding	13	99981784	99986765	1
ENSG00000043514	0.533352	3.31963e-07	TRIT1	protein_coding	1	39838110	39883511	-1
ENSG00000044090	-0.178523	0.217935	CUL7	protein_coding	6	43037617	43053943	-1
ENSG00000044115	0.18071	0.0657485	CTNNA1	protein_coding	5	138610967	138935034	1
ENSG00000044446	-0.431543	0.0024314	PHKA2	protein_coding	X	18892298	18984114	-1
ENSG00000044459	-0.307207	0.0139864	CNTLN	protein_coding	9	17134982	17503923	1
ENSG00000044524	2.89029	7.15474e-78	EPHA3	protein_coding	3	89107621	89482134	1
ENSG00000044574	0.111199	0.421181	HSPA5	protein_coding	9	125234853	125241382	-1
ENSG00000046604	0.211814	0.0715751	DSG2	protein_coding	18	31498177	31549008	1
ENSG00000046647	0.034479	0.910716	GEMIN8	protein_coding	X	14006726	14029893	-1
ENSG00000046651	0.248726	0.0636082	OFD1	protein_coding	X	13734743	13777955	1
ENSG00000046653	0.459809	0.00366896	GPM6B	protein_coding	X	13770939	13938638	-1
ENSG00000047056	-0.228773	0.222346	WDR37	protein_coding	10	1049538	1160991	1
ENSG00000047188	-0.298145	0.0153668	YTHDC2	protein_coding	5	113513694	113595285	1
ENSG00000047230	-0.283541	0.0536528	CTPS2	protein_coding	X	16587999	16712936	-1
ENSG00000047249	-0.302013	0.0162792	ATP6V1H	protein_coding	8	53715543	53843558	-1
ENSG00000047315	-0.166174	0.108324	POLR2B	protein_coding	4	56977722	57031158	1
ENSG00000047346	0.0518575	0.784206	ATOSA	protein_coding	15	52581317	52709817	-1
ENSG00000047365	0.0898334	0.762386	ARAP2	protein_coding	4	35948221	36244514	-1
ENSG00000047410	0.2055	0.0384133	TPR	protein_coding	1	186311652	186375693	-1
ENSG00000047457	5.03944	2.33975e-13	CP	protein_coding	3	149162410	149221829	-1
ENSG00000047578	0.122467	0.491116	KATNIP	protein_coding	16	27550133	27780344	1
ENSG00000047579	-0.576845	0.00778742	DTNBP1	protein_coding	6	15522807	15663058	-1
ENSG00000047597	-0.0710207	0.8148	XK	protein_coding	X	37685791	37732130	1
ENSG00000047621	-0.292819	0.0646092	C12orf4	protein_coding	12	4487735	4538508	-1
ENSG00000047634	-0.183811	0.237233	SCML1	protein_coding	X	17737449	17754988	1
ENSG00000047644	-0.12376	0.476195	WWC3	protein_coding	X	10015254	10144474	1
ENSG00000047662	0.0705768	0.800359	FAM184B	protein_coding	4	17629306	17781621	-1
ENSG00000047849	0.164777	0.0919594	MAP4	protein_coding	3	47850690	48089272	-1
ENSG00000047932	-0.121688	0.405781	GOPC	protein_coding	6	117560269	117602542	-1
ENSG00000047936	-0.0877184	0.802787	ROS1	protein_coding	6	117287353	117425942	-1
ENSG00000048028	0.756456	5.63146e-10	USP28	protein_coding	11	113797874	113875572	-1
ENSG00000048052	0.948639	0.0120172	HDAC9	protein_coding	7	18086949	19002416	1
ENSG00000048140	-0.735417	2.21956e-07	TSPAN17	protein_coding	5	176647387	176659054	1
ENSG00000048162	-0.25274	0.0700964	NOP16	protein_coding	5	176383946	176388927	-1
ENSG00000048342	-0.560255	8.85532e-05	CC2D2A	protein_coding	4	15469865	15601552	1
ENSG00000048392	-0.697426	4.71943e-06	RRM2B	protein_coding	8	102204502	102238961	-1
ENSG00000048405	-0.0723147	0.712439	ZNF800	protein_coding	7	127346790	127431924	-1
ENSG00000048471	-0.404383	0.0208023	SNX29	protein_coding	16	11976734	12574287	1
ENSG00000048544	-0.370677	0.00290012	MRPS10	protein_coding	6	42206807	42217861	-1
ENSG00000048649	0.363672	0.000959268	RSF1	protein_coding	11	77660009	77820869	-1
ENSG00000048707	-0.0495586	0.791702	VPS13D	protein_coding	1	12230030	12512047	1
ENSG00000048740	2.60603	3.57104e-52	CELF2	protein_coding	10	10798397	11336675	1
ENSG00000048828	-0.0881181	0.469767	FAM120A	protein_coding	9	93451685	93566112	1
ENSG00000048991	-0.224804	0.0939709	R3HDM1	protein_coding	2	135531455	135725270	1
ENSG00000049089	0.295243	0.3277	COL9A2	protein_coding	1	40300489	40317813	-1
ENSG00000049130	0.408629	0.000238036	KITLG	protein_coding	12	88492793	88580851	-1
ENSG00000049167	-0.223324	0.265179	ERCC8	protein_coding	5	60866454	60945073	-1
ENSG00000049192	-0.362672	0.0126385	ADAMTS6	protein_coding	5	65148738	65481920	-1
ENSG00000049239	0.472593	0.0207255	H6PD	protein_coding	1	9234774	9271337	1
ENSG00000049245	-0.107013	0.434058	VAMP3	protein_coding	1	7771296	7781432	1
ENSG00000049246	-0.3004	0.34166	PER3	protein_coding	1	7784291	7845177	1
ENSG00000049247	0.530933	0.125642	UTS2	protein_coding	1	7843083	7853512	-1
ENSG00000049323	0.314398	0.00999003	LTBP1	protein_coding	2	32946953	33399509	1
ENSG00000049449	0.0987319	0.482303	RCN1	protein_coding	11	32091074	32105722	1
ENSG00000049540	-0.640187	0.0166833	ELN	protein_coding	7	74027789	74069907	1
ENSG00000049541	0.00275157	0.991683	RFC2	protein_coding	7	74231499	74254458	-1
ENSG00000049618	0.311721	0.00312359	ARID1B	protein_coding	6	156776020	157210779	1
ENSG00000049656	0.0612117	0.627431	CLPTM1L	protein_coding	5	1317752	1345099	-1
ENSG00000049759	1.18032	3.81708e-29	NEDD4L	protein_coding	18	58044226	58401540	1
ENSG00000049769	-0.0288694	0.93862	PPP1R3F	protein_coding	X	49269793	49301461	1
ENSG00000049860	-0.101406	0.438818	HEXB	protein_coding	5	74640023	74722647	1
ENSG00000049883	-0.343745	0.00907383	PTCD2	protein_coding	5	72320367	72368395	1
ENSG00000050130	-0.268552	0.0287045	JKAMP	protein_coding	14	59484443	59505410	1
ENSG00000050165	0.409997	0.0161841	DKK3	protein_coding	11	11956207	12009769	-1
ENSG00000050327	0.1366	0.550712	ARHGEF5	protein_coding	7	144355288	144380632	1
ENSG00000050344	0.289946	0.331975	NFE2L3	protein_coding	7	26152198	26187137	1
ENSG00000050393	-0.0651361	0.707032	MCUR1	protein_coding	6	13786557	13814568	-1
ENSG00000050405	-0.27511	0.346789	LIMA1	protein_coding	12	50175788	50283520	-1
ENSG00000050426	0.31541	0.0112343	LETMD1	protein_coding	12	51047962	51060424	1
ENSG00000050438	0.0260045	0.917783	SLC4A8	protein_coding	12	51391317	51515763	1
ENSG00000050555	0.650848	0.00444894	LAMC3	protein_coding	9	131009174	131094473	1
ENSG00000050628	-0.31331	0.249373	PTGER3	protein_coding	1	70852353	71047816	-1
ENSG00000050730	-0.0178281	0.942827	TNIP3	protein_coding	4	121131408	121227466	-1
ENSG00000050748	-0.0938931	0.469764	MAPK9	protein_coding	5	180233143	180292099	-1
ENSG00000050820	0.217777	0.158401	BCAR1	protein_coding	16	75228181	75268053	-1
ENSG00000051009	0.00790522	0.9726	FHIP1B	protein_coding	11	6211345	6234711	-1
ENSG00000051108	0.537218	2.86086e-06	HERPUD1	protein_coding	16	56932142	56944864	1
ENSG00000051128	0.0699589	0.782646	HOMER3	protein_coding	19	18929201	18941261	-1
ENSG00000051180	0.173187	0.412056	RAD51	protein_coding	15	40694774	40732340	1
ENSG00000051341	-0.0418519	0.865344	POLQ	protein_coding	3	121431431	121545988	-1
ENSG00000051382	-0.113873	0.559748	PIK3CB	protein_coding	3	138652698	138834928	-1
ENSG00000051523	0.177785	0.169273	CYBA	protein_coding	16	88643275	88651083	-1
ENSG00000051596	0.112219	0.48927	THOC3	protein_coding	5	175917873	176034680	-1
ENSG00000051620	-0.157527	0.463418	HEBP2	protein_coding	6	138403531	138422197	1
ENSG00000051825	-0.374634	0.00341808	MPHOSPH9	protein_coding	12	123152320	123244014	-1
ENSG00000052126	0.0844	0.554499	PLEKHA5	protein_coding	12	19129669	19376400	1
ENSG00000052344	1.08212	0.0296187	PRSS8	protein_coding	16	31131433	31135727	-1
ENSG00000052723	0.033553	0.811808	SIKE1	protein_coding	1	114769479	114780685	-1
ENSG00000052749	-0.630856	2.78143e-06	RRP12	protein_coding	10	97356358	97426076	-1
ENSG00000052795	0.311535	0.111225	FNIP2	protein_coding	4	158769026	158908050	1
ENSG00000052802	0.210566	0.138959	MSMO1	protein_coding	4	165327667	165343164	1
ENSG00000052841	0.245299	0.0168184	TTC17	protein_coding	11	43358920	43494933	1
ENSG00000053108	0.287179	0.0537589	FSTL4	protein_coding	5	133196455	133612541	-1
ENSG00000053254	1.13216	1.09116e-26	FOXN3	protein_coding	14	89124871	89619149	-1
ENSG00000053371	0.231241	0.105381	AKR7A2	protein_coding	1	19303965	19312144	-1
ENSG00000053372	-0.240697	0.0405341	MRTO4	protein_coding	1	19251805	19260128	1
ENSG00000053438	-0.0611949	0.856087	NNAT	protein_coding	20	37521206	37523690	1
ENSG00000053501	-0.0760719	0.721649	USE1	protein_coding	19	17215346	17219829	1
ENSG00000053524	0.12723	0.642027	MCF2L2	protein_coding	3	183178041	183428778	-1
ENSG00000053702	0.0479596	0.898072	NRIP2	protein_coding	12	2825348	2835544	-1
ENSG00000053747	0.105263	0.56185	LAMA3	protein_coding	18	23689453	23956222	1
ENSG00000053770	-0.0926239	0.577029	AP5M1	protein_coding	14	57268924	57298742	1
ENSG00000053900	-0.435302	0.00233875	ANAPC4	protein_coding	4	25377263	25418498	1
ENSG00000053918	1.03605	0.0270311	KCNQ1	protein_coding	11	2444654	2849105	1
ENSG00000054116	-0.160837	0.219291	TRAPPC3	protein_coding	1	36136570	36156053	-1
ENSG00000054118	0.100488	0.369386	THRAP3	protein_coding	1	36224432	36305357	1
ENSG00000054148	0.179104	0.217172	PHPT1	protein_coding	9	136848724	136851027	1
ENSG00000054179	0.555096	0.103001	ENTPD2	protein_coding	9	137048107	137054061	-1
ENSG00000054219	0.0935104	0.774348	LY75	protein_coding	2	159803355	159904756	-1
ENSG00000054267	0.190632	0.164341	ARID4B	protein_coding	1	235131634	235328219	-1
ENSG00000054277	0.370859	0.112642	OPN3	protein_coding	1	241590102	241677376	-1
ENSG00000054282	-0.204205	0.293034	SDCCAG8	protein_coding	1	243256034	243500091	1
ENSG00000054356	8.42686	2.12517e-22	PTPRN	protein_coding	2	219289623	219309648	-1
ENSG00000054392	-0.12592	0.709289	HHAT	protein_coding	1	210328252	210676296	1
ENSG00000054523	0.0552427	0.727122	KIF1B	protein_coding	1	10210570	10381603	1
ENSG00000054598	0.167245	0.298205	FOXC1	protein_coding	6	1609915	1613897	1
ENSG00000054611	0.633016	2.99232e-06	TBC1D22A	protein_coding	22	46762617	47175699	1
ENSG00000054654	0.753156	8.01924e-07	SYNE2	protein_coding	14	63761899	64226433	1
ENSG00000054690	0.668675	0.00300227	PLEKHH1	protein_coding	14	67533290	67589612	1
ENSG00000054793	-0.161682	0.16297	ATP9A	protein_coding	20	51596514	51768390	-1
ENSG00000054938	0.0145582	0.962196	CHRDL2	protein_coding	11	74696429	74731426	-1
ENSG00000054965	0.661907	1.15933e-11	FAM168A	protein_coding	11	73400487	73598189	-1
ENSG00000054967	1.0013	1.27213e-10	RELT	protein_coding	11	73376399	73397474	1
ENSG00000054983	-0.227198	0.425551	GALC	protein_coding	14	87837820	87993665	-1
ENSG00000055044	-0.279103	0.00438158	NOP58	protein_coding	2	202265736	202303661	1
ENSG00000055070	0.0738096	0.582512	SZRD1	protein_coding	1	16352575	16398145	1
ENSG00000055130	0.0962761	0.449955	CUL1	protein_coding	7	148697914	148801110	1
ENSG00000055147	-0.650723	1.62041e-05	FAM114A2	protein_coding	5	153990148	154038936	-1
ENSG00000055163	-0.402391	0.00107752	CYFIP2	protein_coding	5	157266079	157395595	1
ENSG00000055208	0.303954	0.00454807	TAB2	protein_coding	6	149218641	149411613	1
ENSG00000055211	0.233683	0.150263	GINM1	protein_coding	6	149566294	149591748	1
ENSG00000055332	-0.405872	0.000529737	EIF2AK2	protein_coding	2	37099210	37157522	-1
ENSG00000055483	0.00531663	0.980183	USP36	protein_coding	17	78787381	78841441	-1
ENSG00000055609	0.777486	1.81672e-08	KMT2C	protein_coding	7	152134922	152436644	-1
ENSG00000055732	-0.236138	0.354502	MCOLN3	protein_coding	1	85018082	85048500	-1
ENSG00000055813	0.32201	0.1637	CCDC85A	protein_coding	2	56183990	56386172	1
ENSG00000055917	0.178438	0.0882834	PUM2	protein_coding	2	20248691	20352234	-1
ENSG00000055950	-0.114167	0.458341	MRPL43	protein_coding	10	100969458	100987515	-1
ENSG00000056050	-0.403469	0.00490507	HPF1	protein_coding	4	169729470	169757944	-1
ENSG00000056097	-0.0621438	0.654528	ZFR	protein_coding	5	32354350	32444740	-1
ENSG00000056277	-0.184699	0.523463	ZNF280C	protein_coding	X	130202707	130268899	-1
ENSG00000056558	0.166738	0.595522	TRAF1	protein_coding	9	120902393	120929173	-1
ENSG00000056586	-0.370389	0.00116083	RC3H2	protein_coding	9	122844556	122905359	-1
ENSG00000056736	-0.342661	0.0963593	IL17RB	protein_coding	3	53846568	53865794	1
ENSG00000056972	-0.247932	0.212296	TRAF3IP2	protein_coding	6	111555381	111606906	-1
ENSG00000056998	-0.459546	0.172604	GYG2	protein_coding	X	2828822	2882818	1
ENSG00000057019	0.461829	0.000568291	DCBLD2	protein_coding	3	98795941	98901695	-1
ENSG00000057252	-0.853701	3.79049e-10	SOAT1	protein_coding	1	179293714	179358680	1
ENSG00000057294	1.86839	4.79704e-17	PKP2	protein_coding	12	32790745	32896798	-1
ENSG00000057608	-0.0704781	0.557598	GDI2	protein_coding	10	5765223	5842132	-1
ENSG00000057657	0.662436	0.0175558	PRDM1	protein_coding	6	105993463	106109939	1
ENSG00000057663	-0.0644974	0.726588	ATG5	protein_coding	6	106045423	106325791	-1
ENSG00000057704	0.0886417	0.801907	TMCC3	protein_coding	12	94567122	94650557	-1
ENSG00000057757	-0.2345	0.0480033	PITHD1	protein_coding	1	23778418	23788232	1
ENSG00000057935	0.0593626	0.732035	MTA3	protein_coding	2	42494569	42756947	1
ENSG00000058056	-0.350597	0.00292012	USP13	protein_coding	3	179653032	179804366	1
ENSG00000058063	0.0831361	0.666479	ATP11B	protein_coding	3	182793503	182921629	1
ENSG00000058085	-0.202018	0.438886	LAMC2	protein_coding	1	183186238	183245127	1
ENSG00000058091	0.468304	3.53161e-05	CDK14	protein_coding	7	90466424	91210590	1
ENSG00000058262	0.0924586	0.449669	SEC61A1	protein_coding	3	128051641	128071705	1
ENSG00000058272	-0.0492611	0.718357	PPP1R12A	protein_coding	12	79773563	79935460	-1
ENSG00000058453	-0.300467	0.0971501	CROCC	protein_coding	1	16740273	16972964	1
ENSG00000058600	-0.158224	0.185223	POLR3E	protein_coding	16	22297375	22335101	1
ENSG00000058668	0.48224	0.000344358	ATP2B4	protein_coding	1	203626832	203744081	1
ENSG00000058673	-0.0104713	0.967503	ZC3H11A	protein_coding	1	203795623	203854999	1
ENSG00000058729	-0.505864	0.000126033	RIOK2	protein_coding	5	97160867	97183247	-1
ENSG00000058799	-0.160988	0.410249	YIPF1	protein_coding	1	53851719	53889798	-1
ENSG00000058804	0.487661	3.73028e-08	NDC1	protein_coding	1	53765478	53838463	-1
ENSG00000059122	-0.571047	8.38408e-06	FLYWCH1	protein_coding	16	2911931	2951208	1
ENSG00000059145	-0.344689	0.00356092	UNKL	protein_coding	16	1363205	1414751	-1
ENSG00000059377	0.103943	0.76492	TBXAS1	protein_coding	7	139777051	140020325	1
ENSG00000059378	-0.195055	0.298249	PARP12	protein_coding	7	140023749	140062951	-1
ENSG00000059573	0.668337	9.47188e-09	ALDH18A1	protein_coding	10	95605941	95656711	-1
ENSG00000059588	0.018169	0.922233	TARBP1	protein_coding	1	234391313	234479179	-1
ENSG00000059691	-0.16808	0.254259	GATB	protein_coding	4	151670504	151761007	-1
ENSG00000059728	0.276189	0.137367	MXD1	protein_coding	2	69897688	69942945	1
ENSG00000059758	0.0891253	0.609454	CDK17	protein_coding	12	96278261	96400480	-1
ENSG00000059769	1.22251	4.49083e-20	DNAJC25	protein_coding	9	111631334	111654351	1
ENSG00000059804	3.51506	3.73123e-171	SLC2A3	protein_coding	12	7919230	8019007	-1
ENSG00000059915	1.50812	0.0186682	PSD	protein_coding	10	102402617	102421539	-1
ENSG00000060069	0.977218	9.57487e-12	CTDP1	protein_coding	18	79679803	79754503	1
ENSG00000060138	0.281061	0.00195896	YBX3	protein_coding	12	10699089	10723323	-1
ENSG00000060140	0.313752	0.321878	STYK1	protein_coding	12	10618923	10674318	-1
ENSG00000060237	-0.0223307	0.881981	WNK1	protein_coding	12	752579	911452	1
ENSG00000060339	-0.261513	0.0366893	CCAR1	protein_coding	10	68721012	68792377	1
ENSG00000060491	0.264018	0.0237724	OGFR	protein_coding	20	62804835	62814000	1
ENSG00000060558	0.293194	0.149093	GNA15	protein_coding	19	3136033	3163749	1
ENSG00000060642	0.242286	0.194285	PIGV	protein_coding	1	26787054	26800659	1
ENSG00000060656	1.56033	1.07981e-23	PTPRU	protein_coding	1	29236516	29326813	1
ENSG00000060688	-0.0869118	0.554221	SNRNP40	protein_coding	1	31259568	31296788	-1
ENSG00000060749	0.0307975	0.865244	QSER1	protein_coding	11	32892811	32993316	1
ENSG00000060762	0.0936313	0.622841	MPC1	protein_coding	6	166364919	166383013	-1
ENSG00000060971	-0.418559	0.00202126	ACAA1	protein_coding	3	38103129	38137242	-1
ENSG00000060982	0.224342	0.442311	BCAT1	protein_coding	12	24810024	24949101	-1
ENSG00000061273	0.0793566	0.626319	HDAC7	protein_coding	12	47782722	47833132	-1
ENSG00000061455	0.540596	0.00437903	PRDM6	protein_coding	5	123089241	123194266	1
ENSG00000061656	3.48362	3.36825e-136	SPAG4	protein_coding	20	35615829	35621094	1
ENSG00000061676	-0.260802	0.0080586	NCKAP1	protein_coding	2	182909115	183038858	-1
ENSG00000061794	-0.337672	0.00443388	MRPS35	protein_coding	12	27710822	27756295	1
ENSG00000061936	-0.0546324	0.755782	SFSWAP	protein_coding	12	131711081	131799738	1
ENSG00000061938	0.145325	0.430731	TNK2	protein_coding	3	195863364	195911945	-1
ENSG00000061987	-0.0207502	0.924458	MON2	protein_coding	12	62466817	62600476	1
ENSG00000062038	0.428454	0.146818	CDH3	protein_coding	16	68636189	68727468	1
ENSG00000062194	0.183158	0.0874636	GPBP1	protein_coding	5	57173948	57264679	1
ENSG00000062282	-0.889826	0.0289144	DGAT2	protein_coding	11	75759512	75801535	1
ENSG00000062370	0.203792	0.469156	ZNF112	protein_coding	19	44326555	44367217	-1
ENSG00000062485	-0.177945	0.0981699	CS	protein_coding	12	56271699	56300391	-1
ENSG00000062582	-0.132133	0.665156	MRPS24	protein_coding	7	43866558	43869893	-1
ENSG00000062598	-0.276563	0.0711778	ELMO2	protein_coding	20	46366050	46432985	-1
ENSG00000062650	0.0377451	0.816981	WAPL	protein_coding	10	86435256	86521792	-1
ENSG00000062716	-0.34877	0.00416677	VMP1	protein_coding	17	59707192	59842255	1
ENSG00000062725	-0.0469472	0.798556	APPBP2	protein_coding	17	60443158	60526242	-1
ENSG00000062822	0.243927	0.0279924	POLD1	protein_coding	19	50384204	50418018	1
ENSG00000063015	-0.562848	0.0753211	SEZ6	protein_coding	17	28954901	29006440	-1
ENSG00000063046	0.48241	1.89647e-08	EIF4B	protein_coding	12	53006282	53042215	1
ENSG00000063127	0.144566	0.528575	SLC6A16	protein_coding	19	49289638	49325215	-1
ENSG00000063169	0.112829	0.671576	BICRA	protein_coding	19	47608196	47703277	1
ENSG00000063176	-0.295729	0.149577	SPHK2	protein_coding	19	48619291	48630717	1
ENSG00000063177	0.299158	0.000955923	RPL18	protein_coding	19	48615328	48619184	-1
ENSG00000063180	0.115591	0.676646	CA11	protein_coding	19	48637946	48646187	-1
ENSG00000063241	-0.322933	0.103897	ISOC2	protein_coding	19	55452985	55462343	-1
ENSG00000063244	0.078393	0.569787	U2AF2	protein_coding	19	55654146	55674716	1
ENSG00000063245	0.359809	0.000255426	EPN1	protein_coding	19	55675226	55709858	1
ENSG00000063322	-0.606259	5.57703e-08	MED29	protein_coding	19	39391303	39400641	1
ENSG00000063438	0.278606	0.0392731	AHRR	protein_coding	5	321714	438291	1
ENSG00000063587	-0.565561	0.00485622	ZNF275	protein_coding	X	153334147	153360110	1
ENSG00000063601	0.238471	0.037189	MTMR1	protein_coding	X	150692971	150765108	1
ENSG00000063660	0.00371661	0.986925	GPC1	protein_coding	2	240435663	240468076	1
ENSG00000063761	-1.03019	0.000272669	ADCK1	protein_coding	14	77800109	77935014	1
ENSG00000063854	0.961246	1.46843e-17	HAGH	protein_coding	16	1795620	1827157	-1
ENSG00000063978	0.381265	6.22207e-05	RNF4	protein_coding	4	2462220	2515857	1
ENSG00000064012	-0.203202	0.101693	CASP8	protein_coding	2	201233443	201361836	1
ENSG00000064042	0.611307	4.62075e-11	LIMCH1	protein_coding	4	41359607	41700044	1
ENSG00000064102	0.713103	6.86975e-12	INTS13	protein_coding	12	26905181	26938326	-1
ENSG00000064115	-0.0595162	0.692714	TM7SF3	protein_coding	12	26971579	27014434	-1
ENSG00000064195	-0.15729	0.389874	DLX3	protein_coding	17	49990005	49995224	-1
ENSG00000064199	-0.205893	0.519587	SPA17	protein_coding	11	124673844	124697518	1
ENSG00000064205	0.569843	5.23957e-07	CCN5	protein_coding	20	44714844	44728509	1
ENSG00000064225	1.40018	2.33591e-05	ST3GAL6	protein_coding	3	98732236	98821201	1
ENSG00000064270	0.337976	0.252242	ATP2C2	protein_coding	16	84368527	84464187	1
ENSG00000064309	0.0356636	0.894239	CDON	protein_coding	11	125955796	126063335	-1
ENSG00000064313	-0.0869393	0.543801	TAF2	protein_coding	8	119730774	119832863	-1
ENSG00000064393	0.517169	7.22665e-05	HIPK2	protein_coding	7	139561570	139777998	-1
ENSG00000064419	-0.0189827	0.898345	TNPO3	protein_coding	7	128954180	129055173	-1
ENSG00000064490	-0.409958	0.00410135	RFXANK	protein_coding	19	19192229	19201869	1
ENSG00000064545	0.020092	0.917253	TMEM161A	protein_coding	19	19119169	19138513	-1
ENSG00000064547	-0.110787	0.743668	LPAR2	protein_coding	19	19623655	19628930	-1
ENSG00000064601	0.164069	0.0928614	CTSA	protein_coding	20	45890144	45898949	1
ENSG00000064607	-0.02855	0.887528	SUGP2	protein_coding	19	18990888	19034023	-1
ENSG00000064651	0.799147	6.20151e-13	SLC12A2	protein_coding	5	128083766	128189677	1
ENSG00000064652	-0.394479	0.0306609	SNX24	protein_coding	5	122843439	123029354	1
ENSG00000064655	1.38385	0.0315651	EYA2	protein_coding	20	46894624	47188844	1
ENSG00000064666	-0.000189259	0.992655	CNN2	protein_coding	19	1026586	1039068	1
ENSG00000064687	0.201776	0.14921	ABCA7	protein_coding	19	1039997	1065572	1
ENSG00000064692	0.475138	0.0317534	SNCAIP	protein_coding	5	122311354	122464219	1
ENSG00000064703	-0.347577	0.0132869	DDX20	protein_coding	1	111754832	111775602	1
ENSG00000064726	0.158118	0.168118	BTBD1	protein_coding	15	83016423	83067252	-1
ENSG00000064763	-0.14181	0.546463	FAR2	protein_coding	12	29149016	29341121	1
ENSG00000064932	0.421676	1.05817e-05	SBNO2	protein_coding	19	1107637	1174268	-1
ENSG00000064933	-0.0621951	0.756121	PMS1	protein_coding	2	189784085	189877629	1
ENSG00000064961	-0.000589819	0.995489	HMG20B	protein_coding	19	3572777	3579088	1
ENSG00000064995	-0.115379	0.511295	TAF11	protein_coding	6	34877462	34889192	-1
ENSG00000064999	0.0665085	0.699198	ANKS1A	protein_coding	6	34889255	35091406	1
ENSG00000065000	0.0135801	0.935242	AP3D1	protein_coding	19	2100988	2164468	-1
ENSG00000065029	-0.0796268	0.654235	ZNF76	protein_coding	6	35258909	35295985	1
ENSG00000065054	0.169039	0.179421	NHERF2	protein_coding	16	2025356	2039026	1
ENSG00000065057	-0.389823	0.00624483	NTHL1	protein_coding	16	2039815	2047866	-1
ENSG00000065060	-0.0609952	0.86531	BLTP3A	protein_coding	6	34792083	34877514	1
ENSG00000065135	-0.0420128	0.781595	GNAI3	protein_coding	1	109548615	109600195	1
ENSG00000065150	0.199062	0.0426509	IPO5	protein_coding	13	97953658	98024296	1
ENSG00000065154	-0.461172	0.000348786	OAT	protein_coding	10	124397303	124418976	-1
ENSG00000065183	-0.371215	0.00482652	WDR3	protein_coding	1	117929720	117966543	1
ENSG00000065243	-0.115196	0.363509	PKN2	protein_coding	1	88684222	88836255	1
ENSG00000065268	-0.240994	0.0913031	WDR18	protein_coding	19	984332	998438	1
ENSG00000065308	0.380223	0.000346593	TRAM2	protein_coding	6	52497408	52577060	-1
ENSG00000065325	-0.402018	0.148383	GLP2R	protein_coding	17	9822206	9892099	1
ENSG00000065328	0.296376	0.0266298	MCM10	protein_coding	10	13161558	13211110	1
ENSG00000065357	-0.331271	0.0456745	DGKA	protein_coding	12	55927319	55954027	1
ENSG00000065361	0.482698	0.153329	ERBB3	protein_coding	12	56076799	56103505	1
ENSG00000065413	-0.482541	0.00391856	ANKRD44	protein_coding	2	196967017	197311173	-1
ENSG00000065427	0.00173714	0.99067	KARS1	protein_coding	16	75627474	75648643	-1
ENSG00000065457	-0.514767	0.000219133	ADAT1	protein_coding	16	75596868	75623300	-1
ENSG00000065485	0.375446	0.00810576	PDIA5	protein_coding	3	123067025	123225227	1
ENSG00000065491	-0.102323	0.657051	TBC1D22B	protein_coding	6	37257772	37332970	1
ENSG00000065518	-0.483511	9.35056e-05	NDUFB4	protein_coding	3	120596328	120602507	1
ENSG00000065526	0.347429	0.00263249	SPEN	protein_coding	1	15836095	15940456	1
ENSG00000065534	-1.53644	4.82257e-06	MYLK	protein_coding	3	123610049	123884332	-1
ENSG00000065548	-0.163869	0.140001	ZC3H15	protein_coding	2	186486253	186509361	1
ENSG00000065559	-0.0746148	0.679888	MAP2K4	protein_coding	17	12020829	12143830	1
ENSG00000065600	0.0353001	0.891847	PACC1	protein_coding	1	212363928	212414901	-1
ENSG00000065613	-0.122998	0.330508	SLK	protein_coding	10	103967140	104029233	1
ENSG00000065615	0.46584	0.000484139	CYB5R4	protein_coding	6	83859656	83967423	1
ENSG00000065618	0.415065	0.110685	COL17A1	protein_coding	10	104031286	104085880	-1
ENSG00000065621	-0.823476	0.000126365	GSTO2	protein_coding	10	104268873	104304950	1
ENSG00000065665	0.107169	0.666278	SEC61A2	protein_coding	10	12129637	12169961	1
ENSG00000065675	0.25886	0.301179	PRKCQ	protein_coding	10	6427143	6580301	-1
ENSG00000065717	0.295478	0.241645	TLE2	protein_coding	19	2997639	3047635	-1
ENSG00000065802	0.064855	0.676191	ASB1	protein_coding	2	238426742	238452250	1
ENSG00000065809	0.0386834	0.787137	FAM107B	protein_coding	10	14518557	14774897	-1
ENSG00000065833	-0.309427	0.0105682	ME1	protein_coding	6	83210402	83431051	-1
ENSG00000065882	0.135321	0.390909	TBC1D1	protein_coding	4	37891084	38139175	1
ENSG00000065883	0.208812	0.0725891	CDK13	protein_coding	7	39950121	40099580	1
ENSG00000065911	0.268675	0.339372	MTHFD2	protein_coding	2	74186172	74217565	1
ENSG00000065923	0.149146	0.414216	SLC9A7	protein_coding	X	46599251	46759118	-1
ENSG00000065970	-0.0624128	0.733182	FOXJ2	protein_coding	12	8032716	8055517	1
ENSG00000065978	0.0778493	0.538318	YBX1	protein_coding	1	42682418	42703805	1
ENSG00000065989	0.128376	0.483556	PDE4A	protein_coding	19	10416773	10469630	1
ENSG00000066027	0.0121426	0.941958	PPP2R5A	protein_coding	1	212285410	212361853	1
ENSG00000066044	-0.108419	0.408831	ELAVL1	protein_coding	19	7958573	8005659	-1
ENSG00000066084	-0.45388	0.00120433	DIP2B	protein_coding	12	50504985	50748657	1
ENSG00000066117	-0.275604	0.00823536	SMARCD1	protein_coding	12	50085200	50100707	1
ENSG00000066135	0.0332824	0.879866	KDM4A	protein_coding	1	43650149	43705518	1
ENSG00000066136	-0.225836	0.0905329	NFYC	protein_coding	1	40691648	40771603	1
ENSG00000066230	0.599778	0.0129593	SLC9A3	protein_coding	5	470456	524449	-1
ENSG00000066248	0.901534	8.10579e-09	NGEF	protein_coding	2	232878701	233013256	-1
ENSG00000066279	-0.334923	0.000530084	ASPM	protein_coding	1	197084121	197146694	-1
ENSG00000066322	-0.102966	0.380072	ELOVL1	protein_coding	1	43363398	43368074	-1
ENSG00000066379	-0.588055	0.038258	POLR1H	protein_coding	6	30058899	30064909	1
ENSG00000066382	-0.480801	0.115468	MPPED2	protein_coding	11	30384493	30586872	-1
ENSG00000066405	-0.0456529	0.900903	CLDN18	protein_coding	3	137998735	138033655	1
ENSG00000066422	0.187151	0.154646	ZBTB11	protein_coding	3	101648889	101677135	-1
ENSG00000066427	0.0665337	0.775828	ATXN3	protein_coding	14	92044496	92106621	-1
ENSG00000066455	-0.0146672	0.945298	GOLGA5	protein_coding	14	92794305	92839947	1
ENSG00000066557	-0.59489	4.90597e-07	LRRC40	protein_coding	1	70144805	70205579	-1
ENSG00000066583	0.0488729	0.795523	ISOC1	protein_coding	5	129094749	129114028	1
ENSG00000066629	-0.346032	0.154395	EML1	protein_coding	14	99737693	99942060	1
ENSG00000066651	-0.0604654	0.761152	TRMT11	protein_coding	6	125986479	126203817	1
ENSG00000066654	-0.0611256	0.704873	THUMPD1	protein_coding	16	20702816	20742084	-1
ENSG00000066697	0.850138	4.44047e-15	MSANTD3	protein_coding	9	100427143	100451734	1
ENSG00000066735	-0.275578	0.254228	KIF26A	protein_coding	14	104136454	104180894	1
ENSG00000066739	-0.472131	0.00205965	ATG2B	protein_coding	14	96279195	96363341	-1
ENSG00000066777	-0.184322	0.222536	ARFGEF1	protein_coding	8	67173511	67343781	-1
ENSG00000066827	0.284118	0.0602267	ZFAT	protein_coding	8	134477788	134713049	-1
ENSG00000066855	-0.190126	0.198649	MTFR1	protein_coding	8	65644734	65771261	1
ENSG00000066923	-0.121065	0.721035	STAG3	protein_coding	7	100177563	100214387	1
ENSG00000066926	-0.759167	2.19825e-09	FECH	protein_coding	18	57544377	57586732	-1
ENSG00000066933	0.139415	0.471877	MYO9A	protein_coding	15	71822291	72118577	-1
ENSG00000067057	1.60232	4.62154e-84	PFKP	protein_coding	10	3066333	3137718	1
ENSG00000067064	-0.330125	0.00868695	IDI1	protein_coding	10	1039152	1049119	-1
ENSG00000067066	0.0319584	0.880988	SP100	protein_coding	2	230415942	230545606	1
ENSG00000067082	0.368007	0.000392305	KLF6	protein_coding	10	3775996	3785281	-1
ENSG00000067113	0.118798	0.619009	PLPP1	protein_coding	5	55424854	55534969	-1
ENSG00000067141	0.539529	0.0288036	NEO1	protein_coding	15	73051710	73305205	1
ENSG00000067167	0.0858615	0.548286	TRAM1	protein_coding	8	70573218	70608416	-1
ENSG00000067177	0.169043	0.277574	PHKA1	protein_coding	X	72578814	72714319	-1
ENSG00000067182	-0.44697	2.21737e-05	TNFRSF1A	protein_coding	12	6328757	6342114	-1
ENSG00000067191	0.400023	0.0386368	CACNB1	protein_coding	17	39173453	39197702	-1
ENSG00000067208	-0.271383	0.0990591	EVI5	protein_coding	1	92508696	92792404	-1
ENSG00000067221	-1.2648	3.46905e-08	STOML1	protein_coding	15	73978926	73994622	-1
ENSG00000067225	1.34149	1.91378e-55	PKM	protein_coding	15	72199029	72231819	-1
ENSG00000067248	-1.14744	2.30344e-18	DHX29	protein_coding	5	55256055	55307694	-1
ENSG00000067334	-0.353908	0.000988853	DNTTIP2	protein_coding	1	93866284	93879918	-1
ENSG00000067365	-0.126708	0.569787	METTL22	protein_coding	16	8621683	8649654	1
ENSG00000067369	-0.308781	0.0172109	TP53BP1	protein_coding	15	43403061	43510728	-1
ENSG00000067533	-0.201568	0.181458	RRP15	protein_coding	1	218285293	218337983	1
ENSG00000067560	0.235772	0.00780249	RHOA	protein_coding	3	49359139	49412998	-1
ENSG00000067596	-0.208218	0.0710317	DHX8	protein_coding	17	43483865	43610338	1
ENSG00000067601	-0.968872	0.0336473	PMS2P4	transcribed_unprocessed_pseudogene	7	67295608	67299424	-1
ENSG00000067606	0.0648751	0.778758	PRKCZ	protein_coding	1	2050411	2185395	1
ENSG00000067704	0.906445	3.03656e-15	IARS2	protein_coding	1	220094132	220148041	1
ENSG00000067715	0.2365	0.417717	SYT1	protein_coding	12	78863993	79452008	1
ENSG00000067798	-0.108452	0.681533	NAV3	protein_coding	12	77324641	78213010	1
ENSG00000067829	0.0638655	0.621958	IDH3G	protein_coding	X	153785766	153794512	-1
ENSG00000067836	-0.335646	0.0338555	ROGDI	protein_coding	16	4796968	4802880	-1
ENSG00000067840	2.5712	3.94769e-31	PDZD4	protein_coding	X	153802166	153830565	-1
ENSG00000067900	0.193902	0.0758247	ROCK1	protein_coding	18	20944612	21111813	-1
ENSG00000067955	-0.228088	0.0589513	CBFB	protein_coding	16	67028984	67101058	1
ENSG00000067992	1.87075	1.01634e-33	PDK3	protein_coding	X	24465244	24550466	1
ENSG00000068001	-0.291146	0.0450848	HYAL2	protein_coding	3	50317790	50322782	-1
ENSG00000068024	-0.432148	0.000708254	HDAC4	protein_coding	2	239048168	239401654	-1
ENSG00000068028	0.530673	2.37399e-07	RASSF1	protein_coding	3	50329782	50340980	-1
ENSG00000068078	0.23897	0.340774	FGFR3	protein_coding	4	1793293	1808872	1
ENSG00000068079	-0.977535	0.000208264	IFI35	protein_coding	17	43006740	43014456	1
ENSG00000068097	0.0137765	0.942491	HEATR6	protein_coding	17	60041008	60078922	-1
ENSG00000068120	-0.177502	0.081293	COASY	protein_coding	17	42561467	42566277	1
ENSG00000068137	0.0474859	0.763561	PLEKHH3	protein_coding	17	42667914	42676994	-1
ENSG00000068305	1.7213	2.7306e-61	MEF2A	protein_coding	15	99565417	99716488	1
ENSG00000068308	0.183832	0.150289	OTUD5	protein_coding	X	48922024	48958386	-1
ENSG00000068323	-0.127662	0.356865	TFE3	protein_coding	X	49028726	49043410	-1
ENSG00000068354	0.0917674	0.620734	TBC1D25	protein_coding	X	48539714	48562609	1
ENSG00000068366	0.0524005	0.76905	ACSL4	protein_coding	X	109624244	109733403	-1
ENSG00000068383	0.0347192	0.883144	INPP5A	protein_coding	10	132537787	132783480	1
ENSG00000068394	-0.209269	0.158585	GPKOW	protein_coding	X	49113407	49123735	-1
ENSG00000068400	0.0231003	0.908756	GRIPAP1	protein_coding	X	48973720	49002265	-1
ENSG00000068438	0.629102	5.71084e-12	FTSJ1	protein_coding	X	48476021	48486364	1
ENSG00000068489	-0.296007	0.0060819	PRR11	protein_coding	17	59155732	59206709	1
ENSG00000068615	0.65977	6.85306e-05	REEP1	protein_coding	2	86213993	86338083	-1
ENSG00000068650	0.207127	0.160406	ATP11A	protein_coding	13	112690038	112887168	1
ENSG00000068654	-0.413943	0.00152951	POLR1A	protein_coding	2	86020216	86106155	-1
ENSG00000068697	-0.167498	0.154646	LAPTM4A	protein_coding	2	20032650	20051628	-1
ENSG00000068724	-0.465937	0.000452018	TTC7A	protein_coding	2	46915869	47076137	1
ENSG00000068745	0.293594	0.056366	IP6K2	protein_coding	3	48688003	48740353	-1
ENSG00000068784	-0.271607	0.132378	SRBD1	protein_coding	2	45388680	45612165	-1
ENSG00000068796	-0.0334732	0.840344	KIF2A	protein_coding	5	62306162	62391025	1
ENSG00000068878	-0.0292382	0.882116	PSME4	protein_coding	2	53864069	53970993	-1
ENSG00000068885	0.115292	0.536473	IFT80	protein_coding	3	160256986	160399880	-1
ENSG00000068903	0.153991	0.298262	SIRT2	protein_coding	19	38878555	38899862	-1
ENSG00000068912	-0.274924	0.052137	ERLEC1	protein_coding	2	53787009	53833038	1
ENSG00000068971	1.93314	4.76637e-55	PPP2R5B	protein_coding	11	64917553	64934475	1
ENSG00000069011	0.111824	0.491056	PITX1	protein_coding	5	135027734	135034813	-1
ENSG00000069020	0.69885	3.74998e-07	MAST4	protein_coding	5	66596380	67169593	1
ENSG00000069248	-0.178467	0.174876	NUP133	protein_coding	1	229440259	229508341	-1
ENSG00000069275	-0.53916	4.02428e-06	NUCKS1	protein_coding	1	205712822	205750182	-1
ENSG00000069329	0.0576631	0.701283	VPS35	protein_coding	16	46656132	46689518	-1
ENSG00000069345	-0.112965	0.441428	DNAJA2	protein_coding	16	46955362	46973674	-1
ENSG00000069399	0.669019	3.43502e-09	BCL3	protein_coding	19	44747705	44760044	1
ENSG00000069424	0.342646	0.00312412	KCNAB2	protein_coding	1	5990927	6101193	1
ENSG00000069482	-0.208963	0.466552	GAL	protein_coding	11	68683779	68691175	1
ENSG00000069493	-0.115253	0.731432	CLEC2D	protein_coding	12	9664969	9699553	1
ENSG00000069509	-0.408752	0.0384183	FUNDC1	protein_coding	X	44523639	44542859	-1
ENSG00000069535	-0.161226	0.560256	MAOB	protein_coding	X	43766610	43882450	-1
ENSG00000069667	5.05887	9.09342e-65	RORA	protein_coding	15	60488284	61229302	-1
ENSG00000069696	0.227394	0.231017	DRD4	protein_coding	11	637269	640706	1
ENSG00000069702	0.325653	0.0163226	TGFBR3	protein_coding	1	91680343	91906335	-1
ENSG00000069812	0.213639	0.430853	HES2	protein_coding	1	6412418	6424670	-1
ENSG00000069849	-0.018364	0.901252	ATP1B3	protein_coding	3	141876124	141926549	1
ENSG00000069869	-1.09119e-06	0.993722	NEDD4	protein_coding	15	55826922	55993660	-1
ENSG00000069943	-0.357867	0.025631	PIGB	protein_coding	15	55318960	55355648	1
ENSG00000069956	-0.0731279	0.683465	MAPK6	protein_coding	15	51952106	52067375	1
ENSG00000069966	0.143563	0.315824	GNB5	protein_coding	15	52115100	52191392	-1
ENSG00000069974	-0.483181	0.000194347	RAB27A	protein_coding	15	55202966	55319113	-1
ENSG00000069998	1.51904	1.01054e-37	HDHD5	protein_coding	22	17137511	17165287	-1
ENSG00000070010	0.10208	0.447466	UFD1	protein_coding	22	19449911	19479202	-1
ENSG00000070018	-0.0716668	0.672765	LRP6	protein_coding	12	12116025	12267044	-1
ENSG00000070047	0.166311	0.196608	PHRF1	protein_coding	11	576470	612222	1
ENSG00000070061	-0.222704	0.0912581	ELP1	protein_coding	9	108866898	108934328	-1
ENSG00000070081	-0.095526	0.562704	NUCB2	protein_coding	11	17208153	17349980	1
ENSG00000070087	0.251935	0.0109552	PFN2	protein_coding	3	149964904	150050788	-1
ENSG00000070159	0.331169	0.0168851	PTPN3	protein_coding	9	109375466	109498313	-1
ENSG00000070182	1.89693	3.25765e-09	SPTB	protein_coding	14	64746283	64879907	-1
ENSG00000070193	0.535102	0.125106	FGF10	protein_coding	5	44300247	44389706	-1
ENSG00000070214	0.275565	0.0274768	SLC44A1	protein_coding	9	105244622	105439171	1
ENSG00000070269	0.0614258	0.799183	TMEM260	protein_coding	14	56488354	56650606	1
ENSG00000070366	0.577039	4.03498e-05	SMG6	protein_coding	17	2059839	2303785	-1
ENSG00000070367	-0.0252926	0.879971	EXOC5	protein_coding	14	57200507	57268905	-1
ENSG00000070371	0.764657	1.28286e-06	CLTCL1	protein_coding	22	19179473	19291719	-1
ENSG00000070388	-0.0598153	0.866173	FGF22	protein_coding	19	639879	644373	1
ENSG00000070404	0.0999168	0.497675	FSTL3	protein_coding	19	676392	683392	1
ENSG00000070413	0.261426	0.0127648	DGCR2	protein_coding	22	19036282	19122454	-1
ENSG00000070423	0.644473	1.00593e-09	RNF126	protein_coding	19	647526	663233	-1
ENSG00000070444	0.841958	2.29359e-09	MNT	protein_coding	17	2384073	2401104	-1
ENSG00000070476	0.140608	0.446505	ZXDC	protein_coding	3	126437601	126475891	-1
ENSG00000070495	0.99037	9.24958e-13	JMJD6	protein_coding	17	76712832	76726799	-1
ENSG00000070501	0.186213	0.313286	POLB	protein_coding	8	42338454	42371808	1
ENSG00000070526	0.0933361	0.746337	ST6GALNAC1	protein_coding	17	76624761	76643786	-1
ENSG00000070540	-0.250526	0.281058	WIPI1	protein_coding	17	68420948	68457513	-1
ENSG00000070610	-0.228048	0.0985184	GBA2	protein_coding	9	35736866	35749228	-1
ENSG00000070614	0.0188677	0.911507	NDST1	protein_coding	5	150485818	150558211	1
ENSG00000070669	0.319633	0.317133	ASNS	protein_coding	7	97851677	97872542	-1
ENSG00000070718	0.289865	0.0851208	AP3M2	protein_coding	8	42152946	42171673	1
ENSG00000070731	-0.308146	0.334035	ST6GALNAC2	protein_coding	17	76565377	76586956	-1
ENSG00000070756	0.39763	3.18908e-07	PABPC1	protein_coding	8	100685816	100722809	-1
ENSG00000070759	0.824251	0.000206022	TESK2	protein_coding	1	45343883	45491163	-1
ENSG00000070761	-0.0899544	0.637678	CFAP20	protein_coding	16	58113592	58129381	-1
ENSG00000070770	0.283854	0.00899135	CSNK2A2	protein_coding	16	58157907	58198106	-1
ENSG00000070778	0.184634	0.364054	PTPN21	protein_coding	14	88465778	88555007	-1
ENSG00000070785	-0.803007	9.06013e-08	EIF2B3	protein_coding	1	44850522	44986722	-1
ENSG00000070814	0.184284	0.0938055	TCOF1	protein_coding	5	150357629	150400308	1
ENSG00000070831	0.0833518	0.471898	CDC42	protein_coding	1	22052627	22101360	1
ENSG00000070882	-0.165363	0.270868	OSBPL3	protein_coding	7	24796540	24981634	-1
ENSG00000070915	-0.251217	0.314527	SLC12A3	protein_coding	16	56865207	56915850	1
ENSG00000070950	0.0676952	0.684674	RAD18	protein_coding	3	8775402	8963773	-1
ENSG00000070961	0.495223	0.000223343	ATP2B1	protein_coding	12	89588049	89709366	-1
ENSG00000071051	-0.124188	0.608258	NCK2	protein_coding	2	105744912	105894274	1
ENSG00000071054	0.0123034	0.93402	MAP4K4	protein_coding	2	101696850	101894690	1
ENSG00000071082	0.244039	0.105568	RPL31	protein_coding	2	101002229	101024032	1
ENSG00000071127	0.0629228	0.672385	WDR1	protein_coding	4	10068089	10116972	-1
ENSG00000071189	0.199805	0.094056	SNX13	protein_coding	7	17790761	17940501	-1
ENSG00000071205	-0.124228	0.601228	ARHGAP10	protein_coding	4	147732063	148072776	1
ENSG00000071242	-0.364235	0.00444894	RPS6KA2	protein_coding	6	166409364	166906451	-1
ENSG00000071243	-0.352151	0.0215191	ING3	protein_coding	7	120950763	120977216	1
ENSG00000071246	1.34678	2.00974e-07	VASH1	protein_coding	14	76761468	76783015	1
ENSG00000071282	0.241288	0.449968	LMCD1	protein_coding	3	8501807	8574668	1
ENSG00000071462	-0.93838	2.02869e-13	BUD23	protein_coding	7	73683597	73698212	1
ENSG00000071537	0.400904	0.000139448	SEL1L	protein_coding	14	81471547	81533853	-1
ENSG00000071539	0.0685476	0.675391	TRIP13	protein_coding	5	892884	919357	1
ENSG00000071553	0.332239	0.000166462	ATP6AP1	protein_coding	X	154428633	154436516	1
ENSG00000071564	0.552242	6.22808e-11	TCF3	protein_coding	19	1609291	1652615	-1
ENSG00000071575	2.89039	1.69426e-16	TRIB2	protein_coding	2	12716910	12742734	1
ENSG00000071626	0.0822413	0.544958	DAZAP1	protein_coding	19	1407569	1435687	1
ENSG00000071655	0.266734	0.0286021	MBD3	protein_coding	19	1573596	1592865	-1
ENSG00000071794	0.326015	0.00670609	HLTF	protein_coding	3	149030127	149086554	-1
ENSG00000071859	0.13789	0.227533	FAM50A	protein_coding	X	154444141	154450654	1
ENSG00000071889	0.0901005	0.559208	FAM3A	protein_coding	X	154506159	154516242	-1
ENSG00000071894	0.0536221	0.756925	CPSF1	protein_coding	8	144393229	144409335	-1
ENSG00000071967	0.231012	0.0520999	CYBRD1	protein_coding	2	171522247	171558129	1
ENSG00000071994	-0.168612	0.167622	PDCD2	protein_coding	6	170575295	170584692	-1
ENSG00000072041	0.327959	0.0285717	SLC6A15	protein_coding	12	84859491	84913629	-1
ENSG00000072042	0.439007	9.49675e-06	RDH11	protein_coding	14	67676800	67695793	-1
ENSG00000072062	-0.0775783	0.56735	PRKACA	protein_coding	19	14091688	14118084	-1
ENSG00000072071	1.02376	6.24235e-08	ADGRL1	protein_coding	19	14147743	14206187	-1
ENSG00000072110	-0.0349827	0.817383	ACTN1	protein_coding	14	68874128	68979440	-1
ENSG00000072121	-0.0749977	0.689423	ZFYVE26	protein_coding	14	67727374	67816590	-1
ENSG00000072134	0.468172	5.82924e-05	EPN2	protein_coding	17	19215615	19336715	1
ENSG00000072135	0.0945443	0.545319	PTPN18	protein_coding	2	130356045	130375405	1
ENSG00000072163	0.101302	0.653979	LIMS2	protein_coding	2	127638381	127681786	-1
ENSG00000072195	-0.012044	0.959376	SPEG	protein_coding	2	219434843	219493629	1
ENSG00000072201	-0.0363179	0.920415	LNX1	protein_coding	4	53459301	53701405	-1
ENSG00000072210	-0.288476	0.00085461	ALDH3A2	protein_coding	17	19648136	19685760	1
ENSG00000072274	0.969289	1.70255e-33	TFRC	protein_coding	3	196012511	196082153	-1
ENSG00000072310	-0.329634	0.00120947	SREBF1	protein_coding	17	17810399	17837002	-1
ENSG00000072364	0.247822	0.00791913	AFF4	protein_coding	5	132875395	132963634	-1
ENSG00000072401	-0.70985	9.61479e-05	UBE2D1	protein_coding	10	58334979	58370751	1
ENSG00000072415	-0.400632	0.00187701	PALS1	protein_coding	14	67240713	67336061	1
ENSG00000072422	0.11664	0.488274	RHOBTB1	protein_coding	10	60869438	61001440	-1
ENSG00000072501	-0.124502	0.192489	SMC1A	protein_coding	X	53374149	53422728	-1
ENSG00000072506	-0.55312	4.463e-08	HSD17B10	protein_coding	X	53431258	53434370	-1
ENSG00000072518	0.284979	0.0115796	MARK2	protein_coding	11	63838928	63911020	1
ENSG00000072571	-0.618443	6.06915e-06	HMMR	protein_coding	5	163460203	163491941	1
ENSG00000072609	0.476213	0.00182802	CHFR	protein_coding	12	132822187	132956304	-1
ENSG00000072682	2.57192	8.5919e-136	P4HA2	protein_coding	5	132190147	132295315	-1
ENSG00000072736	-0.216116	0.252012	NFATC3	protein_coding	16	68084751	68229259	1
ENSG00000072756	-0.214303	0.155371	TRNT1	protein_coding	3	3126933	3153435	1
ENSG00000072778	0.858443	1.64922e-15	ACADVL	protein_coding	17	7217125	7225266	1
ENSG00000072786	0.0935897	0.666132	STK10	protein_coding	5	172042079	172188224	-1
ENSG00000072803	-0.0613504	0.651554	FBXW11	protein_coding	5	171861549	172006873	-1
ENSG00000072818	0.874246	0.0194877	ACAP1	protein_coding	17	7336529	7351477	1
ENSG00000072832	0.217068	0.188289	CRMP1	protein_coding	4	5748084	5893086	-1
ENSG00000072840	-0.0685114	0.79704	EVC	protein_coding	4	5711201	5814305	1
ENSG00000072849	-0.14322	0.271278	DERL2	protein_coding	17	5471254	5486811	-1
ENSG00000072864	-0.0781248	0.681702	NDE1	protein_coding	16	15643267	15734691	1
ENSG00000072954	0.23624	0.192437	TMEM38A	protein_coding	19	16661139	16690023	1
ENSG00000072958	0.0164629	0.929265	AP1M1	protein_coding	19	16197854	16245906	1
ENSG00000073008	-0.163853	0.260073	PVR	protein_coding	19	44643798	44666162	1
ENSG00000073050	-0.115005	0.453234	XRCC1	protein_coding	19	43543311	43580473	-1
ENSG00000073060	1.32375	7.90475e-45	SCARB1	protein_coding	12	124776856	124882668	-1
ENSG00000073111	0.189187	0.0682087	MCM2	protein_coding	3	127598410	127622436	1
ENSG00000073146	0.118664	0.589639	MOV10L1	protein_coding	22	50090006	50161690	1
ENSG00000073150	0.58908	1.31573e-05	PANX2	protein_coding	22	50170731	50180295	1
ENSG00000073169	0.353629	0.00438329	SELENOO	protein_coding	22	50201011	50217616	1
ENSG00000073282	1.20573	0.000210782	TP63	protein_coding	3	189631389	189897276	1
ENSG00000073331	-0.308236	0.229827	ALPK1	protein_coding	4	112285509	112442621	1
ENSG00000073350	-0.346152	0.094771	LLGL2	protein_coding	17	75525080	75575209	1
ENSG00000073417	1.02333	4.47203e-29	PDE8A	protein_coding	15	84980440	85139145	1
ENSG00000073464	-0.569925	0.0290006	CLCN4	protein_coding	X	10156975	10237660	1
ENSG00000073536	0.542504	1.28983e-05	NLE1	protein_coding	17	35128730	35142304	-1
ENSG00000073578	0.576171	3.95104e-12	SDHA	protein_coding	5	218303	257082	1
ENSG00000073584	-0.679891	0.0080707	SMARCE1	protein_coding	17	40624962	40648654	-1
ENSG00000073605	0.0619917	0.860578	GSDMB	protein_coding	17	39904595	39919854	-1
ENSG00000073614	0.202483	0.0824169	KDM5A	protein_coding	12	280057	389320	-1
ENSG00000073670	0.0834481	0.812256	ADAM11	protein_coding	17	44758988	44781846	1
ENSG00000073711	0.390144	0.0642049	PPP2R3A	protein_coding	3	135965728	136147894	1
ENSG00000073712	-0.244232	0.0766887	FERMT2	protein_coding	14	52857268	52952435	-1
ENSG00000073756	0.859409	7.92313e-07	PTGS2	protein_coding	1	186671791	186680922	-1
ENSG00000073792	1.2527	0.00206513	IGF2BP2	protein_coding	3	185643130	185825042	-1
ENSG00000073803	0.0210545	0.927975	MAP3K13	protein_coding	3	185282941	185489094	1
ENSG00000073849	1.20727	0.0144308	ST6GAL1	protein_coding	3	186930325	187078553	1
ENSG00000073905	0.0626731	0.792726	VDAC1P1	processed_pseudogene	X	80929500	80930347	1
ENSG00000073910	0.275325	0.205031	FRY	protein_coding	13	31846713	32299125	1
ENSG00000073921	0.367444	0.00177642	PICALM	protein_coding	11	85957175	86069882	-1
ENSG00000073969	-0.149129	0.249392	NSF	protein_coding	17	46590669	46757679	1
ENSG00000074047	-0.04529	0.841496	GLI2	protein_coding	2	120735623	120992653	1
ENSG00000074054	0.397045	0.000117028	CLASP1	protein_coding	2	121337776	121649476	-1
ENSG00000074071	-0.0916728	0.534783	MRPS34	protein_coding	16	1771890	1773150	-1
ENSG00000074181	1.84538	1.78907e-55	NOTCH3	protein_coding	19	15159038	15200995	-1
ENSG00000074201	0.193948	0.10759	CLNS1A	protein_coding	11	77514936	77637794	-1
ENSG00000074211	0.896759	4.92255e-06	PPP2R2C	protein_coding	4	6320578	6563600	-1
ENSG00000074219	-0.108924	0.550816	TEAD2	protein_coding	19	49340595	49362457	-1
ENSG00000074266	0.101744	0.528504	EED	protein_coding	11	86201212	86278813	1
ENSG00000074319	-0.266986	0.0176837	TSG101	protein_coding	11	18468336	18526951	-1
ENSG00000074356	-0.0999407	0.444572	NCBP3	protein_coding	17	3802158	3846246	-1
ENSG00000074370	-0.427624	0.0946785	ATP2A3	protein_coding	17	3923870	3964464	-1
ENSG00000074410	2.8872	4.90626e-101	CA12	protein_coding	15	63321378	63381846	-1
ENSG00000074416	-0.0193039	0.921004	MGLL	protein_coding	3	127689062	128052190	-1
ENSG00000074527	0.589567	0.000101806	NTN4	protein_coding	12	95657807	95791189	-1
ENSG00000074582	-0.549104	0.000960984	BCS1L	protein_coding	2	218658764	218663443	1
ENSG00000074590	0.270113	0.0999515	NUAK1	protein_coding	12	106063345	106138954	-1
ENSG00000074603	0.058747	0.716458	DPP8	protein_coding	15	65442463	65517704	-1
ENSG00000074621	-0.219329	0.461376	SLC24A1	protein_coding	15	65611366	65660995	1
ENSG00000074657	0.454787	1.51492e-06	ZNF532	protein_coding	18	58862600	58986480	1
ENSG00000074695	0.028853	0.867844	LMAN1	protein_coding	18	59327823	59359265	-1
ENSG00000074696	-0.158691	0.132743	HACD3	protein_coding	15	65530418	65578349	1
ENSG00000074755	-0.206876	0.0828586	ZZEF1	protein_coding	17	4004445	4143030	-1
ENSG00000074800	1.31617	1.49487e-61	ENO1	protein_coding	1	8861000	8879190	-1
ENSG00000074842	0.081226	0.561101	MYDGF	protein_coding	19	4641374	4670362	-1
ENSG00000074855	-0.047682	0.836165	ANO8	protein_coding	19	17323223	17334855	-1
ENSG00000074935	0.338501	0.150468	TUBE1	protein_coding	6	112070663	112087529	-1
ENSG00000074964	-0.263356	0.229448	ARHGEF10L	protein_coding	1	17539698	17697874	1
ENSG00000075089	-0.456812	0.00361504	ACTR6	protein_coding	12	100199122	100241865	1
ENSG00000075131	-0.375729	0.0147162	TIPIN	protein_coding	15	66336191	66386746	-1
ENSG00000075142	-0.164847	0.11311	SRI	protein_coding	7	88205115	88226993	-1
ENSG00000075151	0.190433	0.0910646	EIF4G3	protein_coding	1	20806292	21177285	-1
ENSG00000075188	-0.239706	0.123282	NUP37	protein_coding	12	102073103	102120120	-1
ENSG00000075213	0.139238	0.497689	SEMA3A	protein_coding	7	83955777	84492724	-1
ENSG00000075218	-0.0978839	0.518463	GTSE1	protein_coding	22	46296870	46330810	1
ENSG00000075223	0.59352	3.52363e-06	SEMA3C	protein_coding	7	80742538	80922359	-1
ENSG00000075234	-0.470673	6.97834e-05	TTC38	protein_coding	22	46267961	46294008	1
ENSG00000075239	-0.391844	0.0045089	ACAT1	protein_coding	11	108116695	108147603	1
ENSG00000075240	1.01779	1.17121e-11	GRAMD4	protein_coding	22	46576012	46679790	1
ENSG00000075275	0.102734	0.455045	CELSR1	protein_coding	22	46360834	46537620	-1
ENSG00000075292	0.0808156	0.511062	ZNF638	protein_coding	2	71276561	71435069	1
ENSG00000075303	-0.220651	0.0998277	SLC25A40	protein_coding	7	87833568	87876360	-1
ENSG00000075336	0.216065	0.0770116	TIMM21	protein_coding	18	74148523	74160531	1
ENSG00000075340	0.0190047	0.951821	ADD2	protein_coding	2	70607618	70768225	-1
ENSG00000075391	-0.0131559	0.948782	RASAL2	protein_coding	1	178094104	178484147	1
ENSG00000075399	-0.250573	0.275807	VPS9D1	protein_coding	16	89707134	89720898	-1
ENSG00000075407	0.399138	0.00444543	ZNF37A	protein_coding	10	38094334	38150293	1
ENSG00000075413	0.23778	0.0200179	MARK3	protein_coding	14	103385377	103503831	1
ENSG00000075415	0.0224521	0.883088	SLC25A3	protein_coding	12	98593591	98606379	1
ENSG00000075420	0.424125	0.000136586	FNDC3B	protein_coding	3	172039578	172401669	1
ENSG00000075426	1.30741	2.34535e-44	FOSL2	protein_coding	2	28392448	28417317	1
ENSG00000075429	-0.111721	0.600855	CACNG5	protein_coding	17	66835117	66894751	1
ENSG00000075461	0.332337	0.125445	CACNG4	protein_coding	17	66964707	67033398	1
ENSG00000075539	0.431791	0.000752528	FRYL	protein_coding	4	48497357	48780322	-1
ENSG00000075568	0.173265	0.16452	TMEM131	protein_coding	2	97756333	97995948	-1
ENSG00000075618	0.520444	1.7814e-07	FSCN1	protein_coding	7	5592816	5606655	1
ENSG00000075624	-0.171883	0.134598	ACTB	protein_coding	7	5526409	5563902	-1
ENSG00000075643	-0.422616	0.0052217	MOCOS	protein_coding	18	36187497	36272157	1
ENSG00000075651	-0.408795	0.00528044	PLD1	protein_coding	3	171600404	171810950	-1
ENSG00000075702	-0.325457	0.027146	WDR62	protein_coding	19	36054649	36105108	1
ENSG00000075711	0.107528	0.402522	DLG1	protein_coding	3	197042560	197299330	-1
ENSG00000075785	0.135098	0.199818	RAB7A	protein_coding	3	128693669	128825942	1
ENSG00000075790	-0.102464	0.507992	BCAP29	protein_coding	7	107580246	107629170	1
ENSG00000075826	0.814043	0.0170668	SEC31B	protein_coding	10	100486646	100519864	-1
ENSG00000075856	-0.0706512	0.61045	SART3	protein_coding	12	108522214	108561400	-1
ENSG00000075886	0.283124	0.275525	TUBA3D	protein_coding	2	131476119	131482934	1
ENSG00000075914	-0.138675	0.465876	EXOSC7	protein_coding	3	44975241	45036066	1
ENSG00000075945	0.0179052	0.939002	KIFAP3	protein_coding	1	169921326	170085208	-1
ENSG00000075975	-0.0820339	0.602963	MKRN2	protein_coding	3	12557057	12586208	1
ENSG00000076003	-0.106458	0.464493	MCM6	protein_coding	2	135839626	135876443	-1
ENSG00000076043	-0.276793	0.0323158	REXO2	protein_coding	11	114439435	114450279	1
ENSG00000076053	0.011263	0.956757	RBM7	protein_coding	11	114400030	114414203	1
ENSG00000076067	-0.0754985	0.646416	RBMS2	protein_coding	12	56521820	56596193	1
ENSG00000076108	0.234257	0.0268643	BAZ2A	protein_coding	12	56595596	56636816	-1
ENSG00000076201	-0.2425	0.0660551	PTPN23	protein_coding	3	47381011	47413435	1
ENSG00000076242	-0.559822	2.18462e-07	MLH1	protein_coding	3	36993226	37050896	1
ENSG00000076248	0.230961	0.122738	UNG	protein_coding	12	109097597	109126725	1
ENSG00000076258	0.328089	0.166531	FMO4	protein_coding	1	171314183	171342084	1
ENSG00000076321	-0.347344	0.0206486	KLHL20	protein_coding	1	173714941	173786692	1
ENSG00000076344	-0.485418	0.11483	RGS11	protein_coding	16	268301	275980	-1
ENSG00000076351	-0.159689	0.42086	SLC46A1	protein_coding	17	28394642	28407197	-1
ENSG00000076356	0.0600266	0.870364	PLXNA2	protein_coding	1	208022242	208244384	-1
ENSG00000076382	-0.351773	0.000530084	SPAG5	protein_coding	17	28577565	28599025	-1
ENSG00000076513	0.529478	1.63598e-06	ANKRD13A	protein_coding	12	109999186	110039763	1
ENSG00000076554	0.505744	1.33082e-05	TPD52	protein_coding	8	80034745	80231232	-1
ENSG00000076555	-0.515903	0.00438166	ACACB	protein_coding	12	109116587	109268226	1
ENSG00000076604	-0.193253	0.116449	TRAF4	protein_coding	17	28744011	28750956	1
ENSG00000076641	2.47462	2.94975e-20	PAG1	protein_coding	8	80967810	81112068	-1
ENSG00000076650	-0.185501	0.375325	GPATCH1	protein_coding	19	33080899	33130542	1
ENSG00000076685	-0.45233	0.000979769	NT5C2	protein_coding	10	103087185	103277605	-1
ENSG00000076706	-0.452888	4.69156e-06	MCAM	protein_coding	11	119308529	119321521	-1
ENSG00000076770	-0.442768	0.00425055	MBNL3	protein_coding	X	132369320	132489968	-1
ENSG00000076826	0.979772	0.00900385	CAMSAP3	protein_coding	19	7595863	7618304	1
ENSG00000076864	0.751115	8.68997e-07	RAP1GAP	protein_coding	1	21596221	21669357	-1
ENSG00000076924	-0.221983	0.0732855	XAB2	protein_coding	19	7619525	7629545	-1
ENSG00000076928	-0.00863451	0.957359	ARHGEF1	protein_coding	19	41883173	41930150	1
ENSG00000076944	0.0246881	0.914724	STXBP2	protein_coding	19	7636772	7647873	1
ENSG00000076984	0.23288	0.0882834	MAP2K7	protein_coding	19	7903843	7914478	1
ENSG00000077044	0.0760914	0.540764	DGKD	protein_coding	2	233354494	233472104	1
ENSG00000077063	0.78739	0.00389713	CTTNBP2	protein_coding	7	117710651	117874139	-1
ENSG00000077092	0.152285	0.61494	RARB	protein_coding	3	24687887	25597932	1
ENSG00000077097	0.102357	0.345437	TOP2B	protein_coding	3	25597978	25664909	-1
ENSG00000077147	-0.0119539	0.927064	TM9SF3	protein_coding	10	96518110	96587452	-1
ENSG00000077150	0.597864	4.26119e-05	NFKB2	protein_coding	10	102394110	102402524	1
ENSG00000077152	-0.474231	3.81983e-05	UBE2T	protein_coding	1	202331544	202341984	-1
ENSG00000077157	0.249529	0.135207	PPP1R12B	protein_coding	1	202348699	202592706	1
ENSG00000077232	0.159061	0.205911	DNAJC10	protein_coding	2	182716255	182794464	1
ENSG00000077235	-0.205753	0.158401	GTF3C1	protein_coding	16	27459555	27549913	-1
ENSG00000077238	0.445553	0.0450848	IL4R	protein_coding	16	27313668	27364778	1
ENSG00000077254	-0.298619	0.00183083	USP33	protein_coding	1	77695987	77759852	-1
ENSG00000077264	-0.231858	0.448399	PAK3	protein_coding	X	110944285	111227361	1
ENSG00000077274	0.211558	0.515168	CAPN6	protein_coding	X	111245099	111270483	-1
ENSG00000077312	0.141881	0.218186	SNRPA	protein_coding	19	40750637	40765389	1
ENSG00000077348	0.0944601	0.687028	EXOSC5	protein_coding	19	41386371	41397362	-1
ENSG00000077380	-0.130351	0.322764	DYNC1I2	protein_coding	2	171687409	171750158	1
ENSG00000077420	-0.0284524	0.935008	APBB1IP	protein_coding	10	26438341	26567803	1
ENSG00000077454	-0.359544	0.104168	LRCH4	protein_coding	7	100574011	100586129	-1
ENSG00000077458	0.202501	0.188636	FAM76B	protein_coding	11	95768953	95790409	-1
ENSG00000077463	-0.110629	0.652995	SIRT6	protein_coding	19	4174109	4182566	-1
ENSG00000077514	0.0679513	0.653979	POLD3	protein_coding	11	74493851	74669117	1
ENSG00000077549	0.0804934	0.564974	CAPZB	protein_coding	1	19338775	19485539	-1
ENSG00000077585	1.48527	3.41717e-08	GPR137B	protein_coding	1	236142505	236221865	1
ENSG00000077616	-0.0725053	0.841455	NAALAD2	protein_coding	11	90131515	90192894	1
ENSG00000077684	0.272982	0.0127889	JADE1	protein_coding	4	128809700	128875224	1
ENSG00000077713	0.0726897	0.743417	SLC25A43	protein_coding	X	119399336	119454478	1
ENSG00000077721	-0.576559	1.25103e-08	UBE2A	protein_coding	X	119474802	119591083	1
ENSG00000077782	0.810074	1.64701e-10	FGFR1	protein_coding	8	38400215	38468834	-1
ENSG00000077935	-0.0690514	0.848055	SMC1B	protein_coding	22	45344063	45413619	-1
ENSG00000077942	0.267219	0.0575229	FBLN1	protein_coding	22	45502238	45601135	1
ENSG00000078018	-0.649626	9.72295e-05	MAP2	protein_coding	2	209424047	209734147	1
ENSG00000078043	1.33888	1.88929e-36	PIAS2	protein_coding	18	46803218	46920160	-1
ENSG00000078061	-0.123784	0.32633	ARAF	protein_coding	X	47561205	47571908	1
ENSG00000078070	-0.0258404	0.910716	MCCC1	protein_coding	3	183015218	183116075	-1
ENSG00000078081	0.182232	0.508612	LAMP3	protein_coding	3	183122215	183163839	-1
ENSG00000078098	-0.333937	0.244362	FAP	protein_coding	2	162170684	162245151	-1
ENSG00000078114	1.19775	4.40385e-10	NEBL	protein_coding	10	20779973	21293011	-1
ENSG00000078124	-0.212404	0.199194	ACER3	protein_coding	11	76860859	77026797	1
ENSG00000078140	-0.42893	4.30437e-06	UBE2K	protein_coding	4	39698109	39782792	1
ENSG00000078142	0.611006	3.37917e-08	PIK3C3	protein_coding	18	41955234	42087830	1
ENSG00000078177	-0.190345	0.303033	N4BP2	protein_coding	4	40056797	40158252	1
ENSG00000078237	-0.164749	0.323323	TIGAR	protein_coding	12	4307763	4360028	1
ENSG00000078246	0.154642	0.228279	TULP3	protein_coding	12	2877223	2941138	1
ENSG00000078269	0.184128	0.482362	SYNJ2	protein_coding	6	157981863	158099176	1
ENSG00000078304	-0.264911	0.0241626	PPP2R5C	protein_coding	14	101761709	101927989	1
ENSG00000078319	-0.509983	0.0219129	PMS2P1	transcribed_unprocessed_pseudogene	7	100328836	100335860	-1
ENSG00000078369	0.237429	0.00813061	GNB1	protein_coding	1	1785285	1892292	-1
ENSG00000078399	-0.21028	0.515168	HOXA9	protein_coding	7	27162438	27175180	-1
ENSG00000078401	0.957629	0.00843087	EDN1	protein_coding	6	12290361	12297194	1
ENSG00000078403	0.314661	0.00794661	MLLT10	protein_coding	10	21524646	21743630	1
ENSG00000078487	-0.127995	0.696809	ZCWPW1	protein_coding	7	100400826	100428992	-1
ENSG00000078618	-0.473738	1.05868e-07	NRDC	protein_coding	1	51789191	51878805	-1
ENSG00000078668	0.164341	0.13646	VDAC3	protein_coding	8	42391624	42405937	1
ENSG00000078674	-0.0429883	0.773859	PCM1	protein_coding	8	17922842	18029948	1
ENSG00000078687	-0.649289	0.0346429	TNRC6C	protein_coding	17	77958703	78108822	1
ENSG00000078699	-0.0787067	0.709959	CBFA2T2	protein_coding	20	33490075	33650036	1
ENSG00000078747	-0.0381199	0.829312	ITCH	protein_coding	20	34363235	34511773	1
ENSG00000078795	-0.00998555	0.969046	PKD2L2	protein_coding	5	137887968	137942747	1
ENSG00000078804	0.341677	0.0179091	TP53INP2	protein_coding	20	34704339	34713439	1
ENSG00000078808	0.275589	0.00352491	SDF4	protein_coding	1	1216931	1232031	-1
ENSG00000078814	0.0308126	0.922233	MYH7B	protein_coding	20	34955810	35002437	1
ENSG00000078900	0.110614	0.702763	TP73	protein_coding	1	3652516	3736201	1
ENSG00000078902	0.226721	0.226855	TOLLIP	protein_coding	11	1274371	1309654	-1
ENSG00000078967	0.141017	0.558993	UBE2D4	protein_coding	7	43926436	43956136	1
ENSG00000079134	-0.144056	0.322764	THOC1	protein_coding	18	214520	268050	-1
ENSG00000079150	-0.778602	4.46117e-05	FKBP7	protein_coding	2	178463664	178478600	-1
ENSG00000079156	0.0184758	0.948189	OSBPL6	protein_coding	2	178194481	178402893	1
ENSG00000079215	1.24871	1.1968e-06	SLC1A3	protein_coding	5	36596588	36688334	1
ENSG00000079246	-0.186702	0.0535873	XRCC5	protein_coding	2	216107464	216206303	1
ENSG00000079257	-1.15316	2.42081e-07	LXN	protein_coding	3	158645822	158672648	-1
ENSG00000079277	-0.291333	0.0653868	MKNK1	protein_coding	1	46557407	46616843	-1
ENSG00000079308	0.0562708	0.853561	TNS1	protein_coding	2	217799588	218033982	-1
ENSG00000079313	0.102106	0.578747	REXO1	protein_coding	19	1815248	1848483	-1
ENSG00000079332	0.110817	0.380748	SAR1A	protein_coding	10	70147289	70170523	-1
ENSG00000079335	-0.0303458	0.925823	CDC14A	protein_coding	1	100345001	100520277	1
ENSG00000079337	-0.498352	0.0436395	RAPGEF3	protein_coding	12	47734363	47771040	-1
ENSG00000079387	-0.195521	0.179309	SENP1	protein_coding	12	48039784	48106079	-1
ENSG00000079432	0.891464	4.0703e-18	CIC	protein_coding	19	42268537	42295797	1
ENSG00000079435	-0.0942635	0.748855	LIPE	protein_coding	19	42401514	42427388	-1
ENSG00000079459	-0.255767	0.0876452	FDFT1	protein_coding	8	11795573	11839395	1
ENSG00000079462	0.0751984	0.737929	PAFAH1B3	protein_coding	19	42297033	42303546	-1
ENSG00000079482	0.000389457	0.998364	OPHN1	protein_coding	X	67949349	68433913	-1
ENSG00000079616	-0.407868	4.23261e-05	KIF22	protein_coding	16	29790727	29805385	1
ENSG00000079691	0.517917	0.000119915	CARMIL1	protein_coding	6	25279078	25620530	1
ENSG00000079739	1.42788	7.92358e-60	PGM1	protein_coding	1	63593411	63660245	1
ENSG00000079785	-0.0135122	0.938371	DDX1	protein_coding	2	15591178	15634346	1
ENSG00000079805	0.698368	5.56095e-15	DNM2	protein_coding	19	10718055	10833488	1
ENSG00000079819	0.0132478	0.939021	EPB41L2	protein_coding	6	130839347	131063322	-1
ENSG00000079841	-0.52786	0.0247443	RIMS1	protein_coding	6	71886550	72403150	1
ENSG00000079931	2.5067	2.8343e-06	MOXD1	protein_coding	6	132296055	132401475	-1
ENSG00000079950	0.218544	0.139303	STX7	protein_coding	6	132445867	132513198	-1
ENSG00000079974	-0.102734	0.642841	RABL2B	protein_coding	22	50767501	50783667	-1
ENSG00000079999	-0.222659	0.133695	KEAP1	protein_coding	19	10486125	10503558	-1
ENSG00000080031	2.80734	1.18236e-05	PTPRH	protein_coding	19	55181247	55209506	-1
ENSG00000080189	-0.0842524	0.600916	SLC35C2	protein_coding	20	46345980	46364458	-1
ENSG00000080200	1.42677	7.99645e-15	CRYBG3	protein_coding	3	97822011	97944984	1
ENSG00000080224	0.360262	0.207432	EPHA6	protein_coding	3	96814581	97761532	1
ENSG00000080298	0.16153	0.416391	RFX3	protein_coding	9	3218297	3526004	-1
ENSG00000080345	0.108251	0.376535	RIF1	protein_coding	2	151409883	151508013	1
ENSG00000080371	0.0528258	0.745596	RAB21	protein_coding	12	71754863	71800286	1
ENSG00000080493	-0.12097	0.718357	SLC4A4	protein_coding	4	71062667	71572087	1
ENSG00000080503	-0.121122	0.418104	SMARCA2	protein_coding	9	1980290	2193624	1
ENSG00000080546	0.496838	0.000454421	SESN1	protein_coding	6	108984309	109094846	-1
ENSG00000080561	0.172655	0.500702	MID2	protein_coding	X	107825755	107931637	1
ENSG00000080573	0.2284	0.398962	COL5A3	protein_coding	19	9959561	10010504	-1
ENSG00000080603	0.242635	0.317024	SRCAP	protein_coding	16	30698209	30741409	1
ENSG00000080608	-0.453683	6.31889e-05	PUM3	protein_coding	9	2720469	2844095	-1
ENSG00000080644	0.109135	0.733766	CHRNA3	protein_coding	15	78593052	78621295	-1
ENSG00000080802	0.0322652	0.885658	CNOT4	protein_coding	7	135361795	135510145	-1
ENSG00000080815	0.170297	0.136297	PSEN1	protein_coding	14	73136418	73223691	1
ENSG00000080819	0.690573	1.75757e-10	CPOX	protein_coding	3	98579446	98593648	-1
ENSG00000080822	-0.0540522	0.746608	CLDND1	protein_coding	3	98497912	98523066	-1
ENSG00000080823	-0.663797	0.0160234	MOK	protein_coding	14	102224500	102305190	-1
ENSG00000080824	-0.522284	3.6746e-09	HSP90AA1	protein_coding	14	102080742	102139699	-1
ENSG00000080839	-0.264838	0.0683172	RBL1	protein_coding	20	36996349	37095997	-1
ENSG00000080845	0.057526	0.71194	DLGAP4	protein_coding	20	36306336	36528637	1
ENSG00000080947	0.219641	0.489565	CROCCP3	transcribed_unprocessed_pseudogene	1	16474396	16491307	-1
ENSG00000080986	-0.564681	1.73488e-05	NDC80	protein_coding	18	2571557	2616635	1
ENSG00000081014	0.156781	0.215753	AP4E1	protein_coding	15	50908672	51005895	1
ENSG00000081019	1.13571	1.79423e-16	RSBN1	protein_coding	1	113761832	113812476	-1
ENSG00000081026	-0.175395	0.295641	MAGI3	protein_coding	1	113390515	113685923	1
ENSG00000081041	-0.456554	0.17634	CXCL2	protein_coding	4	74097040	74099196	-1
ENSG00000081051	-0.0266005	0.918096	AFP	protein_coding	4	73431138	73456174	1
ENSG00000081052	0.55812	7.81209e-08	COL4A4	protein_coding	2	227002714	227164453	-1
ENSG00000081059	-0.0411721	0.866842	TCF7	protein_coding	5	134114681	134151865	1
ENSG00000081087	-0.936458	1.85232e-10	OSTM1	protein_coding	6	108029245	108165854	-1
ENSG00000081138	-0.164142	0.551916	CDH7	protein_coding	18	65750252	65890337	1
ENSG00000081154	-0.0276407	0.858797	PCNP	protein_coding	3	101574180	101594465	1
ENSG00000081177	0.051848	0.802708	EXD2	protein_coding	14	69191498	69244020	1
ENSG00000081181	0.618662	0.0594528	ARG2	protein_coding	14	67619920	67651708	1
ENSG00000081189	0.195842	0.441072	MEF2C	protein_coding	5	88717117	88904257	-1
ENSG00000081277	1.88396	1.36622e-07	PKP1	protein_coding	1	201283452	201332993	1
ENSG00000081307	0.0416549	0.799927	UBA5	protein_coding	3	132654446	132679794	1
ENSG00000081320	-0.239391	0.123329	STK17B	protein_coding	2	196133583	196176503	-1
ENSG00000081377	0.267564	0.235561	CDC14B	protein_coding	9	96490241	96619843	-1
ENSG00000081386	0.11942	0.543556	ZNF510	protein_coding	9	96754553	96778129	-1
ENSG00000081665	0.191634	0.538752	ZNF506	protein_coding	19	19785839	19821751	-1
ENSG00000081692	-0.552694	0.0253402	JMJD4	protein_coding	1	227730425	227735411	-1
ENSG00000081721	-0.340085	0.0181182	DUSP12	protein_coding	1	161749758	161757238	1
ENSG00000081760	0.0889183	0.547067	AACS	protein_coding	12	125065434	125143333	1
ENSG00000081791	0.130299	0.283249	DELE1	protein_coding	5	141923855	141942047	1
ENSG00000081803	0.206249	0.456525	CADPS2	protein_coding	7	122318411	122886759	-1
ENSG00000081870	-0.143429	0.448313	IFT25	protein_coding	1	53916574	53945699	-1
ENSG00000081913	0.915745	1.98224e-13	PHLPP1	protein_coding	18	62715541	62980433	1
ENSG00000081923	0.0862602	0.783431	ATP8B1	protein_coding	18	57646426	57803315	-1
ENSG00000081985	-0.0105554	0.963888	IL12RB2	protein_coding	1	67307364	67398724	1
ENSG00000082014	0.58296	0.000331537	SMARCD3	protein_coding	7	151238764	151277896	-1
ENSG00000082068	-0.43342	0.000101504	WDR70	protein_coding	5	37379285	37753435	1
ENSG00000082126	0.0494285	0.856824	MPP4	protein_coding	2	201644870	201698694	-1
ENSG00000082146	-0.0856056	0.722318	STRADB	protein_coding	2	201387858	201480846	1
ENSG00000082153	0.668638	6.35377e-12	BZW1	protein_coding	2	200810594	200827338	1
ENSG00000082196	0.405997	0.204916	C1QTNF3	protein_coding	5	34017858	34043213	-1
ENSG00000082212	-0.537692	0.000105453	ME2	protein_coding	18	50879080	50954257	1
ENSG00000082213	-0.334801	0.00488738	C5orf22	protein_coding	5	31532287	31555053	1
ENSG00000082258	-0.0394831	0.82844	CCNT2	protein_coding	2	134918235	134959342	1
ENSG00000082269	-0.240225	0.20516	FAM135A	protein_coding	6	70412941	70561174	1
ENSG00000082397	-0.687421	0.0251352	EPB41L3	protein_coding	18	5392381	5630700	-1
ENSG00000082438	-0.321077	0.0682087	COBLL1	protein_coding	2	164653624	164843679	-1
ENSG00000082458	0.326675	0.0052217	DLG3	protein_coding	X	70444835	70505490	1
ENSG00000082482	1.37292	0.000145816	KCNK2	protein_coding	1	215005775	215237090	1
ENSG00000082497	0.47193	0.117489	SERTAD4	protein_coding	1	210232796	210246631	1
ENSG00000082512	0.45478	0.000818862	TRAF5	protein_coding	1	211326615	211374946	1
ENSG00000082515	-0.27643	0.0408659	MRPL22	protein_coding	5	154941073	154969411	1
ENSG00000082516	-0.690031	1.22987e-07	GEMIN5	protein_coding	5	154887411	154938211	-1
ENSG00000082641	0.701127	2.85781e-12	NFE2L1	protein_coding	17	48048329	48061545	1
ENSG00000082684	7.32136	6.66831e-06	SEMA5B	protein_coding	3	122909082	123028605	-1
ENSG00000082701	0.36148	0.000168385	GSK3B	protein_coding	3	119821321	120094994	-1
ENSG00000082781	-0.157599	0.36848	ITGB5	protein_coding	3	124761948	124901418	-1
ENSG00000082805	0.116088	0.380646	ERC1	protein_coding	12	990509	1495933	1
ENSG00000082898	0.0236965	0.864784	XPO1	protein_coding	2	61476032	61538741	-1
ENSG00000082929	2.0496	0.0563058	LINC01587	lncRNA	4	5524569	5527801	1
ENSG00000082996	-0.188153	0.194909	RNF13	protein_coding	3	149812770	149962139	1
ENSG00000083067	-0.185615	0.541592	TRPM3	protein_coding	9	70529060	71446904	-1
ENSG00000083093	0.0841079	0.647329	PALB2	protein_coding	16	23603160	23641321	-1
ENSG00000083097	0.197949	0.386805	DOP1A	protein_coding	6	83067666	83171350	1
ENSG00000083099	-0.298931	0.0253766	LYRM2	protein_coding	6	89568144	89638749	-1
ENSG00000083123	0.450604	0.000232018	BCKDHB	protein_coding	6	80106647	80346270	1
ENSG00000083168	0.177757	0.240919	KAT6A	protein_coding	8	41929479	42051994	-1
ENSG00000083223	0.135464	0.494372	TUT7	protein_coding	9	86287733	86354454	-1
ENSG00000083290	-0.300379	0.173606	ULK2	protein_coding	17	19770829	19867936	-1
ENSG00000083312	-0.024659	0.844003	TNPO1	protein_coding	5	72816312	72916733	1
ENSG00000083444	2.17192	3.24089e-93	PLOD1	protein_coding	1	11934205	11975538	1
ENSG00000083454	-0.453959	0.0170564	P2RX5	protein_coding	17	3672199	3696240	-1
ENSG00000083457	-0.55043	0.00320598	ITGAE	protein_coding	17	3714628	3801188	-1
ENSG00000083520	0.0749543	0.558859	DIS3	protein_coding	13	72752169	72782096	-1
ENSG00000083535	-0.136481	0.466728	PIBF1	protein_coding	13	72782133	73016461	1
ENSG00000083544	-0.0286479	0.901175	TDRD3	protein_coding	13	60396457	60573878	1
ENSG00000083635	-0.660108	0.00191321	NUFIP1	protein_coding	13	44939249	44989471	-1
ENSG00000083642	0.193957	0.0946859	PDS5B	protein_coding	13	32586452	32778019	1
ENSG00000083720	-0.634926	2.37185e-12	OXCT1	protein_coding	5	41730065	41870425	-1
ENSG00000083750	-0.0596493	0.83696	RRAGB	protein_coding	X	55717749	55758774	1
ENSG00000083799	0.23982	0.0855276	CYLD	protein_coding	16	50742050	50801935	1
ENSG00000083807	0.259599	0.271962	SLC27A5	protein_coding	19	58479512	58512413	-1
ENSG00000083812	0.342209	0.0471531	ZNF324	protein_coding	19	58467056	58475436	1
ENSG00000083814	0.0716128	0.842573	ZNF671	protein_coding	19	57719751	57727624	-1
ENSG00000083817	0.147519	0.587437	ZNF416	protein_coding	19	57571566	57578911	-1
ENSG00000083828	0.0289791	0.926003	ZNF586	protein_coding	19	57769655	57819939	1
ENSG00000083838	0.0677182	0.837717	ZNF446	protein_coding	19	58474017	58481230	1
ENSG00000083844	0.175294	0.380511	ZNF264	protein_coding	19	57191500	57222846	1
ENSG00000083845	0.393518	8.94183e-06	RPS5	protein_coding	19	58386400	58394806	1
ENSG00000083857	0.948031	1.72691e-20	FAT1	protein_coding	4	186587794	186726722	-1
ENSG00000083896	-0.0146116	0.932818	YTHDC1	protein_coding	4	68310387	68350090	-1
ENSG00000083937	-0.108969	0.540032	CHMP2B	protein_coding	3	87227271	87255556	1
ENSG00000084070	0.934598	3.8186e-15	SMAP2	protein_coding	1	40344850	40423326	1
ENSG00000084072	-0.33115	0.00546011	PPIE	protein_coding	1	39692182	39763914	1
ENSG00000084073	-0.519965	1.41668e-07	ZMPSTE24	protein_coding	1	40258041	40294180	1
ENSG00000084090	-0.165745	0.133884	STARD7	protein_coding	2	96184859	96208827	-1
ENSG00000084092	0.482334	0.000219542	NOA1	protein_coding	4	56963350	56977606	-1
ENSG00000084093	0.0183098	0.921332	REST	protein_coding	4	56907876	56966808	1
ENSG00000084112	0.814359	1.17567e-12	SSH1	protein_coding	12	108778191	108857590	-1
ENSG00000084207	-0.00192625	0.986019	GSTP1	protein_coding	11	67583742	67586656	1
ENSG00000084234	0.344697	0.00138282	APLP2	protein_coding	11	130068147	130144811	1
ENSG00000084444	1.25521	9.39063e-17	FAM234B	protein_coding	12	13044381	13142521	1
ENSG00000084453	2.03546	0.0179091	SLCO1A2	protein_coding	12	21264600	21419594	-1
ENSG00000084463	-0.0607122	0.64257	WBP11	protein_coding	12	14784582	14803486	-1
ENSG00000084623	-0.148378	0.168064	EIF3I	protein_coding	1	32221077	32245397	1
ENSG00000084628	1.18494	0.0369363	NKAIN1	protein_coding	1	31179745	31239887	-1
ENSG00000084636	0.159188	0.455218	COL16A1	protein_coding	1	31652263	31704319	-1
ENSG00000084652	0.0563703	0.646331	TXLNA	protein_coding	1	32179675	32198285	1
ENSG00000084676	0.0856537	0.712704	NCOA1	protein_coding	2	24491254	24770702	1
ENSG00000084693	0.207786	0.0882765	AGBL5	protein_coding	2	27042364	27070622	1
ENSG00000084731	0.198188	0.361727	KIF3C	protein_coding	2	25926598	25982749	-1
ENSG00000084733	0.13302	0.264217	RAB10	protein_coding	2	26034084	26137454	1
ENSG00000084754	0.208	0.0278428	HADHA	protein_coding	2	26190635	26244672	-1
ENSG00000084764	0.169712	0.371453	MAPRE3	protein_coding	2	26970637	27027219	1
ENSG00000084774	-0.248833	0.022239	CAD	protein_coding	2	27217369	27243943	1
ENSG00000085063	0.275532	0.00321567	CD59	protein_coding	11	33703010	33736479	-1
ENSG00000085117	-1.06609	5.07436e-07	CD82	protein_coding	11	44564427	44620358	1
ENSG00000085185	0.788062	1.53779e-07	BCORL1	protein_coding	X	129981107	130058071	1
ENSG00000085224	0.471191	1.47273e-06	ATRX	protein_coding	X	77504880	77786233	-1
ENSG00000085231	-0.189404	0.29712	AK6	protein_coding	5	69350984	69370013	-1
ENSG00000085274	0.0440739	0.839882	MYNN	protein_coding	3	169773396	169789716	1
ENSG00000085276	0.179507	0.40744	MECOM	protein_coding	3	169083499	169663775	-1
ENSG00000085365	0.437567	9.23356e-05	SCAMP1	protein_coding	5	78360611	78480739	1
ENSG00000085377	0.688449	7.36244e-10	PREP	protein_coding	6	105273218	105454062	-1
ENSG00000085382	0.227031	0.294743	HACE1	protein_coding	6	104728094	104859919	-1
ENSG00000085415	-0.127106	0.387933	SEH1L	protein_coding	18	12947133	12987536	1
ENSG00000085433	0.152696	0.406616	WDR47	protein_coding	1	108970214	109042113	-1
ENSG00000085449	0.313	0.00505428	WDFY1	protein_coding	2	223855716	223945357	-1
ENSG00000085465	0.162912	0.535679	OVGP1	protein_coding	1	111414319	111427735	-1
ENSG00000085491	-0.260736	0.0481243	SLC25A24	protein_coding	1	108134043	108200849	-1
ENSG00000085511	-0.0603474	0.768821	MAP3K4	protein_coding	6	160991727	161117385	1
ENSG00000085514	-0.026165	0.933016	PILRA	protein_coding	7	100367530	100400096	1
ENSG00000085552	1.04415	0.00865615	IGSF9	protein_coding	1	159927039	159945613	-1
ENSG00000085563	0.42133	0.104274	ABCB1	protein_coding	7	87503017	87713323	-1
ENSG00000085644	-0.248083	0.213255	ZNF213	protein_coding	16	3129777	3142804	1
ENSG00000085662	-0.1286	0.358646	AKR1B1	protein_coding	7	134442356	134459284	-1
ENSG00000085719	-0.966893	4.8193e-16	CPNE3	protein_coding	8	86514435	86561498	1
ENSG00000085721	-0.226075	0.0363027	RRN3	protein_coding	16	15060033	15094311	-1
ENSG00000085733	0.121898	0.191064	CTTN	protein_coding	11	70398404	70436584	1
ENSG00000085741	0.112421	0.746599	WNT11	protein_coding	11	76186325	76210736	-1
ENSG00000085760	-0.449655	0.000910704	MTIF2	protein_coding	2	55236595	55269347	-1
ENSG00000085788	0.650478	6.7202e-10	DDHD2	protein_coding	8	38225218	38275558	1
ENSG00000085831	-0.149192	0.6558	TTC39A	protein_coding	1	51287258	51345116	-1
ENSG00000085832	-0.0700797	0.698117	EPS15	protein_coding	1	51354263	51519328	-1
ENSG00000085840	0.215629	0.0945707	ORC1	protein_coding	1	52372829	52404423	-1
ENSG00000085871	-0.663368	5.94526e-07	MGST2	protein_coding	4	139665768	139740745	1
ENSG00000085872	0.0995829	0.445729	CHERP	protein_coding	19	16517894	16542437	-1
ENSG00000085978	-0.104593	0.522331	ATG16L1	protein_coding	2	233210051	233295674	1
ENSG00000085982	-0.416454	0.000445905	USP40	protein_coding	2	233475526	233566782	-1
ENSG00000085998	-0.502067	1.16873e-05	POMGNT1	protein_coding	1	46188683	46220305	-1
ENSG00000085999	0.398252	0.0160522	RAD54L	protein_coding	1	46246461	46278480	1
ENSG00000086015	-0.230641	0.0281388	MAST2	protein_coding	1	45786987	46036122	1
ENSG00000086061	-0.30095	0.00289302	DNAJA1	protein_coding	9	33025273	33039907	1
ENSG00000086062	-0.021506	0.888495	B4GALT1	protein_coding	9	33104082	33167356	-1
ENSG00000086065	-0.0475805	0.757705	CHMP5	protein_coding	9	33264879	33282070	1
ENSG00000086102	-0.0205434	0.889061	NFX1	protein_coding	9	33290512	33371157	1
ENSG00000086159	0.267149	0.252334	AQP6	protein_coding	12	49967194	49977139	1
ENSG00000086189	-0.344757	0.00257625	DIMT1	protein_coding	5	62347284	62403943	-1
ENSG00000086200	-0.204288	0.106521	IPO11	protein_coding	5	62403972	62628582	1
ENSG00000086205	-0.440252	0.162905	FOLH1	protein_coding	11	49145092	49208638	-1
ENSG00000086232	-0.000148545	0.994724	EIF2AK1	protein_coding	7	6022247	6059175	-1
ENSG00000086289	-0.801951	2.98426e-09	EPDR1	protein_coding	7	37920640	37951936	1
ENSG00000086300	1.02655	0.0139864	SNX10	protein_coding	7	26291862	26374383	1
ENSG00000086475	0.11423	0.394477	SEPHS1	protein_coding	10	13317428	13348298	-1
ENSG00000086504	0.236155	0.031494	MRPL28	protein_coding	16	366969	371289	-1
ENSG00000086544	0.0135007	0.969777	ITPKC	protein_coding	19	40717112	40740860	1
ENSG00000086589	-0.166463	0.170969	RBM22	protein_coding	5	150690792	150701077	-1
ENSG00000086598	0.0689243	0.640489	TMED2	protein_coding	12	123584533	123598582	1
ENSG00000086619	0.0219286	0.953917	ERO1B	protein_coding	1	236214681	236282019	-1
ENSG00000086666	-0.0910843	0.534505	ZFAND6	protein_coding	15	80059568	80138393	1
ENSG00000086712	0.0247706	0.882379	TXLNG	protein_coding	X	16786432	16844519	1
ENSG00000086717	0.211675	0.483556	PPEF1	protein_coding	X	18675909	18827921	1
ENSG00000086730	0.0254647	0.945891	LAT2	protein_coding	7	74199652	74229834	1
ENSG00000086758	0.253738	0.0198961	HUWE1	protein_coding	X	53532096	53686752	-1
ENSG00000086827	-0.240258	0.137587	ZW10	protein_coding	11	113733187	113773735	-1
ENSG00000086848	0.0932156	0.741766	ALG9	protein_coding	11	111782195	111871581	-1
ENSG00000086991	-0.0499895	0.890262	NOX4	protein_coding	11	89324353	89498187	-1
ENSG00000087008	-0.200156	0.359057	ACOX3	protein_coding	4	8366282	8440723	-1
ENSG00000087053	-0.290145	0.007719	MTMR2	protein_coding	11	95821766	95925315	-1
ENSG00000087074	0.433363	0.00892813	PPP1R15A	protein_coding	19	48872212	48876059	1
ENSG00000087077	-0.227428	0.0458551	TRIP6	protein_coding	7	100867387	100873454	1
ENSG00000087086	-0.395191	0.000107508	FTL	protein_coding	19	48965309	48966879	1
ENSG00000087087	-0.073188	0.672514	SRRT	protein_coding	7	100875103	100888664	1
ENSG00000087088	0.026731	0.898403	BAX	protein_coding	19	48954815	48961798	1
ENSG00000087095	-0.0208605	0.923991	NLK	protein_coding	17	28041737	28196381	1
ENSG00000087111	-0.383243	0.000167401	PIGS	protein_coding	17	28553383	28571794	-1
ENSG00000087116	-0.0588708	0.87027	ADAMTS2	protein_coding	5	179110853	179345461	-1
ENSG00000087152	0.0248268	0.869996	ATXN7L3	protein_coding	17	44191805	44200113	-1
ENSG00000087157	0.0731912	0.660043	PGS1	protein_coding	17	78378649	78425114	1
ENSG00000087191	-0.344852	0.000359142	PSMC5	protein_coding	17	63827152	63832026	1
ENSG00000087206	0.14386	0.380511	UIMC1	protein_coding	5	176905005	177022633	-1
ENSG00000087237	0.00083612	0.999434	CETP	protein_coding	16	56961923	56983845	1
ENSG00000087245	0.516185	0.00159098	MMP2	protein_coding	16	55389700	55506691	1
ENSG00000087253	0.53738	0.000145816	LPCAT2	protein_coding	16	55509072	55586666	1
ENSG00000087258	0.462831	0.0570372	GNAO1	protein_coding	16	56191390	56357444	1
ENSG00000087263	-0.570811	1.38603e-07	OGFOD1	protein_coding	16	56451521	56479104	1
ENSG00000087266	2.18947	3.66155e-74	SH3BP2	protein_coding	4	2793071	2841098	1
ENSG00000087269	0.167234	0.180802	NOP14	protein_coding	4	2937933	2963406	-1
ENSG00000087274	-0.0199214	0.901281	ADD1	protein_coding	4	2843844	2930076	1
ENSG00000087299	0.037249	0.862672	L2HGDH	protein_coding	14	50237563	50312229	-1
ENSG00000087301	-0.12936	0.41038	TXNDC16	protein_coding	14	52430596	52552522	-1
ENSG00000087302	0.456475	0.000184224	RTRAF	protein_coding	14	51989514	52010694	1
ENSG00000087303	1.69477	2.85792e-06	NID2	protein_coding	14	52004809	52069059	-1
ENSG00000087338	0.382751	0.000555794	GMCL1	protein_coding	2	69829660	69881384	1
ENSG00000087365	-0.0213967	0.88941	SF3B2	protein_coding	11	66050729	66069308	1
ENSG00000087448	-0.318589	0.0165295	KLHL42	protein_coding	12	27780048	27803040	1
ENSG00000087460	0.41024	1.51546e-06	GNAS	protein_coding	20	58839718	58911192	1
ENSG00000087470	-0.61844	7.41145e-10	DNM1L	protein_coding	12	32679200	32745650	1
ENSG00000087494	0.0153817	0.969777	PTHLH	protein_coding	12	27958084	27972733	-1
ENSG00000087502	0.0791342	0.615676	ERGIC2	protein_coding	12	29337352	29381189	-1
ENSG00000087510	0.582505	0.106209	TFAP2C	protein_coding	20	56629306	56639283	1
ENSG00000087586	-0.761982	1.18147e-12	AURKA	protein_coding	20	56369389	56392337	-1
ENSG00000087842	-0.547836	7.23421e-06	PIR	protein_coding	X	15384799	15493564	-1
ENSG00000087884	-0.260968	0.390554	AAMDC	protein_coding	11	77821109	77918432	1
ENSG00000087903	1.09162	4.7298e-10	RFX2	protein_coding	19	5993164	6199572	-1
ENSG00000087995	-0.142058	0.392189	METTL2A	protein_coding	17	62423875	62453385	1
ENSG00000088035	-0.974496	1.08641e-08	ALG6	protein_coding	1	63367575	63438553	1
ENSG00000088038	0.138435	0.349129	CNOT3	protein_coding	19	54137749	54155681	1
ENSG00000088179	-0.162779	0.320958	PTPN4	protein_coding	2	119759922	119984899	1
ENSG00000088205	-0.0641222	0.667306	DDX18	protein_coding	2	117814691	117832377	1
ENSG00000088247	0.0222729	0.884826	KHSRP	protein_coding	19	6413102	6424811	-1
ENSG00000088256	0.211818	0.0902814	GNA11	protein_coding	19	3094362	3123999	1
ENSG00000088280	-0.352683	0.0394474	ASAP3	protein_coding	1	23428563	23484568	-1
ENSG00000088298	-0.483052	0.00162141	EDEM2	protein_coding	20	35115364	35147336	-1
ENSG00000088305	-0.742219	0.0100398	DNMT3B	protein_coding	20	32762385	32809359	1
ENSG00000088325	-0.594606	2.28809e-10	TPX2	protein_coding	20	31739271	31801805	1
ENSG00000088340	5.16613	2.7877e-66	FER1L4	transcribed_unitary_pseudogene	20	35558737	35607562	-1
ENSG00000088356	-0.497548	0.000474461	PDRG1	protein_coding	20	31944337	31952046	-1
ENSG00000088367	0.0560409	0.716153	EPB41L1	protein_coding	20	36091504	36232799	1
ENSG00000088387	0.367513	0.00232387	DOCK9	protein_coding	13	98793429	99086625	-1
ENSG00000088448	0.481236	7.92099e-06	ANKRD10	protein_coding	13	110878540	110915069	-1
ENSG00000088451	-0.158702	0.471877	TGDS	protein_coding	13	94574054	94596242	-1
ENSG00000088538	-0.393786	0.180268	DOCK3	protein_coding	3	50674927	51384198	1
ENSG00000088543	-0.376017	0.0681364	C3orf18	protein_coding	3	50558025	50571027	-1
ENSG00000088682	0.0340895	0.83916	COQ9	protein_coding	16	57447425	57461270	1
ENSG00000088727	-0.0867605	0.800033	KIF9	protein_coding	3	47227998	47283451	-1
ENSG00000088756	0.240468	0.193633	ARHGAP28	protein_coding	18	6729716	6915716	1
ENSG00000088766	-0.0499074	0.808326	CRLS1	protein_coding	20	6006093	6040053	1
ENSG00000088808	-0.0752099	0.800028	PPP1R13B	protein_coding	14	103733195	103847575	-1
ENSG00000088812	1.18913	1.03961e-26	ATRN	protein_coding	20	3471018	3651118	1
ENSG00000088826	0.696339	0.0142006	SMOX	protein_coding	20	4120980	4187747	1
ENSG00000088832	0.162801	0.160487	FKBP1A	protein_coding	20	1368977	1393164	-1
ENSG00000088833	-0.149333	0.330822	NSFL1C	protein_coding	20	1442162	1473842	-1
ENSG00000088836	0.153377	0.573964	SLC4A11	protein_coding	20	3227417	3239559	-1
ENSG00000088854	0.288363	0.268736	DNAAF9	protein_coding	20	3249306	3407669	-1
ENSG00000088876	0.0128455	0.971784	ZNF343	protein_coding	20	2481817	2524702	-1
ENSG00000088881	0.853889	0.0455621	EBF4	protein_coding	20	2692780	2760108	1
ENSG00000088888	0.0396299	0.830141	MAVS	protein_coding	20	3846799	3876123	1
ENSG00000088899	1.04233	0.000336846	LZTS3	protein_coding	20	3162617	3173549	-1
ENSG00000088930	0.18313	0.0876664	XRN2	protein_coding	20	21303331	21389825	1
ENSG00000088970	0.550323	0.00298479	KIZ	protein_coding	20	21125983	21246622	1
ENSG00000088986	-0.410292	0.000216934	DYNLL1	protein_coding	12	120469850	120498493	1
ENSG00000088992	-0.0779395	0.800359	TESC	protein_coding	12	117038923	117099479	-1
ENSG00000089006	-0.104963	0.528657	SNX5	protein_coding	20	17941597	17968980	-1
ENSG00000089009	0.236527	0.00716478	RPL6	protein_coding	12	112405189	112418838	-1
ENSG00000089022	-0.3003	0.028311	MAPKAPK5	protein_coding	12	111842013	111902222	1
ENSG00000089048	-0.0425001	0.849502	ESF1	protein_coding	20	13714322	13784919	-1
ENSG00000089050	-0.0938265	0.685906	RBBP9	protein_coding	20	18486540	18497225	-1
ENSG00000089053	-0.0626642	0.642893	ANAPC5	protein_coding	12	121308245	121399896	-1
ENSG00000089057	-0.323751	0.0641109	SLC23A2	protein_coding	20	4852356	5010293	-1
ENSG00000089060	0.345715	0.0710469	SLC8B1	protein_coding	12	113298759	113359493	-1
ENSG00000089063	0.107293	0.52619	TMEM230	protein_coding	20	5068232	5113103	-1
ENSG00000089091	-0.0635572	0.86028	DZANK1	protein_coding	20	18383367	18467281	-1
ENSG00000089094	0.814015	1.91749e-14	KDM2B	protein_coding	12	121429096	121581023	-1
ENSG00000089123	-0.0271418	0.933016	TASP1	protein_coding	20	13389392	13638932	-1
ENSG00000089127	-0.122202	0.502373	OAS1	protein_coding	12	112905856	112933219	1
ENSG00000089154	0.0532732	0.708418	GCN1	protein_coding	12	120127202	120194715	-1
ENSG00000089157	0.407986	3.17523e-06	RPLP0	protein_coding	12	120196699	120201235	-1
ENSG00000089159	-0.0702882	0.717693	PXN	protein_coding	12	120210439	120265771	-1
ENSG00000089163	0.0282254	0.926642	SIRT4	protein_coding	12	120302316	120313249	1
ENSG00000089177	-0.0568356	0.817656	KIF16B	protein_coding	20	16272104	16573448	-1
ENSG00000089195	0.0340049	0.869996	TRMT6	protein_coding	20	5937228	5950558	-1
ENSG00000089220	-0.377797	0.000214267	PEBP1	protein_coding	12	118136124	118145584	1
ENSG00000089234	-0.156906	0.336607	BRAP	protein_coding	12	111642146	111685956	-1
ENSG00000089248	0.170269	0.0948491	ERP29	protein_coding	12	112013348	112023449	1
ENSG00000089280	-0.535413	7.62912e-05	FUS	protein_coding	16	31180138	31191605	1
ENSG00000089289	0.598334	5.56515e-08	IGBP1	protein_coding	X	70133447	70166324	1
ENSG00000089327	0.336597	0.00943195	FXYD5	protein_coding	19	35154730	35169881	1
ENSG00000089335	-0.114383	0.525199	ZNF302	protein_coding	19	34677639	34686397	1
ENSG00000089351	0.244066	0.0290947	GRAMD1A	protein_coding	19	34994784	35026471	1
ENSG00000089356	-0.0240749	0.940709	FXYD3	protein_coding	19	35115823	35124324	1
ENSG00000089486	0.188258	0.151867	CDIP1	protein_coding	16	4510669	4538828	-1
ENSG00000089505	0.189808	0.561343	CMTM1	protein_coding	16	66566393	66579137	1
ENSG00000089558	0.22924	0.270974	KCNH4	protein_coding	17	42156891	42181142	-1
ENSG00000089597	0.440004	1.36348e-06	GANAB	protein_coding	11	62624826	62646726	-1
ENSG00000089639	-0.312673	0.0916572	GMIP	protein_coding	19	19629476	19643657	-1
ENSG00000089682	-0.0863197	0.635952	RBM41	protein_coding	X	107061885	107118823	-1
ENSG00000089685	-0.628829	1.99554e-08	BIRC5	protein_coding	17	78214186	78225636	1
ENSG00000089692	-0.191224	0.523477	LAG3	protein_coding	12	6772512	6778455	1
ENSG00000089693	-0.055608	0.653979	MLF2	protein_coding	12	6747996	6767475	-1
ENSG00000089723	0.367096	0.180024	OTUB2	protein_coding	14	94026340	94048930	1
ENSG00000089737	0.0325709	0.800033	DDX24	protein_coding	14	94048287	94081202	-1
ENSG00000089775	1.32773	1.40681e-29	ZBTB25	protein_coding	14	64449106	64505213	-1
ENSG00000089818	-0.339495	0.00362332	NECAP1	protein_coding	12	8076939	8097881	1
ENSG00000089820	1.09204	0.0021017	ARHGAP4	protein_coding	X	153907367	153934999	-1
ENSG00000089876	1.0395	3.77192e-22	DHX32	protein_coding	10	125836337	125896436	-1
ENSG00000089902	0.648368	5.52119e-09	RCOR1	protein_coding	14	102592649	102730561	1
ENSG00000089916	0.444843	0.000857852	GPATCH2L	protein_coding	14	76151916	76254342	1
ENSG00000090006	-0.167241	0.183125	LTBP4	protein_coding	19	40592883	40629818	1
ENSG00000090013	-0.573908	0.000196167	BLVRB	protein_coding	19	40447765	40465764	-1
ENSG00000090020	-0.0346744	0.8788	SLC9A1	protein_coding	1	27098809	27166981	-1
ENSG00000090054	0.0233788	0.884777	SPTLC1	protein_coding	9	92000087	92115413	-1
ENSG00000090060	0.230706	0.0227998	PAPOLA	protein_coding	14	96501433	96567116	1
ENSG00000090061	-0.0650236	0.774207	CCNK	protein_coding	14	99481169	99535044	1
ENSG00000090097	-0.00495595	0.986	PCBP4	protein_coding	3	51957454	51974016	-1
ENSG00000090238	0.176147	0.432756	YPEL3	protein_coding	16	30092314	30096915	-1
ENSG00000090263	-0.174191	0.511616	MRPS33	protein_coding	7	141002610	141015228	-1
ENSG00000090266	-0.641885	0.000222348	NDUFB2	protein_coding	7	140690777	140722790	1
ENSG00000090273	-0.399626	6.02151e-06	NUDC	protein_coding	1	26900238	26946871	1
ENSG00000090316	0.0307948	0.846099	MAEA	protein_coding	4	1289887	1340147	1
ENSG00000090339	1.33729	1.9983e-07	ICAM1	protein_coding	19	10271093	10286615	1
ENSG00000090372	0.199695	0.0494198	STRN4	protein_coding	19	46719511	46746994	-1
ENSG00000090376	-0.303442	0.319205	IRAK3	protein_coding	12	66189195	66254622	1
ENSG00000090402	-0.181815	0.57403	SI	protein_coding	3	164978898	165078496	-1
ENSG00000090432	-0.330324	0.0090111	MUL1	protein_coding	1	20499448	20508151	-1
ENSG00000090447	0.144029	0.449151	TFAP4	protein_coding	16	4257186	4273075	-1
ENSG00000090470	-0.0284691	0.898913	PDCD7	protein_coding	15	65117379	65133808	-1
ENSG00000090487	-0.0185191	0.920836	SPG21	protein_coding	15	64963022	64990310	-1
ENSG00000090520	-0.173599	0.181624	DNAJB11	protein_coding	3	186567403	186585800	1
ENSG00000090530	0.858724	7.54728e-13	P3H2	protein_coding	3	189956728	190122437	-1
ENSG00000090539	1.17674	0.00109831	CHRD	protein_coding	3	184380054	184390736	1
ENSG00000090554	0.398309	0.0842528	FLT3LG	protein_coding	19	49474207	49486231	1
ENSG00000090565	0.227605	0.166416	RAB11FIP3	protein_coding	16	425649	523011	1
ENSG00000090581	0.232077	0.0981699	GNPTG	protein_coding	16	1351931	1365737	1
ENSG00000090612	0.0965955	0.722704	ZNF268	protein_coding	12	133181409	133214832	1
ENSG00000090615	0.222202	0.0727532	GOLGA3	protein_coding	12	132768902	132829143	-1
ENSG00000090621	-0.0491755	0.706682	PABPC4	protein_coding	1	39560709	39576790	-1
ENSG00000090674	-0.441477	0.00375087	MCOLN1	protein_coding	19	7522624	7534009	1
ENSG00000090686	0.0150416	0.932603	USP48	protein_coding	1	21678298	21783606	-1
ENSG00000090776	-0.182356	0.515965	EFNB1	protein_coding	X	68829021	68842160	1
ENSG00000090857	0.414428	0.00290012	PDPR	protein_coding	16	70114332	70162537	1
ENSG00000090861	0.240318	0.140971	AARS1	protein_coding	16	70251983	70289707	-1
ENSG00000090863	0.496117	3.4411e-06	GLG1	protein_coding	16	74447427	74607144	-1
ENSG00000090889	-0.277169	0.0169398	KIF4A	protein_coding	X	70290104	70420886	1
ENSG00000090905	-0.27289	0.00970275	TNRC6A	protein_coding	16	24610209	24827632	1
ENSG00000090924	-0.00287773	0.987637	PLEKHG2	protein_coding	19	39412669	39428415	1
ENSG00000090932	0.0379743	0.8941	DLL3	protein_coding	19	39498895	39508481	1
ENSG00000090971	-0.107335	0.551924	NAT14	protein_coding	19	55485188	55487568	1
ENSG00000090975	0.0882564	0.684911	PITPNM2	protein_coding	12	122983480	123151090	-1
ENSG00000090989	-0.208824	0.160326	EXOC1	protein_coding	4	55853648	55905086	1
ENSG00000091009	0.104232	0.567076	RBM27	protein_coding	5	146203605	146289223	1
ENSG00000091039	-0.205995	0.0991752	OSBPL8	protein_coding	12	76351797	76559809	-1
ENSG00000091073	0.144132	0.545793	DTX2	protein_coding	7	76461676	76505995	1
ENSG00000091106	-0.157721	0.589549	NLRC4	protein_coding	2	32224453	32265732	-1
ENSG00000091127	0.218496	0.0656073	PUS7	protein_coding	7	105439661	105522271	-1
ENSG00000091129	0.485559	0.0773501	NRCAM	protein_coding	7	108147623	108456717	-1
ENSG00000091136	0.429488	0.00253684	LAMB1	protein_coding	7	107923799	108003213	-1
ENSG00000091140	-0.30143	0.00592104	DLD	protein_coding	7	107891162	107931730	1
ENSG00000091157	-0.494403	0.0169782	WDR7	protein_coding	18	56651343	57029811	1
ENSG00000091164	-0.149729	0.260489	TXNL1	protein_coding	18	56597209	56651600	-1
ENSG00000091262	0.139344	0.676524	ABCC6	protein_coding	16	16149565	16223522	-1
ENSG00000091317	-0.288662	0.0217672	CMTM6	protein_coding	3	32481312	32502852	-1
ENSG00000091409	-0.0367644	0.816897	ITGA6	protein_coding	2	172427354	172506459	1
ENSG00000091428	1.01279	0.000399945	RAPGEF4	protein_coding	2	172735274	173052893	1
ENSG00000091436	-0.128869	0.413751	MAP3K20	protein_coding	2	173075435	173268015	1
ENSG00000091483	-0.880433	7.05586e-20	FH	protein_coding	1	241497511	241519799	-1
ENSG00000091490	-0.243024	0.0712589	SEL1L3	protein_coding	4	25747433	25863760	-1
ENSG00000091527	0.0227623	0.898044	CDV3	protein_coding	3	133573686	133590261	1
ENSG00000091536	0.0772323	0.758981	MYO15A	protein_coding	17	18108756	18179802	1
ENSG00000091542	1.48687	1.40098e-64	ALKBH5	protein_coding	17	18183078	18209954	1
ENSG00000091592	-0.441241	0.0393467	NLRP1	protein_coding	17	5499415	5619424	-1
ENSG00000091622	1.06473	1.25218e-16	PITPNM3	protein_coding	17	6451263	6556555	-1
ENSG00000091640	-0.101779	0.463446	SPAG7	protein_coding	17	4959226	4967817	-1
ENSG00000091651	-0.0566914	0.750172	ORC6	protein_coding	16	46689643	46698394	1
ENSG00000091656	0.145509	0.438818	ZFHX4	protein_coding	8	76681239	76867281	1
ENSG00000091732	-0.451517	0.000652399	ZC3HC1	protein_coding	7	130018287	130051451	-1
ENSG00000091831	0.0168541	0.951821	ESR1	protein_coding	6	151656691	152129619	1
ENSG00000091844	0.406522	0.218096	RGS17	protein_coding	6	153004459	153131282	-1
ENSG00000091947	0.0615951	0.723886	TMEM101	protein_coding	17	44011188	44023946	-1
ENSG00000091972	-0.109394	0.592082	CD200	protein_coding	3	112332347	112362812	1
ENSG00000091986	0.625897	1.15197e-11	CCDC80	protein_coding	3	112596797	112649530	-1
ENSG00000092010	0.064655	0.726617	PSME1	protein_coding	14	24136163	24138967	1
ENSG00000092020	0.0486207	0.831616	PPP2R3C	protein_coding	14	35085467	35122517	-1
ENSG00000092036	0.0929417	0.652987	HAUS4	protein_coding	14	22946228	22957161	-1
ENSG00000092094	-0.400948	0.0608546	OSGEP	protein_coding	14	20446401	20455089	-1
ENSG00000092096	0.184111	0.499214	SLC22A17	protein_coding	14	23346314	23352912	-1
ENSG00000092098	-0.286046	0.10815	RNF31	protein_coding	14	24146683	24160660	1
ENSG00000092108	-0.0840323	0.581198	SCFD1	protein_coding	14	30622291	30737694	1
ENSG00000092140	-0.385855	0.00895569	G2E3	protein_coding	14	30559158	30620064	1
ENSG00000092148	-0.186917	0.076909	HECTD1	protein_coding	14	31100117	31207804	-1
ENSG00000092199	0.03398	0.799927	HNRNPC	protein_coding	14	21209136	21269494	-1
ENSG00000092200	0.157356	0.584419	RPGRIP1	protein_coding	14	21280083	21351301	1
ENSG00000092201	0.0879198	0.457504	SUPT16H	protein_coding	14	21351476	21384019	-1
ENSG00000092203	0.011948	0.947081	TOX4	protein_coding	14	21476597	21499175	1
ENSG00000092208	-0.294272	0.10264	GEMIN2	protein_coding	14	39114285	39136973	1
ENSG00000092295	-0.42274	0.0968412	TGM1	protein_coding	14	24249114	24264432	-1
ENSG00000092330	-0.0365756	0.846099	TINF2	protein_coding	14	24238286	24242663	-1
ENSG00000092421	2.21531	0.00028228	SEMA6A	protein_coding	5	116443555	116574823	-1
ENSG00000092439	-0.0564367	0.667402	TRPM7	protein_coding	15	50552473	50686797	-1
ENSG00000092445	0.124042	0.383258	TYRO3	protein_coding	15	41557675	41583589	1
ENSG00000092470	0.0749923	0.617493	WDR76	protein_coding	15	43826980	43868412	1
ENSG00000092531	-0.326038	0.0268459	SNAP23	protein_coding	15	42491233	42545356	1
ENSG00000092607	0.0749313	0.821875	TBX15	protein_coding	1	118883046	118989556	-1
ENSG00000092621	0.212005	0.373021	PHGDH	protein_coding	1	119648411	119744218	1
ENSG00000092758	0.630495	0.000156533	COL9A3	protein_coding	20	62816244	62841159	1
ENSG00000092820	0.0211173	0.87027	EZR	protein_coding	6	158765741	158819368	-1
ENSG00000092841	-0.0214877	0.876921	MYL6	protein_coding	12	56158346	56163496	1
ENSG00000092847	0.0663002	0.675391	AGO1	protein_coding	1	35869808	35930532	1
ENSG00000092850	0.252318	0.22021	TEKT2	protein_coding	1	36084094	36088275	1
ENSG00000092853	-0.0808741	0.59973	CLSPN	protein_coding	1	35720218	35769978	-1
ENSG00000092871	-0.0930112	0.71872	RFFL	protein_coding	17	35005990	35089319	-1
ENSG00000092929	-0.326129	0.155569	UNC13D	protein_coding	17	75827225	75844785	-1
ENSG00000092931	-0.0341113	0.876931	MFSD11	protein_coding	17	76735865	76781449	1
ENSG00000092964	1.06421	2.70097e-31	DPYSL2	protein_coding	8	26514031	26658178	1
ENSG00000092969	0.37022	0.0388518	TGFB2	protein_coding	1	218345336	218444619	1
ENSG00000092978	-0.148464	0.457504	GPATCH2	protein_coding	1	217426992	217631090	-1
ENSG00000093000	0.129514	0.232284	NUP50	protein_coding	22	45163925	45188017	1
ENSG00000093009	0.120857	0.531344	CDC45	protein_coding	22	19479457	19520612	1
ENSG00000093010	-0.33756	0.0176837	COMT	protein_coding	22	19941371	19969975	1
ENSG00000093144	-0.324658	0.00334618	ECHDC1	protein_coding	6	127288712	127343609	-1
ENSG00000093167	-0.274848	0.0217687	LRRFIP2	protein_coding	3	37052626	37183689	-1
ENSG00000093183	-0.122009	0.381853	SEC22C	protein_coding	3	42547969	42601080	-1
ENSG00000093217	-0.620465	0.00697383	XYLB	protein_coding	3	38346760	38421348	1
ENSG00000094631	-0.350057	0.00213524	HDAC6	protein_coding	X	48801377	48824982	1
ENSG00000094804	0.209679	0.0338223	CDC6	protein_coding	17	40287879	40304657	1
ENSG00000094841	1.15897	2.88146e-12	UPRT	protein_coding	X	75156388	75304885	1
ENSG00000094880	-0.0934297	0.532512	CDC23	protein_coding	5	138187650	138213343	-1
ENSG00000094914	-0.616996	1.25317e-07	AAAS	protein_coding	12	53307456	53324864	-1
ENSG00000094916	0.0218394	0.894508	CBX5	protein_coding	12	54230942	54280133	-1
ENSG00000094963	-0.230471	0.250216	FMO2	protein_coding	1	171185249	171212686	1
ENSG00000094975	0.162358	0.268745	SUCO	protein_coding	1	172532349	172611833	1
ENSG00000095002	-0.0921655	0.480817	MSH2	protein_coding	2	47403067	47663146	1
ENSG00000095015	0.900364	3.51568e-08	MAP3K1	protein_coding	5	56815549	56896152	1
ENSG00000095059	-0.0806256	0.596831	DHPS	protein_coding	19	12675717	12681880	-1
ENSG00000095066	1.08726	1.81785e-11	HOOK2	protein_coding	19	12763003	12872740	-1
ENSG00000095139	0.0108962	0.948333	ARCN1	protein_coding	11	118572390	118603033	1
ENSG00000095203	0.150518	0.545793	EPB41L4B	protein_coding	9	109171974	109321059	-1
ENSG00000095209	-0.174426	0.302548	TMEM38B	protein_coding	9	105694541	105776629	1
ENSG00000095261	-0.301712	0.00193127	PSMD5	protein_coding	9	120815496	120842951	-1
ENSG00000095303	2.689	1.4114e-13	PTGS1	protein_coding	9	122370530	122395703	1
ENSG00000095319	-0.0800485	0.449149	NUP188	protein_coding	9	128947699	129007096	1
ENSG00000095321	-0.28378	0.0270518	CRAT	protein_coding	9	129094142	129111189	-1
ENSG00000095380	-0.25274	0.0530152	NANS	protein_coding	9	98056732	98083077	1
ENSG00000095383	-1.02693	1.28798e-16	TBC1D2	protein_coding	9	98199011	98255649	-1
ENSG00000095397	0.101916	0.627787	WHRN	protein_coding	9	114402080	114505473	-1
ENSG00000095485	-0.198538	0.198971	CWF19L1	protein_coding	10	100232298	100267680	-1
ENSG00000095539	0.399349	0.106948	SEMA4G	protein_coding	10	100969504	100985871	1
ENSG00000095564	0.821677	1.02706e-11	BTAF1	protein_coding	10	91923770	92031437	1
ENSG00000095574	0.0687399	0.734057	IKZF5	protein_coding	10	122990807	123008812	-1
ENSG00000095596	0.181394	0.314332	CYP26A1	protein_coding	10	93073475	93077885	1
ENSG00000095637	1.17137	0.00339096	SORBS1	protein_coding	10	95311771	95561414	-1
ENSG00000095713	0.59471	0.00029451	CRTAC1	protein_coding	10	97865000	98030828	-1
ENSG00000095739	-0.556624	0.036584	BAMBI	protein_coding	10	28677510	28682932	1
ENSG00000095752	0.972835	1.62366e-05	IL11	protein_coding	19	55364382	55370463	-1
ENSG00000095787	0.381407	4.47691e-05	WAC	protein_coding	10	28532493	28623112	1
ENSG00000095794	-0.769449	7.07864e-06	CREM	protein_coding	10	35126791	35212958	1
ENSG00000095906	-0.0793085	0.606841	NUBP2	protein_coding	16	1782932	1789186	1
ENSG00000095932	2.23479	6.85873e-07	SMIM24	protein_coding	19	3473986	3480525	-1
ENSG00000095951	0.120453	0.534766	HIVEP1	protein_coding	6	12008762	12164999	1
ENSG00000096060	-0.687518	1.01766e-05	FKBP5	protein_coding	6	35573585	35728583	-1
ENSG00000096063	0.0753674	0.57666	SRPK1	protein_coding	6	35832966	35921342	-1
ENSG00000096070	-0.102841	0.573805	BRPF3	protein_coding	6	36196744	36232790	1
ENSG00000096080	0.00419405	0.99459	MRPS18A	protein_coding	6	43671202	43687791	-1
ENSG00000096092	-0.260346	0.148458	TMEM14A	protein_coding	6	52671113	52686588	1
ENSG00000096093	0.0453054	0.822323	EFHC1	protein_coding	6	52362123	52529886	1
ENSG00000096384	-0.289089	0.00134804	HSP90AB1	protein_coding	6	44246166	44253888	1
ENSG00000096401	0.0327263	0.837717	CDC5L	protein_coding	6	44387706	44450425	1
ENSG00000096433	0.238413	0.0194156	ITPR3	protein_coding	6	33620365	33696574	1
ENSG00000096654	-0.0221297	0.938371	ZNF184	protein_coding	6	27450743	27473118	-1
ENSG00000096696	0.59183	6.10724e-09	DSP	protein_coding	6	7541338	7586714	1
ENSG00000096717	-0.638986	4.39356e-07	SIRT1	protein_coding	10	67884656	67918390	1
ENSG00000096746	-0.360443	0.000349417	HNRNPH3	protein_coding	10	68331174	68343193	1
ENSG00000096872	-0.492442	0.0255504	IFT74	protein_coding	9	26947039	27066134	1
ENSG00000096968	-0.625188	0.000782743	JAK2	protein_coding	9	4984390	5129948	1
ENSG00000097007	0.767595	7.3795e-20	ABL1	protein_coding	9	130713043	130887675	1
ENSG00000097021	-0.790738	7.71024e-11	ACOT7	protein_coding	1	6264269	6393767	-1
ENSG00000097033	-0.0936173	0.526571	SH3GLB1	protein_coding	1	86704570	86748184	1
ENSG00000097046	0.0288601	0.883567	CDC7	protein_coding	1	91500851	91525764	1
ENSG00000097096	-0.269447	0.341995	SYDE2	protein_coding	1	85156889	85201724	-1
ENSG00000099194	0.598946	5.99346e-12	SCD	protein_coding	10	100347233	100364826	1
ENSG00000099203	0.0822344	0.725542	TMED1	protein_coding	19	10832067	10836318	-1
ENSG00000099204	0.107837	0.422195	ABLIM1	protein_coding	10	114431112	114768061	-1
ENSG00000099219	0.735738	7.21895e-11	ERMP1	protein_coding	9	5749832	5879537	-1
ENSG00000099246	-0.200738	0.114352	RAB18	protein_coding	10	27504174	27543207	1
ENSG00000099250	0.439146	0.00218796	NRP1	protein_coding	10	33177492	33336262	-1
ENSG00000099251	0.0060996	0.987141	HSD17B7P2	transcribed_unprocessed_pseudogene	10	38356455	38378107	1
ENSG00000099256	-0.702061	0.000751463	PRTFDC1	protein_coding	10	24848614	24952606	-1
ENSG00000099260	-0.750107	1.66726e-09	PALMD	protein_coding	1	99646113	99694541	1
ENSG00000099282	-0.259077	0.385827	TSPAN15	protein_coding	10	69451465	69507666	1
ENSG00000099290	-0.353281	0.00526067	WASHC2A	protein_coding	10	50067888	50133509	1
ENSG00000099308	0.150661	0.585922	MAST3	protein_coding	19	18097778	18151692	1
ENSG00000099326	0.384485	0.159505	MZF1	protein_coding	19	58561931	58573575	-1
ENSG00000099330	0.755871	1.12617e-05	OCEL1	protein_coding	19	17226213	17229219	1
ENSG00000099331	0.400403	0.000128728	MYO9B	protein_coding	19	17075777	17214537	1
ENSG00000099337	0.873457	0.0201428	KCNK6	protein_coding	19	38319845	38332076	1
ENSG00000099341	-0.310665	0.00435175	PSMD8	protein_coding	19	38374563	38383850	1
ENSG00000099364	0.361855	0.00277292	FBXL19	protein_coding	16	30923055	30948783	1
ENSG00000099365	0.00517976	0.99067	STX1B	protein_coding	16	30989256	31010638	-1
ENSG00000099377	0.0237429	0.943668	HSD3B7	protein_coding	16	30985207	30989147	1
ENSG00000099381	0.356889	0.011101	SETD1A	protein_coding	16	30957294	30984664	1
ENSG00000099385	-0.0925734	0.694398	BCL7C	protein_coding	16	30833626	30894302	-1
ENSG00000099617	0.234184	0.225637	EFNA2	protein_coding	19	1285873	1301431	1
ENSG00000099622	-0.119029	0.539213	CIRBP	protein_coding	19	1259384	1274880	1
ENSG00000099624	-0.0576085	0.757705	ATP5F1D	protein_coding	19	1241746	1244825	1
ENSG00000099625	0.663978	0.000434249	CBARP	protein_coding	19	1228287	1238027	-1
ENSG00000099783	-0.170819	0.137134	HNRNPM	protein_coding	19	8444767	8489114	1
ENSG00000099785	-0.0584	0.856824	MARCHF2	protein_coding	19	8413270	8439017	1
ENSG00000099795	-0.259834	0.0828867	NDUFB7	protein_coding	19	14566078	14572066	-1
ENSG00000099797	0.0728572	0.600855	TECR	protein_coding	19	14517085	14565980	1
ENSG00000099800	-0.0838608	0.659123	TIMM13	protein_coding	19	2425625	2427586	-1
ENSG00000099804	0.440596	5.69071e-05	CDC34	protein_coding	19	531760	542092	1
ENSG00000099810	0.200571	0.0895118	MTAP	protein_coding	9	21802636	21937651	1
ENSG00000099812	0.0530344	0.774065	MISP	protein_coding	19	751112	764318	1
ENSG00000099814	0.204397	0.0850835	CEP170B	protein_coding	14	104865268	104896747	1
ENSG00000099817	-0.247566	0.0144299	POLR2E	protein_coding	19	1086574	1095380	-1
ENSG00000099821	-0.155069	0.215592	POLRMT	protein_coding	19	617221	633537	-1
ENSG00000099822	0.765704	5.09306e-12	HCN2	protein_coding	19	589881	617159	1
ENSG00000099834	-0.0798144	0.73507	CDHR5	protein_coding	11	616577	626078	-1
ENSG00000099840	2.36367	6.33647e-12	IZUMO4	protein_coding	19	2096429	2099593	1
ENSG00000099849	1.11102	1.15999e-15	RASSF7	protein_coding	11	560404	564025	1
ENSG00000099860	0.440232	0.00954198	GADD45B	protein_coding	19	2476122	2478259	1
ENSG00000099864	0.076248	0.688437	PALM	protein_coding	19	708935	748329	1
ENSG00000099866	-0.0845872	0.755015	MADCAM1	protein_coding	19	489176	505343	1
ENSG00000099875	1.05076	7.19607e-33	MKNK2	protein_coding	19	2037465	2051244	-1
ENSG00000099889	0.129304	0.66121	ARVCF	protein_coding	22	19969896	20016823	-1
ENSG00000099899	0.0848462	0.573003	TRMT2A	protein_coding	22	20111875	20117392	-1
ENSG00000099901	-0.232219	0.0148286	RANBP1	protein_coding	22	20115938	20127355	1
ENSG00000099904	0.378785	0.00419339	ZDHHC8	protein_coding	22	20129456	20148007	1
ENSG00000099910	-0.181438	0.40067	KLHL22	protein_coding	22	20441519	20495844	-1
ENSG00000099917	0.468543	2.86139e-06	MED15	protein_coding	22	20495913	20587632	1
ENSG00000099940	-0.106231	0.510936	SNAP29	protein_coding	22	20859007	20891214	1
ENSG00000099942	1.00267	3.79756e-30	CRKL	protein_coding	22	20917407	20953747	1
ENSG00000099949	-0.375742	0.0533504	LZTR1	protein_coding	22	20982269	20999032	1
ENSG00000099953	-0.111426	0.738448	MMP11	protein_coding	22	23768226	23784316	1
ENSG00000099956	-0.0317886	0.858797	SMARCB1	protein_coding	22	23786931	23838009	1
ENSG00000099957	-0.420685	0.148458	P2RX6	protein_coding	22	21009808	21028013	1
ENSG00000099958	0.17027	0.588551	DERL3	protein_coding	22	23834503	23839128	-1
ENSG00000099968	-0.150785	0.280372	BCL2L13	protein_coding	22	17628855	17730855	1
ENSG00000099974	0.647323	0.00784722	DDTL	protein_coding	22	23966888	23972556	1
ENSG00000099977	0.639798	2.01469e-05	DDT	protein_coding	22	23970542	23980525	-1
ENSG00000099984	0.15833	0.629619	GSTT2	protein_coding	22	23980058	23983915	1
ENSG00000099991	1.25374	3.20193e-42	CABIN1	protein_coding	22	24011192	24178628	1
ENSG00000099992	0.113862	0.666089	TBC1D10A	protein_coding	22	30291990	30326947	-1
ENSG00000099994	-0.00857176	0.980183	SUSD2	protein_coding	22	24181487	24189106	1
ENSG00000099995	-0.209917	0.02399	SF3A1	protein_coding	22	30331988	30356919	-1
ENSG00000099999	0.457455	0.0187541	RNF215	protein_coding	22	30368811	30421771	-1
ENSG00000100003	0.539011	0.0173521	SEC14L2	protein_coding	22	30396941	30425303	1
ENSG00000100014	-0.175889	0.342622	SPECC1L	protein_coding	22	24270817	24417739	1
ENSG00000100023	-0.112029	0.428073	PPIL2	protein_coding	22	21666000	21700015	1
ENSG00000100028	-0.171641	0.141611	SNRPD3	protein_coding	22	24555958	24582052	1
ENSG00000100029	0.174319	0.118882	PES1	protein_coding	22	30576625	30607083	-1
ENSG00000100030	0.0949472	0.461346	MAPK1	protein_coding	22	21759657	21867680	-1
ENSG00000100031	0.0716453	0.674413	GGT1	protein_coding	22	24594811	24629005	1
ENSG00000100034	-0.415464	0.0024736	PPM1F	protein_coding	22	21919425	21952848	-1
ENSG00000100036	-0.00279676	0.988644	SLC35E4	protein_coding	22	30635781	30669016	1
ENSG00000100053	0.044002	0.86851	CRYBB3	protein_coding	22	25199858	25207359	1
ENSG00000100056	-0.114486	0.565497	ESS2	protein_coding	22	19130279	19144684	-1
ENSG00000100058	1.56472	1.52617e-36	CRYBB2P1	transcribed_unprocessed_pseudogene	22	25455712	25459681	1
ENSG00000100060	0.50824	0.0478436	MFNG	protein_coding	22	37469063	37486393	-1
ENSG00000100065	0.409475	0.0176228	CARD10	protein_coding	22	37490362	37519542	-1
ENSG00000100068	0.2719	0.365626	LRP5L	transcribed_unprocessed_pseudogene	22	25351612	25405274	-1
ENSG00000100075	0.225686	0.0402506	SLC25A1	protein_coding	22	19175581	19178739	-1
ENSG00000100077	-0.208833	0.468965	GRK3	protein_coding	22	25564675	25729294	1
ENSG00000100078	-0.00811962	0.983531	PLA2G3	protein_coding	22	31134807	31140508	-1
ENSG00000100083	-0.0512209	0.802708	GGA1	protein_coding	22	37608725	37633564	1
ENSG00000100084	-0.0421812	0.849429	HIRA	protein_coding	22	19330698	19447450	-1
ENSG00000100092	0.0649231	0.845844	SH3BP1	protein_coding	22	37634654	37656117	1
ENSG00000100097	0.75573	1.56892e-13	LGALS1	protein_coding	22	37675636	37679802	1
ENSG00000100099	-0.108382	0.59754	HPS4	protein_coding	22	26443107	26483931	-1
ENSG00000100100	1.3331	5.17955e-12	PIK3IP1	protein_coding	22	31281594	31292534	-1
ENSG00000100104	-0.242204	0.204924	SRRD	protein_coding	22	26483877	26494658	1
ENSG00000100105	0.0771029	0.659358	PATZ1	protein_coding	22	31325804	31346346	-1
ENSG00000100106	-0.0635494	0.70123	TRIOBP	protein_coding	22	37697048	37776556	1
ENSG00000100109	-0.365136	0.0119083	TFIP11	protein_coding	22	26491225	26512505	-1
ENSG00000100116	0.3409	0.132336	GCAT	protein_coding	22	37807905	37817176	1
ENSG00000100124	-0.188087	0.205797	ANKRD54	protein_coding	22	37830855	37849327	-1
ENSG00000100129	0.449699	1.99753e-05	EIF3L	protein_coding	22	37848868	37889407	1
ENSG00000100138	-0.0193493	0.916133	SNU13	protein_coding	22	41673933	41690504	-1
ENSG00000100139	0.0655359	0.714768	MICALL1	protein_coding	22	37905657	37942822	1
ENSG00000100142	-0.419638	0.0153044	POLR2F	protein_coding	22	37952607	38041915	1
ENSG00000100147	0.0780234	0.784868	CCDC134	protein_coding	22	41800679	41832164	1
ENSG00000100150	-0.201228	0.334035	DEPDC5	protein_coding	22	31753867	31908033	1
ENSG00000100151	-0.043397	0.826963	PICK1	protein_coding	22	38056311	38075701	1
ENSG00000100154	0.0229585	0.911666	TTC28	protein_coding	22	27978014	28679840	-1
ENSG00000100156	-0.108346	0.655718	SLC16A8	protein_coding	22	38078134	38084184	-1
ENSG00000100162	-0.272588	0.160261	CENPM	protein_coding	22	41938737	41947152	-1
ENSG00000100167	2.31834	1.9333e-15	SEPTIN3	protein_coding	22	41969443	41998221	1
ENSG00000100196	0.763212	1.64899e-08	KDELR3	protein_coding	22	38468078	38483447	1
ENSG00000100197	-0.256728	0.345811	CYP2D6	protein_coding	22	42126499	42130865	-1
ENSG00000100201	0.139864	0.148724	DDX17	protein_coding	22	38483438	38507660	-1
ENSG00000100206	-0.223774	0.48446	DMC1	protein_coding	22	38518948	38570204	-1
ENSG00000100207	0.589432	1.49719e-07	TCF20	protein_coding	22	42160013	42343616	-1
ENSG00000100209	-0.017777	0.950585	HSCB	protein_coding	22	28742039	28757515	1
ENSG00000100211	-0.297686	0.146393	CBY1	protein_coding	22	38656636	38673854	1
ENSG00000100216	-0.185155	0.205774	TOMM22	protein_coding	22	38681957	38685421	1
ENSG00000100219	0.012205	0.942491	XBP1	protein_coding	22	28794555	28800597	-1
ENSG00000100220	-0.260317	0.0219798	RTCB	protein_coding	22	32387582	32412248	-1
ENSG00000100221	0.141473	0.257885	JOSD1	protein_coding	22	38685543	38701556	-1
ENSG00000100225	0.178522	0.115468	FBXO7	protein_coding	22	32474676	32498829	1
ENSG00000100226	0.143875	0.279768	GTPBP1	protein_coding	22	38705742	38738299	1
ENSG00000100227	-0.0555218	0.716458	POLDIP3	protein_coding	22	42583721	42614962	-1
ENSG00000100228	-0.511888	0.114022	RAB36	protein_coding	22	23145366	23165663	1
ENSG00000100234	0.539694	0.0197241	TIMP3	protein_coding	22	32801705	32863041	1
ENSG00000100239	-0.0147599	0.935882	PPP6R2	protein_coding	22	50343304	50445090	1
ENSG00000100241	0.236531	0.00946448	SBF1	protein_coding	22	50443219	50483923	-1
ENSG00000100242	0.0739163	0.621413	SUN2	protein_coding	22	38733290	38794143	-1
ENSG00000100243	0.309743	0.00304329	CYB5R3	protein_coding	22	42615730	42720870	-1
ENSG00000100246	0.109945	0.705541	DNAL4	protein_coding	22	38778508	38794198	-1
ENSG00000100258	-0.185894	0.0834729	LMF2	protein_coding	22	50502949	50507702	-1
ENSG00000100263	-0.321035	0.0679107	RHBDD3	protein_coding	22	29259872	29268209	-1
ENSG00000100266	0.296308	0.00641094	PACSIN2	protein_coding	22	42835412	43015149	-1
ENSG00000100271	0.03513	0.928322	TTLL1	protein_coding	22	43039516	43089419	-1
ENSG00000100280	-0.334997	0.00550571	AP1B1	protein_coding	22	29327680	29388583	-1
ENSG00000100281	0.0496556	0.80312	HMGXB4	protein_coding	22	35257452	35295807	1
ENSG00000100284	-0.356895	0.0175421	TOM1	protein_coding	22	35299275	35347992	1
ENSG00000100285	0.697073	3.20441e-14	NEFH	protein_coding	22	29480218	29491390	1
ENSG00000100288	-0.197145	0.539132	CHKB	protein_coding	22	50578959	50601455	-1
ENSG00000100290	5.72051	0.000132507	BIK	protein_coding	22	43110750	43129712	1
ENSG00000100292	-0.0242853	0.941512	HMOX1	protein_coding	22	35380361	35394214	1
ENSG00000100294	0.0627309	0.771458	MCAT	protein_coding	22	43132209	43143398	-1
ENSG00000100296	-0.156277	0.232847	THOC5	protein_coding	22	29505879	29555216	-1
ENSG00000100297	-0.0697036	0.585734	MCM5	protein_coding	22	35400134	35425431	1
ENSG00000100299	0.178699	0.221791	ARSA	protein_coding	22	50622754	50628173	-1
ENSG00000100300	0.00233647	0.993308	TSPO	protein_coding	22	43151547	43163242	1
ENSG00000100302	0.525922	0.134265	RASD2	protein_coding	22	35540831	35553999	1
ENSG00000100304	0.158169	0.176026	TTLL12	protein_coding	22	43166622	43187134	-1
ENSG00000100307	-0.00537891	0.98766	CBX7	protein_coding	22	39120167	39152680	-1
ENSG00000100311	2.15219	1.9278e-11	PDGFB	protein_coding	22	39223359	39244982	-1
ENSG00000100314	4.79797	4.41026e-39	CABP7	protein_coding	22	29720003	29731833	1
ENSG00000100316	0.542651	9.57706e-08	RPL3	protein_coding	22	39312882	39320389	-1
ENSG00000100319	-0.145883	0.610009	ZMAT5	protein_coding	22	29730956	29767011	-1
ENSG00000100320	0.134987	0.247009	RBFOX2	protein_coding	22	35738736	36028824	-1
ENSG00000100321	1.41727	0.00010272	SYNGR1	protein_coding	22	39349925	39385575	1
ENSG00000100324	-0.106581	0.523251	TAB1	protein_coding	22	39399778	39437060	1
ENSG00000100325	-0.303225	0.0104013	ASCC2	protein_coding	22	29788609	29838304	-1
ENSG00000100330	0.229935	0.419928	MTMR3	protein_coding	22	29883169	30030868	1
ENSG00000100335	-0.0628849	0.65739	MIEF1	protein_coding	22	39499432	39518132	1
ENSG00000100342	-0.602437	0.105257	APOL1	protein_coding	22	36253071	36267530	1
ENSG00000100344	0.204723	0.424466	PNPLA3	protein_coding	22	43923792	43964488	1
ENSG00000100345	0.591628	2.08449e-08	MYH9	protein_coding	22	36281280	36388010	-1
ENSG00000100346	4.25132	9.51891e-06	CACNA1I	protein_coding	22	39570753	39689735	1
ENSG00000100347	-0.453578	2.27383e-05	SAMM50	protein_coding	22	43955442	44010531	1
ENSG00000100348	-0.231137	0.0450848	TXN2	protein_coding	22	36467046	36481640	-1
ENSG00000100350	-0.450905	0.000590351	FOXRED2	protein_coding	22	36487190	36507221	-1
ENSG00000100353	0.417466	7.89251e-05	EIF3D	protein_coding	22	36510855	36529184	-1
ENSG00000100354	0.0550541	0.791702	TNRC6B	protein_coding	22	40044817	40335808	1
ENSG00000100359	-0.1411	0.67166	SGSM3	protein_coding	22	40370591	40410289	1
ENSG00000100360	-0.0715505	0.821714	IFT27	protein_coding	22	36758202	36776256	-1
ENSG00000100364	-0.481668	2.62534e-05	KIAA0930	protein_coding	22	45192244	45240894	-1
ENSG00000100372	-0.189042	0.166718	SLC25A17	protein_coding	22	40769630	40819399	-1
ENSG00000100376	-0.154436	0.398261	FAM118A	protein_coding	22	45308968	45341955	1
ENSG00000100379	-0.17286	0.450897	KCTD17	protein_coding	22	37051739	37063390	1
ENSG00000100380	0.119477	0.253049	ST13	protein_coding	22	40824535	40856639	-1
ENSG00000100385	-0.137448	0.552796	IL2RB	protein_coding	22	37118666	37175118	-1
ENSG00000100387	0.0471307	0.800033	RBX1	protein_coding	22	40951347	40973309	1
ENSG00000100393	0.340964	0.00435584	EP300	protein_coding	22	41092592	41180077	1
ENSG00000100395	-0.234735	0.0383238	L3MBTL2	protein_coding	22	41205282	41231271	1
ENSG00000100399	-0.185052	0.465035	CHADL	protein_coding	22	41229510	41240931	-1
ENSG00000100401	-0.384456	2.60151e-05	RANGAP1	protein_coding	22	41244779	41286187	-1
ENSG00000100403	-0.332568	0.000738383	ZC3H7B	protein_coding	22	41301525	41360147	1
ENSG00000100410	-0.0791411	0.611842	PHF5A	protein_coding	22	41459717	41468692	-1
ENSG00000100412	-0.351279	0.000700498	ACO2	protein_coding	22	41447830	41529273	1
ENSG00000100413	-0.0746623	0.618972	POLR3H	protein_coding	22	41525799	41544606	-1
ENSG00000100416	0.134178	0.331366	TRMU	protein_coding	22	46330875	46357340	1
ENSG00000100417	-0.312444	0.0471465	PMM1	protein_coding	22	41576900	41589871	-1
ENSG00000100418	-0.0984404	0.5184	DESI1	protein_coding	22	41598028	41621043	-1
ENSG00000100422	0.0693013	0.662075	CERK	protein_coding	22	46684410	46738252	-1
ENSG00000100425	0.181496	0.140971	BRD1	protein_coding	22	49773283	49827873	-1
ENSG00000100426	0.518385	1.31081e-05	ZBED4	protein_coding	22	49853844	49890080	1
ENSG00000100429	-0.115276	0.73331	HDAC10	protein_coding	22	50245183	50251405	-1
ENSG00000100439	-0.333929	0.0348237	ABHD4	protein_coding	14	22598290	22612963	1
ENSG00000100441	0.289524	0.00810576	KHNYN	protein_coding	14	24429286	24441843	1
ENSG00000100442	-0.641912	2.23539e-08	FKBP3	protein_coding	14	45115599	45135319	-1
ENSG00000100445	-0.0822344	0.75499	SDR39U1	protein_coding	14	24439766	24442905	-1
ENSG00000100461	-0.236706	0.0433682	RBM23	protein_coding	14	22893204	22919182	-1
ENSG00000100462	-0.182387	0.12051	PRMT5	protein_coding	14	22920525	22929408	-1
ENSG00000100473	0.189036	0.365626	COCH	protein_coding	14	30874514	30895065	1
ENSG00000100478	0.0453411	0.891761	AP4S1	protein_coding	14	31025106	31130996	1
ENSG00000100479	-0.165744	0.410457	POLE2	protein_coding	14	49643555	49688422	-1
ENSG00000100483	-0.118895	0.622131	VCPKMT	protein_coding	14	50108632	50116600	-1
ENSG00000100485	-0.231089	0.150658	SOS2	protein_coding	14	50117130	50231578	-1
ENSG00000100490	-1.02297	0.00958152	CDKL1	protein_coding	14	50326265	50416461	-1
ENSG00000100503	0.219428	0.154618	NIN	protein_coding	14	50719763	50831162	-1
ENSG00000100504	0.828286	3.77576e-14	PYGL	protein_coding	14	50857891	50944483	-1
ENSG00000100505	0.75747	0.0487518	TRIM9	protein_coding	14	50975262	51096061	-1
ENSG00000100519	-0.604434	1.15467e-08	PSMC6	protein_coding	14	52707178	52728590	1
ENSG00000100522	-0.062129	0.691094	GNPNAT1	protein_coding	14	52775193	52791668	-1
ENSG00000100523	0.0911451	0.5873	DDHD1	protein_coding	14	53036745	53153323	-1
ENSG00000100526	-0.532482	9.21586e-05	CDKN3	protein_coding	14	54396849	54420218	1
ENSG00000100528	0.033018	0.842974	CNIH1	protein_coding	14	54423561	54441391	-1
ENSG00000100532	-0.183562	0.438383	CGRRF1	protein_coding	14	54509812	54539292	1
ENSG00000100554	0.325401	0.00472497	ATP6V1D	protein_coding	14	67294371	67360265	-1
ENSG00000100558	0.0454174	0.871277	PLEK2	protein_coding	14	67386984	67412167	-1
ENSG00000100564	-0.507438	0.0156753	PIGH	protein_coding	14	67581955	67600286	-1
ENSG00000100567	-0.686945	3.56687e-11	PSMA3	protein_coding	14	58244843	58272012	1
ENSG00000100568	-0.313915	0.028202	VTI1B	protein_coding	14	67647085	67674820	-1
ENSG00000100575	0.142413	0.532302	TIMM9	protein_coding	14	58408495	58427531	-1
ENSG00000100577	-0.375195	0.0257457	GSTZ1	protein_coding	14	77320996	77331597	1
ENSG00000100578	-0.889918	1.38369e-07	KIAA0586	protein_coding	14	58427385	58551297	1
ENSG00000100580	-0.0366432	0.844264	TMED8	protein_coding	14	77335029	77377094	-1
ENSG00000100583	0.0747235	0.836594	SAMD15	protein_coding	14	77376689	77392163	1
ENSG00000100591	-0.509109	3.66972e-06	AHSA1	protein_coding	14	77457870	77469472	1
ENSG00000100592	0.449207	0.0204108	DAAM1	protein_coding	14	59188646	59371405	1
ENSG00000100593	7.76125	2.37005e-07	ISM2	protein_coding	14	77474394	77498816	-1
ENSG00000100596	0.155888	0.212832	SPTLC2	protein_coding	14	77505997	77616637	-1
ENSG00000100599	-0.280944	0.374564	RIN3	protein_coding	14	92513781	92688994	1
ENSG00000100600	-0.999223	5.58729e-16	LGMN	protein_coding	14	92703807	92748679	-1
ENSG00000100601	0.0403314	0.865917	ALKBH1	protein_coding	14	77672404	77708023	-1
ENSG00000100603	-0.0403048	0.789211	SNW1	protein_coding	14	77717599	77761207	-1
ENSG00000100605	-0.300623	0.0353365	ITPK1	protein_coding	14	92936914	93116320	-1
ENSG00000100612	-0.389198	0.0131285	DHRS7	protein_coding	14	60144119	60169856	-1
ENSG00000100614	-0.070386	0.714905	PPM1A	protein_coding	14	60245752	60299087	1
ENSG00000100625	0.326979	0.0456674	SIX4	protein_coding	14	60709539	60724351	-1
ENSG00000100626	3.12319	1.0662e-16	GALNT16	protein_coding	14	69259277	69357033	1
ENSG00000100628	1.31969	0.00232387	ASB2	protein_coding	14	93934166	93976739	-1
ENSG00000100629	0.134088	0.520732	CEP128	protein_coding	14	80476983	80959517	-1
ENSG00000100632	-0.515922	0.000921831	ERH	protein_coding	14	69380128	69398299	-1
ENSG00000100644	-0.286535	0.00486533	HIF1A	protein_coding	14	61695513	61748259	1
ENSG00000100647	-0.191303	0.394502	SUSD6	protein_coding	14	69611596	69715144	1
ENSG00000100650	-0.0676736	0.812922	SRSF5	protein_coding	14	69726900	69772005	1
ENSG00000100664	0.00967296	0.952404	EIF5	protein_coding	14	103333544	103345025	1
ENSG00000100678	-0.273273	0.391657	SLC8A3	protein_coding	14	70044215	70189480	-1
ENSG00000100697	-0.405516	0.000631596	DICER1	protein_coding	14	95086228	95158010	-1
ENSG00000100711	0.402187	0.00514374	ZFYVE21	protein_coding	14	103715730	103733668	1
ENSG00000100714	-0.159095	0.102877	MTHFD1	protein_coding	14	64388031	64463457	1
ENSG00000100722	-0.362477	0.00116083	ZC3H14	protein_coding	14	88562970	88627596	1
ENSG00000100726	0.100883	0.561084	TELO2	protein_coding	16	1493344	1510457	1
ENSG00000100731	0.161815	0.267647	PCNX1	protein_coding	14	70907405	71115382	1
ENSG00000100739	-0.590414	0.105457	BDKRB1	protein_coding	14	96256210	96268967	1
ENSG00000100744	-0.345005	0.0402288	GSKIP	protein_coding	14	96363452	96387288	1
ENSG00000100749	-0.0147116	0.95147	VRK1	protein_coding	14	96797304	96954846	1
ENSG00000100764	-0.415595	0.00115683	PSMC1	protein_coding	14	90256527	90275429	1
ENSG00000100767	-0.97515	2.58917e-09	PAPLN	protein_coding	14	73237497	73274640	1
ENSG00000100784	-0.451583	0.0457501	RPS6KA5	protein_coding	14	90847861	91060641	-1
ENSG00000100796	0.0587948	0.67375	PPP4R3A	protein_coding	14	91457508	91510554	-1
ENSG00000100802	0.16978	0.48682	C14orf93	protein_coding	14	22985894	23010166	-1
ENSG00000100804	-0.270036	0.0133406	PSMB5	protein_coding	14	23016543	23035230	-1
ENSG00000100811	0.450727	3.23661e-08	YY1	protein_coding	14	100238298	100282788	1
ENSG00000100813	-0.0299446	0.855748	ACIN1	protein_coding	14	23058564	23095614	-1
ENSG00000100814	0.441381	0.00146098	CCNB1IP1	protein_coding	14	20311368	20333312	-1
ENSG00000100815	-0.0471913	0.805275	TRIP11	protein_coding	14	91965991	92040896	-1
ENSG00000100823	-0.0617795	0.654235	APEX1	protein_coding	14	20455191	20457772	1
ENSG00000100836	0.191791	0.249465	PABPN1	protein_coding	14	23321457	23326163	1
ENSG00000100852	0.766419	1.39527e-19	ARHGAP5	protein_coding	14	32076114	32159728	1
ENSG00000100865	-0.357523	0.0196028	CINP	protein_coding	14	102341102	102362916	-1
ENSG00000100867	0.038282	0.896703	DHRS2	protein_coding	14	23630115	23645639	1
ENSG00000100883	-0.191647	0.152605	SRP54	protein_coding	14	34981957	35029686	1
ENSG00000100888	0.212784	0.0453834	CHD8	protein_coding	14	21385194	21456126	-1
ENSG00000100889	0.235887	0.458341	PCK2	protein_coding	14	24094053	24110598	1
ENSG00000100890	-0.573892	0.0234056	PRORP	protein_coding	14	35121846	35277622	1
ENSG00000100897	-0.101127	0.52423	DCAF11	protein_coding	14	24114195	24125242	1
ENSG00000100902	0.00845921	0.982793	PSMA6	protein_coding	14	35278633	35317493	1
ENSG00000100906	0.318749	0.0376615	NFKBIA	protein_coding	14	35401079	35404749	-1
ENSG00000100908	0.20131	0.359119	EMC9	protein_coding	14	24138959	24141591	-1
ENSG00000100911	-0.491341	5.42039e-05	PSME2	protein_coding	14	24143362	24147570	-1
ENSG00000100916	-0.266534	0.115137	BRMS1L	protein_coding	14	35826338	35932325	1
ENSG00000100918	-0.146896	0.658885	REC8	protein_coding	14	24171853	24180257	1
[truncated: 14,812 more rows]
