# Supplementary material for: NF-κB is a central regulator of hypoxia-induced gene expression
Source: EMBO Rep. 2025 Nov 26;27(2):416–32. doi: 10.1038/s44319-025-00651-x (PMC12852801; doi:10.1038/s44319-025-00651-x)
Supplement: Supplementary file 8 — Source data Fig. 2 [file 44319_2025_651_MOESM8_ESM.zip]

Archive with 16 entries (15 files):
- Figure 2/
- __MACOSX/._Figure 2
- Figure 2/Figure 2 A graph.xlsx
- __MACOSX/Figure 2/._Figure 2 A graph.xlsx
- Figure 2/Figure 2 C heatmap.xlsx
- __MACOSX/Figure 2/._Figure 2 C heatmap.xlsx
- Figure 2/Figure 2 E venn diagram.xlsx
- __MACOSX/Figure 2/._Figure 2 E venn diagram.xlsx
- Figure 2/Figure 2 F graph.xlsx
- __MACOSX/Figure 2/._Figure 2 F graph.xlsx
- Figure 2/Figure 2 D venn diagram.xlsx
- __MACOSX/Figure 2/._Figure 2 D venn diagram.xlsx
- Figure 2/Figure 2 G graph.xlsx
- __MACOSX/Figure 2/._Figure 2 G graph.xlsx
- Figure 2/Figure 2 B graph.xlsx
- __MACOSX/Figure 2/._Figure 2 B graph.xlsx
