# Supplementary material for: NF-κB is a central regulator of hypoxia-induced gene expression
Source: EMBO Rep. 2025 Nov 26;27(2):416–32. doi: 10.1038/s44319-025-00651-x (PMC12852801; doi:10.1038/s44319-025-00651-x)
Supplement: Supplementary file 8 — Source data Fig. 2 [file 44319_2025_651_MOESM8_ESM.zip › Figure 2/Figure 2 A graph.xlsx]

## Sheet: 2A
Hypx Up	NF-𝜅B dependent Hypx Up
PLXND1	KMT2E
AK2	NFIX
WDR54	VIM
KMT2E	TNFRSF1B
ITGA2B	VCAN
CACNA1G	MYO16
MAP3K9	USP28
KDM7A	SYNE2
MATK	FAM168A
BAIAP3	DCBLD2
MYLIP	ALDH18A1
JARID2	LIMCH1
NFIX	ST3GAL6
ST3GAL1	REEP1
IL32	MAST4
PKD1	BCL3
HIVEP2	SMG6
SYT7	ADGRL1
PLAUR	PDE8A
DCN	FRYL
CLK1	NFKB2
GPRC5A	DNM2
ATP2C1	PHLPP1
SLC11A1	NFE2L1
SNAI2	LINC01587
SAMD4A	BCORL1
RUNX3	NID2
FHL1	KIZ
BIRC3	CHRD
EHD2	SEMA6A
RRAGD	SORBS1
VIM	CRTAC1
RNASET2	ABL1
CD44	MKNK2
TNFRSF1B	ASB2
TMSB10	MRGBP
FBXO42	ANKRD12
TLL1	STS
TRIO	KLF5
VCAN	EYA1
CDH1	CALB1
MYO16	PLAT
TNC	SLC17A7
TRIT1	FBL
EPHA3	DYRK1B
CP	APLP1
USP28	RUNDC3B
CELF2	PDLIM1
H6PD	DKK1
NEDD4L	KIAA1549L
DKK3	CARS1
PRSS8	BVES
FNIP2	DARS1
FOXN3	MTR
KCNQ1	ESYT2
ENTPD2	LTBP2
PTPRN	RHOQ
TBC1D22A	PPP1R3C
SYNE2	PLAU
PLEKHH1	OPTN
FAM168A	KCNJ2
RELT	AHNAK
KMT2C	RAP2A
DCBLD2	PRKCG
PKP2	KRT17
PRDM1	VGF
ALDH18A1	OPN1SW
DNAJC25	CDKN2D
SLC2A3	MTUS1
CTDP1	AJUBA
PTPRU	SHC2
SPAG4	PHF10
EIF4B	RBBP8NL
HAGH	EPS8L1
LIMCH1	GRSF1
INTS13	DCLK1
CCN5	PDZD2
ST3GAL6	BMAL1
SLC12A2	TTC9
EYA2	IRAK2
SLC9A3	SORT1
NGEF	ANO3
MSANTD3	CYP2J2
PFKP	COL4A2
PKM	MRAP2
IARS2	ITGA7
PDZD4	PKIB
PDK3	CNPY3
MEF2A	TCF19
FTSJ1	LUM
REEP1	RHOF
PPP2R5B	PCSK6
MAST4	TICRR
BCL3	ZFHX3
RORA	ZCCHC2
HDHD5	PNMT
SPTB	SH3GL1
SMG6	CD53
CLTCL1	ETNK2
MNT	RHOB
JMJD6	RETREG2
ATP2B1	SCD5
VASH1	OTULINL
TRIB2	RNF217
ADGRL1	VIP
TFRC	HAUS6
P4HA2	NOTCH1
ACADVL	ADAM12
ACAP1	MKX
SCARB1	LYPD1
TP63	SETBP1
PDE8A	CAMK4
PPP2R3A	TRIM36
PTGS2	BANK1
PICALM	HS2ST1
NOTCH3	ANKH
PPP2R2C	PRKCA
CA12	SLC28A1
NTN4	KAT6B
ENO1	SSBP3
SEMA3C	KIT
GRAMD4	DPYSL5
FNDC3B	GPR153
FOSL2	CIART
FRYL	TMPRSS3
FSCN1	CAMK2N1
SEC31B	DDR2
PAG1	ALPP
RAP1GAP	ALPI
NFKB2	SERPINI1
GPR137B	RYBP
FGFR1	CXCL1
PIAS2	PLB1
NEBL	HSPA4L
PIK3C3	LMBRD2
EDN1	CDCA7L
CIC	SPRED1
PGM1	IKBIP
DNM2	CKB
MOXD1	DCHS1
PTPRH	CDT1
CRYBG3	EEF2
SESN1	SRR
CPOX	CDK2AP2
RSBN1	TK1
COL4A4	FTH1
PKP1	HR
PHLPP1	LRATD2
SMARCD3	STXBP6
BZW1	PARM1
KCNK2	MN1
TRAF5	PCDH7
NFE2L1	REPS2
SEMA5B	NLGN2
LINC01587	GPR37L1
PLOD1	CHST11
FAT1	DLK2
SMAP2	P2RY6
SSH1	GATM
FAM234B	MIR31HG
SLCO1A2	OLR1
BCORL1	TCAP
PREP	CTSF
DDHD2	ZBTB4
SNX10	ZNF654
MMP2	YPEL2
LPCAT2	CSRP2
SH3BP2	CCNE2
NID2	PLAAT3
RFX2	NAALADL2
FER1L4	DPY19L2
ATRN	LINC00324
SMOX	PER1
LZTS3	ALOXE3
KIZ	SERTAD2
KDM2B	YOD1
IGBP1	METTL23
ZBTB25	IGIP
ARHGAP4	LHFPL6
DHX32	LRRC26
RCOR1	SORCS2
ICAM1	TMEM121
P3H2	PDE2A
CHRD	WDR86
GLG1	NCCRP1
ALKBH5	NPIPP1
PITPNM3	FSIP2
CCDC80	GJB3
SEMA6A	ZNF33A
DPYSL2	ALKAL2
UPRT	CFAP119
MAP3K1	ZNF250
HOOK2	CACNA1H
PTGS1	ADARB1
BTAF1	ZNF860
SORBS1	DMBX1
CRTAC1	PPP1R14C
IL11	FOXO6
SMIM24	NEU4
ABL1	ZBTB12
SCD	C2CD4B
ERMP1	HLA-F-AS1
KCNK6	MYO1B-AS1
HCN2	FOSL2-AS1
IZUMO4	AK4P3
RASSF7	LINC02765
GADD45B	ELF3-AS1
MKNK2	VLDLR-AS1
CRKL	PRSS56
DDT	PPIL3
CABIN1	TMEM200B
RNF215	GASAL1
SEC14L2	LMNTD2-AS1
CRYBB2P1	EGLN3-AS1
MFNG	EIF1P4
LGALS1	ANXA8L1
PIK3IP1	ANXA8
SEPTIN3	ADGRL1-AS1
KDELR3	LINC03061
TIMP3	NLRP3P1
BIK	IL32
RASD2	SLC11A1
PDGFB	SNAI2
CABP7	SAMD4A
SYNGR1	FHL1
MYH9	RNASET2
CACNA1I	CD44
PYGL	TRIO
ISM2	H6PD
GALNT16	DKK3
ASB2	KMT2C
ZMYND8	EIF4B
DOK5	HAGH
SLCO4A1	CCN5
MRGBP	SLC12A2
TCFL5	EYA2
CHRNA4	SLC9A3
EEF1A2	FTSJ1
PTK6	ATP2B1
RNF24	PPP2R3A
TRIB3	PICALM
RASSF2	NTN4
SNTA1	SEMA3C
RNMT	CIC
RNF125	SESN1
ANKRD12	COL4A4
RIOK3	BZW1
STS	KCNK2
SRPX	TRAF5
PIM2	MMP2
PGK1	LPCAT2
SMS	RFX2
PORCN	IGBP1
KLF5	P3H2
ARHGEF7	GLG1
HSF4	PITPNM3
ESRP2	CCDC80
FA2H	KCNK6
SEC14L5	CRKL
RHBDL1	MFNG
EEF2K	KDELR3
PIEZO1	TIMP3
GGA2	MYH9
BCKDK	ZMYND8
SYT17	TCFL5
HOMER2	EEF2K
EYA1	PIEZO1
TRPA1	SLC39A14
CALB1	PTPRS
BPNT2	MEGF8
PLAT	ITGB8
CCN4	HOXA13
NDRG1	CPED1
SLC39A14	PLEKHA8
BNIP3L	EPHB6
GYS1	TBL2
TUBB4A	EIF4H
PPP1R13L	TGFBR1
DOT1L	DDX50
SLC17A7	PLEKHA1
KLC3	CCDC47
TLE6	MANBA
TNNT1	CDK2AP1
SYDE1	CEP85L
FBL	SMAP1
DYRK1B	STEAP3
CCNP	GLS
GPI	IGFBP2
EBI3	ABCB6
CLIP3	NID1
APLP1	STBD1
NOP53	CCNI
PTPRS	SATB2
MEGF8	MLH3
MAST1	TGFBI
KCNN1	NPPB
RAB3A	BICC1
PDE4C	OBSL1
UPK1A	KCNK15
FKBP8	SOX4
CADM4	RNF113A
RUNDC3B	SOX9
NAMPT	SRMS
ITGB8	FNDC11
DNAH11	MMP24
ATP6V0A4	CANX
CAV1	FLNC
HOXA13	MYO1B
CPED1	ARHGEF6
GRB10	PLPPR3
PLEKHA8	SH3BP4
EPHB6	PXDN
TFR2	COL5A1
SERPINE1	PNPLA7
C1GALT1	NPHP4
RARRES2	CHSY1
AHR	ABHD12B
TMEM248	ENOSF1
PRKAG2	EPHB2
TBL2	PTGFRN
EIF4H	SLC38A2
SLC1A1	RERG
TGFBR1	AGTPBP1
LHX6	PRADC1
KDM4C	SERPINE2
KCNT1	NACAD
CA9	SLC7A1
ABCA2	GALNS
SHB	NPEPPS
PDLIM1	IGFBP4
DDX50	COL6A1
PLEKHA1	COL6A2
UNC5B	HSPG2
LZTS2	DPT
SFXN3	SLC27A3
DKK1	PDIA6
XPNPEP1	GALNT13
ZMIZ1	OSBPL10
DHX40	STAC
CCDC47	COL8A1
CNTNAP1	SFRP2
DLX4	NKD2
MPP2	GNRH1
WSB1	GSN
UNC119	ITGB1
ALDOC	ADGRL3
AREG	PTPRO
MANBA	NBAS
INPP4B	JMY
GRPEL1	TMEM123
MFSD10	RASGRP3
FOLR1	GRM1
GALNT18	C16orf89
KIAA1549L	SEMA3D
CARS1	LONRF1
TRPV4	APCDD1
CDK2AP1	CDK19
RASAL1	FZD7
GAPDH	MIDEAS
TPI1	CD109
ENO2	ZFYVE9
SLCO1B3	CREB3L1
CEP85L	FMNL2
MAN1A1	H2BC5
BVES	H4C8
SMAP1	CLDN14
ARFGEF3	LRRC3
VEGFA	LSM12
TENT4A	PRKAA2
LOX	TGFA
IL12B	PCOLCE2
ARRDC3	DUSP7
DPYSL3	PRSS12
STC2	SAP30
ARL6	TMEM65
FAM162A	RASEF
SLC25A36	SVEP1
PFKFB4	DYNLT3
COL7A1	PIGA
BBX	BRWD3
GBE1	E2F7
CSPG5	ZNF592
IL1A	PDIA3
STEAP3	IGFBP6
FN1	TNXB
GLS	LGI3
IGFBP2	TSPAN5
IGFBP5	CLIC3
KDM3A	P2RY1
ABCB6	C11orf24
HPCAL1	KCNK3
DARS1	CFAP46
KISS1R	FBXL14
ARID3A	EPHX4
EPHA4	FRMD3
QSOX1	BSG
ERRFI1	RASGRP1
TRIM62	SLFN11
RHOU	TMCC1
DOCK7	GXYLT2
KIAA2013	MAB21L3
NID1	EHBP1L1
LGALS8	BRSK2
MTR	AMZ1
MYCL	RAB6A
RLF	P2RY2
KDM5B	DMRTA1
UAP1	SRRM3
CDK18	ZFPM1
HMGCL	FAHD1
GALE	PDIA3P1
SLC2A1	H2AC25
ARTN	BGN
F3	MXRA7
ESYT2	TTC3
PLAGL1	SLC35F3
FOXO3	DENND5A
TGIF2	OLFML2A
STBD1	ZFP36L1
CCNI	GRK1
PPL	SDHAP3
ELL2	TAF9B
SATB2	H1-2
NEK6	C6orf132
KDSR	COL4A5
PGF	FAM120AOS
LTBP2	H1-0
MLH3	H2AC11
RHOQ	PIWIL2
YPEL5	DCHS2
PPP1R3C	BZW1P2
MXI1	SLC5A3
KCNIP2	L1CAM
PLEKHG1	ZDBF2
MYCT1	COL15A1
ENOX1	HLA-C
TNFSF11	PSORS1C3
SMAD9	DDR1
TGFBI	TBC1D8
EGR1	FAM216A
APAF1	HLA-H
DUSP4	HLA-A
NPPB	VDAC1
LRAT	H2BC16P
CXCR4	MIR503HG
KIAA1191	SLC9A3-AS1
PTGFR	FNDC10
ZMIZ2	ACTG1P14
PLAU	EIF4HP1
BICC1	EGOT
P4HA1	PEDS1
BHLHE41	RPLP0P2
OPTN	MRPS6
LRP1	SBF2-AS1
EEF1AKMT3	STARD4-AS1
KCNJ2	LRRC37BP1
DNPEP	PPP1R14B-AS1
INHA	DDN-AS1
OBSL1	ITGB3
WFDC3	ZNF710-AS1
SDC4	TGFBR3L
PMEPA1	SGSM2-AS1
KCNK15	NAV2-AS6
PCK1	PICSAR
LYPD3	LINC00294
GRM4	PLAUR
CDKN1A	BIRC3
SOX4	CDH1
RREB1	TRIT1
ATXN1	FNIP2
RUNX2	ENTPD2
LRRFIP1	FNDC3B
RAB17	GADD45B
MYRF	RNF215
AHNAK	SEC14L2
WNT1	RASD2
RAP2A	PORCN
RNF113A	CCNP
SOX9	NAMPT
HS3ST3B1	CNTNAP1
SRMS	IL12B
FNDC11	UAP1
INSIG2	HMGCL
PSD4	GALE
TBC1D20	TNFSF11
TMEM74B	APAF1
S1PR4	LRAT
MMP24	GRM4
CEP250	ATXN1
MMP24OS	ASL
NR1D1	MASP1
ASL	FGFRL1
PRKCG	KLF2
ZBTB1	CDKN1C
DYNC2I1	RSPH3
AIF1L	RHPN2
AVPR2	ZSWIM4
CANX	ITGB4
EDN2	DOCK2
MASP1	ETS1
PLAAT1	SLC9A5
RAB3IP	ARHGEF4
PTPRB	GPNMB
FGFRL1	NIBAN2
SLC35E1	GCOM1
KLF2	AMIGO2
SYNGR3	PADI3
WFIKKN1	CSRNP1
FBXL16	PTPN14
KDM4B	CFDP1
TUBA4A	KLF10
PAICS	KCNJ6
ADM2	MRPL17
GAL3ST1	CLDN1
A4GALT	AZI2
LIF	ITGA2
KRT17	CLDN3
CPA4	ATP7A
VGF	SPINT2
FLNC	TSR1
OPN1SW	TMEM154
MYO1B	JUNB
GAD1	TMEM134
HOXD11	PTPRM
ARHGAP22	DDIT3
CHAC1	NRIP3
SERGEF	CALCB
TXNDC17	EPS8L2
CDKN2D	ALS2CL
MTUS1	MYADM
AJUBA	LPAR5
EGLN3	LCN12
ARHGEF6	IRF7
CDKN1C	LMLN
SHC2	KRT16
PLPPR3	NHS
PHF10	LUADT1
SH3BP4	LAMB3
ATP8B3	MAFK
RSPH3	MMP17
PXDN	KIAA0753
GDF15	PIGCP1
PGPEP1	LINC01588
SULT4A1	TMEM191A
SAMD10	VIM-AS1
H19	SOX9-AS1
COL5A1	LINC01275
PNPLA7	MTFP1
MNX1	NR2F2-AS1
RBBP8NL	LINC02149
FIBCD1	NOP14-AS1
METTL26	MCPH1-AS1
NPAS1	LINC02615
PPAN	ADM-DT
SLC6A8	INSIG1-DT
PNCK	LINC02725
PLXNA3
DUSP9
ZNF331
AKAP12
EPS8L1
C1QL1
F12
PRR7
NFATC1
SLC6A6
PDLIM4
KREMEN2
BARX1
NPHP4
TNS4
RARA
CHSY1
RHPN2
ABHD12B
ZSWIM4
ENOSF1
PTPRE
SEC61G
GRSF1
ITGB4
KDM6B
BCAN
SLC41A1
DCLK1
TBC1D8B
EPHB2
PDZD2
FAM83F
SEC14L4
KRBA1
BTG1
BMAL1
RNF122
TTC9
LOXL2
IRAK2
BHLHE40
EDEM1
MEIS2
SORT1
PTGFRN
SLC38A2
PLEKHA8P1
LDHA
ANO3
NAV1
DOCK2
RERG
SLCO1B1
MYBPC3
RTL8C
CYP2J2
COL4A2
ETS1
NREP
AGTPBP1
BICDL1
HILPDA
TES
NT5E
MRAP2
PHF21A
ITGA7
PKIB
PRADC1
RAB11FIP5
KCNMB4
SLC9A5
KCNK1
EGLN1
SERPINE2
DNAJB2
ARHGEF4
FLNB
SCEL
SPRY2
GPNMB
NACAD
TTYH3
NKX2-1
ALPK3
NIBAN2
MYC
CNPY3
SLC22A23
TUBB2B
TCF19
IER3
TLR2
SYTL2
LRRC32
SULF1
PAQR5
GCOM1
DUSP5
FAM117B
SEMA7A
FAM13A
HERC3
CCNG2
AMIGO2
MARCHF9
INHBE
PHLDA1
LGR5
LUM
GLTP
SLC7A1
RHOF
RAB20
DUOXA2
DUOX2
CYP1A1
PCSK6
TICRR
ZFHX3
NOL3
MAP1LC3B
MEAK7
GALNS
SGSM2
NPEPPS
GATA6
SLC16A3
WDR45B
RNF165
TNFRSF11A
ZCCHC2
PNMT
IGFBP4
MISP3
PFKL
SH3GL1
COL6A1
COL6A2
GEMIN7
SLC6A3
SLC2A5
PADI3
PADI1
SH3BGRL3
EVA1B
HSPG2
PTPRF
IGSF3
CD53
ATP1B1
DPT
CRABP2
ANXA9
SMYD2
SUSD4
SLC27A3
EFNA3
HCN3
GUK1
ETNK2
PPFIA4
PDIA6
RHOB
MALL
GALNT13
LNPK
RETREG2
CTDSP1
OSBPL10
CSRNP1
STAC
NFKBIZ
COL8A1
BOC
AGTR1
UCN2
SCD5
SFRP2
PDGFC
NKD2
OTULINL
OSMR
PAM
TSLP
FEM1C
TNIP1
N4BP3
TENM2
DOK3
ANO7
TPBG
RNF217
VIP
SDK1
EGFR
IGFBP3
IGFBP1
ZC3HAV1L
SHROOM2
TMEM47
LANCL3
IL2RG
GNRH1
SLC25A37
MAL2
VLDLR
PLIN2
HAUS6
NTRK2
UGCG
GSN
NOTCH1
PROSER2
LRMDA
ADD3
ADAM12
ADM
SERPING1
KLHL35
TRPT1
ALDOA
MKX
ITGB1
ADGRL3
LYPD1
VEGFC
PRSS53
NGLY1
OXSM
IPMK
PTPRO
TMEM45B
SLC25A4
SAV1
NBAS
CCL28
PARP8
PTPN14
MGAT5
SETBP1
PDK1
TCF7L1
JMY
HOMER1
CAMK4
TRIM36
TMEM123
RASGRP3
GRM1
PLOD2
CARHSP1
BANK1
CAST
PTPRR
LPCAT1
C16orf89
ADPRHL1
PTPRD
CFDP1
PID1
HS2ST1
SEMA3D
C16orf74
ANKH
UBASH3B
PRKCA
TNIK
LONRF1
CCSAP
FGD5
APCDD1
RAB6B
KLF10
CDK19
AGPAT5
SLC16A1
SLC7A7
CNOT8
FZD7
RRAGA
PSD3
MIDEAS
SLC28A1
BACH1
ANKRD9
PCDH1
HK1
CD109
KAT6B
MAPK13
ZFYVE9
SSBP3
FZD1
KIT
AFAP1L1
KCNJ6
CREB3L1
FMNL2
DPYSL5
AGAP1
CFAP251
MRPL17
XDH
GPR153
AUTS2
H2BC5
H4C8
SLC45A3
CDA
CACHD1
STC1
CIART
RUNX1
CLDN14
PLA2G4D
HK2
ZFYVE28
CCDC107
TMPRSS3
CFAP410
LRRC3
RALGDS
ZER1
COX6B2
PPP1R16A
FOXH1
SH2B2
THAP8
CYGB
ITGA5
ZNF385A
NAGS
LSM12
CXCL16
FGF11
WDR90
PRKAA2
ZSWIM5
SLC45A1
AK4
CAMK2N1
MEGF6
DDR2
ATF3
WDR26
DISC1
FBXO41
TGFA
ALPP
ALPI
GPR155
CLDN1
AZI2
ANKZF1
FBLN2
SERPINI1
RYBP
TIPARP
PTX3
CFAP20DC
PCOLCE2
CXCL1
PLB1
CDCP1
YEATS2
SPRY1
HSPA4L
CAMKV
MST1R
DUSP7
C4orf3
PRSS12
SAP30
ITGA2
LMBRD2
F2RL1
TERT
GRIK2
CITED2
BMT2
BMPER
SLC29A4
CDCA7L
HEY1
GPR146
NOS3
MICALL2
SNAPC3
TMEM65
NFIL3
RASEF
SVEP1
DYNLT3
KIAA1958
PIGA
CLDN3
ATP7A
BRWD3
OTUD1
SLC16A9
GJB2
ZNF503
E2F7
OTOGL
TC2N
CLMN
TCP11L2
SPRED1
GPT2
RAB8B
IKBIP
SPINT1
FBN1
CKB
DPCD
DCHS1
SERPINB7
PRTG
MAPK7
ZNF592
PEX11A
NAB2
C15orf48
NYAP1
PDIA3
PIP5KL1
ENDOG
NOD2
VKORC1
CDT1
CACNB3
DHRS13
TMEM145
SPINT2
EEF2
TLCD3A
KIFC2
SRR
TSR1
RCOR2
ANGPTL4
IGFBP6
CDK2AP2
PRDX2
TK1
TOX-DT
CASKIN1
FTH1
RNF187
DDIT4
RBPJ
GNG4
PPDPFL
DEGS2
HR
TNXB
LGI3
ING2
LRATD2
TET2
TSPAN5
STXBP6
MAP2K1
PARM1
MN1
CA5B
EFNA1
CXCL8
CLIC3
UGP2
PCDH7
P2RY1
REPS2
IFFO2
NLGN2
TMEM154
GPR37L1
CHRNB1
TCAF2
GPRC5C
ADORA2B
NPAS2
PFKFB3
DPY19L2P2
TANC2
ZNF160
HAS2
C11orf24
JUNB
KCNK3
CHST11
PGAM1
APLN
ZNF581
DLK2
WIPF2
CLSTN1
P2RY6
HDAC3
GATM
CFAP46
FBXL14
MLLT3
MIR31HG
SCG2
EPHX4
MOB3A
FRMD3
SNTB1
ISG20
BSG
MCRIP2
RASGRP1
EFEMP2
TMEM134
SLFN11
TMCC1
NADSYN1
GXYLT2
EVC2
KDM2A
ADCY5
ABLIM3
MAB21L3
GLRX
C11orf86
PPP1R3B
NDNF
OLR1
EHBP1L1
PTPRM
TNFRSF10D
SNX33
FAUP4
GPR160
TCAP
CTSF
ZBTB4
KCNJ5-AS1
GTF2IRD2B
LINGO2
BRSK2
FGFBP3
CNIH2
AMZ1
ZNF654
MARCKSL1
YPEL2
PPM1E
CSRP2
DDIT3
GOLGA8A
CCNE2
NRIP3
ARL10
RAB6A
P2RY2
FOSL1
CREG2
UBE2O
ORAI3
BNIP3
B3GNT4
DMRTA1
VPS37D
PLAAT3
PRR15
KBTBD11
B3GNT5
SCAND2P
BOK
METRNL
EPS8L2
ANO6
FAM210A
ULK1
RIMKLA
FZD8
HIC1
PPFIA3
NIM1K
ACOT4
JUN
SRRM3
NAALADL2
SOX12
CCDC184
IMP3
DPY19L2
ALS2CL
RNF212
MPI
APOLD1
LINC00324
EXOC3L1
PER1
TMTC2
HES7
ALOXE3
CLK3
HLA-DQB1
VWA1
ALOX12B
ZFPM1
PCED1B
MYADM
SERTAD2
RNF227
FAHD1
ARHGAP45
YOD1
CHRM4
ARSJ
MAP3K15
HOXC10
MAP6D1
PDIA3P1
ZFP82
METTL23
F2R
HLA-V
H2AC25
TMEM102
LRRC75A
DDN
TMEM45A
RAP2B
LINC03040
TNFSF15
PHLDA2
ATG9B
DIPK2A
SIAH2
IDH2
EXT1
B4GALNT4
NXPH4
CACNB4
CAPN12
BGN
MXRA7
NXPH3
EPHB3
TTC3
IGIP
PAQR7
C1orf116
CAMK1D
ARHGEF37
PTTG1IP
DDX41
RIPK4
TENT5C
NOG
LHFPL6
KCTD16
SLC35F3
DUSP5P1
DENND5A
PTP4A3
TMEM255B
SLITRK6
LPAR5
NELL2
LRRC26
FAM110C
JAG2
LCN12
SORCS2
TMEM121
MAFF
SEMA4B
ADSS1
NOTUM
MUC1
IRF7
FAM131C
LMNTD2
AHNAK2
OLFML2A
INKA1
LMLN
P4HB
NDUFA4L2
ZFP36L1
IRS2
GRK1
SDHAP3
ZNRF1
PRELID2
ANKRD37
INSIG1
PDE2A
FSCN2
HYAL3
KRT16
PDZD7
MAPT
ZNF395
ESPN
C3orf70
MT1X
FNBP1
WDR86
EPOR
TAF9B
C11orf96
PERM1
H1-2
DMBT1
ARL4C
C6orf132
COL4A5
AGRN
NHS
HES4
IGFL1
NCCRP1
RALGAPA2
NPIPP1
ZDHHC9
FSIP2
FZD9
CALHM6
GJB3
FAM120AOS
ZNF292
H1-0
ZNF33A
PAX8-AS1
ALKAL2
IL1RAP
SPOCK3
CFAP119
ZNF250
RYR1
GARS1-DT
LONP1
PRTN3
NCOR2
MME
CACNA1H
LUADT1
HRH1
DAPK1
COL27A1
TLE1
H2AC11
ARID5A
LAMB3
FUT11
DYNC1H1
PIWIL2
TBC1D9B
C6orf141
SVIL
UAP1L1
BNIP3P1
DACT3
ADARB1
ZNF860
DCHS2
GZMM
TTC30A
ELANE
RAB40C
HOXA4
DMBX1
DPP4
NMB
S100A10
CFD
ERO1A
MBP
ELOVL2
ZNF84
LPAR1
MB
HELZ
ASPH
BZW1P2
MAFK
ARC
MMP17
PAPSS2
PPP1R14C
SLC5A3
PLXNB3
GJC2
RUNDC1
SFMBT2
L1CAM
KIAA0753
ATG9A
IQANK1
FANK1
FOXO6
NEU4
MAFB
C2orf72
GPRIN2
ZDBF2
TCEA3
COL15A1
LINC02783
ZBTB12
HLA-C
PSORS1C3
POU5F1
DDR1
TBC1D8
FAM153CP
INSYN2B
FAM216A
C4orf47
C2CD4B
DENND1C
HBA1
HLA-H
HLA-A
CFAP44
MT-TP
GPX3
IGHA2
IGHA1
RNA5SP18
RNF208
VDAC1
NCKIPSD
RPL17P50
PIGCP1
KCTD11
CSNK1E
LDHAP4
LINC00887
SH3D21
ANG
NEURL1B
PPME1
LINC01588
HLA-F-AS1
UBE2QL1
WHAMMP4
AATBC
SP9
H2BC16P
PPP1R3G
RPS10P7
WHAMMP1
TINCR
TFDP1P2
MIR503HG
LINP1
CERS1
HAGLR
CSRP1-AS1
SLC9A3-AS1
PDK1-AS1
SLC26A6
LINC00623
TMEM191A
TPI1P1
UPK1A-AS1
LINC00511
C14orf132
HCG4B
LINC01537
SLC2A1-DT
MYO1B-AS1
LINC01132
DPY19L2P3
GAPDHP1
PCAT6
SDAD1P1
FNDC10
VIM-AS1
ATXN1-AS1
FOSL2-AS1
LNCTSI
ACTG1P14
HLA-K
DARS1-AS1
AJM1
FAM131B-AS2
SLCO4A1-AS1
CYP1B1-AS1
AK4P3
TWIST2
CLDN14-AS1
EIF4HP1
LINC02765
RPL13AP20
ELF3-AS1
HLA-B
LINC00163
MIR155HG
SOX9-AS1
PPP1R3E
SSR4P1
BARX1-DT
LINC00607
OLMALINC
BHLHE40-AS1
LINC01828
EGOT
VLDLR-AS1
FIBCD1-AS1
LINC01554
ZNF503-AS2
RNF223
PRSS56
LINC01275
SCIRT
CT75
LINC00649
PRKAG2-AS1
LNCSRLR
PPIL3
PNMA2
PEDS1
LINC00886
MIF
PDXP
C8orf58
MTFP1
RPL32P33
RPLP0P2
HLA-L
MRPS6
LINC01011
P2RY11
SBF2-AS1
STARD4-AS1
MIR210HG
NR2F2-AS1
FAM13A-AS1
LUCAT1
WHAMMP2
HAS2-AS1
LINC02065
FMN1
LINC02149
NOP14-AS1
MCPH1-AS1
TMEM158
LRRC37BP1
SHANK3
LINC02615
FOXD1
TMEM200B
CHILL1
GASAL1
ADM-DT
MEX3A
LMNTD2-AS1
BRK1
GOLGA2P10
PUS1-AS1
PPP1R14B-AS1
LINC02395
PRANCR
DDN-AS1
BCL2L2-PABPN1
EGLN3-AS1
ITGB3
ZNF710-AS1
INAFM2
LINC03080
SLC30A4-AS1
LINC01583
TGFBR3L
KDM7A-DT
TPBGL
LINC00165
ZFPM1-AS1
LOXL1-AS1
EIF1P4
LINC02861
MIR193BHG
MYZAP
SGSM2-AS1
AK4P1
ANXA8L1
ANXA8
LINC01910
ADGRL1-AS1
S1PR2
RAB11B-AS1
NAV2-AS6
GAS2L2
LINC01145
SAP30-DT
PFKP-DT
INSIG1-DT
LINC02725
EPOP
LINC01138
NATD1
TBC1D3L
NUDT18
ZSCAN2-AS1
LINC03061
PRAG1
PICSAR
WHAMMP3
LINC00869
NLRP3P1
LINC01451
LINC01348
PCAT5
LINC00294
