# Supplementary material for: NF-κB is a central regulator of hypoxia-induced gene expression
Source: EMBO Rep. 2025 Nov 26;27(2):416–32. doi: 10.1038/s44319-025-00651-x (PMC12852801; doi:10.1038/s44319-025-00651-x)
Supplement: Supplementary file 8 — Source data Fig. 2 [file 44319_2025_651_MOESM8_ESM.zip › Figure 2/Figure 2 C heatmap.xlsx]

## Sheet: 1C
external_gene_name	Hypx_Cntrl_1	Hypx_Cntrl_2	Hypx_siRelA_1	Hypx_siRelA_2	Hypx_siRelB_1	Hypx_siRelB_2	Hypx_sicRel_1	Hypx_sicRel_2
TSPAN6	-0.691014	0.442515	0.648726	0.25537	-1.10855	-1.99242	1.44449	-0.0464832
DPM1	-0.629719	-0.142762	-0.802825	0.0154549	1.56899	1.42671	-0.366462	-1.74947
SCYL3	0.852655	-0.221126	-0.68315	-1.24528	-0.595833	-1.40771	0.711089	1.567
C1orf112	0.164652	0.973643	-1.47601	-1.76705	-0.532374	-0.258537	0.434469	0.625706
FGR	-0.714492	0.541744	-0.714492	1.44956	-0.714492	1.82136	-0.714492	0.474287
CFH	0.530779	0.638045	-0.297988	-0.216156	-0.70986	-1.68994	1.47628	1.39002
FUCA2	-0.103851	-0.145247	0.154938	0.690767	-1.77558	-1.64751	0.733899	0.0693174
GCLC	0.525438	0.306492	1.67196	1.56043	-0.0592869	-0.778251	-0.464686	-0.970221
NFYA	0.475839	0.109286	-0.0240518	0.473089	0.0663223	-2.51324	1.40933	0.385722
STPG1	-0.770347	1.24093	-0.838555	-0.757133	1.13931	-0.161177	-0.788561	-1.11804
NIPAL3	-1.30016	0.380669	-1.37021	-1.20085	1.24758	0.733608	0.749621	-0.11713
LAS1L	-0.328555	-0.767236	0.26622	-0.405509	0.727884	-0.388702	-0.713848	-1.46098
ENPP4	-1.46313	-0.000761646	0.0469492	-0.00131259	1.62523	0.0244331	-0.0413065	-1.46313
SEMA3F	-0.192687	0.0577181	1.04506	0.797859	1.54447	0.80428	-0.795023	-1.19626
CFTR	-0.105405	-1.19862	0.658749	-0.0217581	0.638808	-1.12799	1.16179	0.993344
ANKIB1	-0.113848	0.423192	1.01271	1.51524	0.448227	-0.522468	0.0190078	0.213344
CYP51A1	-1.59595	-0.00264982	1.12149	1.47233	-0.374177	0.0343564	-0.53958	-1.26442
KRIT1	0.828818	0.711534	-1.72799	-1.82212	-0.186497	-0.12501	0.408565	0.836573
RAD52	-0.684522	-1.00668	0.820326	-0.0672803	-0.899564	-0.665779	-0.73503	0.0704086
MYH16	0.548964	0.0241474	0.0683244	0.579423	-1.32991	1.04331	-1.32991	-1.32991
BAD	0.0640822	-0.113481	-0.702897	-0.439904	0.872483	2.27162	-0.423767	-1.38243
LAP3	-0.0320646	-0.295573	-0.853042	-1.24303	-0.298181	-0.522193	0.178348	-0.416818
CD99	0.677725	0.598786	1.05234	0.82745	-0.409139	-0.724126	1.06627	-0.0746801
HS3ST1	0.0702515	0.243524	-0.563681	0.102994	1.90941	-0.0146728	0.849951	-0.482344
AOC1	0.44322	0.345909	0.544787	-0.584163	-1.83068	-1.59524	0.785957	0.303121
WNT16	0.523355	-0.211191	-1.13054	-0.961828	0.36236	0.0913755	-0.808483	1.83067
HECW1	-0.918851	-0.0734606	-0.153139	-0.307501	-0.759898	-0.748384	-0.724382	0.121251
MAD1L1	-1.05216	-1.05957	-1.04721	1.07645	-1.06529	0.82066	0.989178	-0.417942
LASP1	-0.821613	0.757371	-0.222767	1.93127	-1.34233	-0.0317985	0.221808	0.126671
SNX11	-0.229819	-0.851322	0.0505217	-0.638963	2.05067	0.91821	-0.515551	-1.49755
TMEM176A	1.04936	1.27001	0.822749	-0.67392	-1.61558	-0.38244	-1.00708	-0.431458
M6PR	0.00324861	-0.204846	0.992655	1.32786	-0.449087	-2.19906	0.902342	0.329431
KLHL13	-0.617608	-0.12164	-1.06589	-1.07695	0.0540991	0.251626	-0.206465	-0.621109
CYP26B1	-1.10125	-0.0295399	-1.12635	-0.576341	0.300179	1.36365	-1.02673	-0.290038
ICA1	-0.818138	-0.385581	-1.01919	-1.42029	0.300156	0.853471	-0.14366	-0.267577
DBNDD1	-0.30885	0.092204	0.90567	1.02709	0.668699	0.952404	-0.0907437	0.093019
ALS2	-0.723424	-0.523638	-0.782697	0.676049	-1.00722	-0.313823	-0.827834	0.344983
CASP10	-0.905801	-0.650089	-1.33661	-0.50876	-0.121121	0.804112	-0.22895	0.0031535
CFLAR	-0.266637	-0.0811168	-0.697368	-1.39727	0.789436	-0.105004	-0.561809	-0.5911
TFPI	0.370369	0.313157	1.16024	0.988186	-1.31674	-1.94484	0.864776	0.0373032
NDUFAF7	-0.404068	-1.73124	1.53437	0.877605	-0.718839	-0.624509	0.328593	1.17847
RBM5	0.682444	-0.568247	1.17001	-0.511101	-0.620418	-0.512504	-1.98522	0.455663
MTMR7	1.27937	0.102857	-0.995046	-1.65527	1.59771	0.427764	0.457187	-0.340036
SLC7A2	-0.475516	-0.803297	-0.350792	-0.982164	2.03126	1.45095	-0.245607	-0.803087
ARF5	-1.36856	0.17268	-0.195854	0.39431	0.541092	1.63576	0.623236	-1.80661
SARM1	0.109253	0.296475	1.00532	-1.31922	0.250327	-0.494921	-1.78177	1.52849
POLDIP2	-0.538527	-0.0745157	0.0509588	0.1924	-1.34669	-0.757401	0.196852	-0.975075
PLXND1	0.582615	0.664088	0.888845	0.725551	-0.211906	-0.565268	0.731835	0.558089
AK2	0.511644	0.12669	1.15884	0.805548	0.67696	-0.25184	0.422915	0.0175189
CD38	-0.282669	0.492707	0.337789	1.57972	-0.042697	-1.58496	-0.0120164	-1.58496
FKBP4	1.04064	-0.0458106	-0.30135	-0.400906	0.398845	-0.380449	2.12833	-0.397695
KDM1A	0.267924	0.962434	0.171694	1.07109	-0.817719	-0.180675	0.334175	1.12066
RBM6	0.597218	-1.26218	-0.506999	-0.150378	0.101768	-0.421185	-1.54441	0.462571
CAMKK1	-0.507896	-0.528132	0.259964	-0.68582	0.0650368	-0.298635	-0.781091	-1.02498
RECQL	0.154146	1.02227	-1.82441	-1.44957	0.0522098	0.133942	-0.132038	0.600733
VPS50	-0.00300957	0.720095	-1.0398	-0.0470116	-0.494337	-0.288606	-1.295	-0.66817
HSPB6	0.490733	0.255135	0.17434	-2.21772	-0.164424	-0.941441	1.31503	0.513615
ARHGAP33	0.348998	-1.41179	-0.320078	-1.66539	0.627528	0.302427	-0.279608	0.0948895
NDUFAB1	-0.573492	-1.36331	0.279189	0.869429	-0.139847	1.16623	-1.00135	-1.2499
PDK4	-0.00687036	-0.34726	-0.890152	-1.55127	-0.221859	-0.838028	1.04259	0.098087
SLC22A16	-0.316228	-0.316228	-0.316228	-0.316228	-0.316228	-0.316228	2.84605	-0.316228
ZMYND10	1.27489	-0.0943136	0.514828	0.365494	0.0716113	1.46158	-1.78585	-1.01958
ABCB5	-1.77634	-1.77634	0.497007	-0.215984	0.32284	0.959493	0.839755	0.770504
ARX	1.20387	-0.773131	-0.773131	-0.773131	1.14264	1.27147	-0.773131	-0.773131
SLC25A13	-1.24901	-0.547621	-0.00159922	-0.475624	0.808414	0.0349644	-0.166457	-1.35229
ST7	-0.586692	0.0299859	-1.71809	-1.60959	0.179474	0.677133	0.753829	0.295778
CDC27	0.188679	0.730983	-0.99597	-0.428457	-1.23776	-1.21549	0.341609	-0.232605
SLC4A1	2.84605	-0.316228	-0.316228	-0.316228	-0.316228	-0.316228	-0.316228	-0.316228
CALCR	-1.05009	-1.05009	0.331824	-1.05009	0.225445	-1.05009	1.19278	0.216301
HCCS	-0.537437	-0.822246	0.449322	1.8336	-0.403316	-0.901963	-0.0433971	-1.19482
DVL2	0.597542	-0.116553	-1.14333	-1.71474	-0.399019	0.691985	1.682	0.883161
PRSS22	-0.620983	1.41512	1.48155	-0.620983	-0.620983	1.4502	-0.620983	-0.620983
UPF1	-0.921691	-0.295153	-0.870552	-0.0815549	-0.715401	1.54698	-0.99775	-0.0162303
SKAP2	-1.16839	0.47039	-1.56507	-1.16198	1.07724	1.10176	0.248468	-0.176764
SLC25A5	-0.0920027	0.553943	-1.60217	-1.44515	-0.00946138	-0.291316	1.79705	-0.0916346
MCUB	0.386564	0.152564	-0.610339	-0.58791	1.02074	-0.0242242	-0.540509	-2.04721
HOXA11	0.0943286	0.000359372	-1.00553	-0.228328	-1.60341	-0.757066	0.799547	-0.108355
POLR2J	-0.604769	-0.86639	-0.462251	0.285573	-1.39677	0.417107	-0.226586	-0.386842
DHX33	-1.98921	-1.26837	0.332762	0.0912767	0.391749	-0.314721	1.03227	-0.198425
MEOX1	-0.592106	-0.24252	-1.86903	-1.17279	0.662656	1.55015	0.0737924	0.409394
THSD7A	0.122119	-0.144898	0.21045	-1.05837	1.7997	0.00203086	0.914112	0.416954
LIG3	-0.506121	-0.54978	-0.310695	-0.380706	-0.346712	-0.942106	-0.350497	-0.316275
RPAP3	-0.429105	0.159155	-0.772711	-0.450119	0.00625462	0.258221	-0.950077	-1.15595
ACSM3	-1.74299	1.12441	0.370119	-0.288566	0.209731	-1.74299	0.873147	0.621215
REXO5	0.429682	-0.0694916	-0.649811	-1.53648	0.854836	0.282959	-0.879265	-1.02354
CIAPIN1	-0.34587	-0.337563	-1.42512	-1.00264	-0.28434	0.287943	0.579318	-0.588452
SPPL2B	0.379819	-1.13571	1.88792	1.59574	-0.597716	-0.450821	-0.381381	-0.129845
ATOSB	-0.208608	0.126076	0.357267	1.72568	-0.370656	0.242668	-2.33741	-0.106863
COPZ2	0.817105	0.0748928	0.237693	0.298261	-0.433298	-1.10302	-1.33144	-1.11409
PRKAR2B	-0.52712	-0.585683	-0.74032	-2.04277	0.753185	0.199355	1.26425	0.0260026
MSL3	0.809097	0.0333979	-0.935924	-1.15465	-1.47317	-0.636086	0.48407	0.368285
CREBBP	0.282877	0.324746	-1.6757	-1.2117	-0.655411	0.339907	1.22016	1.56976
TSPOAP1	1.67741	0.438793	-0.660944	-1.79543	-1.10407	0.0973536	-0.346574	0.563536
PON1	-1.58759	1.3867	-1.33767	-0.374063	-0.192777	-0.265754	1.17203	-0.238073
GCFC2	-1.83316	-0.814131	0.285436	-0.15975	0.938234	0.19585	-0.715529	-0.397172
WDR54	0.568168	0.409162	0.87427	0.588446	0.313755	0.262131	0.511113	0.194925
CROT	-0.250983	0.561775	-0.811966	-0.962141	-0.743735	-0.762421	-0.432	0.0415194
ABCB4	-0.532523	0.502185	1.28722	0.867143	-0.575135	0.543292	-0.548362	1.02497
KMT2E	0.406482	0.691557	-0.307379	0.354082	0.546704	0.782998	0.36778	0.763554
RHBDD2	-0.652551	0.0236696	-0.451054	0.0361941	0.0674529	0.415277	-0.459314	-1.9122
IBTK	-0.706288	0.43971	0.299633	-0.0286241	2.03045	0.636019	-1.07578	-1.57866
ZNF195	-0.633929	-2.23119	0.0742589	0.427361	-0.166365	0.0147213	-0.120157	0.105567
MYCBP2	0.455699	0.118601	0.367167	-0.260914	0.508069	-0.466336	1.33455	1.00706
FBXL3	0.290311	0.977453	-1.11263	-0.638143	0.677788	0.55983	1.56523	0.154199
ITGAL	1.91106	-0.474332	-0.474332	-0.474332	-0.474332	-0.474332	1.8836	-0.474332
PDK2	0.329187	0.650699	-1.78442	-1.22693	-0.793721	0.00690151	0.0331804	0.321225
ITGA3	0.354831	1.42461	1.05987	1.31835	-0.114297	-0.595375	-0.603265	-0.711836
ZFX	0.153476	0.523978	-1.3668	-1.66926	-0.477183	0.527314	-0.21842	-0.00420522
LAMP2	0.593577	1.2437	-0.549412	-0.394565	-1.10493	-1.86704	0.703294	-0.251188
ITGA2B	0.868824	-0.0311646	0.515646	0.364232	0.717115	0.269772	0.335324	0.627637
ASB4	0.141792	-1.05733	-0.463521	-1.62889	1.18892	-1.0037	1.02255	0.887761
GDE1	-0.744384	0.205844	0.670019	1.80923	-1.57031	-0.655197	0.711996	0.470859
REX1BD	0.612416	-0.304462	0.30075	1.43416	-1.61634	0.103338	-1.42234	-0.686243
CRLF1	0.624881	1.06273	1.1523	0.452667	-0.634795	-1.52614	1.14183	-0.420211
OSBPL7	-0.457104	-0.75876	0.303192	1.41229	0.305852	1.31059	-2.06996	-0.0686857
TMEM98	-1.07062	0.339425	-1.07062	0.651336	1.58204	0.363593	1.08204	0.26406
YBX2	1.25499	-0.59622	0.365687	-1.1973	0.437516	0.0871216	0.852939	1.01114
MAP3K14	-0.371883	0.962511	-1.5727	-1.01002	0.498807	1.77084	-0.148221	-0.0600841
ABCC8	0.158675	-0.608911	-1.24804	-1.59152	0.518127	0.859663	-0.515393	0.199227
CACNG3	1.55027	-0.367327	-2.02254	0.574113	-0.0943172	0.863762	0.504402	0.183213
TMEM132A	0.0250383	0.683999	0.617436	0.707959	-1.32661	-0.631719	1.51989	0.643478
AP2B1	0.612258	2.0546	-0.00212992	0.393403	-0.361856	-1.39145	0.0248362	0.564558
TAC1	-0.474085	-0.474085	-0.474085	-0.474085	-0.474085	-0.474085	-0.474085	1.9661
ZNF263	0.537565	-0.575001	-0.753392	-1.3361	-0.332903	-1.31727	0.432967	1.16279
CX3CL1	-0.316228	-0.316228	-0.316228	-0.316228	2.84605	-0.316228	-0.316228	-0.316228
SPATA20	-0.916794	-0.938925	1.27322	1.19917	-0.256832	-0.507278	-0.944192	-0.941623
CACNA1G	1.13688	0.745921	-0.175488	-0.448504	0.104849	-0.501059	1.28721	0.798321
TNFRSF12A	0.357489	0.262356	1.11633	2.12552	-0.932586	-0.904543	-0.738671	-0.775498
DLX6	-0.280202	-0.729904	-0.422729	-0.697628	-1.11701	-0.605133	0.218491	0.162528
MAP3K9	0.280527	0.39052	0.60946	0.558836	0.223827	0.170892	0.894846	0.577728
RALA	0.315684	-0.145897	-0.445405	1.59598	-0.360651	1.42694	-1.06013	-1.34561
BAIAP2L1	-0.444019	0.341407	0.946433	0.667893	1.24952	0.930729	-0.169973	-0.467982
KDM7A	0.222321	0.45981	1.08703	0.916718	0.320102	-0.114688	0.437742	0.23587
ETV1	0.186551	0.106108	-1.76592	-1.45527	1.28552	0.250009	0.812676	0.358799
AGK	-1.22584	-0.831502	-0.147429	-0.493628	1.88119	-0.300813	-0.210241	-0.730414
ALDH3B1	-0.501163	-0.0056204	0.400794	0.514151	-0.842097	-0.826396	-0.891939	-1.03079
TTC22	0.152844	-0.596048	0.256632	-0.596564	1.04434	1.6239	-1.97243	0.598892
PHTF2	-0.0295148	0.73283	-1.5619	-0.856512	0.268989	0.208585	-0.450615	-1.07265
CCL26	-0.316228	-0.316228	-0.316228	-0.316228	-0.316228	-0.316228	-0.316228	2.84605
FARP2	-0.0303913	0.324924	0.831425	-0.328565	-1.38673	-1.79006	0.375613	-0.303416
USH1C	-0.442543	-0.115971	-1.57312	-1.52794	0.409879	0.837161	-0.0473095	-0.0337946
GGCT	-0.292936	1.01782	-1.13444	-1.48619	-0.627779	-0.731735	0.698812	0.295672
DBF4	0.175472	0.419445	-1.31525	-1.5843	-0.320997	-0.642012	0.382249	0.133514
TBXA2R	-0.0320031	0.535283	-1.19128	-1.16136	-1.57583	0.150617	0.893519	0.100278
IFRD1	0.0907108	-0.0714588	1.09631	0.958827	1.05268	0.346214	0.077049	-0.242692
COX10	-0.684131	0.125739	0.455637	0.505432	-1.43828	-1.25737	-0.632254	0.226438
GTF2IRD1	-0.613476	-0.0521981	-1.17374	-0.969535	-0.167702	-0.124882	-0.549154	0.247055
PAF1	0.316277	0.127729	-2.1642	-1.06721	0.390356	0.336878	-0.136163	-0.0846345
VPS41	-1.69285	0.986771	0.118643	1.14451	0.23402	1.16893	-1.3504	-0.542256
ARHGAP44	-1.25242	0.450606	-1.95808	-0.437073	0.868795	1.35379	0.18584	-0.0664037
ELAC2	-0.678012	-0.409603	-0.343412	-0.390044	-0.901362	-0.538316	-0.027722	-0.407794
SCIN	0.134677	-1.18642	-1.80361	0.320469	-0.649774	1.05283	0.323316	1.3373
ARSD	-0.609291	-0.609291	-0.609291	-0.609291	1.12837	1.24522	1.89144	-0.609291
PNPLA4	-0.378328	-0.169143	-1.02189	1.11755	0.501531	-0.0384317	-0.83458	-1.46903
ADIPOR2	-0.371735	-0.9425	-0.820311	-0.774381	1.38102	1.43328	1.32092	0.163546
CDKL3	1.1482	0.644698	0.28301	0.373654	-0.329701	-1.60707	-0.685455	0.303599
UPP2	-0.925016	-0.925016	-0.925016	0.743946	-0.925016	0.77334	1.36515	-0.925016
PRSS21	0.382961	-0.105089	1.16985	1.23191	-1.50267	-1.57622	0.834998	0.398629
MARK4	0.189155	0.558811	-2.22181	-1.2583	0.0701575	0.252264	0.975236	0.857208
PROM1	-0.602137	0.41622	0.573153	0.292458	-1.577	-0.0210195	1.65954	1.07359
CCDC124	0.0522033	-0.924599	1.50618	1.87397	0.469334	-0.351687	-0.359178	-1.0988
PAFAH1B1	0.95227	1.49781	0.831754	0.238657	-0.935045	-0.94067	-0.624803	-1.63479
BLTP2	-0.042872	0.396087	1.0937	1.24813	0.325188	-0.209058	0.326286	0.25009
SLC13A2	-0.611716	1.32911	-0.611716	-0.611716	-0.611716	-0.611716	-0.611716	-0.611716
GAS7	-0.863413	-0.471303	-0.867886	-0.244634	-0.628814	-0.44334	-0.0140959	-0.0862886
TRAPPC6A	-0.897885	-0.626856	-0.555464	-0.330007	0.236262	-0.825167	0.511612	-0.865752
MATK	0.683849	0.0210148	0.166803	0.346066	0.0453291	0.450688	1.39409	0.375687
CD79B	-0.765929	1.35243	-0.765929	0.967416	0.887184	1.38855	-0.765929	-0.765929
ST7L	-0.602287	-1.3412	0.305697	1.13892	0.18358	0.519223	-0.979685	-1.14833
TKTL1	1.91106	-0.474332	-0.474332	-0.474332	-0.474332	-0.474332	1.8836	-0.474332
PAX6	-0.0210044	-0.413557	-1.31182	-0.96738	-0.15407	-0.799512	0.0513505	0.375189
RPUSD1	0.370594	-0.795655	1.1804	1.71109	-0.639083	-0.558655	1.06738	-0.430062
RHBDF1	0.291127	-0.10118	1.24742	1.61798	-1.0756	-0.168158	-0.77596	0.939118
LUC7L	0.650326	-1.95883	-0.348597	-0.626644	0.625158	0.873216	-1.01026	1.33665
CACNA2D2	1.18874	0.34699	0.814751	0.166045	-2.02089	0.586416	-0.529762	0.746612
BAIAP3	0.545683	0.157309	1.17726	0.977553	0.242643	0.0438056	0.207377	0.167347
TSR3	-0.832445	-0.971764	0.145513	0.960363	0.00372997	-0.0466637	-0.443765	-1.56162
PIGQ	0.197079	-1.20875	1.75589	1.38665	0.143634	0.470529	-1.13707	-0.78572
CRAMP1	0.705121	0.499567	-0.25574	-0.575571	0.95519	0.506889	0.227517	1.15317
TEAD3	0.886471	-0.059114	-1.17823	-2.21987	0.0382775	1.08615	0.0627141	0.649174
DNAJC11	0.335385	0.0894066	-1.89353	-1.70798	-0.0370085	0.727945	0.343327	0.627404
FMO3	-0.340252	-0.62316	-2.02496	0.174147	-0.1436	-0.0189632	0.495569	0.0589574
MYLIP	-0.15413	0.0444801	0.493952	0.379319	0.729334	0.389678	1.08558	0.595773
NOX1	-0.410661	-0.520537	-0.811938	-0.925805	-0.565886	-0.235154	0.814797	1.90111
E2F2	0.241441	-0.190786	-1.37978	-1.97397	0.891767	1.06872	-0.0817936	-0.0692992
PSMB1	-1.07789	-1.11203	0.162636	0.473943	0.793841	0.855946	-1.06695	-1.20373
SYN1	0.581578	2.18441	-0.682186	-0.215972	0.465594	-0.720011	-0.830496	0.781184
JARID2	-0.269829	-0.0325363	0.835039	0.924199	0.691522	0.622116	0.48566	0.247642
CDKL5	-0.586176	0.597717	0.628534	-0.230301	1.65249	1.29476	-0.191153	-0.928312
CAMK1G	2.84605	-0.316228	-0.316228	-0.316228	-0.316228	-0.316228	-0.316228	-0.316228
CDK11A	0.3857	-1.72059	0.000905948	0.71425	0.215244	-0.109973	-1.7914	0.292787
NADK	-0.233372	-0.402835	1.34736	1.41639	0.375983	0.818345	-0.219441	-0.274002
TFAP2B	-1.34691	0.17468	-0.233046	0.793387	2.12911	-1.34691	0.132697	-0.326162
DLEC1	0.454259	-1.68004	0.560087	1.37191	0.388466	-1.68004	0.429807	-0.224499
CYTH3	-0.256694	0.760401	-1.51037	0.319776	-1.62645	-0.801001	0.926623	0.926056
ADAM22	0.231041	0.306388	-1.26793	-1.90554	1.31219	-0.17971	0.812702	0.928796
SYPL1	-0.862534	0.00799422	0.178806	0.256564	1.12101	1.2439	-1.06565	-1.91477
CYB561	-0.830875	-0.663507	-0.747112	-0.0255105	-0.768747	-0.643779	0.236642	-0.079996
SPAG9	0.743357	1.90808	-1.17555	-1.25216	-0.487793	-0.669044	0.757153	0.684391
CELSR3	0.802969	0.911524	0.401558	-0.0756564	0.355475	0.763773	-0.29022	0.510126
AASS	-0.0431306	-0.666687	-0.940599	-0.482759	-0.412318	-1.57521	0.425201	1.32987
PLEKHG6	-0.547609	-0.494895	-0.833312	1.56006	0.0363548	1.64929	-0.217931	-1.56223
SS18L2	-0.311674	-0.471912	-0.465936	-0.547676	-1.79507	-0.00332548	0.450094	0.0749652
MPND	-0.147707	-0.319359	-1.15976	-1.91776	0.390216	0.539496	0.720659	-0.419428
MGST1	-0.658262	-0.466301	-0.0300601	1.02461	-0.226471	-0.0710099	-0.892719	-1.53316
CRY1	0.358638	0.0189618	-1.30587	-1.65282	-0.532875	-0.518509	0.370396	0.732644
PGLYRP1	-1.11531	-1.11531	-1.11531	0.785997	1.10043	0.81931	-1.11531	1.08469
NFIX	1.04744	0.860753	-0.899071	-0.932521	-0.411132	-0.423917	1.44542	1.15694
ST3GAL1	0.291207	0.454594	0.355834	0.216215	0.753616	0.361504	0.784123	0.506837
MMP25	-0.172478	-0.896443	-0.258623	1.84	-0.492908	1.22596	-0.964141	1.06443
IL32	0.313202	0.779135	1.06736	0.91854	0.896229	-0.744041	0.339011	-0.737919
PKD1	0.220833	0.0373557	1.2329	0.489333	1.10882	0.362068	-0.0271145	-0.0296154
MAPK8IP2	0.868089	-1.1313	0.539929	1.36183	-1.06907	-1.03078	0.628869	0.743422
MED24	-1.61492	-1.05327	0.136132	0.718159	-0.502052	0.178587	-0.456419	-0.289217
RHOBTB2	-0.444205	-0.215838	-1.5879	-1.06907	0.601166	1.62356	0.986473	0.879787
HEATR5B	-0.0207295	0.380209	1.28423	1.56735	-0.0821494	-0.161835	-0.163235	0.233808
SEC62	-0.584322	0.871373	0.2731	1.12309	-1.75985	-1.11969	-0.0619422	-0.52824
RPS20	0.0375592	-1.1955	0.724882	1.15896	0.080774	0.847329	0.989349	0.158213
CSDE1	-0.307903	1.47583	0.435524	1.24339	-0.842656	-1.80144	0.706597	-0.335906
UBE3C	1.18108	1.64408	-0.42468	-0.40344	0.266958	-1.1781	1.07982	-0.614081
REV3L	0.916188	0.318289	-0.448672	-2.27316	0.161081	-0.829663	0.660129	-0.164252
TENM1	-0.697635	-0.591175	-0.810488	0.499376	1.17977	0.457837	0.458246	1.385
MASP2	0.616593	-0.580519	1.45546	-1.47287	0.128039	-0.74802	-1.03848	0.0495794
IYD	-0.316228	-0.316228	-0.316228	-0.316228	-0.316228	-0.316228	2.84605	-0.316228
FAM76A	0.408108	-1.30978	-1.33353	-1.12229	0.617034	0.561094	0.126329	-0.412275
TRAF3IP3	-0.615139	-0.615139	-0.615139	-0.615139	-0.615139	1.31098	1.22586	-0.615139
POMT2	0.0940884	-0.930307	0.418837	-0.0709079	-0.961836	0.589707	-1.7677	-0.0348884
VTA1	-0.711291	0.494984	-0.452011	-0.317662	0.995828	1.30015	-0.681858	-1.8719
MLXIPL	-1.30098	-0.862869	-0.281838	-0.537479	-0.357165	0.412735	-0.923391	1.16545
BAZ1B	0.583017	1.16882	-1.94211	-1.62313	0.232012	-0.000467794	0.579223	0.650889
RANBP9	0.0982176	0.510969	-1.11735	-1.61057	1.3741	1.18647	0.871681	-0.0450378
ETV7	-1.22305	-1.22305	1.13583	-1.22305	0.956791	1.1012	0.999957	-0.133466
SPRTN	-0.0480115	0.165405	-1.2564	-0.528785	-1.16004	-1.03296	0.370821	0.692596
METTL13	0.0278245	-0.394317	-1.94268	-0.0768125	-0.691661	0.0208176	0.211796	0.0420009
DYRK4	1.74398	0.369142	0.32867	-0.263055	-0.371201	-2.26334	-0.21077	0.499071
ZNF207	0.249913	-0.463596	-0.69485	-1.6466	-0.523552	-0.528989	0.0317981	0.52689
UQCRC1	-0.7957	0.249601	0.745886	1.74642	-1.16508	0.102513	0.844044	0.228498
STARD3NL	0.355745	0.559593	0.53132	0.921705	-1.12733	-1.10905	-0.990891	-1.28376
CD9	-0.620614	0.197177	-0.163474	0.592589	1.12521	1.7419	-1.416	-1.30954
NCAPD2	0.44903	0.986011	-1.39996	-2.20503	0.220391	0.257695	0.318929	0.139182
IFFO1	0.970553	-0.107223	-0.412038	-0.109237	0.774601	-0.015192	-2.47872	0.00884396
GIPR	-0.205147	-0.670552	0.31939	1.35089	0.589767	-0.152037	0.0260987	1.48534
PHF7	1.42087	-0.953234	-0.90211	-0.956149	0.430461	-0.00698808	-0.892267	-0.594137
SEMA3G	-1.73297	0.397693	-1.79367	0.00777481	0.031385	1.07065	0.921328	-0.00395791
NISCH	0.471534	-0.269205	1.25668	0.80362	0.662677	0.817429	-0.929551	0.0915658
STAB1	0.2458	-0.139237	0.381748	0.290299	0.512666	0.8808	0.214325	0.799734
FUZ	0.208662	0.765591	-0.0540969	-0.0979645	-0.981503	-0.162025	-1.97818	0.0181447
SLC6A13	2.84605	-0.316228	-0.316228	-0.316228	-0.316228	-0.316228	-0.316228	-0.316228
IDS	-0.428568	0.64252	0.319017	0.905648	0.94978	1.50035	-0.929686	-0.4806
PRSS3	0.157335	-0.274891	-0.848772	2.27848	0.457781	0.648201	0.127987	-0.979834
ZNF200	0.365919	1.31671	-1.91403	-0.33901	-0.867264	1.58582	0.133411	0.0739441
CD4	-0.37175	-0.915316	-0.31155	1.63355	0.116315	0.0447081	-0.155607	1.72114
LRRC23	-0.377119	-0.757223	1.25885	0.642066	1.47798	0.965953	-1.06336	-1.27581
BTK	0.71231	0.741955	-1.07433	0.21277	-1.07433	-1.07433	-1.07433	1.34607
HFE	0.83306	1.52512	-0.0694872	-0.318931	-1.30063	-1.51299	0.751218	0.938269
SCMH1	-0.651459	1.06979	0.468216	-0.419213	-0.675492	-1.85627	0.440033	-0.354769
FYN	0.240938	-0.399703	0.569243	-0.631845	1.69622	0.117764	1.13999	-0.0570267
HIVEP2	0.60183	0.591066	0.83863	0.580759	-0.0561261	-0.235192	0.680849	0.562041
FMO1	0.212227	0.243767	-1.67906	0.243042	0.153653	-1.67906	1.54354	0.888333
ELOA	-0.794552	0.544971	-1.35225	-0.719556	0.0696844	0.150133	-0.388539	-0.693128
LYPLA2	-0.80051	-0.867566	-0.794792	0.98455	1.21133	1.74659	0.355212	-0.412005
CLCN6	-0.624657	-2.1731	-0.142332	0.029663	0.216767	0.0892951	-0.378311	0.481506
MRC2	0.701417	1.13707	1.32101	-0.0823068	0.11664	-1.23175	0.969612	-1.26224
NME1-NME2	-0.702957	1.98688	-0.145276	-0.266596	-1.42455	-0.921739	-0.0730935	-0.0386752
SLC6A7	-0.201956	0.168061	-0.477685	1.17754	1.10845	1.13168	-1.76715	-0.295015
TSPAN9	0.638409	1.25867	0.622359	0.758084	-1.47824	-1.56857	0.880364	0.00731237
BTBD7	0.430648	1.00277	-1.47782	-1.83937	-0.503288	-0.307291	0.676168	0.778101
APBA3	-1.47958	-0.490376	-0.691875	-0.214379	-0.439587	0.640051	-0.424231	2.20371
MKS1	0.150518	-0.775136	0.284208	-1.35626	0.608282	-0.0477871	-0.674793	-1.11089
ABHD5	-0.775648	0.772672	0.0912021	0.851498	0.273937	0.781837	-1.32063	-1.73256
ANOS1	0.268993	0.479435	1.36509	1.25331	-0.914041	-1.10402	0.75556	0.170588
AKAP8L	-0.253214	-0.476182	-0.147976	0.616278	-1.3338	0.376131	0.804424	1.79945
MBTD1	0.702867	0.0966237	1.16723	0.9345	-0.818645	-1.77392	0.889984	0.480227
UTP18	-0.979331	-0.921869	-0.213678	0.0557446	-0.165113	-0.130111	0.56814	-1.29793
RNF216	0.571975	0.557413	-0.0743329	0.793826	0.373527	0.519891	0.699584	0.0754237
TTC19	-0.321839	-0.702588	0.69061	-0.516606	1.94513	1.39331	-0.135342	-0.853581
PTBP1	0.645629	0.682825	-1.63592	-1.54284	-0.388439	0.0496987	1.44716	0.822193
DPF1	1.10188	0.153958	0.181202	-1.19148	1.63865	0.738292	-1.46322	0.144794
SYT7	0.769773	0.347368	0.691479	0.358838	0.458257	0.0929408	0.662761	0.335808
LARS2	-0.934139	-0.0741128	-0.233411	0.510225	-1.25271	-0.970956	0.0517075	-0.26893
PIK3C2A	-0.988197	-0.645909	-1.6629	-0.336505	0.819406	0.741428	1.12969	1.4498
PLAUR	-0.224776	0.373833	0.993092	0.89473	1.30509	0.587209	-0.374346	-0.546018
ANLN	0.367138	0.805291	-1.6815	-1.89474	0.265057	0.34058	0.0636331	-0.0403649
WIZ	0.624348	0.470189	-0.499808	-1.23537	-0.562529	0.564217	1.69279	-0.97575
RABGAP1	-0.435916	1.2885	-1.70973	-1.30973	0.0954616	0.401318	0.483876	1.23246
DCN	0.398743	0.572949	0.207002	0.251859	0.200083	0.195756	1.02992	0.783861
QPCTL	0.276277	0.0827316	1.65331	1.16454	0.46368	-0.959345	0.103189	-0.13889
PPP5C	-0.217145	-0.0386952	-1.8074	-1.49278	1.01711	1.08238	0.0531789	-0.130342
CEP68	-0.652843	0.542717	-0.415758	-2.12735	1.39824	0.092396	0.904568	0.570867
MAP4K3	-1.23193	-0.398472	-0.798418	0.42407	-0.513755	-0.0238115	0.306849	-0.982686
ZBTB32	0.510776	1.40455	-0.747167	0.1961	0.42923	-0.768215	0.480478	0.707868
TYROBP	-0.316228	-0.316228	-0.316228	-0.316228	2.84605	-0.316228	-0.316228	-0.316228
LDAF1	-0.589848	0.245553	1.67163	1.20898	-1.61137	-0.596432	0.841379	-0.0427788
GABRA3	0.793237	1.13055	-0.0129313	0.194629	0.436589	0.344649	1.01555	-0.958248
BRCA1	0.798885	0.838081	-1.3848	-1.83395	-0.473088	-0.534006	0.868403	0.319671
ERCC1	0.421571	0.0566305	0.242395	1.17066	0.30923	-2.42017	-0.141351	-0.831853
CD22	-0.316228	-0.316228	-0.316228	-0.316228	-0.316228	-0.316228	-0.316228	-0.316228
SEMA3B	-0.589475	0.415054	1.13435	1.73624	-0.978367	-0.547326	-1.20977	-0.927201
MBTPS2	-0.581264	0.0324104	1.01886	1.09871	0.393427	0.0490055	-1.41201	-1.85672
PRICKLE3	-0.159366	0.321328	0.455377	0.659241	-0.123839	1.6391	-0.0916751	0.529976
EXTL3	-1.12094	-0.675927	1.58088	1.43284	0.58138	0.306407	0.148969	-1.32051
NR1H4	-0.316228	-0.316228	2.84605	-0.316228	-0.316228	-0.316228	-0.316228	-0.316228
ELOVL5	0.30682	0.622913	-0.371285	-0.0140437	-1.53814	-1.71104	0.149508	0.0869718
ALOX5	0.0287416	0.705833	0.153755	0.841852	0.118057	0.114551	-0.386017	1.02764
KDM5D	-0.316228	-0.316228	-0.316228	-0.316228	-0.316228	-0.316228	-0.316228	-0.316228
CALCOCO1	0.259049	0.0528421	0.470261	0.871467	-0.060448	0.809778	-0.252887	1.2125
UBR7	0.970587	0.973366	-1.549	-1.90132	0.421041	0.379144	0.848294	-0.141736
MAP4K5	0.724891	0.934595	-1.50808	-1.15556	-0.805038	-0.917052	1.18762	0.604768
EHD3	-0.518654	0.852351	-1.20399	0.465073	0.756972	1.05505	-1.17245	-1.53353
PSMC4	-0.813806	-1.0994	-0.686875	0.840943	-0.663239	-0.137145	0.0730919	-0.476704
MAN2B2	0.224979	1.14219	0.974304	1.10984	-1.29449	-0.526116	0.731338	0.0447279
SLC7A14	-0.316228	-0.316228	-0.316228	-0.316228	-0.316228	2.84605	-0.316228	-0.316228
CLDN11	0.446239	-1.05388	-0.810414	0.505216	-1.33231	0.749391	1.87061	0.559578
SLC25A39	0.778616	-1.30233	0.0560491	-1.22093	-0.581917	-1.0729	1.32183	1.30846
MVP	-0.97734	-0.0843133	-0.921664	0.361585	1.00852	1.96203	-1.09108	-0.874344
NUB1	-0.343682	0.462348	-1.38209	-1.17817	-0.216844	-0.44313	-0.0860171	0.0435932
PGM3	0.235748	1.12632	-0.35556	-0.0150011	-1.8409	-1.50408	0.207259	0.309517
RWDD2A	0.535714	1.51999	-0.308691	0.109149	-1.66488	-1.11915	0.688359	1.16816
CLK1	0.751737	0.314523	0.0633507	0.450149	-0.00998603	0.563208	-0.119768	1.39778
POLR3B	-0.405347	-0.226115	-0.326703	-0.501313	-0.0841985	-0.288304	-1.10758	-0.645223
ANGEL1	-0.503888	-0.24795	1.42462	0.558075	-0.788914	-1.80512	0.212555	-0.764284
RNF14	-0.830315	-0.666498	-0.0714935	0.404965	0.401612	0.352303	-1.04575	-1.42459
DNASE1L1	-1.3265	-0.0120502	0.996668	2.14766	-0.309744	-0.672214	0.217356	0.322239
DDX11	1.05881	-0.689127	-1.1287	-1.37012	-0.371629	0.393086	-0.418695	1.78258
HEBP1	1.21121	1.16448	-0.73082	-0.690649	-1.00055	-1.4252	1.29736	0.272076
GPRC5A	0.422049	0.775148	0.32919	0.551979	0.321659	0.364334	0.361324	0.624884
MAMLD1	-0.159384	-0.196503	-1.63323	-1.50193	0.544768	-0.384924	0.72631	0.209119
CD6	1.73438	-0.612067	-0.612067	-0.612067	-0.612067	-0.612067	1.03207	-0.612067
TACC3	0.604624	0.691978	-1.58976	-1.86181	-0.336418	-0.0964393	0.366792	0.338817
UFL1	-0.160528	0.416277	0.158164	-0.435014	-0.104727	-0.822046	-0.793514	-1.46231
POLA2	0.581538	0.520984	-1.33177	-1.68613	-0.477917	-0.714946	0.780126	0.139908
ZC3H3	-1.25203	-0.209188	0.0291653	0.0813397	-1.07874	-0.454557	-0.262302	-0.27045
CAPN1	-1.06047	0.727736	-0.131228	0.480847	0.479212	2.07539	-0.802327	-0.427249
ACP3	0.357585	0.804054	-0.0106943	-0.714811	0.999769	1.2144	-2.25574	-0.197487
MDH1	-0.954229	0.117128	-1.07876	-0.495773	1.67645	0.955341	-0.089098	-1.38367
SLC30A9	-0.014513	0.445019	1.49478	1.67328	-0.0987501	-0.718207	0.164127	-0.545979
MTMR11	0.547199	0.0949402	0.0614184	-0.353253	1.02195	1.57096	-0.960844	0.691021
COX15	-0.697841	-0.0800537	1.66826	0.629032	1.36583	-0.454978	0.368363	-1.42905
CCDC88C	0.408905	0.331381	-0.320698	0.493065	-0.352441	-0.65238	1.24103	1.50094
YAF2	0.143979	0.522233	-0.69531	-1.18887	-0.416196	-0.576387	0.867245	-1.36191
ZMYND11	0.39435	0.502278	0.279942	0.328389	-1.63864	-1.98258	0.415589	-0.054326
WAS	0.549766	0.640689	0.821114	0.638602	0.69969	-0.449064	0.811809	-0.364584
DPEP1	-0.393144	-0.354606	-1.30549	0.319514	1.13962	0.659362	-1.38858	1.67907
BID	0.555226	0.856517	0.276515	0.956003	-0.631729	-1.08328	1.05083	0.711438
MATR3	-0.927462	-0.974372	1.32824	-0.265189	1.32174	-0.894446	-0.561375	-0.738134
NPC1L1	-0.473955	-0.473955	-0.473955	-0.473955	-0.473955	1.98142	-0.473955	1.81022
XYLT2	-0.32232	-0.19423	1.62422	1.49694	0.683338	0.263444	-0.631287	-0.716421
RGPD5	0.0362355	0.642488	-1.36022	0.0589882	0.972814	0.676814	-1.36022	0.535446
NUDCD3	-0.143498	-0.0959789	1.63857	-0.209472	-0.0919133	-1.89351	-0.14891	-0.928654
ISL1	0.367294	0.393461	-1.08388	-0.826258	-1.77368	0.119286	1.2944	0.70461
CHDH	0.604595	-0.180869	-0.219215	-1.78384	-0.157698	-0.629996	0.113818	-0.692151
IL20RA	-0.615641	0.480244	-1.92983	1.04911	-0.378598	-0.102799	0.631456	0.496965
GLT8D1	0.894709	0.511723	1.35338	0.391328	-0.752249	-2.03505	0.699691	-0.450797
ATP2C1	0.257899	0.335866	1.26168	0.999838	0.45649	-0.139824	0.470111	-0.285207
IGF1	0.774562	0.575365	0.471556	0.657451	-1.11369	-1.90997	-0.270236	-0.109769
SLC38A5	0.389327	0.555249	0.879272	1.5028	-0.926147	-1.43509	0.636931	0.375158
RALBP1	-0.0119432	0.473955	-1.4321	-1.82515	0.713366	0.708245	0.343468	-0.686225
RUFY3	-0.542263	-0.0481898	-0.705334	0.187091	-0.142406	-1.65847	-0.307667	0.0074684
CNTN1	-0.100735	1.63117	-1.40631	-0.541804	-1.0157	-0.122968	-0.616395	0.326304
SLC11A1	1.12491	-0.31559	1.08297	0.526291	0.142112	-0.139578	-0.226764	0.996835
WWTR1	-1.24082	0.915293	-0.0501518	0.191202	1.3336	1.50793	-0.199257	-0.259144
AGPS	-0.904671	0.76375	-0.5267	0.208297	0.0320486	0.332543	-1.3005	-1.19841
STEEP1	-0.634711	-0.819219	-0.0184982	-0.365793	0.155736	0.677335	-1.18501	-0.963461
ATP1A2	-0.763081	0.736766	1.42129	-0.763081	-0.763081	-0.763081	1.29425	-0.763081
TTC27	-0.950988	0.1334	-0.064597	0.0463333	-0.621997	-0.609133	-0.35165	-0.972112
VSIG2	-0.604997	1.18436	-0.604997	-0.604997	-0.604997	1.96235	-0.604997	1.08827
PHLDB1	-0.0952136	1.13154	-0.826767	0.875199	-1.97961	-0.501386	-0.590856	0.326584
MARCO	0.927034	-1.71417	0.691816	-1.71417	0.508353	0.656314	-0.399176	0.0917019
CYP24A1	-0.703562	0.568758	-1.04767	-0.145347	-0.215648	0.281054	-1.29686	-0.574948
PRDM11	-0.782528	-0.525976	-1.09504	-0.0481171	-1.69071	0.698187	0.5262	0.462759
SYT13	-1.14391	0.763314	-1.1206	-1.28902	-0.808495	1.22305	0.581953	0.442328
SNAI2	1.05552	0.484789	0.0877636	-0.653638	-0.184887	-0.633102	1.51531	0.979005
CD74	-0.130932	-0.134217	0.685315	-0.706525	-0.572825	-2.08502	1.01658	-0.17718
HGF	-0.198459	1.4504	-0.770606	-0.991137	0.775134	-0.7863	1.83589	-0.710295
ZRANB1	0.0578922	1.12204	-0.269928	0.694332	-0.943678	-0.966031	1.78611	0.47815
NCDN	-1.00346	-1.84044	0.324506	0.386518	-0.215182	0.634402	-0.574198	-0.285137
ADGRA2	-0.27907	0.83166	-1.51177	-0.628632	1.48511	0.981978	-0.666635	0.660889
CCT8L1P	-0.474263	-0.474263	1.93556	1.85855	-0.474263	-0.474263	-0.474263	-0.474263
ZFP64	-1.00192	-0.132756	-0.305063	-0.221197	0.686025	1.5791	0.768511	1.04049
MNAT1	-1.14618	-0.737801	-0.0215049	1.54517	0.306765	0.12522	-1.37808	-0.704057
SAMD4A	0.914612	0.701059	1.11319	1.24588	-0.31326	-0.674133	-0.0341423	-0.061483
RUNX3	0.315046	0.228424	0.549341	0.748959	0.529155	0.471768	0.544971	0.365887
MRE11	0.569615	0.55523	-1.49425	-1.50625	-0.470154	-0.762016	0.415604	0.339314
PLEKHB1	-0.881032	-0.0804555	-0.591414	0.744422	1.41237	1.7011	-0.0804636	-0.104692
SERPINB1	0.265278	1.32837	0.169313	0.572093	0.906275	0.406196	0.413333	-1.63095
SLC7A9	1.85717	-0.474258	-0.474258	-0.474258	-0.474258	1.93689	-0.474258	-0.474258
SPAST	-0.98182	-0.239816	-0.477864	-0.841321	-0.121726	0.118171	-0.564938	-0.433161
NRXN3	-0.59997	0.15507	-1.33907	0.288762	-0.401683	-1.26899	1.57938	1.48247
OSBPL5	-0.674556	-0.713671	-0.592254	-0.820783	0.205782	0.134415	-0.736839	-0.348006
AQR	-1.00405	0.717908	-0.956616	-0.968719	0.995225	1.46687	-0.53066	-0.919375
CPS1	-0.0451473	0.499896	-1.1094	-1.4473	0.602133	0.217645	-0.578677	-0.90902
FHL1	0.408769	0.573963	0.767578	0.888755	-1.18752	-1.05907	1.04946	0.881896
RTF2	-0.691884	0.173349	-0.833358	-0.117812	0.25009	-0.943629	0.35766	-1.25736
GABRA1	-0.316228	-0.316228	-0.316228	-0.316228	-0.316228	2.84605	-0.316228	-0.316228
SLC45A4	-0.921505	-0.825082	-0.345901	-0.898565	1.82539	1.22213	-0.254265	-0.880393
RNF10	-0.398176	0.384748	1.47424	1.59128	-1.18316	-1.26622	0.28135	-0.0530801
ZNF839	-0.90925	0.461933	1.32936	-0.141256	1.02077	-0.44511	-1.53383	-1.21689
ZDHHC6	0.360224	1.57066	-0.646643	1.28312	-0.27058	-1.39473	-0.503434	0.799854
GRAMD1B	-0.257645	0.0991405	-1.14342	-1.38934	0.98511	0.486709	-0.713808	-0.696306
RNH1	0.803324	0.8455	0.698033	0.0236038	-0.93221	-0.926036	1.81892	-0.948773
NDUFS1	-0.773039	1.01681	-1.33288	0.160845	-0.388069	-0.565767	0.109879	-0.886494
RB1CC1	0.321782	1.08855	0.198339	1.18622	-1.2956	-1.24959	0.695807	0.850411
ERP44	-0.252456	-0.430533	1.54614	1.08876	0.6081	-1.8925	-0.0792817	-0.966467
ALAS1	-1.16872	-0.500989	0.0535183	0.915222	1.0382	1.92444	-0.258149	-0.327655
BIRC3	0.650162	0.674321	-0.221516	0.283674	1.07676	1.28483	-0.654299	-0.0652505
AKAP11	0.884298	0.904972	0.598924	-0.126552	0.267608	-1.36065	0.497657	0.936565
GLRX2	0.0848334	0.20195	-0.865212	-1.00378	-1.36399	-0.409024	0.254659	-0.0821416
SNAPC1	-0.504157	0.402726	-0.229379	-0.257878	0.491998	0.66676	-0.79329	-2.03329
DERA	0.257516	0.638934	-2.05923	-1.31459	1.00848	0.82946	0.171193	-0.135385
STRAP	-1.1268	-0.637815	-0.0266064	0.515921	0.952947	0.924132	0.223683	-2.03411
ABCC2	-1.22503	0.896599	-0.969839	0.17187	1.09496	1.62294	-1.00795	0.515986
DEF6	0.448936	-2.10779	0.750391	1.38247	-0.767363	0.135992	0.893567	0.176856
PLEKHO1	-0.00999154	0.226883	0.525662	0.333941	-1.07968	-0.699469	1.54086	1.28191
GCLM	-1.07264	-0.692579	-0.604945	0.129433	0.670976	1.13052	-0.873195	-1.15938
UBR2	-1.07066	0.0354266	-1.24527	-0.954131	-0.701119	0.506154	0.142996	0.309594
EHD2	0.52901	0.721946	0.775853	0.841604	-0.0751895	-0.0827945	0.52632	0.344455
DEPDC1	0.0768718	0.381495	-1.33168	-1.52066	0.042112	-0.0385506	-0.0889827	-0.505258
CCDC28A	0.09996	0.463328	-0.322806	-1.67375	1.12232	0.481246	1.75652	-0.463218
RRAGD	0.549233	0.416059	0.953771	0.803723	0.212202	-0.195407	0.494473	0.367598
HSF2	0.237298	-1.10051	-1.0603	-0.958464	1.91823	-0.12769	1.27329	0.0479625
PHF20	0.718515	0.481508	0.675413	-0.601217	1.44898	-0.996651	1.10111	-0.454077
HSD17B6	-0.0147918	-1.02743	-0.813952	-1.28668	0.503793	0.835603	-0.739776	-0.295769
NR1H3	-0.924875	-0.665542	0.681018	-0.246759	0.931794	0.315799	-1.25213	-1.17102
TYMP	-0.413319	-0.371585	-0.0995929	-1.17284	-0.00264981	0.014399	-0.686215	-0.70251
NCAPH2	0.829056	-0.137639	-0.68871	-2.26248	-0.620117	0.127315	0.816571	0.316029
TOMM34	-0.211891	0.503697	0.650003	0.472913	-0.543587	-0.868014	-1.05625	-1.56369
SEC63	-0.0648932	-0.0351864	1.1588	1.12279	1.00743	-0.17191	0.369133	-0.174591
KPNA6	-0.0462326	0.226119	-1.66028	-1.91815	0.862489	1.04438	0.140901	0.27908
VIM	1.12902	1.59687	-0.485161	-0.856188	0.199664	-0.240182	0.841215	0.356782
RTEL1-TNFRSF6B	0.163406	-1.91447	-0.854553	-0.369585	-0.0326565	0.370882	-0.116661	-0.136793
FAS	-0.139025	-0.846294	0.906494	-1.29411	1.92695	0.554604	0.600464	-0.0462071
RNASET2	0.256956	0.0021496	1.26188	1.11111	-0.301399	-0.564448	0.684563	0.64545
CD44	0.26796	0.19595	1.30194	1.36408	-0.0963042	-0.459397	0.431745	0.123293
KCNG1	-0.718799	0.102344	-0.783536	-0.823836	-0.851548	-0.812487	0.473467	0.193578
AGPAT4	-0.595775	-1.22238	-0.01315	0.422384	1.24805	1.47163	0.359301	0.565307
SLAMF7	0.442545	0.473642	0.53543	1.07525	-1.45001	-0.0595119	-0.507748	1.52576
BTN3A1	-0.117231	-1.28997	1.32241	0.988306	0.574322	-1.32173	-0.339438	-1.05336
MIPEP	-0.95176	0.0563725	-0.792526	0.122462	-1.20381	0.683855	-0.228486	-0.712979
PRKCH	0.467047	0.120975	1.0787	-0.107168	1.62585	-0.409725	0.0949959	0.0662477
INSRR	-1.18061	-0.327225	-0.235737	-0.328282	1.07426	1.35252	0.203082	1.43446
IFNGR1	-0.210913	1.23551	0.0127713	1.56074	-1.87489	-0.843082	0.610174	0.123594
B4GALT7	0.288512	-0.00687622	1.93816	1.39155	0.0279912	-0.457533	-0.244081	-0.752214
SH2D2A	-0.457217	-1.23802	1.53693	1.64392	0.529468	-0.371868	0.0213886	-1.27589
VRK2	0.0108838	0.240539	-0.368774	0.383097	1.17609	-0.67713	-1.71387	-1.22846
TNFRSF1B	0.429645	1.19887	-0.262642	-0.9002	-0.177955	-0.317856	1.26162	1.27623
VEZT	-0.884318	-0.149038	1.26164	1.09581	0.645712	-0.844612	-1.6942	-0.564511
POU2F2	1.29507	-0.0236741	-1.14303	-1.14303	-0.0761331	0.81884	-1.14303	-0.0837814
BRD9	0.713689	-1.339	1.26843	-0.137592	1.60645	0.317337	-0.952196	-0.465983
SNX1	-0.685559	-0.248982	-0.419729	0.76571	1.49231	1.78212	-0.373426	-0.26711
TBPL1	0.145785	0.392403	-0.685335	-0.686315	-1.55131	-0.775192	-0.252565	0.358792
BMAL2	0.275638	0.337821	-0.609389	-0.603934	1.65301	1.11261	-0.448895	-1.92781
BCLAF1	0.527608	0.420506	-1.32465	-1.89983	-0.519887	-0.238592	0.369182	0.410001
SLC39A9	1.15342	1.24451	-0.84451	-1.53784	0.260677	-0.464862	1.36166	0.0514327
ANK1	-0.0720337	0.238475	-1.23489	-1.44517	0.542289	1.85391	-0.739838	-0.179087
TFB1M	-0.243745	0.0641933	1.42002	1.03868	0.79229	0.101495	0.299334	-0.303531
RABEP1	-1.02915	-0.378479	-1.35635	-1.31795	0.79927	-0.191373	0.772803	0.541855
HMGB3	-0.0590702	-0.234168	-1.49225	-1.72176	0.506004	0.5068	0.205754	-0.205769
NUP160	0.302325	0.752327	-0.867072	-0.62368	-1.08723	-1.46845	0.106124	0.12264
BAK1	-1.30822	-1.17557	0.388248	0.284356	0.688743	0.624495	-0.547443	-1.26248
MUSK	1.64605	-1.28923	-1.28923	0.44956	0.369075	0.872015	-0.0903065	0.357241
IKZF2	0.0743453	0.220692	-0.318078	-0.599146	0.966605	-0.413011	0.952759	1.67273
GRN	0.70796	1.17312	0.18237	0.167287	-0.227943	-0.266159	1.15847	0.392064
FAM13B	0.608514	0.881693	-0.0365713	0.277414	-2.1405	-1.36783	-0.0319214	0.219179
ARHGAP31	1.04653	1.70957	-0.540069	-0.490668	-1.32558	-0.537265	-0.838664	-0.115357
CENPQ	0.372795	0.0648677	-0.838516	-1.91696	1.00649	1.12048	0.884226	0.685611
SARS1	-0.163222	-0.192444	1.65486	0.59958	1.42999	-0.525887	0.321026	-0.771373
RANBP3	-0.00479142	0.177504	-1.72965	-0.136394	-0.102521	0.529588	1.86771	0.353065
ARID4A	1.6647	0.90975	-0.0766245	-0.72308	0.960979	-0.555175	-0.240825	0.597493
EIPR1	-0.985059	0.2469	1.35186	1.20233	0.0872366	-1.15319	-0.0502103	-1.49158
PNPLA6	-0.65203	-0.0300926	-1.60707	0.255574	-0.400945	1.78047	-0.947972	0.746465
IFT88	-1.0752	0.373655	0.610189	1.43627	-0.116796	-0.0187961	-1.37166	-1.44201
ALG1	-0.618882	-0.270388	0.935027	1.27706	-1.11874	-1.57074	-0.24598	-0.424461
ZCCHC8	-0.0986437	-0.509563	-1.25482	-1.10945	1.84343	0.902995	-0.558779	-0.229468
ABCF2	-0.749717	-0.752365	0.182766	-0.305911	-0.755182	-0.209968	0.316501	-1.12234
CHPF2	0.119785	0.232707	1.19474	1.93659	-1.24916	-0.636273	0.411141	-0.312217
LRRC7	0.262757	-1.08132	0.999158	0.214429	0.309844	-0.0032277	1.59531	0.434783
FUT8	0.774884	0.956762	-1.61143	-1.67803	-0.0336745	-0.609168	0.773157	-0.0176539
UBA6	0.266427	0.789695	0.811989	0.628789	1.58001	-0.105415	-0.485987	-0.676707
GAB2	0.365221	0.639663	0.697962	1.1195	-0.245369	-1.34597	0.596894	0.871823
ATP6V0A1	-1.07398	-0.584796	-0.234132	0.488221	1.37044	2.00397	-0.490543	-0.0364318
PIAS1	0.0513654	0.436325	-0.991144	0.0315003	-1.4155	-0.922448	0.564087	2.14659
SLC4A7	-1.30474	0.567764	0.320654	0.647933	0.0807212	-0.899456	-1.11854	-0.908719
APBA2	0.654331	-0.11662	-1.22542	0.684655	1.71704	0.717952	-1.22542	0.255071
MAP2K3	-1.33438	-0.365431	-0.411088	0.706388	1.09163	1.90357	-0.118676	0.20028
TMSB10	0.595741	-0.558418	0.909337	1.02019	0.132537	0.670932	0.477966	0.140001
ASTE1	-0.110219	0.598032	-0.248567	-0.476988	-0.265254	-0.681677	0.388521	-1.87966
RNF19A	0.42253	0.829424	-0.761908	-1.25432	-0.368618	-0.825525	-0.816887	-0.051053
PEX3	0.0794932	0.314975	0.722144	0.695306	0.623985	-0.2339	0.707416	0.632823
GABARAPL2	-0.027719	0.397308	0.769786	1.92303	-0.361574	-0.505636	-1.17919	-1.56396
SH3YL1	0.946821	-0.339419	1.12107	0.113588	-0.506371	-0.371367	0.588994	1.33673
FAM136A	0.290367	-0.519513	-0.526261	-0.878579	-0.922333	-0.583886	0.127181	-0.471659
VCL	-1.1037	1.03126	-1.26351	-0.377725	0.77891	1.26941	0.129391	0.92312
DEPDC1B	0.203195	0.320545	-1.622	-2.02439	0.400023	0.352467	0.342662	0.202062
DAPK2	0.110449	0.09875	-0.745266	0.896996	0.580271	0.556913	-0.655134	1.58782
NSMAF	-1.05217	-1.67521	-0.0257784	-0.227186	0.28285	-0.449656	0.0679265	0.0103078
ADSS2	-1.04566	-0.332239	0.18144	1.58705	-0.402697	-0.324221	-0.858334	-1.18603
TIMP2	0.810952	1.54703	1.08425	0.805315	-0.713308	-1.37355	0.0717345	-0.863192
RFC1	0.715979	0.769742	-0.918189	-1.8455	0.800252	0.183234	1.08032	0.666069
TBC1D23	-0.355886	1.21291	-0.531197	2.0406	-0.578715	0.311709	-1.03333	-0.721494
CUL3	-0.0735954	0.032106	-0.731298	0.403225	-1.37912	-1.36697	1.32792	0.493438
CYP46A1	-0.0914488	-0.0541972	0.0198984	-0.0550528	-2.32527	0.933245	0.789944	1.38022
ZZZ3	-0.112262	0.576885	-0.628296	-1.4956	-0.312013	-0.0508552	1.73092	1.48646
SLC18A1	-0.612356	1.20902	-0.612356	-0.612356	1.83706	1.2404	-0.612356	-0.612356
USP2	-0.910979	-0.447767	-0.887547	-0.205834	-0.912181	0.267679	-0.394096	0.00365659
CASR	2.84605	-0.316228	-0.316228	-0.316228	-0.316228	-0.316228	-0.316228	-0.316228
TUBG2	-0.175921	-1.25613	0.63938	1.11739	0.455025	0.546433	-2.09334	0.652644
RPL26L1	-0.60983	-0.341159	-1.31417	-0.633912	0.307278	-0.0764663	-0.358059	-0.427072
FLT4	0.383207	-0.861062	-0.0384071	0.419963	1.04908	0.460302	1.41091	0.0681261
NSUN2	-0.313332	-0.305382	1.53053	1.80885	-1.10454	-1.30883	0.106916	-0.330229
FBXO42	0.262054	0.639281	0.58017	0.679948	0.179314	0.172914	0.552924	0.654928
MFAP3	0.443396	1.03355	-1.25812	-1.67474	0.12803	-0.190519	0.328076	-0.940708
MRI1	0.169959	-0.906387	1.72249	1.43026	-0.767059	-0.210472	-0.0628868	0.655466
METTL1	1.50012	0.557065	0.198553	0.988223	-1.35222	-1.83138	-0.143475	0.356472
HOXC8	1.25321	0.569801	-1.43369	-0.0188951	-0.783111	-0.884268	0.0341202	1.85111
AGA	-0.21946	0.707009	0.421535	0.539954	-1.49352	-1.97162	1.26181	0.16073
PI4K2B	0.602885	0.306282	-1.48412	-1.97467	0.511952	0.653041	0.302041	-0.557271
BOD1L1	-0.898157	1.11086	-1.06767	-0.815368	0.963467	0.905695	0.224093	1.34036
MAT2B	-0.279643	0.216228	-1.49502	-1.13228	-0.0224447	0.654993	-0.0496359	-0.788161
TLL1	0.459506	0.886824	1.0329	1.16901	-0.0954043	-0.0933524	0.0123456	-0.175933
EDC4	-0.448705	-0.941761	-0.690859	-0.629691	-0.825095	0.984543	-1.02166	1.03981
TRIO	0.295046	0.897279	0.701252	0.673936	-0.0240647	0.205932	0.367783	0.539846
VCAN	-0.0350874	1.25011	-0.523682	-0.555031	1.44482	-0.323106	1.24699	-0.0899975
CLEC16A	-0.351485	0.881451	-2.06825	-0.863705	-0.625831	0.0296338	0.64624	1.04455
MSR1	-0.588578	2.15111	1.05309	-0.588578	-0.588578	-0.588578	-0.588578	0.91585
CDH1	-0.367122	0.479538	0.125947	0.03168	1.97489	1.24005	-0.741521	-0.660374
MTREX	-0.718639	0.373919	-0.38424	0.467116	-1.23776	-0.600994	-0.0869811	-0.86695
DNAH5	-1.46471	1.59098	1.40176	0.28048	-0.0565883	-1.29665	-0.694234	0.298392
ZFYVE16	-0.803223	0.709102	-1.34813	-1.28565	0.0691769	0.683488	-0.185573	-0.472652
RIPOR1	0.706217	-0.98702	1.25497	-0.720085	1.67327	-0.931494	0.627775	-0.145651
C6	-0.468472	0.149621	-0.753295	0.616902	-0.53049	1.07552	-0.854274	2.12723
RAI14	-0.0838924	0.751693	0.575128	0.710124	-1.493	-1.75349	-0.188856	-0.470863
SOX30	0.493171	0.138394	-0.241911	-1.27789	1.7693	0.420229	0.249631	0.867453
PNKP	1.58938	-0.886633	-0.104983	-0.969429	-1.17848	0.0884925	-1.05044	0.842536
BEST2	-0.607783	-0.607783	-0.607783	-0.607783	1.90364	1.29188	-0.607783	-0.607783
PHLPP2	-0.336098	0.430421	-0.791108	-0.360456	-0.858288	0.0657275	-1.39052	0.00276915
SPDL1	-0.376606	0.540043	1.35477	1.65417	0.0697689	0.323315	-1.17892	-1.28283
STAU2	-0.318365	1.51621	-0.335153	-0.958234	0.55638	-0.779815	1.80275	-0.214972
SLC66A1	-0.462544	-0.713637	0.217897	1.57108	0.0255421	1.73432	-0.682902	-1.48894
CTNS	0.173825	-0.895476	-0.0106285	2.02444	-1.31836	-1.22698	-0.0986835	0.734913
RTN4R	-0.726601	0.120811	-0.487473	-0.315437	2.11218	1.37699	0.163999	-0.593693
PHF23	-0.0402386	0.360668	-1.61004	1.52357	-0.427251	0.044031	1.0688	0.734169
CDH10	1.11832	-0.606119	1.94723	-0.606119	-0.606119	1.17729	-0.606119	-0.606119
INPP4A	-1.75244	0.102569	-0.439269	-0.631597	0.78201	0.913729	-1.03297	-0.276444
RAB27B	-0.284806	0.379485	0.364816	0.32001	1.43064	1.14001	-0.8908	-2.04752
PSMA4	-0.397666	-0.999646	-0.896371	-0.0194906	-0.103143	0.0814886	-0.426283	-0.760479
MYO16	-0.00957764	1.34729	-0.883673	-0.861158	0.0587257	0.00662187	0.943807	1.55361
LSG1	-0.132825	-1.12321	-0.396695	0.0146429	-0.511311	0.2761	-0.85985	-0.680296
PARP3	-0.184695	-0.281322	0.546134	0.609979	1.5733	1.38208	-0.823817	-1.33765
TNC	0.497794	0.499037	0.676131	0.455048	0.338872	-0.0301051	0.706635	0.561585
THAP3	-1.44309	-1.26106	0.748228	1.3838	-0.0825204	0.895215	0.932613	-0.693268
RIPOR3	-0.692042	-0.692042	-0.692042	0.568474	1.00376	2.14661	-0.692042	-0.692042
TDP1	1.04841	0.768209	-0.600633	-1.88372	0.00694126	-1.23551	0.501678	-0.341242
AIFM2	-1.07783	-0.898748	-1.3752	0.86715	1.78183	0.377134	-0.450357	0.142057
SPATA7	0.424524	0.110372	0.326778	1.75336	1.36829	-1.36439	-0.45905	-1.00765
MED17	-0.265224	-0.332013	0.00862983	-0.634799	0.367657	1.52477	-0.0811342	-1.98336
RETSAT	-1.34307	-0.288442	-1.04267	-0.337064	0.433776	0.531625	-0.900601	-0.0514238
CAPG	-1.47223	1.05996	-0.360529	0.754839	0.144698	0.455965	-0.504578	-1.24976
AP2S1	-0.333301	-0.90949	-0.436202	-0.6488	0.711193	1.16696	0.312946	-1.82177
USH2A	0.419003	0.133243	1.55768	-2.01202	-0.337909	-0.225901	1.35578	-0.349856
TG	1.00377	0.645596	0.20232	-0.173693	-0.639526	1.09058	0.788178	0.305151
ADAM28	0.0668316	-1.03045	0.954088	0.0847098	0.802761	1.71363	0.499783	-1.03045
BARX2	-0.316228	-0.316228	-0.316228	2.84605	-0.316228	-0.316228	-0.316228	-0.316228
DCUN1D1	0.548988	0.640092	-0.85983	-0.984881	-1.42809	-0.770946	0.00905439	0.0372467
JADE2	-0.088284	0.239681	-1.04864	-0.619583	-0.532855	0.727133	-1.11453	-0.696243
ZIC2	0.309084	-0.942507	0.934775	0.833057	0.83803	0.875584	0.218993	-0.109886
TRIT1	0.208239	0.123512	1.09471	1.18398	0.625975	0.259831	-0.101449	0.0307457
ADRB1	0.908271	-0.575874	-0.575874	-0.575874	0.862305	-0.575874	-0.575874	2.26054
CUL7	-0.0956733	-0.00119528	1.90101	0.845324	0.58646	-0.0348367	-1.56285	-1.22846
CTNNA1	0.411562	1.58626	-0.106708	-0.0514372	0.465797	0.421134	0.610364	-0.265347
PHKA2	-0.650222	-0.879161	-0.658035	-0.293419	0.916077	0.568356	-1.33632	-0.519432
CNTLN	0.614599	0.557705	-0.843587	-1.41611	-0.338337	-1.12213	-0.0263675	-0.29973
EPHA3	0.510959	0.37011	0.715279	0.554034	0.465854	0.386118	0.476781	0.282851
HSPA5	0.361861	0.737317	0.82358	1.82577	-1.16162	-1.42202	0.29997	-0.406757
DSG2	-0.130329	0.862002	1.33309	1.50283	0.297753	-0.589867	-0.106484	-0.557606
GEMIN8	0.573194	-0.121733	1.20777	0.337708	-0.620476	-1.92846	1.38425	-0.887413
OFD1	0.203862	-0.558839	-0.33412	-0.882407	1.80399	1.58377	0.0353567	-0.00771268
GPM6B	0.814952	0.0234637	-0.559446	-1.40126	0.0773319	-1.16908	1.81847	0.973675
MAGEC2	1.16513	1.6291	-0.752649	0.628923	-0.752649	-0.752649	-0.752649	1.09275
WDR37	0.639226	-0.129137	-0.883895	-1.95811	1.30514	0.640189	-0.351757	-0.615624
YTHDC2	-0.541757	-0.355868	-0.82372	-1.02565	-0.937358	-0.0168614	-0.264238	0.664049
CTPS2	-0.966683	0.0426296	0.173539	-0.0697072	-0.785648	-0.440792	-0.399001	-0.803062
ATP6V1H	-1.06543	-0.336863	-0.328889	0.156062	-0.0903942	-0.109274	0.101418	-1.46934
POLR2B	-0.430376	-0.115367	-1.77561	-1.26095	0.842763	1.07243	0.184178	-0.446052
ATOSA	1.07038	1.12513	-1.11096	-1.53117	-1.01932	-0.607902	0.178316	1.10336
ARAP2	-1.06164	0.194927	-1.67459	1.2827	-0.442034	0.153919	1.29434	0.0763888
TPR	0.0972232	0.070258	-0.462628	-0.652531	1.89482	1.31477	-0.441528	0.466169
CP	0.745332	0.369102	0.343398	-0.234542	0.879995	0.607274	0.407453	0.503289
KATNIP	-1.85169	-0.228744	0.384046	1.03487	-0.541274	1.42591	0.0829272	0.884453
DTNBP1	0.113122	0.435972	-1.31808	-0.861826	0.0377024	-0.598629	-0.778705	-0.275756
XK	-1.00324	-1.24021	1.23061	0.562783	1.70704	0.66169	-0.467525	-0.741745
ANO2	0.182697	0.873584	-0.13567	-0.19738	0.999597	-2.07646	-0.780805	0.0978174
C12orf4	-0.300529	0.50997	-1.58394	-0.826798	0.332398	-0.910005	0.104068	-0.230397
SCML1	0.477825	0.733434	-0.145073	-1.23288	-1.29919	-1.04843	0.490325	-0.281008
WWC3	0.326949	-0.0564355	0.0155194	-1.51431	-1.40331	-0.943675	0.357675	0.765987
ARHGAP6	-0.1313	0.522697	1.08679	-1.63773	0.421924	-0.0797913	1.3192	0.407225
FAM184B	1.59165	0.294198	0.203643	-0.277544	-1.15097	1.15985	0.863315	-1.18448
MAP4	-0.413508	0.91714	1.10626	0.900055	0.748551	-0.00182471	0.11026	-0.112833
GOPC	-0.149224	0.943021	0.28246	1.07326	-0.378979	1.10115	-1.28651	-1.15613
ROS1	0.904558	1.3865	0.520602	1.27008	-0.167518	-1.03305	-0.918027	-0.871943
USP28	0.919957	1.56044	-0.22037	0.109829	-0.290532	-0.298451	0.532205	0.736192
HDAC9	0.340086	0.297727	-0.731528	-1.0166	0.548655	0.330404	1.41064	1.27696
TSPAN17	-0.924598	-1.09037	-0.398439	-0.188873	0.474466	0.848562	-1.02338	-0.641601
NOP16	-0.43424	-1.15701	-0.171663	1.13932	-1.0768	-1.02632	-0.0512139	0.00644195
CC2D2A	-1.41043	-0.817393	-0.093987	0.246048	-0.492327	-0.313957	0.0306222	-0.513068
RRM2B	0.219656	1.0729	-1.42852	-0.521542	-0.12624	-0.176507	-0.758071	-1.03587
ZNF800	1.60134	0.985362	-1.22864	-0.478283	-1.29692	0.61182	-1.00298	-0.273863
TNFRSF17	-0.316228	-0.316228	-0.316228	-0.316228	2.84605	-0.316228	-0.316228	-0.316228
SNX29	-0.0145713	0.684592	-2.04717	-1.10741	0.190539	0.68936	-0.486132	-0.0730383
LMO3	0.520864	0.564021	-0.0154059	-2.14287	-0.176883	-1.08653	-0.137952	0.237396
MRPS10	-0.795265	-0.304974	0.533179	0.548631	-0.499596	-1.71352	-0.105677	-0.540708
RSF1	-0.135319	0.67055	1.15492	1.13414	-0.0408561	-0.866026	0.658519	0.40773
VPS13D	-0.205564	0.0169932	-1.6862	-1.44584	0.687126	-0.522592	0.792865	0.427055
CELF2	0.761148	0.682069	0.165617	-0.108546	0.521031	0.0517651	0.932578	0.57688
FAM120A	-0.176266	0.853159	-0.666326	-1.72549	1.88143	0.395278	-0.331041	-0.882446
R3HDM1	-0.177202	0.753596	-0.977473	-0.635852	-1.30565	-1.19657	0.521819	0.410479
COL9A2	-0.943934	-1.074	-0.975124	-0.721214	-0.0458728	0.912198	0.903273	1.84243
KITLG	0.690884	0.543535	-1.1867	-1.41466	-0.679819	-0.852157	1.4842	1.18251
ERCC8	-0.342964	-0.539353	0.238089	1.11014	-0.844738	-0.723105	0.410768	-1.45479
ADAMTS6	-0.692943	-0.839018	1.541	0.317029	1.17446	-0.681552	-1.43736	-0.72474
H6PD	0.487275	0.461072	1.68797	0.470596	0.439722	-0.792578	0.664176	-0.70954
VAMP3	-0.617287	-0.0018115	1.53204	1.7255	0.171295	-1.33368	-0.266633	-1.1879
PER3	0.0253014	-0.0923281	-0.249218	-2.12647	0.641197	-0.215902	0.644927	-0.823498
UTS2	0.0328691	-0.223563	0.222324	-1.30811	1.8501	-0.277579	1.07328	0.502264
TNFRSF9	1.3605	0.29912	-0.223587	0.298389	-0.333513	-1.65157	-1.65157	0.947941
EPN3	-0.18222	-1.61161	0.50486	-0.158931	-0.22649	1.32189	-1.61161	1.12017
LTBP1	0.0473896	1.47562	0.881625	0.413391	0.457739	-0.0701358	0.214677	-0.119266
RCN1	0.012514	1.00326	-0.127145	0.366413	-1.44466	-1.97551	1.10167	0.497251
ELN	-0.0400486	-0.169535	0.640366	-0.422805	-0.717903	-1.49345	0.380763	-1.08562
RFC2	0.57109	1.47443	-0.657979	-1.79691	0.063615	-0.088319	1.27015	-1.08433
ARID1B	0.41751	0.537755	0.480357	-0.363918	-0.337372	-0.378262	1.43501	1.15753
CLPTM1L	-0.46266	0.670139	1.22797	1.81831	-0.899802	0.159478	-0.028171	-0.633904
NEDD4L	0.522418	0.625449	0.488614	0.543393	0.513853	0.154923	0.527579	0.387914
FOXP3	-0.654168	-0.247771	-0.570875	-2.33396	0.677693	0.643812	0.273063	1.04256
PPP1R3F	0.189725	1.01403	-1.32091	1.13543	-1.68499	-0.398163	-0.231595	0.689234
HEXB	0.347668	0.669962	0.30209	0.36385	-1.52969	-2.13511	0.599048	0.00534487
PTCD2	-0.219172	0.238389	1.28763	0.317566	-0.00904292	-1.04445	-1.40387	-1.32244
NEXMIF	-0.316228	-0.316228	-0.316228	-0.316228	-0.316228	-0.316228	2.84605	-0.316228
JKAMP	0.0895786	0.840463	0.485666	1.06576	-1.57806	-1.66167	-0.19807	-0.584864
DKK3	0.318641	0.815469	0.940018	1.84803	-0.91944	-0.384111	-0.00588991	-0.205827
ARHGEF5	0.21899	-0.150862	0.0383343	-1.13648	1.42569	1.73123	0.34521	-0.448808
NFE2L3	1.33274	-0.218801	-0.979715	-1.05529	-0.695855	-0.4362	-0.30381	2.06725
MCUR1	-0.0392057	-0.248356	-0.426277	-1.87093	1.72036	0.955672	0.525205	-1.01062
LIMA1	-1.07964	0.107402	-1.37883	-0.101153	-0.82267	0.694333	-0.655705	0.723988
LETMD1	0.0825325	-0.445037	0.940717	-0.694791	0.978307	1.09325	0.778243	0.255902
SLC4A8	-0.541831	1.1005	-1.86675	-0.496692	0.467299	1.17396	0.0351991	0.44073
LAMC3	0.550644	0.3383	-0.265722	0.27748	-0.552492	-2.01053	1.49096	1.16487
PTGER3	-0.15249	0.281557	0.508684	0.879478	-0.357251	-0.275499	-1.7139	-1.4501
TNIP3	1.86107	1.02798	-0.813607	-1.33032	0.179397	-0.152106	-0.28884	-0.0946728
MAPK9	-0.431825	0.475288	-1.40288	-1.34456	1.16043	1.58772	-0.435467	-0.517519
COL23A1	-0.468348	1.53724	-0.468348	-0.468348	-0.468348	-0.468348	-0.468348	2.20955
BCAR1	-0.232415	0.748113	0.33663	1.79314	-1.59131	0.0348138	0.199542	0.489525
FHIP1B	-0.405717	-0.931062	2.29669	0.19282	-0.139659	-0.589255	-1.16521	0.948666
HERPUD1	0.0142419	-0.107095	0.0855836	-0.570774	1.49352	1.16653	0.855922	-0.0349343
HOMER3	0.827927	0.585258	0.198201	1.66776	-1.18414	-1.80538	0.228265	0.233006
RAD51	0.196896	-1.29969	0.58896	-1.83247	0.512572	-0.21011	1.45037	1.0205
POLQ	0.628426	0.510617	-1.16132	-1.84268	-0.455419	-0.852207	0.780688	0.728124
PIK3CB	-1.61187	1.58472	-0.234502	0.475567	-1.28205	0.481334	-0.219492	-0.484863
CYBA	0.00139635	-1.42054	1.12059	0.971498	0.684612	1.22664	0.036726	-0.35614
THOC3	-0.0219383	0.756206	-1.44031	-1.51722	-0.247483	-0.348774	1.45582	0.733825
HEBP2	-1.45963	-1.58263	-0.0708373	-0.694671	0.544857	0.886076	0.0159773	0.0915153
MPHOSPH9	0.584471	0.501942	-0.88287	-1.50316	-0.618961	-0.57049	-0.475261	-0.0103434
PLEKHA5	-0.401561	-0.643378	-0.466041	-1.05515	1.97211	1.64803	0.0759459	-0.293599
PRSS8	-0.161944	-0.00743568	0.906379	1.27702	0.724658	1.07571	-0.307619	-0.557326
SIKE1	-1.42701	-1.45087	0.44003	0.922355	1.51234	1.07548	-0.031329	-0.291271
RRP12	-0.78614	-1.26575	-0.177095	0.597243	0.104691	-0.0635845	-0.51286	-1.04772
FNIP2	0.218451	1.13352	0.882514	0.735433	0.930506	0.145665	-0.169337	-0.905903
MSMO1	-0.531287	-0.503074	1.43759	2.17428	-0.804698	-0.544679	0.132356	-0.265843
TTC17	-0.294074	-0.127443	1.22682	1.93559	-0.843557	-0.516027	0.442721	0.343686
ALX4	-0.446999	-0.446999	-0.446999	2.49781	-0.446999	-0.446999	-0.446999	-0.446999
FSTL4	-0.107569	0.751611	0.284934	0.251912	1.92293	0.541113	-0.36084	-0.512394
FOXN3	0.910907	0.753688	0.149378	0.172258	-0.10485	-0.219743	1.10125	0.655327
AKR7A2	0.171959	0.104223	1.65389	1.00778	0.0935593	-0.117643	0.771423	-1.05013
MRTO4	-0.788179	-1.12888	1.29347	0.734758	-0.323697	-0.958765	0.122982	-1.12825
NNAT	-1.17651	0.914533	0.84963	2.03424	-0.283716	-0.790689	-0.670031	-0.486957
USE1	0.72091	0.650959	0.557306	-0.317319	-0.612269	-2.36936	0.526591	-0.449853
MCF2L2	0.836064	-0.816602	0.281712	-0.345113	2.18728	0.56876	-0.720798	-0.120052
NRIP2	1.17834	-0.329487	-0.612648	1.2376	-0.136423	-2.06232	-0.164155	0.801814
LAMA3	-0.160512	2.31937	-0.343132	0.768291	-0.529496	-0.39563	-0.277692	0.560185
AP5M1	-0.240094	0.051921	-1.92852	-0.975851	-0.80962	0.258798	0.63987	0.708484
ANAPC4	-0.160719	-0.945416	0.224391	-0.498563	0.542523	0.929159	-1.78527	-0.719622
KCNQ1	-0.042537	0.876784	-0.40659	1.0939	-0.493049	1.18928	0.158465	0.674101
TRAPPC3	-0.62825	-1.93209	-0.179817	0.573769	-0.291115	0.93991	-0.236546	-0.583838
THRAP3	0.555928	-0.339567	-0.357936	-1.7846	1.36572	0.565974	0.21866	1.32801
PHPT1	1.68826	-0.2304	0.432504	-1.36698	0.447512	0.723425	0.788357	-0.344975
ENTPD2	-0.0462172	0.215015	0.356895	0.626439	2.04398	0.252696	-0.423667	-0.208331
LY75	-1.19337	-1.13458	0.22148	1.1504	1.58471	0.785187	0.463469	-0.764363
ARID4B	-0.0286207	0.746907	-1.50437	-0.0920445	0.630102	0.691096	-0.0347556	1.57078
OPN3	0.457645	0.827572	-1.54567	-1.53673	0.680954	0.941777	0.770791	0.372915
SDCCAG8	-0.43438	-0.143377	-0.0113501	-0.00627641	0.214238	-0.350566	-0.153255	-1.86358
PTPRN	0.48242	0.50643	0.691105	0.481453	0.488049	0.3058	0.439478	0.381241
HHAT	0.387976	0.715492	1.29601	1.6808	-0.21698	-0.812799	-0.484296	-1.52882
KIF1B	-1.85794	1.27227	-0.982391	-0.102519	0.312428	-0.764005	1.01232	0.846869
FOXC1	-0.332272	0.0838212	-1.0131	1.22969	-0.682188	-1.43754	0.854044	1.52423
TBC1D22A	0.494838	0.338896	1.13256	0.487678	0.683564	0.304209	0.476316	-0.405661
SYNE2	0.835661	0.84735	-0.439844	-1.50042	0.390279	-0.0809132	0.858668	1.21746
PLEKHH1	0.262342	-0.285074	1.46179	1.2268	0.239727	-0.181129	0.683419	-0.534212
ATP9A	-1.30753	0.340536	1.4747	1.03729	0.13528	-0.655569	-0.945051	-1.11373
SPO11	-0.316228	-0.316228	2.84605	-0.316228	-0.316228	-0.316228	-0.316228	-0.316228
CHRDL2	-0.398314	0.424593	1.67583	1.45253	-0.0791933	-0.496136	-0.724922	-0.352105
FAM168A	0.21721	0.404547	-0.0303879	-0.257792	1.27656	1.04825	0.588022	0.109644
RELT	0.675753	0.0383582	1.01171	0.75127	0.0166967	0.251347	0.550283	0.307811
GALC	-1.19991	0.817915	0.550658	1.17454	1.23042	0.167181	-1.29677	-0.98783
NOP58	-0.41093	-0.487425	-0.441366	-1.40218	-0.0463732	-0.295765	0.0482379	-0.44513
SZRD1	-0.230322	-0.0684833	-1.00844	0.422874	-1.59477	-1.14541	1.24635	1.13451
KCNH2	-1.6939	-0.136138	0.270598	-0.136722	0.855207	-1.6939	1.10706	0.107907
CUL1	-0.503483	0.860429	1.01063	0.61047	-1.33338	-1.71589	1.0557	0.601117
FAM114A2	-0.49503	-0.395565	0.55143	0.305321	0.350016	-0.317035	-0.841572	-1.86957
CYFIP2	-0.745522	0.384391	0.30606	-0.150712	1.66538	0.905198	-1.12843	-1.70345
TAB2	0.0638773	1.5987	-0.490122	0.130209	-0.763649	-0.337777	1.11204	1.10605
GINM1	0.334936	0.73151	1.66926	0.817008	-0.298277	-1.1479	0.772596	-0.853521
EIF2AK2	-0.217648	0.521553	-0.824976	-0.934259	-1.14709	-0.884915	0.114085	0.225522
USP36	-0.158144	-1.20861	0.773026	-1.87098	1.39473	0.280597	0.0704616	0.397201
KMT2C	0.330106	0.541611	0.981919	0.129513	0.385161	-0.621627	0.744974	0.851832
MCOLN3	-0.741176	-0.0274853	-2.01455	-0.195977	0.943462	0.62327	-0.551432	0.175789
CCDC85A	-0.717243	0.307952	-1.16434	1.40737	0.452398	0.682918	0.372564	0.948657
PUM2	0.577688	1.26947	0.660046	0.904556	-1.30955	-1.60776	0.701021	0.189102
MRPL43	-0.479472	-0.485485	-1.81407	-1.20656	0.520724	0.82041	-0.193459	0.663082
ITIH4	0.732466	0.762548	-1.08049	0.225569	0.164829	-1.08049	-1.08049	-1.08049
ITIH1	-0.439409	-0.439409	0.95864	2.55663	-0.439409	-0.439409	-0.439409	-0.439409
HPF1	0.0707071	-0.0964932	-1.15006	-0.642355	-0.436005	-0.231023	-0.553678	-0.472562
ZFR	0.534989	0.11078	-0.616303	-0.469602	0.4234	-1.98969	0.832586	-0.688036
ZNF280C	1.51412	-0.75022	-0.727978	-0.753935	0.265558	-1.68184	0.320319	-0.184342
NPFFR2	-0.466287	-0.466287	-0.466287	-0.466287	1.47587	-0.466287	-0.466287	2.25442
PHF21B	-0.763257	-0.763257	-0.763257	-0.763257	0.715605	-0.763257	1.36503	1.30844
TRAF1	-0.476745	1.34063	1.29824	-1.01077	0.272553	-0.219707	-0.852088	1.28551
RC3H2	0.186967	0.539804	1.02884	0.867776	-1.36671	-1.90144	-0.0889055	-0.646553
IL17RB	0.538523	-0.0647716	-1.34732	-1.9143	0.384255	-0.221594	0.0215255	0.204678
TRAF3IP2	-1.8885	0.366421	0.321372	-0.123894	0.276942	0.17207	-1.42081	0.257072
GYG2	-0.534354	0.774309	-1.11245	-0.996406	-0.394406	-0.927064	-0.0488138	0.137105
DCBLD2	1.08095	0.969535	-0.0762674	-0.669343	1.21015	0.281295	0.585614	-0.42556
SERPINB3	-0.0409012	-0.937001	0.389835	-0.0263009	1.99883	1.11387	0.31267	-0.937001
SOAT1	-0.773114	-0.201552	-0.961755	-0.757226	0.672747	1.29457	-0.681761	-1.05397
PKP2	0.421528	0.268679	0.959509	0.278577	0.743039	0.0652956	0.491663	0.442264
MSH4	1.42423	-0.464347	-0.464347	-0.464347	-0.464347	2.29055	-0.464347	-0.464347
GDI2	-0.188416	0.659832	-1.59594	-1.05738	0.964078	0.982775	0.524307	-1.33868
PRDM1	-0.215349	0.351935	0.141093	0.375933	1.55147	1.14029	-0.218828	-0.03393
ATG5	0.467666	1.34152	0.183537	1.61729	-1.41368	-1.28778	-0.114507	-0.71802
TMCC3	-0.314653	0.0503491	0.976267	1.62951	0.177185	-0.0378366	0.140049	-0.739198
PITHD1	0.232185	0.115743	-1.57062	-1.647	-0.273034	-0.395222	0.736869	0.442116
MTA3	-0.348266	0.841261	1.47489	1.69144	0.0439915	-0.916429	-0.454869	-0.396676
USP13	0.472339	0.174664	-1.19542	-1.42464	-0.396199	-0.754969	0.329993	-0.178938
ATP11B	-0.326894	0.46039	1.48958	-0.130347	1.44744	-0.670961	0.721061	-1.22807
LAMC2	0.317427	-1.32369	0.140505	-0.250317	1.34545	0.887977	-1.42814	-0.503138
CDK14	0.719211	0.375582	-0.0668196	-0.0764466	0.628961	-0.268732	1.48943	0.484148
SEC61A1	0.337405	1.25144	0.743684	0.996794	-0.867186	-0.835411	0.969374	-0.804179
PPP1R12A	0.0649453	0.497597	0.344414	0.693478	1.13181	1.50679	-1.15711	-1.22069
RASGRF1	-0.858878	1.74758	-0.793614	1.53103	0.904519	-0.814109	-0.342265	-0.390818
CAMK2B	-1.09964	0.296247	0.93332	1.30498	-1.09964	0.903166	0.815088	-1.09964
CROCC	-0.399198	-0.587369	-0.200246	1.15934	-0.469816	1.3017	-2.04929	-0.149581
POLR3E	-1.38178	-1.25529	1.43117	0.616251	-0.560691	0.143047	-0.879888	-0.0896447
ATP2B4	0.245483	1.42635	0.217661	1.10022	-0.827214	-0.439101	0.0608774	0.941205
ZC3H11A	-0.67414	-0.972358	1.11547	-0.303515	1.13019	0.817563	-0.712123	0.269024
RIOK2	-0.425549	-0.214182	-0.914489	-1.03068	0.152884	-0.430765	-0.199932	-0.503599
YIPF1	-1.70791	-0.538257	0.949917	1.62514	-0.139947	0.0450402	-0.570938	-0.548542
NDC1	1.26271	1.12324	-0.427366	-0.378132	-0.914093	-1.11575	1.32672	0.77407
DGKG	-0.474342	1.89781	-0.474342	1.89692	-0.474342	-0.474342	-0.474342	-0.474342
FLYWCH1	-0.729791	-0.607079	-0.844777	-0.55911	0.0089594	0.858168	-0.901697	-0.448552
UNKL	-0.262386	-0.880919	-0.158433	-0.695507	1.67009	1.66128	-1.00158	-0.943781
TBXAS1	-0.342116	-1.92808	0.572596	1.68335	0.0874793	1.09667	0.0647745	-0.0640059
PARP12	-0.480409	0.301104	-1.35181	-1.10992	-0.840842	-0.455655	0.633891	0.486941
ALDH18A1	0.692359	0.888212	0.458869	-0.0239776	0.232388	-0.581738	1.21652	0.372724
TARBP1	0.898094	-0.491472	1.0083	-2.13112	1.10386	-0.769545	0.59382	-0.126693
GATB	0.308485	1.10718	0.253061	-0.0550619	-0.87793	-1.57697	-0.495681	-1.0846
MXD1	1.01922	-0.146384	1.16991	1.66704	-0.384732	-0.739523	-0.0784404	-0.089074
CDK17	0.0806391	-0.037438	1.75609	1.56329	-1.03256	-1.38148	0.20666	-0.378118
DNAJC25	0.623803	0.295448	0.808362	0.637371	0.0980399	-0.12641	0.711844	0.581919
SLC2A3	0.31701	0.601753	0.549511	0.573777	0.536809	0.460441	0.342828	0.394556
PSD	-0.357529	0.143468	0.534258	1.39428	-0.61588	0.343433	0.765819	0.860468
CTDP1	-0.0035919	0.769081	0.253079	1.08924	0.205427	0.401059	0.517799	0.372053
YBX3	0.135915	0.426085	1.34607	1.0902	0.336465	-0.218738	0.45317	-0.310843
STYK1	-1.61023	0.405056	-0.295538	-0.347678	1.09841	1.76463	0.501672	0.115597
WNK1	0.224761	0.94828	-1.73738	-1.68141	-0.148667	-0.398573	0.473665	0.820835
CCAR1	-0.358688	-0.0434769	-1.27367	-0.0784441	-1.4446	0.104394	-0.313557	0.272367
OGFR	-0.0829929	0.514972	0.385101	1.16263	-0.84698	0.834114	0.172944	0.969727
GNA15	-0.0355724	-1.4101	0.770651	0.673418	1.76263	0.0434838	0.445019	0.0540549
CREB3L3	-0.316228	-0.316228	-0.316228	-0.316228	2.84605	-0.316228	-0.316228	-0.316228
PIGV	0.609818	0.860474	1.48814	0.714058	0.0729447	-0.790803	0.206269	-0.491103
PTPRU	0.745252	0.776827	0.657189	0.354685	-0.0683949	-0.435102	1.01969	0.375007
SNRNP40	0.053019	0.165408	-1.5968	-1.80722	0.907836	0.581164	0.770463	-0.452765
RIMBP2	0.790154	0.812731	-0.563727	-0.563727	2.3432	-0.563727	-0.563727	-0.563727
COL11A1	2.06788	0.214531	-0.153569	-0.880642	-1.05764	0.297884	-0.416731	0.38931
QSER1	0.954731	1.51063	-0.152451	-1.71687	-0.4912	-1.3242	0.797126	0.0102364
MPC1	-0.139971	-0.179912	-1.44373	-1.33734	-0.695348	-0.361373	1.0759	1.26446
ACAA1	-0.497892	-0.998656	0.572377	0.940314	-1.4205	-0.229864	-0.449474	-0.677132
BCAT1	-0.569249	-0.414337	0.625602	-0.147163	0.727347	-2.29331	1.04019	1.0938
HDAC7	0.226861	-0.38476	0.569183	1.49551	-1.73496	0.427785	-0.84807	1.27256
LZTS1	-0.474338	-0.474338	-0.474338	-0.474338	1.90588	-0.474338	-0.474338	1.88882
PRDM6	-0.590421	-0.21639	0.802273	1.03442	-1.28199	-0.441325	1.20745	1.34982
SPAG4	0.48332	0.423513	0.582267	0.547402	0.508342	0.438478	0.40152	0.399554
NCKAP1	0.0107656	0.793981	-1.59236	-1.8214	0.548909	0.545513	-0.094267	-0.281194
MRPS35	-1.49182	-0.498214	-0.00283556	0.514954	1.0873	0.264936	-0.590048	-1.45462
GUCY1B1	-0.20894	-0.187031	0.422594	-0.187534	-0.249631	-1.52278	1.05612	1.27831
SFSWAP	-0.466517	-1.02872	1.38	1.1096	0.373231	0.244705	-1.98784	0.599464
TNK2	-0.209978	0.43442	0.557439	1.7442	-0.654816	1.03503	-1.10848	0.432623
MON2	-0.213755	0.500463	0.29737	1.31185	-1.89229	-1.59707	0.136256	0.586634
CDH3	-0.561886	0.843491	0.607706	1.02897	-0.217553	-0.997277	1.05322	0.904367
ARSF	1.4459	2.27557	-0.465183	-0.465183	-0.465183	-0.465183	-0.465183	-0.465183
GPBP1	-0.0222867	-0.0154501	-0.567372	-1.44689	0.341894	-0.7164	1.97432	1.2895
DGAT2	0.854206	-0.599305	0.073126	-1.20875	-0.570671	-1.0713	-0.048442	-0.476853
ZNF112	0.663695	0.464072	-1.21811	1.51333	-0.855515	-1.26551	0.0865837	1.36971
CS	-1.31463	0.0023605	-0.814837	0.34298	-0.509378	-0.941613	0.168425	-0.116182
LTK	0.059353	-1.23241	1.10387	0.0804	-1.23241	-1.23241	0.0444827	0.0103726
MRPS24	-1.6462	1.32182	0.02555	-0.332697	-0.172315	0.563379	-0.285082	-1.26781
ELMO2	-0.0795116	0.103918	-0.746407	-0.728352	-1.23209	-0.67358	-0.0906001	0.370695
WAPL	0.231456	1.69749	-1.36475	-1.47035	0.561903	-0.838259	0.842778	0.180219
VMP1	-0.0033109	-0.642411	0.942351	1.53294	-0.461008	-0.526115	-1.9781	-0.20149
APPBP2	-1.06719	0.722202	0.133574	0.856889	-2.09458	-0.667813	0.777926	-0.122992
POLD1	0.848357	0.597599	-1.3	-1.0093	-1.16222	0.133359	1.51506	1.10592
SEZ6	-0.805828	-0.289109	-0.218596	-0.085302	-1.15514	-0.4836	-0.149713	-0.405451
EIF4B	0.665237	0.841997	0.923605	0.856519	0.170369	-0.39219	0.407913	-0.0387551
SLC6A16	1.05206	-1.06698	-1.42107	-1.06783	-0.0527696	1.36967	0.827398	0.892713
BICRA	-0.396423	-1.24979	0.172376	-0.303743	-0.802861	2.18419	0.178923	0.721778
SPHK2	0.291662	-0.734593	-0.821533	-1.20272	-1.17432	0.540845	-0.292746	0.479635
RPL18	0.117576	-0.570283	0.87732	1.20147	-0.241595	-0.27853	1.47365	0.26911
CA11	-0.578911	-0.537317	0.782142	-0.195535	1.06579	1.91672	0.400179	-1.10461
ISOC2	-0.348642	-0.803965	0.152343	-0.605615	-0.766503	-1.38891	0.698492	0.0605373
U2AF2	-0.254855	-0.753341	-0.233423	1.48929	-1.87967	1.05646	0.90179	0.427361
EPN1	0.320919	0.549074	1.09028	1.3185	-0.57581	-0.41425	0.843082	-0.169427
MED29	-0.142388	0.345917	-1.17317	-1.3079	0.547404	0.663064	-0.725177	-0.907615
AHRR	1.55277	0.120808	0.272372	-1.39921	-1.06475	-0.16462	1.00754	1.13526
GSC2	-0.316228	-0.316228	2.84605	-0.316228	-0.316228	-0.316228	-0.316228	-0.316228
ZNF275	-0.155689	-0.565816	-0.547156	-1.0343	0.913125	-0.415112	-0.640588	-0.790509
MTMR1	0.303873	0.804091	-0.436677	-0.346331	-1.45707	-1.62923	1.37683	1.06094
GPC1	0.0733936	0.895318	1.00821	1.56417	-1.71499	-1.24554	-0.118812	-0.151431
ADCK1	-0.230979	-1.11633	-0.138177	-0.671598	-0.0927941	-0.505997	-0.525323	-0.341099
HAGH	0.831715	0.823661	0.830541	0.625921	-0.274342	-0.54428	0.723287	0.29445
RNF4	-0.199403	0.486852	0.616369	0.864658	0.628167	0.429436	0.732244	0.0408104
CASP8	-1.38177	-1.13992	0.180352	-1.01827	0.545696	0.912637	-0.43115	-0.233519
LIMCH1	0.868363	1.04784	0.398289	-0.0868306	-0.117135	-0.884207	1.09202	0.688156
INTS13	0.14877	0.419462	0.28028	0.884654	0.731864	0.309265	0.492692	0.419958
TM7SF3	0.651939	1.48424	-0.0102181	0.0559441	0.115471	-2.27373	0.331479	-0.944713
DLX3	-1.68914	0.309775	-0.835887	-0.523995	0.366488	-0.50358	-0.304296	0.615531
SPA17	0.0124246	0.170369	-0.552084	0.709069	-1.69384	-1.4894	-0.123328	0.711645
TSPAN32	-0.468475	-0.468475	-0.468475	-0.468475	-0.468475	-0.468475	2.20651	-0.468475
CCN5	0.726075	1.18086	0.757669	0.815633	-1.53303	-1.30306	0.617614	0.283761
ST3GAL6	0.912274	0.672261	-0.932754	-1.15048	0.455416	-0.422524	1.07849	1.39743
ATP2C2	0.255541	0.528603	0.343565	-0.135496	1.46786	0.984347	-0.76045	0.203142
NGFR	-0.265527	-1.57336	-1.57336	-0.244219	0.214763	0.757077	1.55611	0.926101
CDON	-0.408469	1.26837	-0.189159	0.883776	1.57784	0.615603	-0.871024	-0.841603
TAF2	-0.528138	0.691637	-1.73267	-1.59996	0.61462	-0.0120017	0.0858431	0.478464
HIPK2	0.652083	0.718349	0.393365	0.0391765	-1.39266	-0.990469	1.18229	1.1496
TNPO3	-0.391712	0.150001	0.587064	1.08125	-1.84546	-1.66526	0.501685	0.400574
BORCS8-MEF2B	0.104767	0.146714	0.230088	-0.937738	1.0234	-2.43572	0.457493	0.381247
RFXANK	-0.910474	-1.36137	-0.239506	-0.0980094	0.272665	0.231406	-0.340971	-0.749472
TMEM161A	-0.802634	-1.44344	1.77735	1.28716	0.834124	-0.19455	-0.0513818	-0.494152
LPAR2	-0.0483373	-0.9151	1.11456	0.0643571	0.934867	1.80958	-1.09593	-0.793537
CTSA	0.315767	0.920576	0.50749	0.561251	-1.58771	-1.95742	0.729998	0.741631
SUGP2	0.994052	-1.44481	-0.163638	-0.674657	0.0360737	0.720023	-1.52	1.43668
SLC12A2	0.343098	0.32478	1.09873	1.50913	-1.281	-1.02163	0.594905	0.45236
SNX24	-0.578656	0.0466444	0.065221	1.89056	-0.161584	-1.0344	-0.766881	-1.20645
EYA2	0.432777	0.718086	0.202719	0.716746	-0.81207	0.779261	0.394493	0.730233
CNN2	-1.05229	1.14034	-1.92492	-0.492607	0.376205	0.914132	-0.279287	0.787474
ABCA7	0.517457	0.113466	0.3407	1.04775	0.136067	1.26504	-1.2217	0.62905
SNCAIP	-0.653558	-0.932709	-0.0547867	-0.688329	2.2002	0.911797	0.440278	0.349107
DDX20	0.457539	-0.431365	-0.361701	-1.00251	-0.806296	-1.18985	0.486292	-0.332059
BTBD1	-0.257858	0.445542	0.939928	1.14227	1.1217	0.328733	0.165001	-1.01609
FAR2	-1.06647	-0.665367	0.175876	-0.17726	2.13741	0.684986	0.114077	-1.39157
BCAS1	-0.613924	-0.613924	-0.613924	1.30081	-0.613924	-0.613924	-0.613924	1.19867
POU1F1	0.376009	2.2728	-0.662567	-0.662567	-0.662567	-0.662567	0.364053	-0.662567
CHI3L2	-0.724786	1.99358	0.904107	-0.724786	-0.724786	-0.724786	-0.724786	0.767937
SBNO2	0.175106	0.421236	0.17414	0.771421	0.901025	0.971017	-0.156458	0.28808
PMS1	0.460495	0.462282	-0.109257	-0.383041	0.235521	-2.56029	0.381145	0.0754032
HMG20B	0.250322	-0.311658	-1.7775	-1.80707	0.243763	0.744568	0.790252	0.533375
CALCRL	-1.3157	0.0510243	0.674787	-1.3157	-1.3157	1.07973	1.32301	0.509175
TAF11	-1.89395	0.0967544	0.174902	0.946913	1.26319	0.711085	-0.113853	-1.45617
ANKS1A	-0.757974	-0.893948	1.10784	2.10149	-1.08571	-0.0922222	-0.353347	0.657611
AP3D1	-1.04097	1.01518	-1.60765	-1.20013	0.618668	0.68332	1.20605	-0.268549
ZNF76	1.14605	-1.59181	0.833316	-1.3592	-0.613424	-0.366186	0.0490919	0.0575792
NHERF2	-0.648993	-0.126947	1.38962	1.86189	-0.55578	0.488795	-0.191533	-0.0286493
NTHL1	-1.20448	-1.41799	0.520175	-0.0962774	1.12692	1.12272	-0.858256	-0.785575
BLTP3A	-0.413357	-1.36921	1.73209	-0.606446	1.56249	-0.977859	0.0139417	-0.32431
GNAI3	-0.505824	0.296332	0.957058	1.67739	0.685549	0.181899	-0.221278	-1.83212
IPO5	0.771141	1.15918	-0.621969	-1.08905	-0.0228385	-0.652898	1.88517	0.253477
OAT	0.0571875	0.447029	-0.3954	-0.254738	-1.33421	-1.49986	0.0894603	-0.0454431
WDR3	-0.523835	-1.06894	0.880877	0.0698444	-0.227209	-1.43901	0.188059	-0.729354
PKN2	-0.423646	0.881962	-0.065733	-0.485021	-0.897961	-1.61466	-0.712088	0.802747
WDR18	-1.64962	-1.05692	0.328272	1.37037	-0.583486	0.449612	-0.0990797	-0.760522
TRAM2	0.111557	0.454331	1.64184	1.55212	-0.869897	-1.02322	-0.0941926	0.129915
NTN1	0.224071	-0.517965	-0.398641	-0.519343	-0.689469	-1.54332	1.41843	1.7797
GLP2R	-0.164975	0.696139	-1.04951	-0.310868	-1.62585	-0.841871	0.149483	0.566334
MCM10	0.753778	0.810872	-1.60615	-1.87032	-0.116624	-0.268796	0.882722	0.788966
DGKA	0.0246629	0.697408	-1.40985	-0.514745	-0.491437	0.221561	-1.56039	0.557104
ERBB3	-1.27487	-0.332663	0.225234	0.640632	1.69914	1.28257	-0.267468	0.117211
ROPN1	2.84605	-0.316228	-0.316228	-0.316228	-0.316228	-0.316228	-0.316228	-0.316228
ANKRD44	-1.19897	-0.475269	-0.469755	0.309593	0.933956	-0.0470022	-0.827024	-1.12345
KARS1	-1.44313	-0.38081	0.987985	1.89361	-0.250637	-0.627949	0.857406	-0.942269
ADAT1	-0.325284	0.125693	-0.791066	-1.00957	-0.284923	-0.727857	0.107094	-0.6121
PDIA5	-0.0403968	0.114212	-1.8927	-1.56096	0.68873	0.390777	1.12992	1.00505
TBC1D22B	-1.23017	0.228729	0.460859	1.80661	-0.190676	0.698293	-1.49007	0.0443768
NDUFB4	-0.549345	-1.48071	-0.0425277	0.280037	-0.460807	0.583606	-0.630473	-0.795664
SPEN	-0.547309	0.492006	-0.0900537	0.359485	0.555792	0.741541	0.244342	1.37042
MYLK	-0.457561	0.010602	-0.324928	0.0088886	-0.481164	-0.390424	-1.04866	-0.775843
ZC3H15	-1.89874	-0.219638	0.337276	0.987169	-0.129078	-0.0653261	-0.22616	-1.09891
MAP2K4	-1.51663	0.287103	0.425361	0.938413	1.20937	1.30274	-0.792936	-0.997002
PACC1	-1.5032	-0.636403	0.494569	1.9715	-0.926017	-0.762471	0.61266	0.276078
SNAP91	1.62252	1.14009	0.10017	0.465763	-0.0530357	-0.502839	0.401668	-0.600228
SLK	0.0927125	0.760306	-1.45357	-1.89338	1.254	0.627569	-0.440806	1.65e-05
CYB5R4	-0.453493	0.432598	0.48473	0.382806	0.599583	0.695005	0.753649	0.658503
COL17A1	0.468393	0.389423	0.345053	-0.0434642	0.375716	0.813579	0.553753	0.232129
GSTO2	-0.157318	-0.786146	0.0280897	-0.142138	1.56042	-0.0555477	-1.07102	-1.51926
SEC61A2	0.600249	-1.08646	0.198116	0.914272	1.56246	1.05713	-0.399489	-0.719371
PRKCQ	0.301437	-1.47615	0.156201	-0.702737	1.8289	0.971107	0.536808	0.167767
TLE2	1.69408	-0.605042	0.480957	-1.35069	0.460037	-0.478691	1.1898	0.367401
ASB1	-0.203538	-0.766095	1.82154	1.42783	0.582639	0.243852	-0.405339	-0.786507
FAM107B	-0.581204	1.26711	-1.52933	-0.701599	1.45989	0.916066	0.618864	-0.563307
ME1	-1.57546	-0.472377	0.786885	1.76894	-0.363798	-0.282581	-0.583889	-0.819249
TBC1D1	-0.530505	-0.189897	-1.05765	-0.784049	-0.85047	-0.483227	1.76495	1.4069
CDK13	0.691886	0.542749	0.635328	0.162372	-1.2554	-2.07394	1.0659	0.791162
MTHFD2	0.37433	-0.0314691	0.907159	-0.508321	1.88194	0.260187	0.51065	-0.921499
SLC9A7	-0.00502704	0.175182	1.54224	1.97223	-0.664518	-1.06042	-0.228246	-0.37759
FOXJ2	0.101274	0.121048	-1.39433	-1.92445	-0.0766624	0.0610765	0.53757	0.593485
YBX1	-0.568213	-0.768335	-0.15572	2.44829	-0.635981	-0.148457	0.596507	0.294009
PDE4A	-0.75412	0.571232	-1.75719	-1.01193	-0.553728	0.344233	1.45559	0.969832
PPP2R5A	-1.68047	0.702235	-0.325976	-0.86227	0.200849	1.21969	1.49339	-0.942352
CTNNA2	0.57294	-0.0887699	-1.30492	-1.30492	1.36066	0.635874	0.881799	-0.153771
ELAVL1	-0.00718679	1.23862	-0.927155	-1.32893	-0.507894	-0.950507	0.696632	-0.377358
DIP2B	-1.36756	0.0533019	-0.358189	-0.216004	0.00538979	-0.172668	-0.738559	-0.531861
SMARCD1	0.269778	0.451637	-1.62994	-1.98261	0.17329	0.16152	0.306832	0.30354
KDM4A	0.35956	1.27419	-1.24166	-2.16701	0.609275	-0.156715	0.497377	0.355202
NFYC	-0.397348	0.372925	-1.3574	-1.13465	-0.697447	-0.529516	0.578074	0.259711
ZMYND12	-1.09893	1.29009	-1.09893	0.855887	0.765403	0.311266	-1.09893	-1.09893
SLC9A3	0.68415	-0.328425	1.68503	1.01314	-0.41271	-0.0656944	-0.529469	0.624945
NGEF	0.327844	0.581607	1.21561	1.17299	0.252203	-0.472503	0.133741	0.0458705
ASPM	0.236763	0.45785	-1.73218	-1.77542	-0.123962	-0.0517113	0.374689	0.564484
ELOVL1	-1.19478	-0.893444	0.639938	0.56153	1.49711	1.41	-0.442898	-1.23374
SPI1	-0.60639	1.20028	-0.60639	1.94117	-0.60639	-0.60639	-0.60639	1.10327
POLR1H	-0.056962	-0.995782	-0.0220128	0.206942	-1.45686	-0.00886081	0.252288	-1.00485
MPPED2	-0.443887	0.262079	-1.74575	-0.149401	-0.732749	0.0079611	-0.321319	0.196423
CLDN18	0.45069	-0.287971	-1.41613	0.351623	0.181092	2.22775	-1.21907	0.120228
ZBTB11	-0.199253	0.0502386	-0.300001	1.84612	-0.472405	-0.182712	0.342762	1.40448
ATXN3	-0.401356	-1.31147	1.0377	0.917392	1.81238	0.192689	-0.525561	0.0658915
GOLGA5	0.139217	0.664596	0.654309	1.12469	-0.791375	-2.45279	0.0877187	0.165087
FGFR2	-0.474019	-0.474019	-0.474019	-0.474019	1.97435	-0.474019	-0.474019	-0.474019
LRRC40	-0.688442	-0.479796	-0.116807	-0.491577	0.920982	0.409618	-0.901506	-1.48155
ISOC1	0.234106	0.165908	-1.82407	-1.90842	0.453788	0.639013	0.716151	0.489129
EML1	-0.3868	0.900959	-0.111859	1.51572	-1.75529	-0.516134	-0.545126	-0.522397
TRMT11	-0.848126	0.578999	-0.502113	1.80685	1.01736	0.293776	-0.142852	-1.66304
THUMPD1	0.498211	0.718859	-1.69203	-1.89276	-0.118754	-0.128079	0.701884	0.461967
MSANTD3	0.122961	0.390356	1.00085	1.31423	0.199118	0.165404	0.11411	0.139466
KIF26A	-0.0521968	0.962176	-1.3736	-0.192483	-1.67867	-0.211854	-0.243341	0.395436
ATG2B	0.36011	0.206523	-0.835675	-0.814211	-1.28023	-0.991364	-0.123486	0.515345
ARFGEF1	0.249076	1.01321	-1.54125	-0.806713	-1.05336	-0.941514	0.320141	0.581843
ZFAT	0.59483	0.94033	-0.554199	0.115474	-1.20186	-0.153306	1.62872	0.715415
MTFR1	0.292592	0.286251	-0.237936	0.0273679	-1.62158	-1.80084	0.71985	0.238246
STAG3	-0.444618	0.879611	-0.0153774	0.0672173	-1.93277	-1.1638	-0.217961	0.867543
FECH	-1.15666	-0.106219	-0.892438	-0.46613	0.597244	0.43188	-0.818998	-0.717598
MYO9A	-0.122704	0.525301	0.0759351	-1.69702	0.471271	-1.05977	2.01251	-0.0780489
PFKP	0.410962	0.566048	0.754452	0.779514	0.443722	0.345772	0.268486	0.150022
IDI1	-0.312065	-0.131765	-0.393295	0.558567	-1.7712	-0.441074	0.316084	-0.767852
SP100	-0.262214	1.49039	1.17263	1.44097	-0.988882	-1.13514	-0.228502	-0.425064
KLF6	0.608856	0.31647	0.752061	0.572801	0.965502	0.558024	-0.0935134	-0.12783
PLPP1	-0.718382	0.848228	0.448798	1.78179	-1.40237	-1.36724	0.574327	0.063894
NEO1	0.810564	-0.716967	-0.267407	-0.304488	0.192179	-0.529341	0.751062	2.11932
TRAM1	0.413657	1.46157	0.145543	1.49221	-1.42461	-1.11542	0.426428	-0.331041
PHKA1	-0.281444	0.427221	1.62268	1.33651	0.330526	-0.395081	0.130459	-0.700183
TNFRSF1A	-0.838242	0.0377895	0.119124	1.13665	0.672502	0.664709	-1.37863	-1.79739
CACNB1	0.821723	-0.963211	0.193795	-0.12508	0.585178	1.04319	-0.445385	1.48522
EVI5	0.0596721	0.491692	-0.667181	-0.312368	-1.50385	-1.48023	0.458653	0.339427
STOML1	-0.0486887	-0.211047	-0.277179	-0.573735	0.302079	-0.0605617	-1.33619	-1.07648
PKM	0.611783	0.768282	0.320688	0.563543	0.159968	0.357591	0.523287	0.431834
DHX29	-0.125188	0.284674	-0.795935	-0.479274	-0.87793	-0.78162	-0.230172	-0.533516
DNTTIP2	-0.168056	-0.599327	-0.608868	0.431938	-0.588435	-0.408745	-0.21256	-1.26632
METTL22	-0.350938	-1.63567	1.58134	0.528142	0.0798938	-0.617076	-0.85149	0.315415
TP53BP1	-0.923865	0.268813	0.681389	1.47482	-0.146992	0.0918188	-2.03208	-0.525551
TRO	0.196356	1.01825	-0.896541	-0.896541	1.20702	-0.896541	0.627577	1.4335
RRP15	-0.249358	-1.58782	0.436213	-0.364568	0.367374	-0.719354	0.445226	-0.984679
RHOA	0.0704421	0.358817	0.260887	0.249152	1.57498	1.12067	-0.0329831	-0.556081
DHX8	-0.368649	0.368031	-1.42057	-0.59113	-1.03565	-0.187286	-0.149972	0.158484
PMS2P4	-0.810291	0.425085	-0.122819	0.51331	0.600402	1.03202	-0.982962	-2.10305
PRKCZ	0.210666	1.00904	-1.37515	-2.221	0.237583	0.646474	0.398773	0.552045
IARS2	0.474783	0.471823	1.1309	0.887172	0.266444	-0.321342	0.572754	-0.0388187
SYT1	-0.446121	-1.09892	-0.425602	-0.721638	1.98346	1.24466	0.692783	0.0977181
NAV3	-1.90673	-1.16897	0.124798	0.0435108	0.163002	-0.424652	0.478089	0.0659042
IDH3G	0.3768	0.574575	0.80052	0.658821	-2.01492	-1.61308	0.651376	0.575774
ROGDI	-0.786569	-1.81775	-0.180802	0.858843	0.477956	0.913258	-0.811295	-0.658607
PDZD4	0.577301	0.243428	0.741916	0.508007	0.611266	0.158455	0.616392	0.270198
ATP2B3	0.36262	0.385182	1.01044	1.88443	-0.0631117	0.408874	-0.997109	-0.997109
ROCK1	0.439516	1.1444	0.209655	0.300658	-1.00931	-1.94449	0.862928	1.09727
CBFB	0.456754	0.68049	-1.41295	-1.65248	-0.235587	-0.576093	0.619339	-0.185752
PDK3	0.394316	0.419824	0.68564	0.799878	0.311048	-0.0874372	0.770116	0.373128
HYAL2	0.238209	1.39732	-1.23058	-0.493439	-0.409385	0.103873	0.0447038	-1.62465
HDAC4	-0.555881	-0.291146	0.970355	-0.115402	-0.145203	0.0693281	-1.41669	-1.30357
RASSF1	0.742644	0.129524	0.763395	1.01498	-0.0341103	-0.0385737	0.541174	0.43608
FGFR3	-0.181823	-0.11149	1.93898	1.70713	-0.0982589	-0.618464	-0.39776	-0.569677
IFI35	0.0396399	0.00583222	-1.15562	0.194094	-0.741625	0.471752	-0.6417	-1.27156
HEATR6	-0.51434	-0.553217	0.151423	1.10347	1.55763	1.32443	-1.15915	-0.222374
COASY	-0.315541	-1.29551	0.748799	1.00155	-1.45331	-0.827698	-0.184228	-0.0500844
PLEKHH3	-0.431701	-1.14072	0.136651	-0.770516	-0.0931004	2.42167	-0.103218	0.814879
MEF2A	0.629239	0.516816	0.782612	0.600912	0.163123	-0.205251	0.669021	0.481018
OTUD5	-0.038792	0.732377	0.466893	1.44373	-1.99069	-0.311031	0.258156	0.947061
TFE3	-0.403454	-0.242908	-1.95371	-0.452889	-0.799095	0.403688	0.169115	0.623995
TBC1D25	0.596208	-0.556421	1.16018	1.46434	-0.745316	0.764857	-0.0843119	-0.0349436
ACSL4	0.174983	0.65429	0.187087	1.24626	-1.46122	-2.08672	0.495883	0.333514
INPP5A	-1.04874	0.6501	0.238699	1.90299	-1.73332	0.118483	-0.12164	0.299399
GPKOW	-1.24882	-0.920129	-1.41356	0.156111	0.467759	0.581584	-0.0247295	-0.278576
GRIPAP1	0.405627	-1.42228	1.14988	1.10172	0.476903	0.62834	-1.45102	0.435621
FTSJ1	0.428422	0.703662	0.87032	0.981075	0.0346448	-0.250286	0.409831	0.348648
PRR11	0.33464	0.622559	-1.70599	-1.80998	-0.0525943	-0.147074	0.350441	0.409205
REEP1	0.86383	1.11152	-1.13153	-1.25059	0.241438	0.379617	1.08435	0.739122
ATP11A	-0.38371	0.0295101	1.47778	0.883144	-1.01657	-1.63039	1.26399	0.0929224
POLR1A	-1.74845	-0.275424	0.0157524	-0.100012	-0.274228	-0.0301521	-0.415243	-0.380783
LAPTM4A	-0.0391996	0.853533	-2.08375	-1.38573	0.420826	0.415082	0.223206	-0.101203
TTC7A	-0.417733	0.557679	-0.392941	0.152085	-1.46452	-0.189882	-0.802198	-0.556157
IP6K2	0.913363	-1.08169	-0.628376	-0.0518443	0.0860873	1.37546	-0.313267	1.64571
SRBD1	0.0200856	-0.093157	-0.339602	-0.861573	-0.827232	-1.01941	0.692906	-0.798151
KIF2A	-0.568554	0.716609	1.2646	1.16594	-0.732301	-2.11929	0.058561	-0.252538
RASGRP2	0.413623	-0.436445	1.36869	0.0511637	1.30248	-0.975635	0.367633	-0.143944
PSME4	-1.72851	0.0564197	-0.61806	1.28807	-0.729823	-0.855815	-0.176653	1.20137
IFT80	0.513221	0.590453	-0.334232	0.368047	0.567659	0.64634	-1.79957	1.46121
SIRT2	1.05026	0.778408	-1.18597	-0.974702	-1.23049	-1.03491	0.897364	1.1484
ERLEC1	-0.793943	0.867756	-1.4794	0.833743	-0.0782546	0.0824297	-0.556974	-1.21533
PPP2R5B	0.388134	0.109232	0.994455	1.02746	0.339016	0.224689	0.166396	0.343683
PYGM	0.329012	0.360914	-1.59365	1.15567	0.269743	-1.59365	0.306985	-0.282441
PAGE1	0.36228	-1.22781	-1.87367	0.453886	1.39854	0.554401	-0.186698	0.148703
PITX1	-0.321058	0.891484	-0.134172	0.982696	-2.15702	0.0805217	0.709005	0.512874
MAST4	0.372135	0.833899	-0.463611	-1.05239	1.30257	1.02803	0.572294	0.138338
SDK2	0.55652	-0.282608	-0.147671	1.40805	-0.476552	1.50949	-0.397329	0.368776
NUP133	-0.454125	0.943279	0.237689	-1.0114	1.59696	0.0856199	-0.695544	-1.74129
NUCKS1	0.53603	0.746324	-0.786806	-1.1994	-0.358244	-1.25518	0.125586	-0.62667
VPS35	0.637445	1.04447	0.550761	-0.0567274	-1.62236	-1.88552	0.830726	0.103378
DNAJA2	-1.86674	0.293761	0.127721	0.835518	0.397243	0.864309	0.192392	-1.79225
BCL3	0.732826	0.66117	-0.209569	-0.015676	0.708887	0.749282	0.186419	0.72866
KCNAB2	0.7675	0.593499	-1.089	-1.17722	0.14574	1.03571	0.915176	1.03635
ABCC9	0.145101	0.598069	-1.72719	0.175455	1.12241	-0.354631	-1.72719	0.474355
GAL	-0.359773	0.473875	-0.194515	0.63001	-2.02284	-1.24976	0.129547	0.68339
CLEC2D	0.478812	0.728443	-1.00298	-1.81296	0.662797	-0.301438	-1.16458	1.08038
FUNDC1	-0.53871	-0.853096	-1.19339	0.852823	-0.178567	0.804828	-0.001331	-1.29577
MAOB	-0.302077	-1.11259	-1.6345	-0.169236	-0.262568	-0.574172	0.782529	0.605076
RORA	0.517614	0.599164	0.608503	0.388584	0.286287	0.141372	0.549694	0.655264
DRD4	0.511724	0.827997	-0.24835	0.295576	-0.845043	0.0496123	-0.0940461	1.80342
TGFBR3	-0.360641	-0.986836	0.897081	1.29587	0.430355	1.14324	0.398277	-0.0769539
PLA2G10	-0.734194	-0.734194	-0.734194	-0.734194	-0.734194	0.920448	0.847325	1.9198
HES2	-0.358708	1.16601	0.588672	-0.639428	1.23267	0.903565	-0.098481	-0.208399
ATP1B3	0.435133	0.561172	-1.04205	-0.520403	-1.54888	-1.05537	1.42247	0.00236647
NEDD4	0.755879	1.48129	-0.825011	-1.68698	1.33225	0.511666	-0.50278	-0.289823
PIGB	-1.31958	-0.460233	0.0314237	1.47202	-0.0304958	-0.31735	-1.38926	-0.326991
MAPK6	0.195637	0.802415	1.30464	1.58374	-0.78762	-1.69695	-0.284245	-0.629231
GNB5	-0.114262	0.848804	0.0683702	-0.70118	1.88303	0.927167	0.183151	-0.820019
RAB27A	1.08612	0.523001	-1.02761	-1.4721	1.06554	0.206522	-0.998588	-0.954971
HDHD5	0.536229	0.0731154	0.749407	0.589461	0.383466	0.216202	0.716116	0.446503
UFD1	0.761015	-0.0208189	-1.79364	-1.71939	0.162962	0.386968	0.940167	0.994282
LRP6	-0.361192	0.14501	-0.193227	1.3655	-1.2261	-1.77507	0.390403	-0.35154
GUCY2C	0.0795767	1.47132	-1.01776	-0.612939	-0.733613	0.507794	-1.75381	0.523935
SCT	-0.474287	-0.474287	-0.474287	-0.474287	-0.474287	-0.474287	1.92925	1.86505
PHRF1	0.583496	1.16542	1.04712	0.376332	-0.803211	0.837912	-0.00614829	-0.135804
ELP1	-0.0333938	-0.349783	-1.24832	-1.67018	1.78587	0.523621	-0.0353202	-0.33947
NUCB2	0.704256	0.801795	-0.818812	0.941565	-1.0916	-2.0192	0.319938	-0.177896
PFN2	-0.123507	-0.300758	0.554627	0.40173	1.51569	1.25627	0.116782	-0.531051
PTPN3	-0.337689	-0.356858	0.893869	-0.800909	0.579706	0.946414	1.2692	0.632189
SPTB	-0.0505579	0.276365	0.572524	0.939986	0.964516	0.51951	0.242608	0.120028
DAPP1	-0.598002	-0.598002	0.789197	-0.598002	-0.598002	-0.598002	-0.598002	1.92726
FGF10	0.782927	-0.535721	0.17152	-1.92455	0.902315	-0.223803	1.1336	0.750701
SLC44A1	0.679335	1.58143	-0.235227	-0.5339	-1.01688	-1.62642	1.06478	0.715912
TMEM260	0.434979	-0.360073	1.59458	1.62417	-0.369682	-1.26681	0.194957	-0.60767
SMG6	1.19151	0.927528	0.316257	-0.214017	0.0212836	0.55748	0.619487	6.32e-06
EXOC5	0.809478	1.33775	-1.50832	-1.78443	0.0228283	-0.392199	0.664492	-0.0315751
CLTCL1	0.86444	0.840208	0.967791	0.548904	0.177117	-0.242295	0.2468	0.102169
FGF22	2.09305	-0.544017	0.562336	0.645961	-0.38114	-0.0340278	-1.74284	0.122918
FSTL3	-0.0528473	0.549503	1.46141	1.9052	-0.846517	-0.667758	-0.237239	-0.606403
DGCR2	0.328413	0.82711	0.313833	0.243539	-1.73264	-1.35847	1.42916	0.838062
RNF126	0.243529	-0.179512	0.700109	1.15162	0.125036	0.589567	0.537571	0.368097
MNT	0.792617	-0.0558194	0.894673	0.288945	0.218767	0.600205	0.100759	0.732923
ZXDC	-1.28219	0.731078	0.391186	1.13947	-1.39599	0.365288	1.39291	0.163725
JMJD6	0.252719	0.492218	0.0550864	0.73554	0.0721839	0.695608	0.364696	0.919323
POLB	-0.642602	-0.0646094	-0.0256455	0.0183696	2.05173	1.12745	0.228325	-0.254424
ST6GALNAC1	-0.774457	-0.220611	-1.68624	-0.737101	0.821331	1.86665	0.361982	0.493768
WIPI1	-0.383133	-0.0237705	-1.10473	0.0669753	-0.859728	-1.45734	0.432866	0.34718
GBA2	-0.12536	-1.90341	0.337045	0.70937	0.307825	1.05704	-1.60909	-0.0536601
NDST1	-1.14199	0.0440599	1.16819	2.04232	-1.31582	-0.562408	0.189496	-0.164105
ASNS	0.601614	-0.257489	1.27147	-0.770231	1.83833	0.131388	-0.245677	-0.341459
AP3M2	0.936198	-0.0309246	-0.6342	-1.65701	1.48395	0.0302822	1.16608	0.307775
CNGB1	-0.0918007	1.31976	-0.451651	-1.49849	-0.135164	-1.49849	1.24411	0.825189
ST6GALNAC2	-0.806252	1.40799	-1.19915	-1.05793	-0.72075	-0.44717	0.0998022	0.285222
CHAT	1.9216	-0.607612	-0.607612	1.21444	-0.607612	-0.607612	-0.607612	1.11725
PABPC1	0.119704	0.319373	0.794527	1.00913	0.594575	0.314059	0.278496	0.201445
TESK2	0.202305	0.524144	-0.967898	-0.701108	-0.111702	-0.115248	1.42216	1.75735
CFAP20	-0.203168	-0.498299	-1.29343	-0.982963	0.380679	2.10409	0.365923	-0.805501
CSNK2A2	-0.0154745	0.425846	1.19409	1.19099	-1.64791	-1.31611	0.811841	0.481575
PTPN21	1.16779	0.80309	-0.186798	-1.30475	-1.50503	-0.176121	0.829065	1.29972
EIF2B3	-0.365982	-0.980927	-0.301344	-0.115767	-0.235411	-0.652129	-0.118485	-0.854073
TCOF1	0.490232	0.482023	-1.39675	-2.16496	0.213727	0.061387	0.982188	0.868854
CDC42	0.509799	0.448011	-1.74634	-1.94112	0.895807	0.474375	0.714163	0.330838
OSBPL3	-0.713135	-0.183699	-1.25373	0.35497	0.29006	-0.173759	-1.67103	0.865863
EPHA8	-0.468553	-0.468553	1.54383	-0.468553	-0.468553	-0.468553	2.2046	-0.468553
SLC12A3	-0.684023	0.788166	-1.07677	-1.68877	-0.437122	-0.118057	0.00804921	0.664644
RAD18	0.889233	0.699026	-0.810395	-0.931176	-1.15949	-1.59763	1.06063	0.614902
ATP2B1	0.660201	0.422095	1.56716	0.862703	0.0739747	-0.866099	0.482168	-0.347342
TRPM5	-0.620583	1.45789	1.5257	-0.620583	1.36048	-0.620583	-0.620583	-0.620583
NCK2	0.323839	-0.963485	-0.204128	-0.318281	-1.10325	1.73272	0.555843	-1.48339
MAP4K4	0.315002	0.694804	-0.616134	-0.475798	-1.34346	-1.77734	1.18172	0.48236
MGAT4A	-1.26121	0.859437	-1.87869	0.174529	0.652619	-0.626114	1.3054	0.622401
RPL31	0.132326	-1.99068	0.857866	0.763071	-0.16779	1.08764	1.06211	-0.143032
WDR1	-0.391258	1.75599	-1.3722	-0.127366	-1.20846	-0.0275892	0.941638	0.388359
SNX13	0.197656	0.684069	0.832315	0.861949	-1.25798	-1.75363	1.27106	0.264202
MS4A12	-0.861201	-0.861201	-0.861201	-0.861201	-0.861201	0.118793	0.998807	1.15906
ARHGAP10	-0.913099	1.86478	-1.22039	-0.683209	-1.00064	0.440207	-0.179526	-0.0419718
RPS6KA2	-1.50319	-0.379515	-0.486557	0.0366515	1.56645	1.531	-0.818851	-0.700879
ING3	-0.339115	0.0908005	-1.13777	-1.46992	-0.54942	0.545028	-0.194475	-0.0129385
VASH1	0.545452	0.512952	-0.464117	0.132278	0.1829	-0.306434	1.15679	1.35694
LMCD1	-1.02267	-0.0532574	-1.34806	-0.730577	0.0798909	0.370647	0.617742	2.24874
BUD23	0.392394	-0.382592	-0.894679	-1.22015	0.812178	0.784329	-0.67429	-1.28166
SEL1L	0.617694	1.00079	0.705211	0.654821	0.478728	-0.302051	0.470542	-0.137006
TRIP13	1.08646	0.983561	-0.486041	-1.81417	-0.0016341	-1.31385	1.22734	-0.0595275
ATP6AP1	0.349328	0.733721	1.06789	1.26515	-1.42436	-1.44372	0.598644	0.295065
TCF3	0.276953	0.216772	0.219224	0.478678	-0.253147	0.206692	1.24869	1.0315
TRIB2	0.584164	0.199204	0.63512	0.26573	0.534669	-0.0421742	0.805248	0.66221
DAZAP1	-0.759439	-2.34916	-0.0364921	1.33191	0.208506	0.373877	0.710914	0.651824
MBD3	1.35279	0.564486	0.0903794	0.130163	-1.82408	-0.105141	1.13035	0.562666
HLTF	0.270221	1.02053	-0.723888	-1.7068	1.038	0.396445	1.09726	0.465606
FAM50A	-0.163918	0.174346	1.30059	1.81825	-0.76608	-0.0700315	-0.441771	0.539851
FAM3A	-0.543864	0.495954	1.67572	1.75001	-0.868544	-0.399496	0.107188	-0.654341
CPSF1	0.1702	-1.48206	0.306791	0.203345	-1.37092	-0.138593	-0.432028	2.03115
MYO3B	1.17521	-0.452582	-0.452582	-0.452582	-0.452582	-0.452582	-0.452582	2.44545
CYBRD1	0.495779	0.775476	-1.62982	-1.6003	-0.43389	-0.584978	1.06067	0.806279
CDH19	-0.316228	-0.316228	-0.316228	-0.316228	-0.316228	-0.316228	-0.316228	-0.316228
PDCD2	-1.2007	-1.54965	0.442285	0.263715	0.890326	0.0193278	-0.0422151	-1.16348
SLC6A15	-0.177478	-0.692651	-0.649596	-1.18086	0.289583	-0.577552	2.02567	1.37177
RDH11	-0.212649	-0.561492	0.926768	0.983924	0.901205	0.237005	0.755274	0.22977
PRKACA	0.380143	0.659868	-1.8487	-1.79106	-0.221724	0.417236	0.498857	0.420866
ADGRL1	0.551647	0.270363	-0.451853	-0.365768	0.80169	0.170049	1.23478	0.975122
ACTN1	0.211927	1.14979	-1.76094	-1.77614	0.919903	0.620225	0.169889	0.0108979
ZFYVE26	0.0517097	0.279597	0.729227	0.28518	-2.03046	-1.28154	0.380696	0.11592
RPS6KA6	-0.316228	-0.316228	-0.316228	-0.316228	2.84605	-0.316228	-0.316228	-0.316228
EPN2	-0.326018	-0.313978	1.04471	1.39338	0.73871	0.523948	-0.114675	0.182617
PTPN18	0.148255	0.321945	-0.471415	-1.0034	2.10368	1.25393	-0.335766	-0.329254
LIMS2	0.353903	1.83877	1.06543	0.713346	-0.705189	0.0238684	-0.847324	-0.270461
ASIC4	-0.863183	-0.863183	-0.863183	1.49482	0.269518	1.53572	0.292264	0.723584
SPEG	0.0157227	-0.377155	1.67517	1.53946	-1.31457	-0.837384	-0.622107	0.231975
LNX1	-0.92456	-0.649897	0.990384	0.254322	1.99675	0.470331	-0.108726	-1.12301
ALDH3A2	0.104308	-0.303417	-0.610999	-0.727047	-0.967852	-1.05742	0.247184	-0.108557
TFRC	0.367423	0.492297	0.786059	0.72651	0.48828	0.195853	0.410927	0.261314
SREBF1	-0.911865	-1.06381	0.409437	0.194939	0.730366	1.73518	-0.969901	-1.20674
TRPC5	-0.467401	2.23116	1.50805	-0.467401	-0.467401	-0.467401	-0.467401	-0.467401
AFF4	0.104557	0.558077	0.931734	1.10756	0.76885	0.449613	-0.22313	-0.351392
UBE2D1	-0.270923	0.398687	-1.07088	-0.82054	1.04885	0.706684	-1.28584	-0.971573
PALS1	0.0299585	0.476322	-1.09235	-0.62052	-1.19966	-0.604148	0.314953	-0.434913
RHOBTB1	-1.19581	-0.499915	-0.221223	-1.18984	1.25008	1.049	1.5617	0.0515835
SMC1A	1.5774	1.8495	-0.409402	-0.365648	-0.742147	-0.852255	-0.486201	-1.07056
HSD17B10	-0.742373	-0.540682	-0.725136	-0.489023	-0.401582	0.319958	-0.367464	-0.668592
MARK2	-0.108959	0.0467328	-1.35467	-1.18692	0.896273	1.3283	0.981203	0.935415
HMMR	0.281724	0.929963	-1.1477	-0.8017	-1.10431	-1.15359	0.20661	0.166542
CHFR	-0.487851	0.367678	0.948115	0.796025	0.148437	0.259973	1.0026	0.354515
TRHDE	-1.09065	1.23186	0.872151	0.256555	0.721776	-1.09065	1.16808	-1.09065
P4HA2	0.388723	0.461018	0.914582	0.897399	0.180246	0.00744492	0.503364	0.285726
NFATC3	-0.696623	0.564051	-1.74706	-0.992995	-0.290264	-0.360387	0.624744	0.271588
TRNT1	-0.992278	-1.76727	-0.647793	0.0965121	0.707723	0.33522	0.38231	-0.513147
ACADVL	0.673746	-0.0209523	1.25723	0.994132	0.190997	-0.131975	0.0889801	0.35108
STK10	0.0322819	1.05789	-0.10668	0.952428	-1.65211	-1.6073	0.475336	0.733559
FBXW11	0.136272	0.307514	-1.52713	-1.40431	1.63945	1.24223	-0.0312919	-0.539066
ACAP1	-0.0255988	-0.156795	1.17339	0.5174	0.834235	0.978558	0.0187425	-0.0587706
CRMP1	-0.0266069	0.0755722	-0.666412	-1.71772	1.26794	0.641695	1.47817	0.374121
EVC	0.707536	-0.451964	-0.559083	-1.23282	-0.979379	-0.65698	1.55981	-0.514238
DERL2	0.417117	0.239602	-0.342722	-0.846924	-0.126209	-0.364683	0.594326	-2.06841
SIDT1	-0.71804	2.01419	-0.71804	0.657929	-0.71804	-0.71804	0.620284	-0.71804
NDE1	0.272146	0.342067	-1.27318	-2.11304	1.34245	-0.235419	0.341313	0.1395
IRAG1	0.821051	1.2251	-2.20317	-0.655127	-0.727121	0.511073	0.39228	0.707934
TMEM38A	-0.17533	-1.19683	-0.134837	-0.122587	-0.520332	0.909865	1.73027	1.32227
AP1M1	0.227415	0.725152	-0.120553	-1.98326	-0.200106	1.32987	1.2293	-1.05886
PVR	-0.997237	-0.146093	1.50878	1.41562	0.860665	0.140844	-0.523989	-1.54503
XRCC1	0.59447	1.12447	-1.31698	-1.44172	-1.22083	-0.0572302	0.445725	0.0004286
SCARB1	0.505934	0.68748	1.06309	1.09931	-0.474696	-0.665219	0.543648	0.343095
CYP2W1	1.40806	0.700589	-1.12472	-1.12472	-1.12472	0.732037	0.649982	-1.12472
MCM2	0.843167	1.27429	-0.754218	-1.59207	-0.467701	-0.781108	1.46665	0.550484
MOV10L1	-1.44226	0.467729	1.42451	0.688028	-1.50093	0.028499	0.13357	1.04448
PANX2	1.01215	1.01601	-0.601749	-0.744917	-1.37034	-1.29963	0.950318	1.23574
SELENOO	0.575588	-0.301048	-1.05063	-1.22183	0.513871	0.956345	1.04439	1.28811
TP63	0.498658	0.320632	-0.163491	0.681052	0.997372	1.2042	-0.0636493	-0.0995766
ALPK1	-1.23401	0.535706	-1.38278	0.0935859	1.05064	0.70597	-0.713162	-0.889143
LLGL2	-0.950909	-0.974925	-0.890306	-0.0341856	1.32762	1.68802	-0.930479	-0.204612
PDE8A	0.812268	1.05121	-0.66713	-0.769417	-0.351357	-0.0365344	1.18134	1.2588
CLCN4	-1.11315	0.318007	-1.03672	0.281739	-0.484019	1.0663	-0.629057	-1.05236
NLE1	0.152623	-0.319298	1.13058	0.891855	0.389835	-0.350564	1.07621	0.279127
SDHA	0.374697	0.538529	0.00717428	0.0234516	0.697909	0.565881	0.888828	0.511381
SMARCE1	0.732251	-0.136021	-0.256774	-1.20095	-0.415255	-1.03847	-0.685799	-0.213745
FNDC8	1.23943	0.918323	-0.361913	-1.98287	-0.486099	-0.850699	-0.456184	0.766665
GSDMB	1.16391	-0.336831	-1.48887	0.693245	0.663516	0.917877	-1.47812	0.889715
KDM5A	-0.441176	0.980528	-0.0367056	-0.207421	0.456337	-0.656128	1.75894	0.663912
ADAM11	0.630599	-1.01507	0.385114	0.477099	-0.863048	-2.15987	0.931102	0.717923
PPP2R3A	1.02691	1.13632	0.487602	1.27832	-0.243223	-0.25727	-0.118315	-0.322673
FERMT2	-0.7089	0.981715	-0.5998	0.571065	-1.10038	-0.41078	-0.969278	-0.0390127
ABCB11	0.00615591	0.94577	0.157719	1.65612	-1.3389	1.01351	-0.0288776	-1.35129
DHRS9	-1.23598	0.511488	0.046182	2.35166	-1.23598	-0.340443	-0.028385	-0.0604959
PTGS2	0.236138	-0.0250411	-0.0701486	-0.577018	1.95791	1.17493	0.0911082	-0.205896
IGF2BP2	0.145527	-0.237065	1.04332	1.06802	-0.331743	-0.533219	0.812223	1.04447
MAP3K13	0.0288976	0.399385	0.104342	0.180456	-1.9347	-1.6391	0.767525	0.783727
ST6GAL1	-0.476142	-0.285971	0.0904086	-0.406137	0.813723	0.439374	1.84844	0.615063
TBX21	-0.316228	-0.316228	-0.316228	2.84605	-0.316228	-0.316228	-0.316228	-0.316228
VDAC1P1	1.4954	0.91747	0.845251	0.536649	-1.19968	-1.59629	0.0216737	-0.0527698
FRY	0.227381	1.4472	-1.2394	-0.203057	0.411817	1.40045	-0.407499	0.463077
PICALM	0.336084	0.981333	1.04067	0.819393	0.79523	-0.322208	-0.0609187	-0.368626
NSF	0.684375	0.830231	0.0196318	0.204376	1.3867	0.486018	-0.785875	-2.19491
GLI2	-2.00194	0.240894	0.924448	1.31054	0.0158914	-1.19965	-0.594795	0.413931
CLASP1	0.0325797	0.694322	0.591862	0.676683	0.50384	0.670294	0.204366	0.314462
MRPS34	-0.243121	-0.194472	-1.49077	-0.677959	-0.886564	1.14631	1.08827	-0.829173
NOTCH3	0.6421	0.632985	0.617553	0.246297	0.472272	0.383959	0.539028	0.213379
CLNS1A	0.0633713	-0.764671	1.06983	1.38847	-0.410224	-1.82622	0.97115	0.552967
PPP2R2C	0.0541017	0.66257	1.06413	0.649202	0.151687	0.571472	0.150824	0.305312
TEAD2	0.507911	0.413494	-1.88757	-1.79383	-0.0863319	0.551357	0.395336	0.43634
EED	1.9111	0.945948	-1.02245	-0.824206	0.120546	0.438887	0.56032	-0.357401
CDHR2	-0.214138	0.420801	-2.29034	-0.563436	0.0282134	0.466577	0.0741259	1.62918
SNCB	0.56924	-0.562739	2.30987	1.06006	-0.562739	-0.562739	-0.562739	-0.562739
TSG101	-1.23772	-1.03533	0.333285	0.931037	0.850597	0.832724	-1.2454	-1.00893
NCBP3	-0.539231	-1.03001	-1.2514	-0.817453	1.47028	1.11122	0.0545027	-0.637692
ATP2A3	-1.43658	0.54948	0.0450836	0.616947	1.12305	1.06446	-1.34872	-1.13525
CA12	0.617793	0.566907	0.886707	0.788503	0.0606755	-0.313448	0.593732	0.350584
MGLL	0.496156	1.3973	0.14297	1.17204	0.164763	0.797957	-1.04491	-1.11959
NTN4	0.540481	0.646511	1.27222	1.30931	-0.12274	-0.483412	-0.18289	-0.0593143
BCS1L	0.00855093	-1.55088	0.00317158	-1.18444	0.258214	0.260676	-0.566492	-0.253884
NUAK1	-0.486422	-0.241627	1.49708	1.2559	0.784309	-0.580773	0.578234	-0.263251
DPP8	-0.221571	-0.247874	0.576994	2.01921	-1.20517	-0.602272	0.705786	-0.223196
SLC24A1	-0.0961475	-0.475232	-0.563365	0.447914	2.28875	0.511002	-0.863299	-1.23752
ZNF532	0.405157	0.650654	0.95731	0.73213	0.229287	0.237506	-0.0323198	0.456288
SCARF1	1.32739	-0.802069	-0.0980144	-0.169451	0.190287	-2.34472	0.240717	0.555154
LMAN1	0.415761	0.687815	1.26719	1.45379	-1.23176	-1.69509	-0.0929484	-0.302876
HACD3	-0.883943	0.303297	0.0835464	0.309609	-0.525909	-0.667332	0.122857	-1.54482
IPCEF1	-0.456405	-0.456405	-0.456405	-0.456405	-0.456405	-0.456405	1.24779	2.40345
ZZEF1	0.593361	0.858995	-0.211118	-0.965247	-0.223696	-0.999418	-1.1423	-0.719978
NOX3	-0.316228	-0.316228	-0.316228	-0.316228	2.84605	-0.316228	-0.316228	-0.316228
ENO1	0.588079	0.639566	0.624672	0.553479	0.194999	0.116565	0.660357	0.347818
SLC12A1	-0.619631	-0.619631	-0.619631	1.50935	-0.619631	1.54684	-0.619631	-0.619631
MYDGF	0.172257	-0.021272	1.08763	1.47513	-1.84896	-1.34181	0.617353	-0.0846898
ANO8	1.37023	-0.526411	-0.11652	0.599595	-0.0703658	0.320386	-2.18314	0.87657
TUBE1	-0.207304	-0.62348	1.71395	0.230878	1.53927	0.128256	-0.328959	-0.0867449
ARHGEF10L	-1.5328	0.424127	-0.298435	1.42746	-1.04809	1.04039	-1.16391	-0.102325
TXK	-0.341849	0.527172	-0.242071	-2.34357	-0.403844	0.576376	1.0672	-0.417749
KCNQ2	-0.316228	-0.316228	-0.316228	-0.316228	-0.316228	2.84605	-0.316228	-0.316228
TACR2	-0.119696	-0.65911	-0.572369	-1.43784	1.98978	-0.010977	0.326291	1.01115
ACTR6	-1.16521	-0.188853	-1.34697	-0.281415	0.719848	0.514962	-0.354943	-0.765862
TIPIN	-0.993164	-0.052786	-1.30971	-0.46402	1.4611	0.706675	-1.02113	-0.425093
SRI	-0.323052	-0.436475	-1.23569	-1.73502	0.0010499	0.0788989	0.71538	0.262164
EIF4G3	-0.793264	-0.00472287	0.837208	1.58596	1.14248	0.213321	-0.476876	0.158317
NUP37	0.113523	1.4071	-0.0094391	0.210791	0.241192	-0.80982	-0.0579742	-2.29984
SEMA3A	-0.727588	-0.446321	1.44925	0.834834	1.58316	0.496173	-0.457445	-0.799184
GTSE1	0.760449	0.719637	-1.41559	-2.14498	-0.151555	0.0735023	0.55848	0.275494
SEMA3C	0.0458196	0.727712	1.28583	1.64903	-0.829448	-0.630333	-0.0243946	0.141543
TTC38	-0.725756	-0.350012	-1.13683	-0.518687	-0.0893743	-0.332106	-0.310299	-0.150861
ACAT1	-0.686423	-0.0758891	-1.16511	-0.341839	-0.698092	-0.277665	-0.0992505	0.0376804
GRAMD4	0.400657	-0.0523764	0.506876	0.249525	1.17157	0.623834	0.549184	0.131375
CELSR1	0.279614	1.36566	1.03612	0.641517	0.390103	0.567188	-0.476598	-1.12703
WNT8B	-0.00384083	0.0463752	-0.432434	-1.25186	0.351166	1.36761	-1.30093	0.327144
ZNF638	1.0598	1.01938	-1.09282	0.0662227	-1.01719	-1.18877	0.237233	1.64251
SLC25A40	0.645205	1.18502	-0.573559	-1.52797	-0.562338	-1.09297	0.178767	-0.558092
TIMM21	0.560919	1.2364	-0.127511	0.954493	-1.07405	-0.137089	0.863764	0.537039
ADD2	0.365218	1.02381	-1.10387	-1.81298	1.73367	-0.0184258	-0.0100098	0.0521253
RASAL2	-0.0126532	1.32893	-1.45948	-0.597874	-1.34927	-0.692766	0.185604	0.996393
VPS9D1	0.342861	-1.18497	1.29519	1.0437	-0.00782905	-0.0314654	-1.77501	-0.430909
ZNF37A	0.559658	0.946161	-1.17913	-0.643477	-1.05738	-0.784685	0.950618	1.77344
MARK3	-0.143146	0.129122	0.707103	0.783761	-0.176053	0.925576	0.916455	0.323145
SLC25A3	-1.05688	-0.690644	0.924772	1.37103	0.156409	0.844352	0.943519	-1.42753
FNDC3B	0.0861701	0.654239	0.651135	0.491608	1.39659	0.668089	-0.295093	-0.424752
FOSL2	0.366966	0.68917	0.568428	0.813104	0.229623	0.295619	0.336266	0.431316
CACNG5	-0.970935	0.210279	-0.394247	1.7652	-0.291101	-1.39606	-1.00248	0.293937
CACNG4	0.0804704	1.58868	-1.06226	-0.381466	-1.38767	-0.934531	0.913518	1.17229
FRYL	-0.00174694	0.967767	0.474693	0.0761908	1.20342	0.759068	-0.0781299	-0.0123067
TMEM131	1.19943	1.06566	-0.767057	-1.79419	-0.539665	-0.681465	0.964989	0.876282
FSCN1	0.455539	0.851416	0.669754	1.06637	-0.450959	-0.148027	0.668547	0.176501
ACTB	-0.632384	1.39024	-1.41713	-0.963632	0.625109	0.541905	-0.152553	-1.04434
MOCOS	0.215224	0.0791025	-0.898133	-2.18667	0.746993	0.116458	0.225406	-0.515283
PLD1	-1.3174	0.746766	-0.981382	-0.422407	0.942647	0.407024	-1.20664	-0.520657
WDR62	0.817007	0.106838	-1.35124	-1.66478	-0.603675	-0.418948	0.289353	0.481416
DLG1	0.488514	1.72716	0.495357	1.01346	-0.152676	-0.57167	-0.395643	-0.00842148
RAB7A	-0.625378	-0.243395	1.35034	1.70328	0.589555	-0.112519	0.138902	-0.397785
BCAP29	-0.415412	0.864393	0.684215	0.237048	1.62699	-0.0189292	-0.349526	-2.13477
SEC31B	1.05798	-0.432669	1.18078	0.144634	0.594643	0.0518618	-0.327274	0.896088
SART3	-0.424076	-0.377874	-0.524141	2.24704	-0.880198	0.438588	-0.936689	-0.826718
ARHGAP15	0.625932	-1.12081	1.46555	0.654392	0.571834	-1.12081	0.605824	0.5597
TUBA3D	-0.41614	-0.759232	1.00538	-0.554318	1.81388	0.217893	0.479442	0.370127
EXOSC7	0.388627	-1.53932	1.45664	1.3886	-0.215365	-1.31041	-0.25681	-0.553262
KIFAP3	-0.884106	0.161495	-1.10518	0.646468	1.56038	1.64711	-0.783808	-0.117264
MKRN2	-0.0979805	-0.0405149	1.55173	0.824184	-0.979974	-1.94543	0.380248	-0.662282
MCM6	0.189417	0.520892	-1.05888	-2.15944	1.03943	0.209264	0.615291	-0.610099
REXO2	-0.327468	-0.303018	-0.469372	0.928167	-1.32597	-0.437214	-0.60952	-0.481991
RBM7	0.631337	1.34288	-0.41008	-1.05454	-0.909027	-1.69124	1.1106	-0.0066676
RBMS2	-0.186068	1.2181	-0.418993	-1.45868	0.877388	0.948818	-1.46094	0.0141973
BAZ2A	0.0511125	0.436722	1.60627	1.61289	-0.540863	-0.748175	-0.376132	0.224606
PTPN23	-0.101826	-0.340799	-0.329457	-0.623311	-0.439445	1.80329	-1.39732	-0.676485
MLH1	-0.262932	0.406929	-0.796209	-0.96835	-0.108201	-0.381423	-0.409467	-0.930483
UNG	0.605783	0.387304	-1.32475	-2.19648	0.321531	0.11935	1.23225	0.410484
FMO4	-1.59347	0.164383	0.0497135	-0.292302	1.44756	0.430013	1.11384	0.695197
KLHL20	-0.355863	0.17834	-0.933657	-0.371847	-0.436338	-0.893251	0.278065	-0.82547
RGS11	0.372885	-0.178124	0.699747	0.890604	1.3295	0.902874	-1.57003	-1.32203
SLC46A1	-1.14274	-0.175915	1.22788	0.514037	-1.64447	-0.878876	0.200194	-0.170876
PLXNA2	-0.934347	0.646618	0.82555	1.82512	-1.69357	-0.147526	-0.612306	0.552412
SPAG5	0.483681	0.715721	-1.48797	-1.80833	-0.449544	-0.214166	0.273814	0.32584
ANKRD13A	0.818435	1.04095	-0.798728	-1.01026	-0.773704	-0.408136	1.514	1.15268
TPD52	0.135141	0.924192	0.861232	1.3595	-0.187246	-0.7436	0.343533	0.288048
ACACB	0.269398	0.187717	-1.37251	-1.2288	0.206378	0.810368	-1.15942	-0.242439
TRAF4	-0.649949	-0.867249	-1.26592	-0.561575	-0.605792	1.31978	-0.25684	0.17084
PAG1	0.277169	0.0563804	0.828176	0.553694	0.953585	0.55173	0.344556	0.0603945
GPATCH1	0.778706	0.617692	-0.403697	-0.656152	-1.40809	-1.44729	-0.350742	0.729493
NT5C2	-0.316843	-0.0852763	-0.944626	-0.337397	-0.748881	-0.725735	-0.435384	0.000422188
MCAM	-0.180975	0.490036	-0.125425	0.600678	-1.60684	-1.25819	-0.282951	-0.432353
GPC4	0.299116	0.32388	0.720028	1.96947	-1.19333	-1.19333	0.282018	-0.175519
MBNL3	-0.569635	0.42744	-0.563628	-0.586909	-1.41809	-1.06555	0.446723	0.385276
CAMSAP3	-0.472334	-0.141074	0.545765	1.04923	0.488434	0.870002	0.615687	0.0969288
RAP1GAP	-0.170828	0.506723	0.658568	0.830076	0.444667	0.681116	-0.0838491	0.710901
XAB2	-1.00686	-0.435033	-0.0613051	0.415265	-1.27048	-0.0134815	-0.0503302	-0.833287
ARHGEF1	0.883021	-0.819276	-0.251454	-0.751735	-0.114101	2.11799	-1.38705	0.652114
STXBP2	-0.757152	-0.588415	0.691642	1.45933	0.774348	1.41646	-1.16545	-0.20648
MAP2K7	1.04334	-1.46004	0.169512	0.445733	-0.422879	-0.297244	1.63348	0.839388
NMRK2	-0.316228	2.84605	-0.316228	-0.316228	-0.316228	-0.316228	-0.316228	-0.316228
DGKD	0.280261	1.03056	1.60933	0.885362	-1.1662	-1.62584	-0.0371432	-0.00446233
CTTNBP2	0.431429	-0.65001	-0.63412	-0.154554	-0.219448	0.796285	0.995632	1.84163
RARB	0.712261	-0.00249513	-1.58261	-0.186554	-1.6764	0.445339	1.45842	0.754032
TOP2B	0.354175	0.949733	0.627914	0.302196	-1.52068	-2.05123	0.555141	0.810888
TM9SF3	0.450073	0.745005	1.24521	1.47322	0.476247	-0.458044	-0.714393	-1.32867
NFKB2	1.3017	0.539575	-0.0246378	-0.540915	1.28716	0.25523	0.23988	0.0835072
UBE2T	0.164439	0.386287	-1.69074	-1.57788	0.16526	0.252462	0.0660733	-0.313411
PPP1R12B	1.16656	0.0457515	-1.48562	-1.3944	0.144777	0.548931	0.184244	1.57772
DNAJC10	-0.347197	0.46298	0.744415	0.741613	1.69185	0.389557	-0.0785955	-0.885099
GTF3C1	-1.28968	0.329855	-0.506048	0.54993	-1.11013	1.07252	-1.35666	0.238873
IL4R	0.732048	-0.244713	0.483568	0.0972845	1.28637	-1.31094	0.926752	0.666576
USP33	0.121307	0.577087	-1.43848	-1.05122	-0.0821756	0.237337	-0.715061	-0.644686
PAK3	0.676075	0.754899	-1.54664	-1.58604	0.641383	0.653657	0.283425	-1.14583
CAPN6	-0.760021	1.15696	-1.00041	-1.27301	0.203674	0.279925	1.22675	0.959137
DCX	1.22095	-0.609373	-0.609373	-0.609373	1.89312	-0.609373	-0.609373	1.15155
SNRPA	-0.403925	0.260175	-0.581572	-0.819564	1.52058	1.50396	-0.00734757	0.539623
SPAG6	-0.60212	1.20769	-0.60212	-0.60212	-0.60212	1.99458	-0.60212	-0.60212
EXOSC5	-0.317515	-0.926357	1.91134	0.122398	0.277423	-0.49728	1.43948	-1.24526
DYNC1I2	-0.806972	1.47109	-0.539924	0.120064	0.526964	0.458577	-1.09364	-1.04295
APBB1IP	-0.523126	0.130097	-0.385463	1.63842	-0.380349	0.913842	-1.61641	0.650702
LRCH4	-0.0597168	-0.152667	-1.38113	-0.035175	-0.252992	1.46309	-1.52377	-0.17517
FAM76B	0.938213	0.211958	-0.903404	-2.24832	0.390594	0.696447	0.738538	0.759876
SIRT6	-0.844909	-1.62263	0.555034	1.02555	-1.27991	0.0188629	-0.408122	0.912394
POLD3	1.15389	0.935843	-1.13125	-2.13204	0.505132	-0.397023	0.509163	0.453616
ACTN2	0.973327	-1.03044	-1.03044	1.83486	0.345948	-1.03044	0.373587	0.336081
CAPZB	-0.751219	1.58817	-0.278612	1.08097	0.39195	-0.250093	0.771542	-0.646561
GPR137B	0.176948	0.397728	1.36654	1.06885	-0.204387	-0.609874	0.528827	0.370151
NAALAD2	0.130747	-0.0263614	-0.489435	-0.348929	-1.63577	-1.40016	1.0908	0.554023
JADE1	0.844899	0.683761	-1.42223	-0.460402	1.28268	0.618226	0.441727	0.48951
SLC25A43	-0.707551	0.4582	1.11347	2.0993	0.0255453	-0.255008	-0.223843	-0.714238
UBE2A	0.210665	0.461982	-1.31209	-1.15508	0.446458	0.861174	-0.667746	-1.2168
FGFR1	0.56694	1.1305	0.953864	0.792381	-0.154723	-0.326012	0.14447	0.233631
SMC1B	1.34961	1.07387	-1.17609	-1.30283	1.32666	0.501111	-0.335124	-0.770488
FBLN1	0.977728	0.992222	0.530652	-0.565563	-0.685796	-1.78284	1.53494	-0.0974262
ITGA8	-0.58901	2.14763	1.05083	-0.58901	0.9246	-0.58901	-0.58901	-0.58901
MAP2	-1.23884	0.293511	-0.896347	-0.244687	1.11104	1.26746	-1.17182	-0.873498
PIAS2	0.504037	0.482023	0.497567	0.418724	0.530796	0.358425	0.559355	0.435473
ARAF	-0.517477	-1.03112	-0.434533	0.442093	-0.0744837	-0.974025	0.192973	-0.479602
MCCC1	0.0721987	-0.0452402	-0.328596	-0.135929	-1.31307	-1.90704	0.955328	0.796088
LAMP3	1.37322	-0.230026	0.0770635	-1.08582	1.48922	-1.14169	1.01416	-0.20584
FAP	0.258404	0.148732	1.57819	1.08433	-0.90062	-1.45101	0.160067	-1.39337
NEBL	0.838488	0.730678	1.1612	0.707629	-0.133644	-0.861441	0.729881	-0.14054
ACER3	0.392132	-0.175364	-0.717099	-1.73839	-0.826737	-0.599731	0.678033	0.264937
UBE2K	-0.0243028	0.229077	1.20742	1.41147	-1.18444	-1.20359	-0.678297	-1.11727
PIK3C3	0.0919914	0.407434	0.988741	1.38728	0.304881	0.0309147	0.173522	0.017571
N4BP2	0.870917	1.15249	-1.5902	-1.86531	0.0663384	0.200253	-0.00931435	-0.125043
TIGAR	-1.49363	0.102248	0.1602	1.14841	-0.607967	1.03972	-0.893092	-0.733314
TULP3	0.925584	0.725609	-1.52484	-2.0103	0.170214	0.453027	0.852247	0.445536
SYNJ2	-0.0532298	1.22795	-0.33666	1.51826	-1.53899	-0.395336	-0.377912	1.14038
ADCY2	-0.762209	1.4063	-0.762209	-0.762209	0.70303	-0.762209	-0.762209	1.2904
PPP2R5C	-0.900143	0.594134	-0.820052	-1.26959	1.20686	0.652332	-0.389159	-1.09205
PMS2P1	-0.728875	-1.68982	0.901357	-0.262262	0.711223	0.920848	-0.662125	-1.05687
GNB1	-0.473068	-0.00367703	1.18143	1.11347	0.909218	0.427377	0.330818	-0.37061
HOXA9	-0.0634385	-1.52498	0.432703	-0.153315	0.0916351	-0.606231	-1.44447	1.00611
EDN1	0.271281	0.846444	0.376001	1.05323	-0.416949	0.794082	-0.112678	0.436809
MLLT10	-0.210371	0.395749	-0.781887	-0.386651	0.796627	0.170345	0.97488	1.68342
ZCWPW1	0.0110537	0.281463	-1.73395	-1.50586	0.395994	1.71644	-0.241595	0.105508
ADCYAP1R1	0.308886	1.01477	0.389934	1.53059	0.258529	-1.31707	0.290169	-1.31707
ITM2A	-0.317661	0.715181	-0.0194373	-0.220133	-1.56752	0.835284	2.02994	-0.544801
NRDC	-0.243279	0.352384	-0.83056	-0.60655	-0.498902	-0.583428	-0.70186	-0.457129
VDAC3	0.281512	0.307536	0.609603	-0.215432	1.03665	1.52125	0.043478	-0.624373
PCM1	0.479228	1.1096	-1.52707	-1.96506	0.864621	0.0508385	0.380829	-0.211542
TNRC6C	-0.428946	-0.992186	-0.445781	-0.581688	-0.565076	-0.342362	0.0149803	-0.323559
CBFA2T2	0.464989	0.969342	-1.21928	-2.24545	-0.0860098	0.160466	0.583507	0.000197308
BRINP1	-0.316228	-0.316228	-0.316228	-0.316228	2.84605	-0.316228	-0.316228	-0.316228
ITCH	-0.760533	0.69526	-1.67183	-0.0682399	-1.21555	-0.451517	0.890277	0.537461
PKD2L2	0.742343	1.4424	0.650925	-1.24085	0.884755	0.201967	-0.833663	-0.508076
TP53INP2	0.684478	0.744339	0.774678	0.928568	-1.68067	-1.73362	0.372359	0.571588
SDF4	0.736061	1.16177	0.404423	0.537853	-1.70698	-1.23198	0.964664	0.50785
MYH7B	-0.981314	-0.343594	0.805854	-0.345585	0.108518	0.712434	-1.66287	1.71538
TP73	0.442753	1.60128	-0.0896866	-2.33738	0.136424	0.38632	0.129175	0.305979
TOLLIP	-0.811113	1.20527	-0.0152366	1.18066	-1.05672	-1.1036	1.50774	0.286896
UBE2D4	-0.396389	-1.5992	1.17707	1.43426	0.529625	0.924066	-0.299488	0.0115617
CLUL1	0.707397	-0.415296	-0.362615	1.17387	-0.490969	0.286756	-0.460064	0.125977
RUNX1T1	-0.620886	1.50151	-0.620886	-0.620886	1.40204	-0.620886	1.44266	-0.620886
THOC1	1.07405	1.03359	-0.755429	-0.897224	-1.02254	-1.50044	-0.131539	0.171518
FKBP7	-0.469029	0.396788	-1.06134	-0.302965	-1.03382	-0.647402	-0.159179	-0.1486
OSBPL6	-0.0773294	1.36628	-1.18007	-1.93418	1.22708	-0.349859	0.017809	0.534761
SLC1A3	0.280159	-0.0831767	0.192241	0.728935	-1.16397	-0.774477	1.41225	1.49166
XRCC5	0.13859	0.929758	-0.612128	-0.558244	-0.713096	-1.25028	0.381085	-1.12515
LXN	-0.744774	0.416193	-1.17248	0.13373	-0.459142	0.0659654	-0.869043	-0.647562
SP140	1.24432	1.27796	-0.77278	-0.77278	-0.77278	-0.77278	-0.77278	-0.77278
MKNK1	0.146642	0.000151629	-1.72185	-1.34778	-0.144089	0.659554	-0.565588	0.479843
TNS1	-0.191692	2.12619	-0.663833	0.473785	-1.52203	-0.224998	-0.577097	0.802474
REXO1	-0.930592	-1.14456	-0.162359	0.318562	1.23379	2.00657	-0.19612	0.12003
SAR1A	-0.0635515	0.755355	-0.956103	-0.170014	-1.59379	-1.19105	1.5674	0.756295
CDC14A	-1.29063	-1.47951	-0.0228672	1.2781	0.972794	1.46262	-0.281598	-0.415179
RAPGEF3	-1.1527	-1.0485	0.719041	0.885496	0.28252	-0.282306	-1.08882	-0.502555
CEACAM1	-0.304223	-1.31308	1.03009	0.722072	1.05452	0.484611	0.895752	0.0564283
SENP1	-0.503933	0.581823	-1.19861	-0.662774	1.57369	-0.280457	-0.361345	-1.16322
DUSP13	1.00062	-0.746638	-0.746638	-0.746638	-0.746638	1.80212	-0.746638	-0.746638
CIC	0.700121	0.516265	0.372433	0.708745	-0.804589	-0.0983582	0.778039	1.0583
LIPE	-0.584128	-1.58668	-0.798006	-0.0330312	-0.86909	1.43741	-0.29545	0.867577
FDFT1	-1.10626	-0.864887	-0.14876	1.93026	-0.954264	0.358835	-0.396492	-0.513626
PAFAH1B3	0.715901	-0.0515411	1.03255	-1.50904	-1.05294	-0.356767	1.66068	-0.432944
OPHN1	-1.05154	1.70713	0.543338	1.28018	-0.829131	-0.997979	-0.970288	0.613752
AFM	-0.316228	-0.316228	-0.316228	-0.316228	-0.316228	2.84605	-0.316228	-0.316228
KIF22	0.49042	0.391004	-1.35744	-1.66061	-0.564024	-0.173323	0.258602	-0.062916
CARMIL1	-0.632948	0.661008	0.333312	0.822615	-0.427406	0.231384	0.983123	1.0696
PGM1	0.655398	0.876376	0.409741	0.484598	-0.314096	-0.234203	0.897588	0.678947
DDX1	-0.33289	0.756145	0.350622	1.48617	-1.68592	-1.60675	0.41586	-0.00193806
DNM2	0.560795	0.730611	0.125846	0.463861	-0.742439	-0.114512	1.06318	1.08816
EPB41L2	0.99037	1.81532	0.488155	-0.0170216	0.562098	-1.48373	-0.141168	-0.909827
RIMS1	0.212133	-0.0427055	-1.28066	-0.291387	-0.931271	-0.796264	0.195579	-0.278579
MOXD1	0.031387	-0.0191515	0.442041	0.871227	0.34045	0.435827	1.0811	0.39796
STX7	-0.373455	0.45548	-0.718666	-0.110578	0.804931	1.91588	0.112868	0.303226
RABL2B	0.427742	-0.733316	1.74839	0.772782	-1.48922	-0.95918	-0.948336	0.539346
KEAP1	0.0754693	-0.542461	-0.525074	-1.08041	-0.372831	0.808428	0.292453	-1.38214
DDX43	-0.584923	2.17789	1.0706	-0.584923	-0.584923	-0.584923	-0.584923	-0.584923
PTPRH	0.276297	-0.247928	0.882294	0.81349	0.551426	0.509526	0.536012	0.251717
SLC35C2	-0.192114	-1.615	1.27062	0.60685	0.25168	-0.139129	-0.0990379	-0.935094
CRYBG3	0.277609	0.458978	0.878846	0.992773	-0.044993	-0.698897	0.389933	1.00316
EPHA6	-0.171883	-0.314047	-0.988045	0.219468	-0.330096	0.799525	0.667319	2.04362
SCTR	-0.454629	-0.454629	-0.454629	-0.454629	-0.454629	-0.454629	-0.454629	-0.454629
RFX3	0.501895	0.945694	1.08549	0.696445	-0.244788	-0.566576	-1.17867	1.10413
RIF1	1.17123	1.55666	-0.481162	-1.29154	1.10906	0.0144977	-0.103859	-0.00408936
RAB21	0.435676	0.589606	0.641278	0.608917	-1.86818	-1.89438	0.543925	0.29459
SLC4A4	1.34039	2.01319	-1.20111	-0.349497	-0.121428	-0.552075	-0.741107	-0.402406
SMARCA2	0.796994	0.450201	-1.53394	-1.942	0.538353	-0.424528	0.660583	-0.0482222
SESN1	0.250309	0.521606	1.28996	1.6662	-0.709061	-0.664039	0.0672284	0.130015
MID2	0.00247032	0.799148	-0.744433	-0.000262602	-1.0087	-1.90975	0.913957	1.35052
DNAAF6	2.84605	-0.316228	-0.316228	-0.316228	-0.316228	-0.316228	-0.316228	-0.316228
COL5A3	-1.33149	-0.372022	0.0710627	1.01768	1.44339	0.703372	0.424229	0.46833
SRCAP	0.573968	-0.294772	-0.0509259	-1.8693	0.190964	-0.952283	1.24901	1.27479
PUM3	-0.309332	-0.524833	-0.482545	-1.33158	0.750153	-0.238074	-0.390223	-0.73274
CPB2	-1.13557	-1.13557	-1.13557	-1.13557	0.4569	0.563987	0.488878	1.09527
CHRNA3	0.0779915	1.14674	-0.0482965	-1.03363	0.82296	0.148464	1.06259	-0.843207
KCNN2	-0.595816	-0.595816	2.08149	-0.595816	-0.595816	-0.595816	-0.595816	-0.595816
CNOT4	-0.356858	0.641706	-2.20366	-0.612935	-0.727514	0.820232	0.278601	1.16674
PSEN1	0.131715	0.201602	1.32517	1.86341	-0.707431	-0.976519	0.23364	0.0274945
CPOX	0.500181	0.651828	0.070622	0.0956061	1.15067	1.09557	0.0506927	-0.231401
CLDND1	0.0141808	0.282005	-1.18276	-1.3668	1.8519	1.38871	-0.243206	-0.393918
MOK	-0.372034	-0.371743	0.811197	1.39459	-0.884713	-0.836057	-1.62447	-0.110164
HSP90AA1	-0.0209061	0.148965	-1.41838	-1.27227	-0.0458401	-0.188639	-0.0118516	-0.35264
RBL1	0.0749764	0.646952	-0.985111	-2.15392	0.908621	0.583345	0.0895393	-0.716604
DLGAP4	-0.24482	0.0760333	0.771328	1.16298	1.04015	1.27985	-1.02342	-0.819247
IGSF9B	-0.316228	-0.316228	-0.316228	2.84605	-0.316228	-0.316228	-0.316228	-0.316228
CROCCP3	-0.0997373	0.0979619	0.48927	-0.404264	1.26115	0.47729	-1.61551	1.53671
NDC80	0.523657	0.487119	-1.37486	-1.94784	-0.0778809	-0.13894	0.277386	-0.0673903
AP4E1	0.432514	1.02296	0.614073	1.28411	0.373285	0.500217	-0.585309	-0.632473
RSBN1	0.708932	0.865496	0.145777	0.158575	0.0162416	0.5008	0.467656	0.777194
MAGI3	0.209497	0.325331	-0.416094	-0.551294	-1.03647	-1.93108	0.447908	0.445852
CXCL2	0.416722	-0.947556	1.51429	-0.401364	0.085194	-0.991642	-0.0665507	-1.54796
AFP	-0.103757	-0.423358	1.44914	-0.863643	-1.5175	-0.797634	0.195427	0.680263
COL4A4	0.345238	1.09633	0.800617	0.851065	-1.44598	-1.43572	0.748951	0.595812
TCF7	-0.823217	1.13158	-0.291689	1.46702	-2.01963	-0.589527	0.175973	0.16371
OSTM1	0.0607502	0.736159	0.182231	0.95311	-0.546984	-1.01217	-1.05201	-1.58157
CDH7	-0.656878	0.874162	-1.85184	-1.14526	0.697719	-0.0101527	0.681882	-0.471991
IMPG2	0.280065	-1.0352	-1.0352	-1.0352	0.763084	0.325037	0.264924	-1.0352
PCNP	0.0972789	1.15835	-2.01029	-1.36298	0.649975	0.136217	0.456803	0.00899642
EXD2	-0.772586	0.330652	0.937025	1.18679	0.843034	0.540805	-0.0114266	-1.05627
ARG2	-0.246561	-1.12459	-0.0191176	-0.534233	2.10639	0.0751311	0.986713	0.531677
MEF2C	-1.16563	-0.766142	-1.44509	0.0131214	-0.72707	0.239772	1.13535	1.48761
PTPRC	-0.576713	1.17908	-0.505899	-0.976019	1.44005	-0.200953	1.5057	-0.0701169
CACNA1S	-0.316228	-0.316228	-0.316228	2.84605	-0.316228	-0.316228	-0.316228	-0.316228
PKP1	0.803772	0.0941195	0.944906	0.309674	0.734756	0.0354115	0.298195	0.388981
UBA5	0.382735	0.220019	1.35386	0.561326	1.2131	0.57767	-1.12918	-0.716647
STK17B	0.313608	-0.320498	-1.86905	-1.37785	0.385048	-0.0185127	0.0344082	0.358733
CDC14B	0.124129	-0.24218	-0.548343	-1.03347	1.42038	0.261515	1.9597	-0.156107
ZNF510	0.0778851	0.0706108	-1.80736	-1.50573	0.433817	-0.152666	1.00727	1.45439
LRP2	0.694912	-0.148554	0.611515	0.727837	-1.37544	-1.37544	0.977557	0.916602
ZNF506	1.00371	0.219011	0.272	-1.11073	-0.353595	-1.794	1.07215	1.31028
JMJD4	-0.612335	-0.0705076	0.445854	0.5315	-0.773769	0.614177	-0.213026	-2.15193
DUSP12	-1.131	-1.17093	0.475229	1.02007	0.279767	0.551885	-0.983322	-1.1795
AACS	-0.578826	0.646933	0.0422221	0.323193	0.383355	1.88182	0.526984	-0.555399
DELE1	1.22707	0.554459	0.176061	-0.570398	0.391564	0.188044	0.987863	-0.00591584
CADPS2	-0.342028	0.192459	-1.46032	-1.69759	-0.372671	0.176576	0.920641	1.47456
PCDHB4	0.321957	1.20464	-1.00662	-0.553208	1.26788	0.497331	-1.90618	0.520782
PCDHA6	0.700266	0.730891	0.791783	-1.14542	0.64337	1.18588	-1.14542	-1.14542
PCDHGA2	-0.300582	1.20562	-1.5049	-0.280959	0.141694	-1.5049	0.859028	-0.346246
IFT25	1.5069	-0.0297999	0.590723	-0.913167	-1.4203	-1.11579	0.0284273	-0.399787
PHLPP1	0.899385	0.92902	-0.0451219	-0.119592	-0.0218117	0.0825733	0.723572	0.967959
ATP8B1	-0.265389	0.625995	0.82808	0.866089	-0.613567	-2.33231	-0.276416	1.02936
IL12RB2	0.778125	0.268526	-0.761538	-0.852089	0.895189	-0.803773	-0.158827	0.616291
SMARCD3	0.786309	-0.422596	1.50952	0.878514	0.255818	-0.0544563	-0.160757	0.333926
WDR70	0.121327	0.164414	-1.47575	-1.40754	-0.0626259	0.280684	0.0720268	-0.629939
FYB1	-2.38336	-0.422075	-0.358086	0.382219	0.839582	0.430675	0.306921	-0.527392
MPP4	0.558529	2.36303	0.327196	-0.322668	-0.774048	-0.255057	-1.00899	0.3829
STRADB	0.739689	0.599127	-1.16845	-1.80179	0.369059	-1.2392	0.527337	0.422523
BZW1	0.918807	0.981723	0.799411	0.590485	-0.0326263	-0.441612	0.586403	-0.0562934
PGR	-0.462336	-0.462336	-0.462336	-0.462336	-0.462336	2.32359	-0.462336	1.37509
C1QTNF3	0.149478	0.410042	-1.24512	-1.77083	-0.13576	1.07639	0.411849	1.59594
ME2	-0.54074	0.197478	-1.17384	-1.16382	-0.0405429	-0.705163	0.184335	0.00416656
C5orf22	-0.561712	-0.54399	0.994556	1.34618	0.946273	-0.463498	-0.950322	-1.71653
CCNT2	-0.0378313	-0.439823	1.7498	1.16375	1.18792	-0.3456	-1.16268	-0.758437
FAM135A	-1.39162	0.101925	-0.85341	-0.909024	-0.0622495	-0.41908	-0.307905	0.829573
COL19A1	-0.774192	1.18945	-0.774192	-0.774192	1.09742	1.22328	1.135	-0.774192
EPB41L3	-0.162116	0.886275	0.484412	-0.57363	0.113851	0.240005	-1.40166	-1.5423
COBLL1	0.416591	0.153189	-1.49341	-1.99883	0.233368	0.0737332	0.523827	-0.00896515
DLG3	-0.0378138	0.202969	-1.20234	-1.73642	1.0121	1.3335	0.663975	0.828413
KCNK2	0.657503	0.209536	0.52918	-0.504903	0.360916	-0.722388	1.62649	0.576928
SERTAD4	1.35225	0.216533	-1.44273	-0.467874	-0.397409	-0.872913	1.0011	1.56141
TRAF5	0.735514	0.37315	1.55045	0.843552	-0.0291045	-0.355595	-0.509609	0.41348
MRPL22	-0.472535	-0.402986	-1.5793	-1.17064	-0.00610996	0.739457	-0.176532	0.20666
GEMIN5	-0.20879	-0.0208878	-0.872882	-1.17675	-0.381667	-0.733581	0.314961	-0.354151
OPRK1	1.5168	0.209376	-1.671	0.980487	0.121252	0.241773	0.157242	0.108404
NFE2L1	0.706356	0.667138	0.339468	-0.0237406	0.6829	-0.0903883	0.957679	0.343324
SEMA5B	0.378647	0.939548	0.520287	0.220676	-0.321616	0.252807	1.08344	0.427738
GSK3B	0.77377	0.980588	-1.57101	-1.29832	0.302853	0.371401	1.07003	0.860679
ITGB5	0.743077	0.737407	0.432233	-0.525298	-0.638427	-2.18028	0.782446	-0.792582
ERC1	0.473857	2.18468	-0.687077	-1.03562	-0.596724	-0.681163	0.582551	0.840105
XPO1	0.549128	0.740263	-1.0532	-1.64433	-0.609514	-1.16401	1.03721	0.676404
LINC01587	0.88578	0.929546	-0.664529	-0.443099	0.804231	1.08488	0.233632	0.178759
RNF13	-1.73259	-0.280033	0.0572279	-0.100625	-0.00550271	0.180902	-1.12851	-0.0100173
TRPM3	-0.669003	0.595818	-0.826338	-0.50939	0.672048	1.67458	0.255653	-1.72684
PALB2	1.44135	0.651871	-1.28789	-0.864983	-0.0432221	-1.44416	1.39469	-0.0420296
DOP1A	1.46378	0.668185	-0.39526	-0.228225	-1.09717	-1.15618	1.32674	0.580796
LYRM2	0.490759	0.602656	-0.680621	-0.515771	-1.27369	-1.68758	0.426868	0.241271
BCKDHB	0.248694	0.765349	0.392924	-0.0304043	-1.7581	-1.36825	1.20728	1.22097
KAT6A	-0.273766	1.46625	0.364666	-0.357337	-1.01524	-1.36343	0.476095	1.52372
TUT7	0.203115	0.201948	-1.92151	-0.198337	-0.659919	-0.937452	0.643982	1.68119
ULK2	0.45384	0.264758	-0.931794	-1.72697	1.38205	0.147817	0.191252	-1.30463
TNPO1	0.0408888	0.282621	0.790674	0.924006	-1.81744	-1.85285	0.286104	0.42902
PLOD1	0.859486	0.938399	-0.585487	-0.779874	0.544196	0.268905	0.97861	0.773253
P2RX5	-0.516712	-0.385059	1.3664	1.26178	0.0855191	0.0685603	-1.2625	-1.49532
ITGAE	-0.313993	-1.3071	0.0512563	0.0250319	-1.32316	-0.10311	-0.0639838	-0.226935
DIS3	0.607548	0.825578	0.372675	1.40581	-0.566446	-1.29261	-0.207598	0.825666
PIBF1	0.327684	0.969926	0.595418	0.790047	-1.03167	-2.28743	0.154201	-0.38326
TDRD3	0.138989	0.0545134	-2.19136	-1.35837	0.750564	0.993282	0.519784	0.090438
NUFIP1	-0.279459	0.28002	-1.05178	-1.79984	0.895618	0.376389	-0.202359	-0.663469
PDS5B	1.13043	1.02507	-0.786625	-0.756786	-0.814409	-0.628621	0.510973	1.69567
OXCT1	0.409765	0.833726	0.19289	-0.0131874	0.457761	-0.00420408	-1.49769	-2.04196
RRAGB	-0.1698	-0.326589	0.137621	0.0700696	-0.0704827	1.53294	-0.362865	-0.639047
EPYC	1.35876	1.39356	-0.748647	-0.748647	-0.748647	-0.748647	0.459978	1.27958
CYLD	1.01972	1.75005	-0.588981	-0.626638	-1.17432	-1.0921	1.12029	0.280422
SLC27A5	-0.652685	-1.86697	0.943485	-0.0484894	0.671219	0.411681	1.70841	-0.213695
ZNF324	1.09396	0.139175	0.461161	0.416458	-0.746845	-0.0372322	0.794419	1.03604
ZNF671	1.42038	0.267954	-0.496482	-1.37297	-0.0407615	1.91849	-0.00284363	-0.258447
ZNF416	0.110064	0.218992	0.813816	-0.825153	-1.12293	-1.1086	1.8873	0.318517
ZNF586	-1.32147	-0.00491073	0.967067	1.24398	0.494772	1.26707	-1.3537	0.164083
ZNF446	-0.673536	-0.0175794	2.54778	0.505362	-0.47436	-0.474567	-0.160279	-0.0152064
ZNF264	-0.321752	0.528587	1.22409	0.979112	0.328025	0.794626	-0.710809	-0.0946297
RPS5	0.0587047	0.0415628	0.744782	1.00074	-0.292851	0.0652474	1.32489	0.34088
FAT1	0.400372	0.146081	0.378647	-0.131265	0.633466	0.389054	0.747953	1.0079
YTHDC1	0.187121	2.21275	0.322519	-1.23619	0.543393	-0.360488	-1.00116	-0.0403745
CHMP2B	-0.257869	1.62235	-0.158317	1.54768	-0.157887	0.379669	-0.899581	-1.33161
SMAP2	0.150978	0.104151	0.813447	0.561634	0.801338	0.202045	0.692123	0.328475
PPIE	-0.698874	-0.355261	-1.41037	-0.89069	0.8558	1.10939	-0.435983	-0.598632
ZMPSTE24	-0.370309	0.0183589	-0.0663566	0.582561	-1.21441	-0.723469	-0.702343	-0.784416
STARD7	-0.416051	-0.328617	0.0843902	-0.245583	-1.36773	-1.22562	0.964094	-0.36402
NOA1	0.911568	0.760777	0.589188	-0.00879886	-0.0458215	-0.160114	1.22838	0.0327005
REST	0.578471	1.13172	-1.26127	-1.34855	1.49254	0.922089	0.0651608	-0.689366
HAL	-0.335728	-2.27416	-0.831604	0.132343	0.370584	0.870618	-0.357936	0.927892
SSH1	0.206719	0.190934	0.631665	0.467368	0.858873	0.182701	0.598628	0.539777
GSTP1	-0.284121	-0.296696	0.820306	2.29733	-0.911872	0.362217	0.152157	-1.19201
APLP2	0.733934	1.21641	0.120687	-0.0596609	-0.896615	-1.85376	1.35222	0.511676
FAM234B	-0.177841	-0.0598482	1.4338	1.29804	0.601448	0.254027	-0.231207	-0.0393778
SLCO1A2	0.590995	0.0101358	-0.0388398	0.728901	-0.487208	1.62211	0.645703	-0.0087075
WBP11	0.465458	0.537719	-1.75981	-1.94376	0.811255	0.360847	0.502669	-0.0375059
EIF3I	-0.805504	-0.462276	0.925944	1.3256	1.01367	0.157834	-0.490426	-2.02541
NKAIN1	-0.319257	0.146073	1.53076	0.890388	0.593104	-1.35212	0.579549	0.342362
COL16A1	-0.474236	-0.718532	0.687908	1.11277	0.724583	1.68422	-1.12972	0.0615726
TXLNA	1.42587	0.626375	-1.60136	-1.07939	0.971255	0.918229	-0.140751	0.264325
APOB	-0.462721	-0.462721	-0.462721	-0.462721	1.38422	2.31755	-0.462721	-0.462721
NCOA1	0.565227	1.16734	-0.749036	-1.93815	-0.670528	-0.728317	0.882598	0.735217
AGBL5	0.289875	0.987481	0.721658	1.29041	-0.626094	-1.44756	0.852233	0.0881449
EFR3B	0.70357	-0.155338	-1.73392	-1.73392	1.05007	0.227457	0.141614	1.03063
KIF3C	0.277646	0.913728	-0.12668	1.54028	-1.82567	0.227539	0.514938	0.132563
RAB10	0.23959	0.938893	0.503092	0.188402	-1.59507	-1.99185	0.946752	0.509033
GCKR	0.634788	-1.37734	1.20226	0.667408	-1.37734	0.703234	-1.37734	0.558845
HADHA	0.198836	0.567788	0.731046	0.851062	-1.76256	-1.88106	0.579044	0.620935
MAPRE3	-0.621342	-0.515478	0.107927	0.372844	1.13992	1.90182	-0.712965	0.443646
CAD	-0.913337	-1.01143	-0.668411	-0.856702	-0.154899	-0.172466	-0.183396	0.771944
CD59	0.825994	1.16242	-0.445213	-0.221905	-1.55418	-1.44147	1.32126	0.634024
CD82	-0.232123	0.826348	-0.290143	0.630366	-1.54909	-0.855643	-0.809795	-0.451849
BCORL1	0.679468	0.502088	-1.24048	-0.65513	0.453773	0.869875	0.861298	1.11186
ATRX	0.801279	0.639351	-1.35306	-1.40368	0.241448	-0.0912762	0.872625	1.56811
AK6	0.576416	-0.132098	-1.48205	-1.95477	0.0619317	-0.133393	0.688987	0.378746
MYNN	-1.70074	-0.509152	-0.367955	0.828908	1.27978	1.49499	-0.242421	0.343823
MECOM	-0.0314249	-0.208671	-1.7973	-1.45962	0.347777	-0.208652	1.26842	0.976962
SCAMP1	-0.133798	0.283302	1.25696	1.64708	-0.420359	-0.642691	0.671592	-0.0167605
PREP	0.000661921	0.553667	0.928615	1.17256	0.207318	-0.118362	0.54501	0.180231
HACE1	0.0645642	0.964044	1.53419	-0.427201	0.785752	-0.214208	0.540654	-0.433729
SEH1L	-0.417627	0.150566	-0.368881	0.308032	-1.03363	-1.79828	0.66027	-0.00573053
WDR47	-0.601645	1.28155	-1.03329	0.273327	0.341643	0.620378	-0.255171	1.18897
WDFY1	-0.153526	0.184256	1.63811	1.00338	0.505328	-0.520952	0.567874	-0.291017
OVGP1	0.268686	0.41062	-0.488744	-2.47372	-0.363362	0.819849	0.427528	1.17157
SLC25A24	-0.357214	1.53359	-0.181016	0.965156	-0.64071	-0.950688	-0.818367	-1.16783
MAP3K4	-1.30461	0.0196555	-0.795355	-0.201291	-1.32263	-0.402187	0.458925	1.06504
PILRA	-0.56912	-1.00328	-1.84294	-0.0564675	-0.699362	1.14451	0.389291	0.901719
IGSF9	-0.513094	-0.941181	0.574544	0.871211	-0.735645	-0.275138	0.929973	1.87663
ABCB1	0.409582	0.295146	-1.77422	-0.377114	-0.317811	-1.017	1.5122	1.41338
ZNF213	-1.09028	-0.989488	0.05782	-0.92853	0.899917	0.891704	-0.431389	-0.578477
AKR1B1	-0.719384	0.686351	-1.27909	-0.316425	-0.0999231	1.65225	-0.766656	-0.356145
CPNE3	-0.412016	0.0978844	-0.931609	-0.517651	-0.0883847	0.138643	-0.733848	-1.03154
RRN3	0.295975	0.583072	-1.25046	-1.53129	-0.32585	-0.811042	0.437994	-0.116534
CTTN	-0.438929	-0.779895	0.411679	0.244975	1.5995	1.3935	-0.00321301	0.1918
WNT11	1.05937	1.46828	-1.85938	-0.789076	-0.227634	-0.409259	0.865685	0.179316
MTIF2	-0.10621	0.173082	-0.0676543	-0.631693	0.285231	-0.994623	-0.509753	-1.33667
DDHD2	-0.032885	-0.0826087	1.05342	0.938297	1.11317	0.545329	-0.0693653	-0.171217
TTC39A	-0.575178	-0.187172	0.552621	1.0949	1.32566	1.39119	-1.21718	-0.875914
EPS15	-1.64944	1.35339	-0.451101	-1.32597	0.0337001	-0.29478	-0.125742	0.577812
ORC1	1.31144	1.01144	-1.26404	-1.74444	0.00948796	-0.45627	1.13433	0.282064
MGST2	-0.749725	-0.266169	-0.181842	-0.139132	-0.177958	-0.125945	-0.963236	-0.962705
CHERP	1.88119	0.402684	0.704187	0.199254	-1.11266	-0.193086	0.723489	-0.195525
ATG16L1	-0.0369908	-0.0826899	0.881737	2.31894	-0.773934	-1.10446	-0.789125	-0.467703
USP40	-0.753692	0.12084	-0.486958	-1.02902	-0.297907	-0.523733	-0.206282	-0.37573
POMGNT1	-0.812883	-0.436414	0.999956	0.582374	0.644183	-0.322644	-1.01261	-1.7349
RAD54L	1.32052	0.625474	-1.01727	-1.63177	-0.108423	-1.01646	0.869606	1.13184
MAST2	-0.177946	0.855709	0.154094	0.657382	-0.336012	-0.722334	-1.64022	-1.20296
DNAJA1	0.0956136	-0.146404	-1.71232	-1.15573	-0.462285	0.119639	0.460644	-0.076762
B4GALT1	0.303223	0.861166	-1.16073	-1.84243	1.57615	0.571116	0.3804	-0.674363
CHMP5	-0.737401	-0.188744	0.419474	0.484925	1.63801	1.49966	-0.53414	-1.24618
NFX1	-0.149108	0.77823	0.298717	0.755094	-1.68482	-1.78136	-0.307612	0.923118
AQP6	1.0735	0.796885	-0.160187	0.191609	1.08705	0.476981	-0.629665	0.37348
DIMT1	-0.624871	-0.013728	-0.277545	0.194614	-1.22225	-1.21359	0.153128	-0.287521
IPO11	-0.0592733	-0.430861	-1.53415	-1.43324	0.456109	-0.311048	0.393934	0.117274
FOLH1	-0.292858	0.312993	-0.456154	1.20617	-0.625449	1.02843	-1.90399	-0.849005
EIF2AK1	-0.912743	1.04098	-0.247621	0.655817	-1.29678	-1.65317	0.835658	0.370764
NME8	1.62023	-0.711215	0.521609	-0.711215	0.426706	1.69875	-0.711215	-0.711215
EPDR1	-1.3109	-0.258073	0.521247	0.791578	0.343121	0.0433246	-1.22751	-1.30089
SNX10	0.149366	0.51092	0.644504	-0.169644	1.46164	0.852676	-0.374438	0.12659
SEPHS1	0.472042	1.12348	-1.61478	-1.88537	0.317082	0.0807886	1.07089	0.23774
MRPL28	-0.144501	-0.556585	-0.483121	0.506575	1.2442	1.52562	0.595218	0.116105
HBQ1	-0.484288	0.159687	1.55556	0.158672	0.500046	-0.413017	-0.508298	1.53907
ITPKC	0.237814	-0.128106	1.75169	0.0969258	1.07558	0.892472	-0.945771	-0.964928
FAT2	-0.959453	-0.33268	1.26054	0.125325	-1.00417	-0.910089	1.56774	-0.443345
RBM22	0.191252	0.212998	0.130542	0.581156	-2.13846	-1.11254	-0.275988	0.205711
TMED2	-0.48649	1.20867	0.372956	1.25051	-0.464237	-1.77704	1.22593	-0.601626
ERO1B	-1.98991	1.16996	-1.20227	-0.525692	0.519621	0.858379	0.0234586	0.678786
ZFAND6	0.0542084	0.335408	-0.308528	0.60058	-1.65638	-1.76272	0.6508	0.216315
TXLNG	-0.269077	-0.70955	-0.748615	-1.40085	0.276377	-1.22154	1.17591	1.17691
PPEF1	0.113941	-0.444636	1.55974	1.19812	0.053846	1.00182	-0.775882	-0.146215
LAT2	-0.548375	-0.725623	-0.194254	-1.45428	1.78941	1.63039	-0.256879	0.117383
HUWE1	-0.262751	0.659167	-0.0263591	-0.579885	0.440334	-0.0877179	0.479406	1.81198
ZW10	-0.308836	0.50688	-0.635439	-0.386481	-1.35495	-0.319102	0.669223	-1.0582
ALG9	0.578308	-0.430279	1.53203	1.153	0.701161	-0.237838	-1.1056	-0.0780722
MYBPC2	0.620895	0.649713	1.11072	1.04028	0.940933	-1.1159	0.101061	-1.1159
NOX4	0.0720989	0.576071	0.282988	1.60778	0.774113	0.550782	-0.901964	-1.07515
ACOX3	-0.964741	0.566735	-1.31806	0.189173	-1.20959	0.0956989	0.0777915	0.350425
MTMR2	-1.13673	0.162688	-0.930703	-0.361839	-0.253895	-0.315901	-0.246908	-0.32875
PPP1R15A	0.434985	-0.643996	1.09319	0.607442	1.05588	0.0945976	0.584304	-0.081721
HSD17B14	0.615063	-1.05935	-1.05935	0.642208	1.48909	0.168145	0.113899	1.20902
TRIP6	-0.557526	-1.42541	0.607186	1.41617	-0.731447	0.237295	-0.308225	-1.19891
ACHE	1.11651	0.100942	0.493504	-1.97807	1.4103	0.457219	-0.8051	-0.836434
FTL	-0.631989	0.126213	0.0711286	0.963816	-1.54008	-0.970673	-0.185748	-0.62644
SRRT	0.95214	-0.474635	-1.06768	-0.668675	-1.64326	0.0926607	-0.358411	1.24091
BAX	1.22862	-1.1969	-0.410662	0.866035	0.477348	1.6769	-0.818165	-0.263224
NLK	0.835277	-0.291472	-0.15849	-0.52183	1.77306	1.40038	-0.789237	-0.810723
PIGS	0.146951	0.637203	1.39146	1.44398	-0.104853	-0.417847	-1.2297	-1.67636
ADAMTS2	0.00446362	0.969538	1.21328	-0.119607	-1.6167	-1.73153	0.359076	-0.0403844
ATXN7L3	-0.468066	-0.57095	0.434803	1.11721	1.09328	1.70239	-0.508408	-0.969444
PGS1	-0.617124	-1.16159	0.81231	0.224594	1.16883	1.81299	-0.375094	0.00156712
PSMC5	-0.238062	-0.43187	-0.316917	-0.842188	0.00767627	0.624622	-0.46638	-1.49623
UIMC1	0.384767	0.279091	-1.86631	-1.51585	0.558782	1.08198	-0.0381417	1.14587
CETP	-0.460626	-1.14787	-0.450041	-0.321422	0.325897	1.60706	-1.36875	1.46736
MMP2	0.00532274	1.0541	0.910048	1.63411	-0.270729	-0.987795	0.258778	-0.0459794
MT3	-0.316228	-0.316228	-0.316228	-0.316228	-0.316228	-0.316228	2.84605	-0.316228
LPCAT2	0.0358256	0.738358	1.03036	1.67039	-0.478739	-0.451038	0.0844576	0.190298
GNAO1	0.0646651	1.07851	-0.606922	-0.231699	-0.859992	-1.41908	1.44233	1.46314
OGFOD1	-0.746929	-0.516794	0.583418	0.368427	0.33862	-0.539959	-0.955119	-1.45273
SH3BP2	0.545131	0.334814	0.871217	0.637288	0.34193	0.161089	0.314081	0.5138
NOP14	-0.609178	-0.45661	0.443634	-0.174774	-1.57656	0.0636523	2.11366	0.864385
ADD1	-0.821643	0.867931	-1.39612	0.161937	-1.53584	0.767532	0.446318	0.255545
L2HGDH	-0.268098	-0.472295	-2.0075	-0.997937	1.46329	0.446389	0.988715	0.206612
TXNDC16	0.0923771	0.323679	-2.27326	-1.22061	0.346839	0.530821	0.521518	-0.0811524
RTRAF	0.836417	0.113077	-0.799311	-1.62115	1.03762	0.648156	1.30197	0.310301
NID2	1.13471	0.553596	-0.0691015	-0.99039	-0.119779	0.243601	1.03828	1.06265
GMCL1	0.579824	0.926732	0.454735	-0.00519157	0.0237387	0.0579577	1.24725	0.175539
SF3B2	-0.654444	0.330442	0.883662	2.23378	-1.15254	-0.759155	-0.618827	-0.0227207
KLHL42	0.352741	1.03253	-0.756644	-0.994744	-1.24041	-0.766308	-0.452983	0.0853567
GNAS	0.158915	0.814632	0.904933	0.941864	-0.204262	-0.596146	0.797332	0.426073
DNM1L	-0.426096	0.263939	-1.12292	-1.12085	0.152995	-0.119023	-0.477292	-0.519734
PTHLH	-0.451324	-0.643316	0.557257	2.35299	-0.797433	-0.379466	-0.182353	0.0146699
PHACTR3	0.131122	0.640884	-1.04307	-1.04307	-1.04307	1.64427	0.594421	0.0866
ERGIC2	0.243787	0.772671	0.907513	1.36526	-1.10976	-1.99406	0.468897	-0.24514
TFAP2C	-0.500616	0.165183	0.550351	-0.103079	-0.204137	0.922435	0.777077	1.36916
AURKA	-0.0515686	0.187205	-1.55124	-1.16908	-0.299331	0.132813	-0.108241	-0.283175
CASS4	-1.13459	-1.13459	-1.13459	0.502399	1.06769	0.53123	0.457613	1.05197
PIR	-0.918678	-0.640033	-0.922077	0.184331	-0.610867	-0.34219	-0.0824642	-0.217385
AAMDC	-0.736108	-0.878951	-0.545982	-1.21385	-0.762031	1.23036	0.475036	-0.0335704
RFX2	0.561933	0.286477	1.0646	1.19625	-0.216728	-0.824634	0.74457	0.23984
METTL2A	-0.760357	0.431933	-1.27845	0.227113	0.988718	0.0591441	0.487218	-1.92578
SULT2B1	-1.45945	0.00102071	-0.390327	0.831701	-0.472628	1.4667	0.539468	1.09826
ALG6	-0.285492	-0.27265	0.0610626	-0.562001	-0.359485	-0.632568	-0.853752	-0.746087
CNOT3	0.474268	-0.259154	-0.904022	-0.144727	-1.07511	0.727877	-0.317795	2.3492
GP6	2.84605	-0.316228	-0.316228	-0.316228	-0.316228	-0.316228	-0.316228	-0.316228
PTPN4	0.16047	0.299788	-0.711934	-1.08429	1.97585	0.381908	-1.53555	-0.511107
DDX18	1.06868	-0.217929	-0.177072	-1.03392	0.860193	-0.796219	1.08859	-1.88393
KHSRP	0.316853	0.346873	-0.0267111	0.345677	-2.08037	-1.57066	0.862795	0.561463
GNA11	0.394457	1.36369	-1.14978	-1.5609	-0.636395	-0.162629	1.53535	0.596148
ASAP3	-0.352673	0.321706	-0.972784	0.128138	-1.40887	-1.0506	-0.2405	0.704534
EDEM2	-0.214941	0.43576	0.614375	1.03854	-1.00637	-0.59894	-1.07456	-1.42931
DNMT3B	0.249052	0.156018	-1.0208	-1.36875	-1.08991	-0.495451	0.461784	0.175265
REM1	-0.316228	-0.316228	-0.316228	-0.316228	-0.316228	-0.316228	-0.316228	2.84605
TPX2	0.268255	0.574733	-1.56677	-1.66548	-0.313872	-0.0527029	0.120965	0.0911841
FER1L4	0.664319	0.319421	0.661388	0.577893	0.34403	0.316842	0.301204	0.570064
PDRG1	-0.722202	-0.791606	-0.364251	-0.143054	0.0700516	1.12563	-0.698381	-1.33788
EPB41L1	0.522315	1.58061	-1.35418	-1.01735	-1.2223	-0.61564	0.646495	0.748954
SLC15A1	-0.465143	-0.465143	-0.465143	1.44484	-0.465143	2.27631	-0.465143	-0.465143
DOCK9	-0.0600556	0.844198	1.00953	1.3242	0.0579725	0.0667128	-0.188017	0.19268
ANKRD10	0.673174	0.466264	-0.668936	-0.363758	-1.31949	-0.415508	1.27618	1.7805
TGDS	-0.0153325	-1.51707	1.06427	0.894533	1.58792	-0.270961	-0.698749	-1.2857
DOCK3	-0.408401	0.0737574	-0.588972	0.220948	-1.55607	0.252954	-0.766934	-0.275391
C3orf18	-0.885011	0.0392712	1.08955	0.801389	0.106628	0.183883	-1.65299	-1.29951
COQ9	-0.639568	-0.494597	1.13067	2.44516	-0.509219	-0.329655	-0.338282	-0.21493
TMEM40	1.17112	-1.3885	0.889889	-1.38932	0.552054	1.32972	-0.580957	-0.660202
KIF9	0.557901	-2.01741	-0.483321	1.60281	0.124542	0.493261	0.312477	-1.13522
ARHGAP28	0.265237	0.336334	0.45039	0.772071	-1.43865	-1.98491	1.34018	0.36392
CRLS1	-0.526159	0.549754	1.22275	1.89966	-0.0132237	-0.63422	-0.0718722	-1.57224
PPP1R13B	0.326133	0.382382	-1.08785	-2.03744	0.0846572	1.27191	0.581284	-0.791322
ATRN	0.478328	0.524822	0.956424	0.913643	-0.128193	-0.578599	0.760427	0.427973
SMOX	-0.000656438	-0.0495892	0.880612	0.45437	1.65989	0.157436	0.435322	-0.578264
SIGLEC1	-0.619385	1.4983	1.56739	-0.619385	-0.619385	-0.619385	-0.619385	-0.619385
FKBP1A	0.161885	0.172205	0.819087	1.52634	-1.76227	-1.34527	0.770194	0.255384
NSFL1C	0.220557	0.0061281	0.856248	2.18778	-0.215881	-1.10249	-0.988674	-1.07909
SLC4A11	-1.6406	-0.134149	-0.402465	-0.234619	0.292258	0.933366	-0.595405	2.11089
DNAAF9	-0.186861	-0.421759	0.578937	-0.685547	1.21678	0.664372	1.77233	-0.816165
ZNF343	0.235596	-0.597562	1.92788	0.664648	0.0732163	-1.14718	-0.805304	0.344335
EBF4	-0.282428	-0.0625236	0.12029	0.748322	-0.327648	-0.513648	0.57773	2.11971
CPXM1	0.358713	1.16128	-0.708493	-0.708493	1.99074	-0.708493	-0.708493	0.740222
MAVS	0.243234	1.64856	-1.08408	-1.71541	-0.890624	0.0794042	0.199553	1.03327
LZTS3	0.286597	0.363238	0.58458	0.812171	0.144226	-0.374076	0.552597	1.11587
XRN2	-0.0353964	0.242856	-1.30498	-0.484385	1.10374	1.06723	1.42987	0.176871
KIZ	1.41424	0.724885	0.561202	-0.265686	0.077403	-0.6825	1.01	0.129964
DYNLL1	-0.525391	-0.644299	-0.268611	0.419538	-0.612525	0.568128	-0.332528	-1.6245
TESC	0.589869	-0.650173	-1.35128	-1.73288	0.253097	0.0571114	1.20917	-0.0432666
SNX5	0.815828	-0.523681	-0.433666	-1.59208	-0.0187994	-1.44065	0.591506	0.333354
RPL6	-0.610718	-0.594169	0.926777	1.81766	0.222397	-0.428161	0.763385	0.391318
MAPKAPK5	0.292757	-0.0707859	0.886431	0.791889	-1.63632	-1.73905	-0.083523	-0.270778
P2RX7	-0.608129	-0.608129	1.31229	-0.608129	1.89289	-0.608129	-0.608129	-0.608129
ESF1	-0.539492	-0.718142	1.08309	0.245565	-0.383177	-2.04626	-0.177864	0.860309
RBBP9	0.682926	0.51162	0.269201	-0.148767	1.66031	-0.233734	-0.0395222	-2.00458
ANAPC5	0.601709	-1.83874	1.46584	-0.337097	-0.343567	-0.881526	0.265658	-0.615753
SLC23A2	-0.158483	0.704102	-0.0667499	-1.00771	0.699714	-1.26732	-0.817421	-0.870594
SLC8B1	-1.33033	-0.247064	0.281236	1.03031	-0.0774555	1.03083	-0.342093	1.63914
TMEM230	-0.956298	0.293548	0.977611	1.72228	0.758024	0.176911	0.211036	-1.13054
DZANK1	-0.0622277	0.105621	-0.458653	1.2964	-0.729086	-0.881	-1.72858	1.44848
KDM2B	0.474039	0.563219	0.239812	0.290047	0.479357	0.478139	0.842667	0.373696
CFAP61	1.15543	-0.267581	0.467195	-1.67754	-0.4926	1.79598	-0.400648	0.485899
LHX5	0.632395	0.657676	1.85821	-0.883592	0.585444	0.68423	-0.883592	-0.883592
TASP1	-0.489603	-0.0414965	0.619041	1.97072	-1.61384	0.707846	0.20679	-0.964714
OAS1	-0.804146	-0.106675	-1.8001	-0.728472	-0.551117	0.591534	-0.00450184	1.08462
GCN1	-1.75611	0.718836	1.17158	1.53746	-0.812823	-0.303172	-0.27479	0.64037
RPLP0	-0.0140444	0.363014	0.993791	0.78997	-0.0964763	0.0983743	1.14984	0.135326
PXN	-1.37108	0.910706	-0.419096	1.47512	0.180364	1.28871	-1.37285	-0.170403
SIRT4	0.127905	0.907949	-0.141858	1.31838	-1.42605	-0.218813	-0.444235	0.581775
KIF16B	0.00791392	0.70423	1.08739	1.87367	-0.0607407	-0.534288	-1.32286	-0.508372
TRMT6	1.03246	-0.263635	-1.43749	-1.21297	0.157397	0.706803	1.70707	-0.727982
CHGB	-0.290273	-0.264246	-0.212496	-0.264844	2.66008	0.122433	0.323649	-0.789116
PEBP1	-0.260402	-0.262433	-0.775015	-0.522808	-0.822428	-0.632121	0.44475	-0.68361
BRAP	0.376455	0.0746924	-0.342742	-0.309138	-1.99175	-0.936023	0.355171	0.195512
ERP29	-0.251998	0.557874	0.174225	0.52479	-1.70548	-1.5817	1.31598	1.01715
FUS	0.398062	-1.14305	-0.242385	-0.4327	-0.482855	0.019747	-1.30108	-0.00233383
IGBP1	0.524256	0.320205	1.03515	0.510285	0.533894	0.00790528	0.603018	0.0940139
FXYD5	0.717552	0.313192	-0.42279	-0.274805	-0.79998	-1.77631	1.27937	1.41817
ZNF302	0.264345	-0.214509	-1.11281	-1.86261	-0.204627	0.614055	-0.642082	1.09041
GRAMD1A	-0.355969	-0.044589	1.44886	1.79012	0.266872	-0.0708827	-0.196343	-0.230721
FXYD3	-0.773131	1.40519	-0.272915	0.25573	-0.00653893	1.51777	-1.69177	0.34842
HEPH	0.736456	1.50852	-1.05701	-1.05701	0.68117	-1.05701	1.10919	-1.05701
CDIP1	-0.0961015	0.338543	-0.0667749	1.42698	0.0640234	0.614319	1.21446	-0.409191
CMTM1	-0.878503	0.728929	-1.9134	0.230116	0.905546	1.14446	0.672146	0.506637
KCNH4	0.177697	-0.898132	-0.827028	-0.272369	0.674961	1.1043	1.09664	0.823683
GANAB	0.765102	0.795544	1.2007	0.897196	-0.585791	-1.23665	0.595746	0.128798
GMIP	-1.3834	-0.71435	1.16403	0.665769	0.0228612	1.11924	-1.51419	-0.639308
RBM41	0.182466	0.780501	-0.795957	0.647566	1.34045	0.232883	-2.31871	-0.00923438
BIRC5	0.320115	0.392913	-1.21974	-1.34932	-0.853609	-0.611201	0.501779	-0.0334224
LAG3	1.07363	1.00422	-1.82648	-0.210361	-0.0926253	-0.0698775	-1.25737	-0.390021
MLF2	0.0413694	0.277383	0.37836	0.811908	-1.87082	-1.79671	0.629658	0.131403
OTUB2	-0.951331	-1.40306	1.16292	1.4899	0.644928	0.250901	0.262923	0.309145
DDX24	0.0551892	0.814006	-2.22649	-1.03664	0.597664	0.965291	0.462544	0.457407
ZBTB25	0.282993	0.11686	1.06646	1.01102	0.136683	-0.135204	0.316629	0.702062
NECAP1	-1.01385	-1.31229	0.770969	0.93956	0.543791	0.981458	-0.863388	-1.37113
ARHGAP4	0.742259	0.442022	0.802045	1.19473	0.0727381	-0.289694	0.68383	-0.327277
ANKRD24	1.86315	0.295788	0.405573	1.04192	-0.806447	0.353782	-0.236221	-1.49266
DHX32	0.400325	0.730327	0.855269	0.978018	0.0266808	-0.206571	0.559874	0.185012
RCOR1	0.107945	0.825136	0.890314	0.76451	0.563648	0.241629	0.264137	-0.0588778
GPATCH2L	0.381401	0.0517249	1.6626	0.359897	-0.194602	-0.428058	0.848032	0.420506
LTBP4	0.286955	0.252806	0.0950389	-0.494288	-0.996834	-1.74275	-0.170731	0.136602
BLVRB	-0.795576	0.090599	-0.557513	-0.697933	-0.74256	0.277181	-0.329183	-0.773105
SLC9A1	0.564136	0.625963	-0.692374	-1.46745	1.40964	1.49374	-1.03864	-0.139161
SPTLC1	-0.337904	-0.0113052	1.16461	1.44261	0.938525	0.717345	-0.610924	-1.25557
PAPOLA	0.264377	0.782822	-0.483493	0.341424	-0.00733981	-1.08004	1.22203	1.23614
CCNK	-0.302799	-0.0721281	0.468287	1.11489	-2.03926	-1.21718	-0.196003	0.636016
PCBP4	-0.195855	-0.798055	1.39	0.767779	1.41284	0.801305	-0.9464	-0.752009
RGS1	-0.316228	-0.316228	-0.316228	-0.316228	-0.316228	-0.316228	-0.316228	-0.316228
YPEL3	-0.589327	0.395479	-0.550684	0.910992	0.209456	2.08646	-0.802986	0.400069
MRPS33	-0.420483	-1.30962	-0.58023	0.305358	-0.0204939	0.378376	0.975315	-1.53292
NDUFB2	-0.439306	-1.71112	-0.0179959	0.0236804	-0.027351	1.13135	-0.852959	-0.702011
NUDC	-0.624401	-0.92841	-0.295299	0.24411	-0.748698	-0.731294	-0.172238	-0.314876
MAEA	0.589298	0.747337	-2.14028	-1.49377	-0.0467328	0.239395	0.8082	0.373346
ICAM1	1.01396	0.503958	-0.255148	-0.124565	1.24742	-0.120069	0.806126	0.191589
STRN4	-0.788034	-0.75363	0.766419	1.26907	1.04175	1.08694	0.248393	-0.375562
IRAK3	-0.919556	0.0556736	0.172773	-1.6102	0.149508	-1.02313	0.708265	-0.312038
LYZ	-0.757507	1.01605	-0.757507	-0.757507	0.932928	-0.757507	1.67526	0.920809
SI	-0.223797	0.336049	-1.79609	-0.668631	-0.708891	-0.506039	0.2822	0.842071
MUL1	-0.664857	-0.335867	0.339259	1.35577	-1.07862	-0.882185	-0.186393	-1.10959
TFAP4	0.876776	-0.929678	0.0993951	-1.50678	0.333917	0.579711	1.57951	0.148493
PDCD7	-0.651391	-0.40873	1.30367	0.301491	0.138313	-0.926645	1.51701	-1.7777
SPG21	-0.667028	-0.0455768	0.891656	1.36853	0.401779	-0.255231	0.904227	-2.00119
FETUB	-0.316228	-0.316228	-0.316228	-0.316228	2.84605	-0.316228	-0.316228	-0.316228
DNAJB11	-0.33125	0.53903	-0.776446	1.13464	-1.24527	-1.16791	-0.140665	-0.482119
P3H2	0.508818	0.957334	1.01546	1.11871	-0.792535	-1.08182	0.582315	0.254091
THPO	0.906253	1.30644	1.08288	-1.05067	1.12242	-1.02144	-0.432848	-1.13921
CHRD	0.608777	0.751632	-0.758491	-0.571096	-0.695407	-0.153612	0.337669	2.21852
FLT3LG	0.453716	1.46365	0.751683	0.323581	-0.937134	-1.26468	0.423221	0.918233
RAB11FIP3	1.31387	0.765208	-0.52833	-2.07864	0.0835763	0.157652	1.28678	-0.144734
GNPTG	0.81799	-0.693377	1.09071	1.57541	-0.981322	-0.985697	0.866874	-0.0514918
ZNF268	0.366844	0.625583	-1.41216	-2.16426	-0.0314542	0.021591	0.926099	0.613569
GOLGA3	0.158676	1.01307	0.984664	1.1399	-1.52738	0.160722	0.202181	0.367884
PABPC4	0.33667	-0.254948	0.469094	-0.568716	-1.50513	-1.65234	1.0385	0.0470957
CERS4	0.79644	0.819139	-0.564686	-0.564686	-0.564686	-0.564686	-0.564686	2.33722
MCOLN1	-0.29363	-0.210951	-0.641995	-0.472733	-1.03841	0.768227	-0.681963	-0.653382
USP48	-0.644024	1.4524	-0.431584	0.760801	-1.30973	-1.29682	0.0720167	0.838105
EFNB1	-1.31632	0.815164	0.538166	-0.632392	0.0362056	-0.556143	0.218147	-0.725469
PDPR	0.453319	0.330802	0.802003	0.4305	-0.732713	-1.56259	0.697447	1.44923
AARS1	-0.0470155	-0.204496	1.43888	-0.262288	1.82121	0.178175	0.139725	-0.590247
GLG1	0.438019	1.00203	1.29183	0.954406	-0.0945497	-0.708696	0.217796	-0.0750658
KIF4A	0.606058	0.717147	-1.49416	-2.05834	-0.0957406	0.114191	0.267949	0.204504
TNRC6A	-0.0867338	0.0796507	0.57662	1.08474	-1.59191	-1.35855	-0.802595	-0.0795114
PLEKHG2	0.159756	-0.955002	-0.48642	-1.09417	1.61752	1.74201	-0.862587	0.329104
DLL3	1.43775	-0.956249	1.70424	-0.448548	0.177223	0.653358	0.076648	-1.13544
NAT14	-0.408329	-1.96228	0.887313	0.540551	-0.0972156	0.330404	0.878889	-1.46527
PITPNM2	-0.171336	0.795391	0.849621	1.69826	-0.675971	0.310685	-1.2479	0.461413
EXOC1	-0.931061	1.06518	-0.955418	-0.107949	1.2278	-0.0398323	-1.5243	-0.624267
RBM27	-0.0684248	-0.520038	0.727133	-0.865783	0.0274224	0.0652352	2.41384	-0.712654
POU4F3	0.71694	-0.894717	-0.894717	0.743199	0.667026	-0.894717	-0.894717	1.77872
OSBPL8	0.233036	1.37353	-0.416397	-0.373891	0.764257	-0.435416	-0.567439	-2.06329
DTX2	-0.140283	0.923414	-0.740278	1.31975	-0.826221	1.49655	0.582494	-0.493509
NLRC4	0.582418	2.11049	-0.45249	-0.623538	0.230238	0.0806839	-1.70415	-0.324673
PUS7	-0.254441	-0.312391	1.46987	1.40455	0.747611	-0.401729	0.278051	-0.151484
LAMB4	-0.4738	-0.4738	-0.4738	-0.4738	-0.4738	-0.4738	1.99653	-0.4738
NRCAM	0.0531224	-0.586665	-0.479705	0.725214	1.15931	-1.24817	1.1282	1.15118
LAMB1	0.505467	0.641309	1.44821	0.525526	0.0767406	-1.66419	0.641731	0.156763
SLC26A4	1.07935	0.100818	0.146734	-1.30654	1.35786	0.712725	-1.30654	0.57259
SLC26A3	-1.08623	0.465415	-1.08623	1.58671	0.392697	0.492148	0.422395	0.985555
DLD	0.146976	0.501914	-1.72731	-1.96835	0.587855	0.535976	0.266055	0.155651
WDR7	-0.467719	1.13384	-0.403694	-0.768826	-1.34292	0.133328	-0.838209	-0.272657
TXNL1	0.341528	-0.254718	0.775832	0.868921	-1.73435	-1.569	-0.221397	0.0579307
IL5RA	2.84605	-0.316228	-0.316228	-0.316228	-0.316228	-0.316228	-0.316228	-0.316228
ABCC6	-0.393529	-0.407465	0.830932	0.799409	-1.32725	0.0732562	-0.340638	1.61447
CMTM6	-0.959906	0.544088	-1.06813	-0.0356806	-0.347433	-0.267983	-0.0199759	-0.996597
ITGA6	0.838478	0.85052	-0.211937	-1.33182	-0.263269	-1.96543	0.702474	0.0334311
RAPGEF4	0.466126	0.448841	-1.58958	-1.14836	0.10078	0.402867	1.09987	1.53669
MAP3K20	-0.175389	0.936778	1.34347	0.922472	-0.892291	-1.83407	0.131668	-0.90721
SMPX	-0.735525	-0.735525	-0.735525	0.722311	1.22573	1.82056	-0.735525	0.644548
FH	-0.376368	-0.177014	-1.07236	-0.931711	-0.0672963	0.041579	-0.448953	-0.508917
SEL1L3	-1.07115	0.522647	0.576102	1.06165	1.26523	0.0381998	-0.812792	-1.86455
TF	2.84605	-0.316228	-0.316228	-0.316228	-0.316228	-0.316228	-0.316228	-0.316228
CDV3	0.0716636	0.395643	0.0454609	0.703741	-1.89691	-1.78659	0.669	0.631627
MYO15A	-2.04897	0.183889	0.0382329	0.182265	0.893501	1.63644	0.0642203	0.198614
ALKBH5	0.393152	0.510935	0.575455	0.749762	0.162555	0.205554	0.676431	0.455468
APOH	1.45864	1.49332	-0.620885	-0.620885	1.39423	-0.620885	-0.620885	-0.620885
NLRP1	-0.585192	-1.37407	0.28767	0.00461417	0.740416	0.339359	-1.91947	0.455089
PITPNM3	0.848742	1.11267	0.416123	0.638681	-0.663778	-0.82361	0.732918	0.640521
SPAG7	-0.826278	-0.514757	-1.00983	-0.340287	1.33057	1.93535	-0.249946	-1.01618
ORC6	0.713394	0.154642	-1.46527	-1.7162	-0.658966	-0.361079	0.786339	0.710358
ZFHX4	0.532706	0.117849	0.70519	0.999715	1.48939	-0.102207	-0.521943	-0.304063
ZC3HC1	-0.837475	-0.283062	-0.227233	0.423809	-0.131772	0.728257	-0.938516	-1.56763
ESR1	1.28414	0.714272	0.618516	-1.06651	-0.861516	-0.303056	-1.5613	1.27483
RGS17	0.504686	0.513384	0.854055	1.51045	-0.0378166	-0.34022	-0.253064	0.438671
ANGPT2	0.645533	0.139986	0.79404	0.139047	-2.36499	0.18292	-0.638417	1.35891
TMEM101	-0.84519	-0.78132	1.57172	1.35013	0.790477	0.491763	0.106096	-1.10924
CD200	0.178119	0.490103	-0.651176	-0.728774	0.555004	-1.12567	-0.793135	0.52956
CCDC80	0.60388	0.949258	0.932131	0.80023	-1.16742	-1.28316	0.836766	0.461668
PSME1	0.848889	0.0978009	-1.03297	-0.411639	0.105859	0.952869	1.25039	-0.83271
PPP2R3C	0.42088	-0.473655	1.26867	2.11915	-0.778209	-0.960318	0.088867	-0.514986
HAUS4	0.930647	1.76085	-0.0323354	-1.34829	-0.20232	-0.480121	1.14035	-0.69156
JPH4	-0.924213	1.02434	-0.924213	0.456615	0.933445	-0.924213	1.39088	-0.924213
CEBPE	-0.463632	-0.463632	-0.463632	2.30276	1.40629	-0.463632	-0.463632	-0.463632
SLC7A8	-0.15935	0.442779	-0.090216	0.882776	-0.202305	0.92512	-1.54631	-0.21194
OSGEP	0.73981	-1.2044	-0.373268	-1.52164	-0.0199336	-0.533013	0.0766675	0.0526259
SLC22A17	0.37047	0.9258	0.424562	0.227544	-2.12525	-0.197107	1.53462	0.138471
RNF31	-0.398044	-0.233688	1.37624	-0.556859	0.0388257	-0.579613	-1.59429	-0.591288
SCFD1	-0.114364	0.658371	0.806691	1.80298	-1.09833	-1.28941	-0.263488	-0.777439
G2E3	-0.0213302	0.38404	-1.40126	-0.754438	-0.749948	-0.875112	0.618236	-0.219614
HECTD1	0.0228735	0.31655	-1.30477	-1.32447	-0.573768	-0.556429	0.314598	0.0920095
HNRNPC	-0.0580043	0.855238	0.249609	0.918658	-0.895543	-2.18975	1.06662	-0.0485521
RPGRIP1	-0.661638	0.271496	0.765402	-1.18186	-0.0688561	-0.750015	1.41972	0.999641
SUPT16H	0.485058	1.19218	-0.113815	-0.947007	1.52868	-0.493844	1.09112	-0.593251
TOX4	-0.722274	0.181326	-0.0825767	2.34016	0.51363	0.707061	-0.638916	-0.664845
GEMIN2	-0.834177	-0.278548	0.38384	0.172103	-0.462432	-0.589787	-0.395684	-1.32103
TGM1	-1.09457	0.2269	-1.00642	-1.48287	-0.123298	0.447953	-0.288666	0.496772
TINF2	0.883344	0.488206	-1.9451	-1.66584	0.827222	0.239671	0.53923	-0.174837
SEMA6A	0.294283	0.0632591	-0.643622	-0.0617942	1.16885	-0.43379	0.690227	1.59202
TRPM7	-0.0388391	0.726921	-0.89759	-1.01698	-0.99325	-1.39791	0.857193	0.457605
TYRO3	0.823754	1.33485	0.34829	-0.416675	-0.500028	-1.63758	1.58588	-0.510803
WDR76	0.954888	0.849463	-1.36298	-2.10064	0.041057	-0.168787	0.834748	0.342458
CAPN3	1.32131	1.39776	-1.13751	-0.327297	0.173252	-1.17056	-0.409705	-0.487997
SNAP23	-1.11418	0.747325	-0.612607	-1.03717	-0.327048	0.279507	-0.495573	-0.559245
TBX15	-1.04626	-0.146889	2.32266	-0.601412	-0.671532	-0.789657	0.772106	0.320582
PHGDH	0.214611	-0.240775	0.0879908	-1.97575	1.65926	0.328347	1.19076	-0.132751
COL9A3	-0.109568	-0.255014	-0.193359	-0.181627	-0.904766	0.493501	0.434899	2.46308
EZR	0.0315265	0.923634	0.609169	1.15989	0.904281	0.703385	-1.07151	-0.955932
MYL6	1.42272	-0.197016	-1.18575	-1.01923	0.797679	1.31252	0.468745	-1.36731
AGO1	-1.30964	0.0881691	0.83805	0.0913539	-1.14599	-1.24756	1.15965	1.18786
TEKT2	0.212457	0.0621379	1.37861	0.62728	-1.05872	0.857348	-0.232268	0.75298
CLSPN	0.65853	0.847515	-1.59243	-2.08945	0.227724	0.194628	0.398332	0.259227
RFFL	-1.46307	-0.0254598	0.297762	0.62789	1.97502	0.921886	-0.781989	-0.833912
UNC13D	-0.674872	0.399556	-0.443885	0.374165	0.425899	1.89358	-1.78176	-0.665653
MFSD11	0.66088	1.47137	-0.75261	-1.44377	-0.931114	1.0485	0.692892	-1.02852
DPYSL2	0.454387	0.620695	0.2162	0.395426	0.399163	0.485217	0.648724	0.543628
TGFB2	0.558895	0.788296	-1.75852	-1.53289	0.276462	-0.538423	0.890257	1.16916
GPATCH2	0.582012	0.272716	-1.97324	-0.851019	-0.820953	-0.201377	-0.0562178	0.69968
NUP50	0.934712	0.746256	-0.461143	-0.375216	-1.71505	-1.56887	1.06687	0.634004
CDC45	0.753456	0.552024	-1.13983	-2.35625	0.210375	-0.13499	0.734091	0.616441
COMT	-0.976397	-0.268229	0.697308	1.56656	-0.112281	0.521503	-0.89121	-1.46253
ADA2	0.420029	0.450178	1.28569	0.449485	0.364019	0.481837	-1.39693	0.739553
	-0.394447	-0.00100611	2.02652	-0.357296	-1.40262	0.644042	-0.834044	-0.143819
VNN3P	-0.316228	-0.316228	-0.316228	-0.316228	-0.316228	-0.316228	-0.316228	2.84605
ECHDC1	-0.189257	0.162667	-1.59447	-1.09854	-0.192114	-0.101372	0.25854	-0.344401
LRRFIP2	0.0665281	0.308557	-1.98743	-1.38958	0.184906	0.544687	0.116095	-0.085781
SEC22C	0.309998	0.395573	0.650911	0.269217	-1.68502	-2.00138	0.53235	0.0851018
XYLB	0.133649	0.150768	-1.17712	-1.63371	0.340138	-0.0558793	-0.616651	-0.0984734
HDAC6	0.118831	0.0144467	-1.00917	-1.37796	0.881959	0.332847	-1.03616	-0.630473
GABRP	-0.620766	1.48644	-0.620766	1.48564	-0.620766	-0.620766	-0.620766	1.37328
KRT31	-0.474284	1.93031	-0.474284	-0.474284	-0.474284	-0.474284	1.86396	-0.474284
CDC6	0.99447	1.09519	-1.68113	-1.52506	-0.434346	0.0455487	1.03559	0.615021
UPRT	-0.289476	0.416099	0.831891	1.0684	0.375987	0.191119	0.693191	0.217674
CDC23	-0.024254	-0.122515	-0.554035	-0.957872	-0.702138	-0.956493	1.27444	-0.634672
AAAS	0.141509	-0.687042	-0.30436	-0.751884	0.210199	-0.0794231	-1.02726	-0.924464
CBX5	1.4447	1.62622	0.0651957	-0.193887	-1.21994	-1.64195	-0.054618	0.108216
FMO2	-0.900009	0.276727	-0.821521	-1.34258	-0.323244	0.540375	-0.0262653	-0.338519
SUCO	1.06325	1.52934	0.805702	0.0253439	0.394843	-0.568002	0.302425	-0.939432
MSH2	0.457939	0.410071	-1.59381	-1.96191	0.941314	0.944262	0.289771	-0.263764
MAP3K1	-0.078277	-0.14602	0.836215	0.766767	0.559954	0.288647	0.357012	0.914579
DHPS	0.695325	-0.182451	0.483371	0.287073	1.55901	0.896973	-0.636541	-1.84558
HOOK2	0.659011	-0.162972	0.843399	0.83621	0.180689	0.477456	-0.0215639	0.742097
ARCN1	-1.32604	0.985837	0.299398	1.72944	-1.30602	-0.0027399	0.296559	-0.348744
EPB41L4B	-1.12536	-0.227568	1.03703	0.628095	1.90667	0.263024	-0.376506	-0.203784
TMEM38B	-0.108935	0.62473	-1.66048	-1.13604	-0.532316	-0.753298	0.579468	0.488896
PSMD5	-0.118977	0.422713	-1.39477	-1.52795	-0.280068	-0.321034	0.334923	-0.00831784
PTGS1	0.693292	0.541768	0.748646	0.412798	0.575191	-0.226561	0.605835	0.290268
NUP188	0.259228	0.249923	-1.03647	-2.03293	-0.281786	-0.0074805	-0.0140611	0.222889
CRAT	0.779938	0.378395	-1.05061	-1.26928	-0.747793	-0.544573	-0.378347	-0.165658
SH2D3C	0.467378	1.13165	0.574527	0.101941	-1.70475	0.540894	0.76896	0.385767
NANS	-0.183485	-0.081248	-1.23904	-0.0780042	-1.24935	-0.27053	-0.26507	0.000484621
TBC1D2	-0.136511	0.730967	0.08105	0.301144	-0.622188	-0.668123	-1.36549	-1.2097
WHRN	0.775653	0.541949	-1.05595	-0.101908	-1.9014	-0.528564	-0.101396	1.60596
PDE6C	-0.416985	0.145788	1.55599	-1.58769	0.349755	-0.275127	0.841681	1.055
CWF19L1	-0.259007	-0.165375	-1.54083	-0.640378	0.718121	-0.283643	-0.57223	-0.0987811
SEMA4G	-0.271516	-0.640352	1.78898	1.43261	0.580731	-0.143368	-0.546594	-0.0349542
BTAF1	0.345714	-0.063421	0.907912	0.82245	0.632256	0.0977646	-0.0448072	0.827305
IKZF5	0.763097	0.0495903	-0.0483853	0.842451	-2.18439	-1.29932	0.830962	0.471453
BLNK	-0.316228	-0.316228	-0.316228	2.84605	-0.316228	-0.316228	-0.316228	-0.316228
TLL2	1.12453	-0.607799	1.21088	-0.607799	-0.607799	1.91918	-0.607799	-0.607799
CYP26A1	-1.54862	1.44426	0.248137	0.776207	0.619435	-0.634977	-0.158787	1.08491
TDRD1	-0.316228	-0.316228	2.84605	-0.316228	-0.316228	-0.316228	-0.316228	-0.316228
SORBS1	1.22314	0.619954	-0.427867	-1.51203	0.0519664	-0.363623	0.920597	1.3521
CRTAC1	1.39156	0.931966	-0.304418	-1.13249	0.201684	-0.682836	1.26264	0.45647
BAMBI	-0.965912	-0.578668	-0.882031	-0.73795	0.136577	-0.146604	0.0449167	-0.384134
IL11	0.741375	0.887798	0.985145	1.37123	-0.0447433	-0.84984	0.0579936	-0.401149
MYO3A	-0.459	-0.459	-0.459	-0.459	-0.459	2.37114	-0.459	-0.459
WAC	0.580795	0.863996	0.231059	0.609951	-1.00752	-0.979552	1.24291	0.844557
CREM	-0.271611	-0.354943	-0.599667	-1.19682	1.86769	0.766079	-0.61771	-1.14664
NUBP2	0.480631	-1.68235	0.407828	0.587449	-0.42429	1.27799	0.33576	-1.66354
SMIM24	0.422996	0.0163977	0.864647	0.0471251	0.957397	0.56405	0.533445	0.189391
HIVEP1	0.170176	0.833951	-1.42133	-1.88186	-0.0521388	0.39726	0.583345	1.25785
CRISP3	-1.5854	0.779973	1.55028	-1.5854	-0.277137	0.820309	0.297371	-0.286515
FKBP5	-0.449525	-0.0843887	-0.778892	-1.41884	0.422572	-0.47707	-0.0260493	-0.452181
SRPK1	-0.325703	0.871163	0.217641	1.17369	-0.585753	-1.88709	0.90427	0.373286
BRPF3	0.573064	0.642413	-0.988413	-0.688271	-1.82949	-0.802433	0.352248	0.785397
MRPS18A	-2.07968	0.503087	0.92263	1.32809	-0.529827	0.608026	-0.241655	-0.0983804
TMEM14A	-1.06222	0.594734	-1.38459	0.61005	0.675444	1.46513	-0.555691	-1.33667
EFHC1	-0.0286945	-0.376316	0.662222	0.958957	1.02795	1.29355	-1.62428	0.0810425
HSP90AB1	-1.17024	-0.808663	-0.240449	-0.399409	1.13399	0.354573	-0.316226	-1.22195
MLN	-0.473082	-0.473082	-0.473082	-0.473082	-0.473082	2.0468	-0.473082	-0.473082
CDC5L	0.710591	0.966192	-1.94683	-1.69981	-0.0681807	0.554641	0.441536	0.425444
ITPR3	-0.130373	0.491378	0.514093	0.0385789	1.70341	1.00538	-0.311765	-0.367814
ZNF184	0.576119	0.18056	-1.60427	-2.09464	0.574346	0.17486	0.517397	0.513949
DSP	0.0282388	0.252975	-0.488571	-0.6567	1.56293	1.51659	-0.0506767	0.417992
SIRT1	-0.12424	0.0196663	-1.26561	-1.46641	0.743063	0.968968	-0.482697	-0.789161
HNRNPH3	-0.178171	-1.06679	-0.671765	-1.02171	1.48409	0.996221	-0.823074	-0.688768
IFT74	-0.740617	0.487859	-0.852574	-1.08454	0.331305	0.174093	-0.356836	-0.983963
JAK2	-0.155199	-0.206875	-0.489857	-0.782618	-0.902717	-0.821175	0.191042	-0.404115
IL12RB1	-0.610622	-0.610622	-0.610622	-0.610622	1.26381	-0.610622	-0.610622	-0.610622
ABL1	0.394357	0.694845	-0.240677	-0.469112	1.05126	0.865641	0.67441	0.383934
ACOT7	-0.234787	0.0284588	-1.22639	-1.41327	0.787818	0.593827	-0.595025	-0.65243
SH3GLB1	-0.0369021	0.878117	-1.04476	-0.620284	-1.15042	-1.49518	0.67937	0.673354
CDC7	0.926413	0.0861718	-0.673074	-1.77826	-0.858161	-1.00853	0.984352	0.795817
SYDE2	-1.02662	0.154869	-0.280518	-0.102157	-0.830893	-0.76529	-0.395954	0.0252598
PCSK5	0.793327	-0.469002	-0.86923	0.573109	-1.03655	-0.424935	2.06159	0.0914211
SCD	0.0325985	0.336635	1.12313	1.45068	0.293834	0.360393	-0.0626316	-0.310412
TMED1	0.414972	0.276452	0.813899	0.630899	-1.95494	-1.26487	1.35548	-0.452446
ABLIM1	-0.83162	0.687898	-0.513613	-0.284089	-1.4342	-1.23115	1.06303	1.35358
ERMP1	0.207504	0.308916	1.38698	0.946025	0.575972	-0.0643287	0.170047	-0.170437
RAB18	-1.43454	-0.366982	0.355924	1.21916	1.28094	0.728531	-0.690178	-1.52073
NRP1	0.510313	0.258075	1.65477	0.983006	-0.291762	-0.673356	0.448534	-0.196398
HSD17B7P2	-1.20686	0.121579	-0.329086	1.47252	-0.362958	0.662327	-1.31258	1.15819
PRTFDC1	-0.567735	-0.125128	-1.04707	-1.15334	1.12095	1.13112	-0.880096	-0.676827
PALMD	0.145885	0.687158	-0.649071	-0.314997	-1.4376	-0.735877	-0.500551	-0.35679
TSPAN15	-1.78076	-0.339375	-0.821951	0.503233	0.169695	1.56296	-0.655382	-0.229616
MACROH2A2	-0.478	0.615959	0.397389	-0.991724	1.59641	-0.968411	1.47569	-0.547347
WASHC2A	0.0595848	-0.0394819	-1.03777	-0.520373	-0.550492	-1.24737	-0.188194	0.189312
MAST3	0.459849	-1.0035	-0.202821	0.933446	-0.65893	0.568466	-1.35616	1.97637
MZF1	0.9421	-1.07828	1.22964	0.645724	0.0265522	0.542396	-0.407836	0.74531
OCEL1	-0.176653	-0.426716	0.944529	1.14592	0.839839	0.726507	0.142055	0.066157
MYO9B	0.632797	0.564349	-1.06997	-0.290493	-0.248202	0.625064	1.32581	1.12681
KCNK6	-0.078467	0.674091	0.722596	1.20033	-0.00285006	0.091082	-0.601973	1.06201
CATSPERG	0.983916	-1.59862	1.11067	1.02538	0.574535	-1.59862	-0.312836	0.167139
PSMD8	-0.520807	-0.656313	1.25247	1.60959	0.300105	-0.533938	-0.695422	-1.68589
FBXL19	-0.705573	-0.529179	0.509761	1.14303	0.422321	1.40816	0.464116	0.18825
STX1B	-1.14674	-0.322062	-0.0522631	-0.842536	1.22999	2.12845	-0.192659	-0.25021
HSD3B7	1.00843	-0.0697056	0.562707	0.303795	1.85944	0.315639	-1.07458	-0.800854
SETD1A	0.647031	-0.341785	-0.257751	-0.356814	-0.357778	0.802334	-0.0932392	2.16516
BCL7C	1.10221	-0.299364	-0.689694	-1.71185	1.27352	0.578936	0.606116	-1.27737
MAGEB2	-0.737131	0.789756	-0.737131	-0.737131	-0.737131	-0.737131	1.82189	-0.737131
EFNA2	0.385191	1.15855	0.328517	-0.249357	0.47348	1.0578	0.719294	-0.954779
[truncated: 22,483 more rows]
