# Supplementary material for: NF-κB is a central regulator of hypoxia-induced gene expression
Source: EMBO Rep. 2025 Nov 26;27(2):416–32. doi: 10.1038/s44319-025-00651-x (PMC12852801; doi:10.1038/s44319-025-00651-x)
Supplement: Supplementary file 8 — Source data Fig. 2 [file 44319_2025_651_MOESM8_ESM.zip › Figure 2/Figure 2 E venn diagram.xlsx]

## Sheet: 2E
RelA-dependent Hypx Down	RelB-dependent Hypx Down	cRel-dependent Hypx Down
RAD52	KLHL13	RAD52
ELAC2	CYP26B1	CASP10
CYB561	CASP10	ARHGAP33
MLXIPL	ARHGAP33	ELAC2
RNF14	ABCC8	PAX6
GCLM	USH1C	CYB561
BAK1	CYB561	AASS
ABCF2	MLXIPL	MLXIPL
TSPAN17	RNF14	MAMLD1
CC2D2A	MAMLD1	BAK1
RRP12	GCLM	ABCF2
SEZ6	RTEL1-TNFRSF6B	CC2D2A
ISOC2	HMGB3	SEZ6
POLR1H	BAK1	ISOC2
HSD17B10	ABCF2	MAOB
PMS2P1	RPL26L1	HSD17B10
RAPGEF3	TSPAN17	BCS1L
ITGAE	RRP12	MBNL3
EPDR1	SOAT1	PMS2P1
NDUFB2	FECH	RAPGEF3
POLR2F	MAOB	ME2
ABHD4	HSD17B10	ITGAE
ERH	BCS1L	PIR
PAPLN	PMS2P1	AAMDC
PROCR	RAPGEF3	TGM1
ADISSP	EPDR1	BAMBI
ELMO3	AAMDC	POLR2F
TANGO6	NDUFB2	ABHD4
CLUAP1	TGM1	AHSA1
BMF	BAMBI	ERH
ERCC2	POLR2F	PROCR
CEP41	ABHD4	ADISSP
BLVRA	PSMA3	PCDH11X
ENG	AHSA1	RGCC
NPM3	ERH	ELMO3
USP46	ADISSP	CRISPLD2
JHY	SNPH	ERCC2
ACCS	SAMHD1	LSM5
MVK	PCDH11X	CEP41
TBC1D30	ELMO3	ENG
GPR63	ARL2BP	NPM3
DNPH1	SMPD3	TRIM16L
GNPDA1	BMF	HOXB6
ODC1	RHOV	BLMH
PNO1	POP1	JHY
MECR	GSR	MVK
MIIP	ERCC2	TBC1D30
ZNHIT6	LSM5	BAG2
AKR1A1	CEP41	GPR63
DHDDS	BLVRA	ADGRG6
MTARC2	RIGI	DNPH1
VAMP8	NPM3	GNPDA1
NDUFB3	DNAJC12	KCNIP3
SLIRP	HOXB6	PLCL1
NRDE2	ENO3	PNO1
CRISPLD1	DHX58	LAMTOR2
SLC35B1	MAP2K6	MIIP
PILRB	JHY	CRYZ
SLC25A16	ACCS	ZNHIT6
RBM19	MVK	AKR1A1
CLYBL	TBC1D30	ELOVL4
DMAC2L	BAG2	HMGN3
GPCPD1	GPR63	FBXO30
CFP	CCND3	VAMP8
IVD	KIF20A	NDUFB3
RHBDF2	GNPDA1	DCAF4
BST2	IFIH1	SLIRP
TMEM160	HSPE1	NRDE2
HACL1	ODC1	MSX2
NDFIP1	PNO1	INSL4
PPARG	MECR	UTP20
SCLY	LAMTOR2	PILRB
COQ3	MIIP	SLC25A16
RIDA	PLA2G4A	RBM19
TRPC4	CRYZ	CKS2
SLC39A11	ZNHIT6	CLYBL
CTSL	AKR1A1	DMAC2L
KRT7	PRDX6	MSTO1
RSAD1	DHDDS	CFP
DMAC1	HMGN3	PZP
TUBB2A	FBXO30	IVD
IDH1	VAMP8	AP1M2
WDR12	NDUFB3	BST2
COX17	SLIRP	QRSL1
CPNE8	NRDE2	TMEM160
SNRPF	INSL4	HACL1
SLC38A6	UTP20	PPARG
SORD	CRISPLD1	ANKEF1
ARSG	SLC35B1	TRPC4
PSEN2	PILRB	MRPS36
SNRPG	SLC25A16	TIMM10
TAMM41	RBM19	SLC37A2
CAND2	CLYBL	TAOK3
NDUFS6	GPCPD1	RSAD1
GTF2H2	DSTN	DMAC1
NHP2	CFP	TUBB2A
TBC1D7	POR	FDX1
FARS2	PEX1	SMAD6
NAPRT	AP1M2	SEMA6D
FUOM	RHBDF2	IDH1
MTG1	TMEM160	WDR12
TTC12	HACL1	CPNE8
TMEM138	NDFIP1	SNRPF
MCOLN2	PPARG	SUOX
ATP5MC3	SCLY	SORD
TSEN2	COQ3	ABCA8
ZNF18	ANKEF1	SOD1
OTUD6B	TOE1	EPHX1
SETD9	TRPC4	CHAC2
N6AMT1	SLC39A11	SNRPG
ZNF618	SPINK5	TAMM41
FAM86C1P	MRPS36	CAND2
NAE1	KATNBL1	NXPE3
ZNF235	TIMM10	NDUFS6
FAM86C2P	C5AR2	NHP2
WDR4	SLC37A2	TBC1D7
G6PD	CTSL	MTG1
SPATC1L	TAOK3	TTC12
NLRX1	KRT7	KLHL1
IL6R	RSAD1	MIPOL1
PWWP3A	HINT2	GPD1L
ACOX1	TUBB2A	MCOLN2
SLC66A3	FDX1	ATP5MC3
BOLA3	SMAD6	TSEN2
MRPS18C	TMEM62	ZNF18
GLB1L	SEMA6D	AIFM1
NDUFAF2	SLC5A6	ZNF618
COX6C	EXOC6	ZNF235
BEX3	IDH1	FAM86C2P
PKIG	WDR12	PWWP3A
DCLK2	COX17	DBF4B
METTL7B	CASP6	COA7
KRT86	RGS3	PKDCC
TMEM126A	CPNE8	MSX1
TMEM126B	SNRPF	MRPS18C
ENC1	SDSL	NEK10
RNASEH1	SUOX	PPM1K
ALG14	KCNH5	RPL39L
FUT10	SORD	MON1A
METAP1D	OSGIN1	NDUFAF2
SNCG	MYOCD	FABP7
ATP5MK	SOD1	TLX3
CTU2	MRPL24	TNFRSF11B
SNAPC5	MRPL9	COX6C
MICOS13	PSEN2	CDX2
DOLK	SNRPG	CACNB2
SLC35G1	TAMM41	RPUSD2
LINC02904	CAND2	BEX3
NAP1L5	NXPE3	PLEKHA7
ATOX1	PYURF	TAP1
AGTRAP	NDUFS6	MLKL
POLR2L	GTF2H2	NDUFS5
SLC25A20	NHP2	ZNF30
OPLAH	TBC1D7	PKIG
ANKRD18A	FARS2	ATOH8
SGSH	FUOM	LGALS9
LSM10	MTG1	HSPBAP1
NOP10	TTC12	TMEM126B
HOXB4	TMEM138	SLC25A33
GTF2H2C	DLG2	ENC1
SFXN4	NOPCHAP1	RNASEH1
UQCR10	QDPR	ZFAND4
KLHDC8B	ATP5MC3	FUT10
CYP4F12	ZNF18	SNCG
MTARC1	GTF3C6	STOX2
TSPYL4	N6AMT1	ARV1
AMTN	UNC5D	MICOS13
DNAH17	AIFM1	GAPT
RINL	FAIM	SLC35G1
ADAT2	TSPAN33	LINC02904
NDUFA4	TOMM40L	ATOX1
ZNF600	NAE1	COX14
MAOA	ZNF235	RRS1
ARMCX4	FAM86C2P	ZNF771
DDI2	SPATC1L	ANKRD18A
IPP	NLRX1	NQO1
GSTK1	PWWP3A	SGSH
MT-ND5	ZNF326	SLC9A9
SELENOM	SLC66A3	NOP10
SOX18	BOLA3	HOXB4
VARS1	MRPS18C	OAF
ADGRG1	RBM47	TNFAIP8L1
ETFRF1	PIGX	METTL7A
MT-RNR1	MON1A	KLHDC8B
MLLT11	TLX3	CYP4F12
FIRRE	TNFRSF11B	MTARC1
TEX14BP	DCAF13	AMTN
GTF2H2B	CDX2	DNAH17
DANCR	RPUSD2	RINL
LINC01806	PRKCB	ADAT2
HOTAIRM1	BEX3	NDUFA4
RPSAP9	ATP23	ZNF600
TMEM147-AS1	TAP1	MAOA
LINC00896	MLKL	PDXDC2P-NPIPB14P
YAE1	NDUFS5	LRRC8B
LIFR-AS1	GSTM4	GSTK1
ZFPM2-AS1	LGALS9	NUDT16
MRPS30-DT	COMMD8	MT-ND5
PINX1	DHRSX	VARS1
SORD2P	GPR183	ITSN1
ERVK13-1	METTL7B	MT-TN
BOP1	KRT86	MT-TC
VPS9D1-AS1	GSTA4	MT-TG
ILF3-DT	TMEM126B	MT-RNR1
DNAH17-AS1	FAM241B	FIRRE
ARMCX5-GPRASP2	SLC25A33	APOL6
TMCC1-DT	NMRAL2P	TEX14BP
SRXN1	NINJ2	GTF2H2B
LINC02980	RNASEH1	DANCR
GLIDR	CYP4F11	RPSAP9
DHRS11	SYNPO2	TMEM147-AS1
SNHG4	SNCG	YAE1
C13orf46	ARV1	LIFR-AS1
	ATP5MK	ZFPM2-AS1
	SNAPC5	MRPS30-DT
	MICOS13	HOXA-AS2
	GAPT	PINX1
	SLC35G1	SORD2P
	LINC02904	BOP1
	DLGAP1-AS1	DNAH17-AS1
	NAP1L5	ARMCX5-GPRASP2
	ATOX1	TMCC1-DT
	COX14	SRXN1
	OPLAH	LINC02980
	ANKRD18A	SNHG4
	SLC26A11	C13orf46
	SLC9A9
	LSM10
	NOP10
	TDRKH
	HOXB4
	GTF2H2C
	TANGO2
	SFXN4
	UQCR10
	ARMCX2
	TNFAIP8L1
	METTL7A
	KLHDC8B
	CYP4F12
	CYP4F3
	TSPYL4
	AMTN
	DNAH17
	RINL
	OTOG
	HYKK
	JAKMIP3
	ADAT2
	NDUFA4
	RNFT1
	SP6
	ZNF600
	ARMCX4
	PDXDC2P-NPIPB14P
	ZNF441
	LRRC8B
	DDI2
	IPP
	GSTK1
	MT-CYB
	MT-ND5
	HMGN2
	SELENOM
	RYR3
	SOX18
	LSM2
	VARS1
	ADGRG1
	DNAJC19
	DIO2
	MT-RNR1
	CHCHD2P4
	MLLT11
	FIRRE
	TSPAN4
	APOL6
	TEX14BP
	GTF2H2B
	LINC01806
	HOTAIRM1
	LANCL1-AS1
	RPSAP9
	TMEM147-AS1
	LINC00896
	LIFR-AS1
	PLUT
	ZFPM2-AS1
	MRPS30-DT
	HOXA-AS2
	SORD2P
	BOP1
	DLGAP1-AS2
	ILF3-DT
	DNAH17-AS1
	ARMCX5-GPRASP2
	SRXN1
	LINC02980
	PCCA-DT
	GLIDR
	DHRS11
	SNHG4
	C13orf46
