# Supplementary material for: NF-κB is a central regulator of hypoxia-induced gene expression
Source: EMBO Rep. 2025 Nov 26;27(2):416–32. doi: 10.1038/s44319-025-00651-x (PMC12852801; doi:10.1038/s44319-025-00651-x)
Supplement: Supplementary file 8 — Source data Fig. 2 [file 44319_2025_651_MOESM8_ESM.zip › Figure 2/Figure 2 F graph.xlsx]

## Sheet: 2F
Gene Set	(-)Log10FDR	cRel Up
KRAS signalling_up	1.41318
TGF-β signalling	1.75296
Inflammatory response	1.75296
TNF-⍺ signalling via NF-𝜅B	1.75296
EMT	2.54225
Myogenesis	1.93994	RelB Up
EMT	6.27269
Inflammatory response	1.58112	RelA Up
Apoptosis	1.75276
P53 pathway	2.16857
UV response	3.20519
Early Estrogen response	4.41648
MTORC1 signalling	6.04399
EMT	9.30612
TNF-⍺ signalling via NF-𝜅B	9.30612
Glycolysis	15.6576
Hypoxia	15.6576
