# Supplementary material for: NF-κB is a central regulator of hypoxia-induced gene expression
Source: EMBO Rep. 2025 Nov 26;27(2):416–32. doi: 10.1038/s44319-025-00651-x (PMC12852801; doi:10.1038/s44319-025-00651-x)
Supplement: Supplementary file 8 — Source data Fig. 2 [file 44319_2025_651_MOESM8_ESM.zip › Figure 2/Figure 2 D venn diagram.xlsx]

## Sheet: 2D
RelA-dependent Hypx Up	RelB-dependent Hypx Up	cRel-dependent Hypx Up
KMT2E	NFIX	IL32
NFIX	IL32	PLAUR
VIM	SLC11A1	BIRC3
TNFRSF1B	SNAI2	CDH1
VCAN	SAMD4A	TRIT1
MYO16	FHL1	H6PD
USP28	VIM	DKK3
SYNE2	RNASET2	FNIP2
FAM168A	CD44	ENTPD2
DCBLD2	TNFRSF1B	DCBLD2
ALDH18A1	TRIO	EIF4B
LIMCH1	MYO16	CCN5
ST3GAL6	USP28	SMG6
REEP1	H6PD	ATP2B1
MAST4	DKK3	PPP2R3A
BCL3	SYNE2	PICALM
SMG6	KMT2C	FNDC3B
ADGRL1	ALDH18A1	FRYL
PDE8A	EIF4B	SESN1
FRYL	HAGH	COL4A4
NFKB2	LIMCH1	TRAF5
DNM2	CCN5	LINC01587
PHLPP1	ST3GAL6	MMP2
NFE2L1	SLC12A2	LPCAT2
LINC01587	EYA2	KIZ
BCORL1	SLC9A3	GLG1
NID2	FTSJ1	GADD45B
KIZ	REEP1	RNF215
CHRD	SMG6	SEC14L2
SEMA6A	ATP2B1	MFNG
SORBS1	PDE8A	TIMP3
CRTAC1	PPP2R3A	RASD2
ABL1	PICALM	ZMYND8
MKNK2	NTN4	PORCN
ASB2	SEMA3C	PIEZO1
MRGBP	CIC	EYA1
ANKRD12	DNM2	SLC17A7
STS	SESN1	DYRK1B
KLF5	COL4A4	CCNP
EYA1	BZW1	APLP1
CALB1	KCNK2	MEGF8
PLAT	TRAF5	NAMPT
SLC17A7	MMP2	ITGB8
FBL	LPCAT2	TGFBR1
DYRK1B	RFX2	DDX50
APLP1	KIZ	PLEKHA1
RUNDC3B	IGBP1	DKK1
PDLIM1	P3H2	CCDC47
DKK1	CHRD	CNTNAP1
KIAA1549L	GLG1	MANBA
CARS1	PITPNM3	KIAA1549L
BVES	CCDC80	IL12B
DARS1	SORBS1	UAP1
MTR	CRTAC1	HMGCL
ESYT2	KCNK6	GALE
LTBP2	CRKL	ESYT2
RHOQ	MFNG	STBD1
PPP1R3C	KDELR3	LTBP2
PLAU	TIMP3	RHOQ
OPTN	MYH9	TNFSF11
KCNJ2	ZMYND8	APAF1
AHNAK	TCFL5	NPPB
RAP2A	ANKRD12	LRAT
PRKCG	STS	PLAU
KRT17	EEF2K	OPTN
VGF	PIEZO1	KCNK15
OPN1SW	EYA1	GRM4
CDKN2D	SLC39A14	ATXN1
MTUS1	SLC17A7	ASL
AJUBA	DYRK1B	PRKCG
SHC2	APLP1	MASP1
PHF10	PTPRS	FGFRL1
RBBP8NL	MEGF8	KLF2
EPS8L1	RUNDC3B	KRT17
GRSF1	ITGB8	ARHGEF6
DCLK1	HOXA13	CDKN1C
PDZD2	CPED1	RSPH3
BMAL1	PLEKHA8	PXDN
TTC9	EPHB6	EPS8L1
IRAK2	TBL2	RHPN2
SORT1	EIF4H	ABHD12B
ANO3	TGFBR1	ZSWIM4
CYP2J2	PDLIM1	GRSF1
COL4A2	DDX50	ITGB4
MRAP2	PLEKHA1	EPHB2
ITGA7	CCDC47	PDZD2
PKIB	MANBA	SORT1
CNPY3	KIAA1549L	SLC38A2
TCF19	CDK2AP1	DOCK2
LUM	CEP85L	COL4A2
RHOF	BVES	ETS1
PCSK6	SMAP1	PKIB
TICRR	STEAP3	SLC9A5
ZFHX3	GLS	ARHGEF4
ZCCHC2	IGFBP2	GPNMB
PNMT	ABCB6	NIBAN2
SH3GL1	DARS1	GCOM1
CD53	NID1	AMIGO2
ETNK2	MTR	PADI3
RHOB	ESYT2	CD53
RETREG2	STBD1	ETNK2
SCD5	CCNI	PDIA6
OTULINL	SATB2	GALNT13
RNF217	LTBP2	CSRNP1
VIP	MLH3	COL8A1
HAUS6	RHOQ	NOTCH1
NOTCH1	PPP1R3C	ADAM12
ADAM12	TGFBI	ITGB1
MKX	NPPB	LYPD1
LYPD1	PLAU	NBAS
SETBP1	BICC1	PTPN14
CAMK4	OPTN	BANK1
TRIM36	OBSL1	CFDP1
BANK1	KCNK15	HS2ST1
HS2ST1	SOX4	LONRF1
ANKH	AHNAK	KLF10
PRKCA	RAP2A	CD109
SLC28A1	RNF113A	KAT6B
KAT6B	SOX9	KCNJ6
SSBP3	SRMS	MRPL17
KIT	FNDC11	PRKAA2
DPYSL5	MMP24	CLDN1
GPR153	PRKCG	AZI2
CIART	CANX	PLB1
TMPRSS3	KRT17	ITGA2
CAMK2N1	FLNC	LMBRD2
DDR2	OPN1SW	TMEM65
ALPP	MYO1B	RASEF
ALPI	MTUS1	CLDN3
SERPINI1	AJUBA	ATP7A
RYBP	ARHGEF6	SPINT2
CXCL1	SHC2	TSR1
PLB1	PLPPR3	IGFBP6
HSPA4L	PHF10	CDK2AP2
LMBRD2	SH3BP4	FTH1
CDCA7L	PXDN	TNXB
SPRED1	COL5A1	CLIC3
IKBIP	PNPLA7	REPS2
CKB	NPHP4	TMEM154
DCHS1	CHSY1	JUNB
CDT1	ABHD12B	CHST11
EEF2	ENOSF1	P2RY6
SRR	EPHB2	CFAP46
CDK2AP2	SORT1	MIR31HG
TK1	PTGFRN	EPHX4
FTH1	SLC38A2	RASGRP1
HR	ANO3	TMEM134
LRATD2	RERG	TMCC1
STXBP6	CYP2J2	GXYLT2
PARM1	COL4A2	MAB21L3
MN1	AGTPBP1	PTPRM
PCDH7	MRAP2	AMZ1
REPS2	ITGA7	DDIT3
NLGN2	PKIB	CCNE2
GPR37L1	PRADC1	NRIP3
CHST11	SERPINE2	P2RY2
DLK2	NACAD	CALCB
P2RY6	CNPY3	EPS8L2
GATM	TCF19	NAALADL2
MIR31HG	LUM	ALS2CL
OLR1	SLC7A1	ZFPM1
TCAP	PCSK6	MYADM
CTSF	TICRR	FAHD1
ZBTB4	ZFHX3	PDIA3P1
ZNF654	GALNS	METTL23
YPEL2	NPEPPS	IGIP
CSRP2	ZCCHC2	LPAR5
CCNE2	PNMT	LRRC26
PLAAT3	IGFBP4	LCN12
NAALADL2	SH3GL1	TMEM121
DPY19L2	COL6A1	IRF7
LINC00324	COL6A2	LMLN
PER1	HSPG2	GRK1
ALOXE3	DPT	KRT16
SERTAD2	SLC27A3	C6orf132
YOD1	ETNK2	COL4A5
METTL23	PDIA6	NHS
IGIP	GALNT13	NCCRP1
LHFPL6	OSBPL10	FSIP2
LRRC26	STAC	FAM120AOS
SORCS2	COL8A1	ZNF33A
TMEM121	SFRP2	CACNA1H
PDE2A	NKD2	LUADT1
WDR86	OTULINL	H2AC11
NCCRP1	RNF217	LAMB3
NPIPP1	GNRH1	PIWIL2
FSIP2	GSN	DMBX1
GJB3	ADAM12	BZW1P2
ZNF33A	MKX	MAFK
ALKAL2	ITGB1	MMP17
CFAP119	ADGRL3	KIAA0753
ZNF250	PTPRO	FOXO6
CACNA1H	NBAS	PIGCP1
ADARB1	SETBP1	LINC01588
ZNF860	JMY	HLA-F-AS1
DMBX1	TRIM36	H2BC16P
PPP1R14C	TMEM123	TMEM191A
FOXO6	RASGRP3	MYO1B-AS1
NEU4	GRM1	FNDC10
ZBTB12	C16orf89	VIM-AS1
C2CD4B	HS2ST1	AK4P3
HLA-F-AS1	SEMA3D	EIF4HP1
MYO1B-AS1	ANKH	SOX9-AS1
FOSL2-AS1	LONRF1	EGOT
AK4P3	APCDD1	LINC01275
LINC02765	CDK19	MTFP1
ELF3-AS1	FZD7	SBF2-AS1
VLDLR-AS1	MIDEAS	NR2F2-AS1
PRSS56	SLC28A1	LINC02149
PPIL3	CD109	NOP14-AS1
TMEM200B	KAT6B	MCPH1-AS1
GASAL1	ZFYVE9	LRRC37BP1
LMNTD2-AS1	KIT	LINC02615
EGLN3-AS1	CREB3L1	TMEM200B
EIF1P4	FMNL2	ADM-DT
ANXA8L1	DPYSL5	PPP1R14B-AS1
ANXA8	GPR153	EGLN3-AS1
ADGRL1-AS1	H2BC5	ITGB3
LINC03061	H4C8	SGSM2-AS1
NLRP3P1	CLDN14	ANXA8L1
	LRRC3	ANXA8
	LSM12	ADGRL1-AS1
	PRKAA2	NAV2-AS6
	CAMK2N1	INSIG1-DT
	TGFA	LINC02725
	ALPP	PICSAR
	SERPINI1	LINC00294
	PCOLCE2
	PLB1
	HSPA4L
	DUSP7
	PRSS12
	SAP30
	CDCA7L
	TMEM65
	RASEF
	SVEP1
	DYNLT3
	PIGA
	BRWD3
	E2F7
	SPRED1
	ZNF592
	PDIA3
	CDT1
	EEF2
	SRR
	IGFBP6
	CDK2AP2
	TK1
	HR
	TNXB
	LGI3
	TSPAN5
	STXBP6
	CLIC3
	P2RY1
	REPS2
	C11orf24
	KCNK3
	CHST11
	DLK2
	P2RY6
	GATM
	CFAP46
	FBXL14
	MIR31HG
	EPHX4
	FRMD3
	BSG
	RASGRP1
	SLFN11
	TMCC1
	GXYLT2
	MAB21L3
	OLR1
	EHBP1L1
	TCAP
	CTSF
	BRSK2
	AMZ1
	ZNF654
	YPEL2
	CSRP2
	CCNE2
	RAB6A
	P2RY2
	DMRTA1
	PLAAT3
	SRRM3
	DPY19L2
	ALOXE3
	ZFPM1
	FAHD1
	YOD1
	PDIA3P1
	METTL23
	H2AC25
	BGN
	MXRA7
	TTC3
	IGIP
	LHFPL6
	SLC35F3
	DENND5A
	LRRC26
	SORCS2
	TMEM121
	OLFML2A
	ZFP36L1
	GRK1
	SDHAP3
	PDE2A
	TAF9B
	H1-2
	C6orf132
	COL4A5
	NCCRP1
	FAM120AOS
	H1-0
	ZNF33A
	CFAP119
	ZNF250
	H2AC11
	PIWIL2
	DCHS2
	DMBX1
	BZW1P2
	SLC5A3
	L1CAM
	FOXO6
	ZDBF2
	COL15A1
	ZBTB12
	HLA-C
	PSORS1C3
	DDR1
	TBC1D8
	FAM216A
	C2CD4B
	HLA-H
	HLA-A
	VDAC1
	H2BC16P
	MIR503HG
	SLC9A3-AS1
	FNDC10
	ACTG1P14
	AK4P3
	EIF4HP1
	EGOT
	PEDS1
	RPLP0P2
	MRPS6
	SBF2-AS1
	STARD4-AS1
	LRRC37BP1
	TMEM200B
	PPP1R14B-AS1
	DDN-AS1
	EGLN3-AS1
	ITGB3
	ZNF710-AS1
	TGFBR3L
	EIF1P4
	SGSM2-AS1
	ANXA8L1
	ANXA8
	NAV2-AS6
	LINC03061
	PICSAR
	NLRP3P1
	LINC00294
