# Supplementary material for: NF-κB is a central regulator of hypoxia-induced gene expression
Source: EMBO Rep. 2025 Nov 26;27(2):416–32. doi: 10.1038/s44319-025-00651-x (PMC12852801; doi:10.1038/s44319-025-00651-x)
Supplement: Supplementary file 8 — Source data Fig. 2 [file 44319_2025_651_MOESM8_ESM.zip › Figure 2/Figure 2 G graph.xlsx]

## Sheet: 2G
Gene Set	(-)Log10FDR
ROS pathway	1.83144	cRel Down
Oxidative phosphorylation	2.95479
ROS pathway	1.87887	RelB Down
Oxidative phosphorylation	3.00481
ROS pathway	3.34203	RelA Down
Oxidative phosphorylation	1.99913
