# Supplementary material for: NF-κB is a central regulator of hypoxia-induced gene expression
Source: EMBO Rep. 2025 Nov 26;27(2):416–32. doi: 10.1038/s44319-025-00651-x (PMC12852801; doi:10.1038/s44319-025-00651-x)
Supplement: Supplementary file 8 — Source data Fig. 2 [file 44319_2025_651_MOESM8_ESM.zip › Figure 2/Figure 2 B graph.xlsx]

## Sheet: 2B
Hypx Down	NF-𝜅B dependent Hypx Down
RAD52	RAD52
LAP3	ELAC2
HECW1	CYB561
KLHL13	MLXIPL
CYP26B1	RNF14
CASP10	GCLM
CAMKK1	BAK1
ARHGAP33	ABCF2
LIG3	TSPAN17
CROT	CC2D2A
ABCC8	RRP12
DLX6	SEZ6
USH1C	ISOC2
ELAC2	POLR1H
GAS7	HSD17B10
PAX6	PMS2P1
CYB561	RAPGEF3
AASS	ITGAE
MLXIPL	EPDR1
RNF14	NDUFB2
MAMLD1	POLR2F
TTC27	ABHD4
CYP24A1	ERH
OSBPL5	PAPLN
GCLM	PROCR
RTEL1-TNFRSF6B	ADISSP
KCNG1	ELMO3
HMGB3	TANGO6
BAK1	CLUAP1
ABCF2	BMF
USP2	ERCC2
RPL26L1	CEP41
TSPAN17	BLVRA
CC2D2A	ENG
RRP12	NPM3
SOAT1	USP46
SEZ6	JHY
ISOC2	ACCS
ADCK1	MVK
MYLK	TBC1D30
POLR1H	GPR63
FECH	DNPH1
STOML1	GNPDA1
DHX29	ODC1
MAOB	PNO1
EIF2B3	MECR
HSD17B10	MIIP
BCS1L	ZNHIT6
MBNL3	AKR1A1
PMS2P1	DHDDS
TNRC6C	MTARC2
FKBP7	VAMP8
LXN	NDUFB3
RAPGEF3	SLIRP
ME2	NRDE2
GEMIN5	CRISPLD1
ITGAE	SLC35B1
CPNE3	PILRB
EPDR1	SLC25A16
AURKA	RBM19
PIR	CLYBL
AAMDC	DMAC2L
ALG6	GPCPD1
DNMT3B	CFP
NDUFB2	IVD
FH	RHBDF2
TGM1	BST2
BAMBI	TMEM160
FKBP5	HACL1
JAK2	NDFIP1
POLR2F	PPARG
ABHD4	SCLY
PSMA3	COQ3
KIAA0586	RIDA
AHSA1	TRPC4
ERH	SLC39A11
PAPLN	CTSL
PROCR	KRT7
NFATC2	RSAD1
ADISSP	DMAC1
SNPH	TUBB2A
SAMHD1	IDH1
NXT2	WDR12
PCDH11X	COX17
RGCC	CPNE8
ELMO3	SNRPF
ARL2BP	SLC38A6
ZNF423	SORD
TANGO6	ARSG
SMPD3	PSEN2
CRISPLD2	SNRPG
CLUAP1	TAMM41
VPS35L	CAND2
MTFMT	NDUFS6
FAH	GTF2H2
BMF	NHP2
RHOV	TBC1D7
POP1	FARS2
NIPAL2	NAPRT
PYCR3	FUOM
GSR	MTG1
ERCC2	TTC12
MRPL4	TMEM138
AIMP2	MCOLN2
LSM5	ATP5MC3
CEP41	TSEN2
BLVRA	ZNF18
TRIM14	OTUD6B
ENG	SETD9
RIGI	N6AMT1
RAB11FIP2	ZNF618
NSMCE4A	FAM86C1P
ACTA2	NAE1
KAZALD1	ZNF235
NPM3	FAM86C2P
DNAJC12	WDR4
TRIM16L	G6PD
HOXB6	SPATC1L
ENO3	NLRX1
BLMH	IL6R
ALDH3A1	PWWP3A
DHX58	ACOX1
MAP2K6	SLC66A3
PMP22	BOLA3
USP46	MRPS18C
CRYAB	GLB1L
JHY	NDUFAF2
HSPA8	COX6C
CPT1A	BEX3
CHORDC1	PKIG
ACCS	DCLK2
MVK	METTL7B
CUX2	KRT86
TBC1D30	TMEM126A
ASF1A	TMEM126B
BAG2	ENC1
GPR63	RNASEH1
ADGRG6	ALG14
CCND3	FUT10
DNPH1	METAP1D
KIF20A	SNCG
GNPDA1	ATP5MK
EHHADH	CTU2
IFT57	SNAPC5
RRP9	MICOS13
KCNIP3	DOLK
FAHD2A	SLC35G1
IFIH1	LINC02904
ACADL	NAP1L5
HSPE1	ATOX1
ID2	AGTRAP
ODC1	POLR2L
DLX2	SLC25A20
PLCL1	OPLAH
PNO1	ANKRD18A
SPR	SGSH
MECR	LSM10
SCAMP3	NOP10
LAMTOR2	HOXB4
MIIP	GTF2H2C
SLC35D1	SFXN4
PLA2G4A	UQCR10
AGMAT	KLHDC8B
CRYZ	CYP4F12
ZNHIT6	MTARC1
GBP1	TSPYL4
ID3	AMTN
CDC20	DNAH17
AKR1A1	RINL
PRDX6	ADAT2
DHDDS	NDUFA4
MTARC2	ZNF600
ELOVL4	MAOA
HMGN3	ARMCX4
FBXO30	DDI2
RXYLT1	IPP
VAMP8	GSTK1
RARRES1	MT-ND5
MFSD1	SELENOM
EEF2KMT	SOX18
NDUFB3	VARS1
TRPM6	ADGRG1
SLIRP	ETFRF1
NRDE2	MT-RNR1
IFIT3	MLLT11
IFIT2	FIRRE
MSX2	TEX14BP
INSL4	GTF2H2B
SLC10A7	DANCR
HSPH1	LINC01806
UTP20	HOTAIRM1
CRISPLD1	RPSAP9
SLC35B1	TMEM147-AS1
PILRB	LINC00896
SLC25A16	YAE1
RBM19	LIFR-AS1
NDUFAF4	ZFPM2-AS1
SLC36A1	MRPS30-DT
CKS2	PINX1
BCAS4	SORD2P
NQO2	ERVK13-1
RPP40	BOP1
CLYBL	VPS9D1-AS1
DMAC2L	ILF3-DT
SLC25A35	DNAH17-AS1
MSTO1	ARMCX5-GPRASP2
GPCPD1	TMCC1-DT
DSTN	SRXN1
ID1	LINC02980
UROD	GLIDR
CFP	DHRS11
DLGAP5	SNHG4
PZP	C13orf46
ARMCX1	KLHL13
POR	CYP26B1
PEX1	CASP10
EIF2AK4	ARHGAP33
IVD	ABCC8
ANAPC13	USH1C
AP1M2	MAMLD1
DTD2	RTEL1-TNFRSF6B
QRICH2	HMGB3
RHBDF2	RPL26L1
STARD8	SOAT1
BST2	FECH
QRSL1	MAOB
STK33	BCS1L
TMEM160	AAMDC
HABP4	TGM1
NDFIP1	BAMBI
PODNL1	PSMA3
PPARG	AHSA1
TRIM22	SNPH
SCLY	SAMHD1
COQ3	PCDH11X
RIDA	ARL2BP
PRMT7	SMPD3
ANKEF1	RHOV
TOE1	POP1
CASP9	GSR
TRPC4	LSM5
SLC39A11	RIGI
CNDP2	DNAJC12
C1QTNF6	HOXB6
SPINK5	ENO3
MRPS36	DHX58
CCNB1	MAP2K6
KATNBL1	BAG2
AP4B1	CCND3
DAGLA	KIF20A
TIMM10	IFIH1
C5AR2	HSPE1
SLC37A2	LAMTOR2
CTSL	PLA2G4A
TAOK3	CRYZ
OASL	PRDX6
TROAP	HMGN3
KRT7	FBXO30
LTV1	INSL4
GLUL	UTP20
SETDB2	DSTN
RSAD1	POR
RABEPK	PEX1
DMAC1	AP1M2
HINT2	ANKEF1
TUBB2A	TOE1
MRPL15	SPINK5
DDX60	MRPS36
RDX	KATNBL1
FDX1	TIMM10
NDUFAF1	C5AR2
SMAD6	SLC37A2
TMEM62	TAOK3
SEMA6D	HINT2
IFI44	FDX1
SLC5A6	SMAD6
EXOC6	TMEM62
MYPN	SEMA6D
IDH1	SLC5A6
WDR12	EXOC6
COX17	CASP6
HERC6	RGS3
CASP6	SDSL
RGS3	SUOX
SNRPF	KCNH5
SDSL	OSGIN1
PDX1	MYOCD
SUOX	SOD1
SRRM4	MRPL24
SLC38A6	MRPL9
KCNH5	NXPE3
SORD	PYURF
PIF1	DLG2
MYLK3	NOPCHAP1
OSGIN1	QDPR
MYOCD	GTF3C6
ARSG	UNC5D
ABCA8	AIFM1
HUNK	FAIM
SOD1	TSPAN33
MRPL24	TOMM40L
SELENBP1	ZNF326
MRPL9	RBM47
PSEN2	PIGX
EPHX1	MON1A
PLEKHA6	TLX3
GALM	TNFRSF11B
CHAC2	DCAF13
SNRPG	CDX2
DLX1	RPUSD2
FAM171B	PRKCB
TAMM41	ATP23
CAND2	TAP1
NXPE3	MLKL
PYURF	NDUFS5
CYP4V2	GSTM4
NDUFS6	LGALS9
PPIP5K2	COMMD8
GTF2H2	DHRSX
NHP2	GPR183
TBC1D7	GSTA4
FARS2	FAM241B
LGSN	SLC25A33
NAPRT	NMRAL2P
FUOM	NINJ2
MTG1	CYP4F11
TTC12	SYNPO2
TMEM138	ARV1
KLHL1	GAPT
DLG2	DLGAP1-AS1
NOPCHAP1	COX14
MIPOL1	SLC26A11
QDPR	SLC9A9
AKR1C2	TDRKH
HSPB8	TANGO2
ARL14EP	ARMCX2
GPD1L	TNFAIP8L1
IFIT5	METTL7A
RAB3C	CYP4F3
MCOLN2	OTOG
ATP5MC3	HYKK
TSEN2	JAKMIP3
ZNF18	RNFT1
OTUD6B	SP6
GTF3C6	PDXDC2P-NPIPB14P
SETD9	ZNF441
RBM45	LRRC8B
SLC26A2	MT-CYB
N6AMT1	HMGN2
SFXN2	RYR3
UNC5D	LSM2
AIFM1	DNAJC19
DHRS4	DIO2
MX1	CHCHD2P4
ZNF618	TSPAN4
DUSP2	APOL6
MRAS	LANCL1-AS1
FAIM	PLUT
CDC25C	HOXA-AS2
TSPAN33	DLGAP1-AS2
FAM86C1P	PCCA-DT
TOMM40L	PAX6
ATP5MC1	AASS
ACTC1	MBNL3
THEM4	ME2
NAE1	PIR
ZNF235	RGCC
FAM86C2P	CRISPLD2
WDR4	TRIM16L
G6PD	BLMH
SPATC1L	ADGRG6
NLRX1	KCNIP3
IL6R	PLCL1
GPATCH4	ELOVL4
PWWP3A	DCAF4
SQSTM1	MSX2
ACOX1	CKS2
DBF4B	MSTO1
NEU3	PZP
COA7	QRSL1
NEXN	ABCA8
ZNF326	EPHX1
PKDCC	CHAC2
SLC66A3	KLHL1
SLC16A14	MIPOL1
MSX1	GPD1L
BOLA3	DBF4B
MRPS18C	COA7
NEK10	PKDCC
GLB1L	MSX1
EIF5A2	NEK10
PPM1K	PPM1K
RBM47	RPL39L
GYG1	FABP7
DTX3L	CACNB2
RPL39L	PLEKHA7
PIGX	ZNF30
SLC9B2	ATOH8
MON1A	HSPBAP1
ETNPPL	ZFAND4
NDUFAF2	STOX2
SERINC5	RRS1
EGFLAM	ZNF771
UTP15	NQO1
TLR3	OAF
FABP7	NUDT16
TLX3	ITSN1
PTTG1	MT-TN
TNFRSF11B	MT-TC
COX6C	MT-TG
DCAF13
NDUFB6
NOL6
CDX2
CACNB2
RPUSD2
PRKCB
ATF7IP2
BEX3
PLEKHA7
PLK1
ATP23
MTMR10
DIS3L
ENGASE
ZNF641
SLC43A2
TAP1
MLKL
NDUFS5
ZNF30
PKIG
GSTM4
CXXC4
ATOH8
LGALS9
COMMD8
DHRSX
HSPBAP1
ATF5
B3GALNT1
GPR183
TM4SF1
TMEM192
LRRN2
DCLK2
METTL7B
KRT86
GSTA4
TMEM126A
TMEM126B
FAM241B
TMEM37
ENC1
NMRAL2P
NINJ2
RNASEH1
CYP4F11
FBXW10
ALG14
SYNPO2
SMPDL3A
ZFAND4
FUT10
METAP1D
SNCG
STOX2
ARV1
ATP5MK
CTU2
SNAPC5
MICOS13
DOLK
GAPT
DOK7
SPHK1
SLC35G1
LINC02904
DLGAP1-AS1
NAP1L5
ATOX1
AGTRAP
POLR2L
COX14
SLC25A20
OPLAH
RRS1
GATA2
APOBEC3B
ZNF771
ANKRD18A
SERTM1
NQO1
SLC26A11
SGSH
SLC9A9
LSM10
NOP10
TDRKH
UBA7
LIMK2
HOXB4
GTF2H2C
TANGO2
SFXN4
UQCR10
SCFD2
OAF
CSF1
FOXO4
ARMCX2
NOC4L
PRMT3
TNFAIP8L1
METTL7A
IFIT1
KLHDC8B
CYP4F12
MTARC1
TOR3A
CYP4F3
HPDL
AKR1C1
TSPYL4
DHRS4L2
SAMD11
AMTN
DNAH17
OTOG
HYKK
JAKMIP3
FAM72B
HMX3
ADAT2
NDUFA4
RNFT1
SP6
ZNF600
MAOA
AKR1C3
ARMCX4
PDXDC2P-NPIPB14P
WDR5B
ZNF441
GMFB
LRRC8B
DDI2
IPP
GSTK1
CHSY3
HMGN5
NUDT16
CCDC69
MT-CO2
MT-CYB
MT-ND2
MT-ND5
MT-CO1
HMGN2
SELENOM
RYR3
MT-ND3
MT-ND4
MT-ND1
MT-ATP6
MT-CO3
ARMCX6
CENPW
SOX18
TAP2
HSPA1B
LSM2
VARS1
ATP6V0E2-AS1
ADGRG1
ETFRF1
ITSN1
DNAJC19
LNP1
MT-TL1
MT-RNR2
MT-TN
MT-TC
MT-TY
MT-TG
MT-TH
DIO2
SACM1L
MT-RNR1
SLC48A1
MT-ND4L
CHCHD2P4
MLLT11
FIRRE
LTB4R
GALT
TSPAN4
ZBED1
ANXA2R-AS1
APOL6
LINC02593
MTND2P28
TEX14BP
GTF2H2B
DANCR
LINC01806
MT-ATP8
DPH5-DT
HOTAIRM1
LANCL1-AS1
RPSAP9
ZSCAN31
HGH1
ELFN1-AS1
TMEM147-AS1
LINC00896
MTCO1P12
PCDHGC3
YAE1
FBXW10B
STAG3L5P
NME2
GATA2-AS1
LIFR-AS1
PLUT
MTATP6P1
ZFPM2-AS1
MRPS30-DT
HOXA-AS2
PINX1
MPV17L2
SORD2P
ST20-AS1
MRC1
ERVK13-1
BOP1
VPS9D1-AS1
DLGAP1-AS2
ILF3-DT
DNAH17-AS1
ARMCX5-GPRASP2
TMCC1-DT
SRXN1
LINC02980
HK2-DT
PCCA-DT
GLIDR
DHRS11
SNHG4
C13orf46
