# Supplementary material for: NF-κB is a central regulator of hypoxia-induced gene expression
Source: EMBO Rep. 2025 Nov 26;27(2):416–32. doi: 10.1038/s44319-025-00651-x (PMC12852801; doi:10.1038/s44319-025-00651-x)
Supplement: Supplementary file 9 — Source data Fig. 3 [file 44319_2025_651_MOESM9_ESM.zip]

Archive with 14 entries (13 files):
- Figure 3/
- __MACOSX/._Figure 3
- Figure 3/Figure 3 D graph.xlsx
- __MACOSX/Figure 3/._Figure 3 D graph.xlsx
- Figure 3/Figure 3 A graph.xlsx
- __MACOSX/Figure 3/._Figure 3 A graph.xlsx
- Figure 3/Figure 3 F graph.xlsx
- __MACOSX/Figure 3/._Figure 3 F graph.xlsx
- Figure 3/Figure 3 C graph.xlsx
- __MACOSX/Figure 3/._Figure 3 C graph.xlsx
- Figure 3/Figure 3 E graph.xlsx
- __MACOSX/Figure 3/._Figure 3 E graph.xlsx
- Figure 3/Figure 3 B graph.xlsx
- __MACOSX/Figure 3/._Figure 3 B graph.xlsx
