# Supplementary material for: NF-κB is a central regulator of hypoxia-induced gene expression
Source: EMBO Rep. 2025 Nov 26;27(2):416–32. doi: 10.1038/s44319-025-00651-x (PMC12852801; doi:10.1038/s44319-025-00651-x)
Supplement: Supplementary file 9 — Source data Fig. 3 [file 44319_2025_651_MOESM9_ESM.zip › Figure 3/Figure 3 D graph.xlsx]

## Sheet: Sheet1
Experimental details: HeLa cells were transfected with control siRNA or siRNAs to NF-𝜅B subunit cRel and exposed, or not, to 24 h hypoxia prior to qPCR analysis. 18S served as a house keeping gene.
	JUNB fold change gene expression
		Hpx Control	Nx Control	Hpx sicRel
		1	0.530065	0.632199
		1	0.691035	0.741941
		1	0.666412	0.698394
		1
	USP28 fold change gene expression
		Hpx Control	Nx Control	Hpx sicRel
		1	0.525571	0.675069
		1	0.894586	0.986506
		1	0.6003	0.854897
		1	0.617403	0.648299
	FTH1 fold change gene expression
		Hpx Control	Nx Control	Hpx sicRel
		1	0.782353	0.724429
		1	0.727064	0.587117
		1	0.890358	0.965217
		1	0.849065	0.861562
