# Supplementary material for: NF-κB is a central regulator of hypoxia-induced gene expression
Source: EMBO Rep. 2025 Nov 26;27(2):416–32. doi: 10.1038/s44319-025-00651-x (PMC12852801; doi:10.1038/s44319-025-00651-x)
Supplement: Supplementary file 9 — Source data Fig. 3 [file 44319_2025_651_MOESM9_ESM.zip › Figure 3/Figure 3 A graph.xlsx]

## Sheet: Sheet1
	Log2Fold	FDR
EGLN3	3.40376	3.43549e-304
TGFA	1.46797	2.9804e-05
VIM	1.00733	1.54554e-22
USP28	0.978688	4.46321e-16
SAP30	0.967317	1.5811e-15
NFIX	0.937703	2.67042e-19
BCL3	0.74028	5.78521e-11
GADD45B	0.715967	1.39522e-05
KMT2E	0.666493	3.25119e-11
KLF10	0.662655	1.24012e-07
FTH1	0.644401	7.14327e-11
JUNB	0.635312	2.7409e-07
SOD1	-0.668178	9.60385e-10
AIFM1	-0.685259	1.77719e-07
NQO1	-0.698575	8.99575e-15
CASP10	-0.711157	0.0347866
IDH1	-0.780344	7.60787e-11
CCND3	-0.813619	1.16551e-14
GCLM	-0.818785	9.14256e-12
LAMTOR2	-0.855853	6.06905e-07
