# Supplementary material for: NF-κB is a central regulator of hypoxia-induced gene expression
Source: EMBO Rep. 2025 Nov 26;27(2):416–32. doi: 10.1038/s44319-025-00651-x (PMC12852801; doi:10.1038/s44319-025-00651-x)
Supplement: Supplementary file 9 — Source data Fig. 3 [file 44319_2025_651_MOESM9_ESM.zip › Figure 3/Figure 3 F graph.xlsx]

## Sheet: Sheet1
Experimental details: HeLa cells were transfected with control siRNA or siRNAs to NF-𝜅B subunit RelB and exposed, or not, to 24 h hypoxia prior to qPCR analysis. 18S served as a house keeping gene.
	GCLM fold change gene expression					CCND3 fold change gene expression
		Hpx Control	Nx Control	Hpx siRelB			Hpx Control	Nx Control	Hpx siRelB
		1	2.13952	1.64559			1	1.99403	1.30375
		1	2.43922	2.12422			1	2.45009	1.37753
		1	1.71671	2.07518			1	1.95314	1.10665
		1	2.05582	1.46427			1	2.598	1.34337
	AIFM1 fold change gene expression					CASP10 fold change gene expression
		Hpx Control	Nx Control	Hpx siRelB			Hpx Control	Nx Control	Hpx siRelB
		1	1.86546	1.15717			1	2.9354	1.36372
		1	2.5857	1.41971			1	3.52166	1.82106
		1	1.66569	1.42573			1	3.2816	1.07921
		1	2.03825	1.3507			1	2.95756	1.2897
	IDH1 fold change gene expression
		Hpx Control	Nx Control	Hpx siRelB
		1	2.64534	2.0022
		1	3.10968	2.18049
		1	1.86609	2.13918
		1	1.73902	1.76969
