# Supplementary material for: NF-κB is a central regulator of hypoxia-induced gene expression
Source: EMBO Rep. 2025 Nov 26;27(2):416–32. doi: 10.1038/s44319-025-00651-x (PMC12852801; doi:10.1038/s44319-025-00651-x)
Supplement: Supplementary file 9 — Source data Fig. 3 [file 44319_2025_651_MOESM9_ESM.zip › Figure 3/Figure 3 C graph.xlsx]

## Sheet: Sheet1
Experimental details: HeLa cells were transfected with control siRNA or siRNAs to NF-𝜅B subunit RelB and exposed, or not, to 24 h hypoxia prior to qPCR analysis. 18S served as a house keeping gene.
	SAP30 fold change gene expression					TGFA fold change gene expression
		Hpx Control	Nx Control	Hpx siRelB			Hpx Control	Nx Control	Hpx siRelB
		1	0.566178	0.550751			1	0.354743	0.7244
		1	0.648715	0.677222			1	0.598287	0.404708
		1	0.671788	0.853137			1	0.521458	0.852994
		1	0.477803	0.887521			1	0.644382	0.721797
	USP28 fold change gene expression					EGLN3 fold change gene expression
		Hpx Control	Nx Control	Hpx siRelB			Hpx Control	Nx Control	Hpx siRelB
		1	0.525571	0.491043			1	0.109965	0.558169
		1	0.894586	0.822988			1	0.160947	0.638761
		1	0.6003	0.867602			1	0.126981	0.755974
		1	0.617403	0.718325			1	0.132727	0.762159
	VIM fold change gene expression					NFIX fold change gene expression
		Hpx Control	Nx Control	Hpx siRelB			Hpx Control	Nx Control	Hpx siRelB
		1	0.575728	0.636768			1	0.461705	0.521473
		1	0.691763	0.681645			1	0.749464	0.531951
		1	0.696781	0.832892			1	0.704525	0.798875
		1	0.718399	0.742942			1	0.710978	0.641531
