# Supplementary material for: NF-κB is a central regulator of hypoxia-induced gene expression
Source: EMBO Rep. 2025 Nov 26;27(2):416–32. doi: 10.1038/s44319-025-00651-x (PMC12852801; doi:10.1038/s44319-025-00651-x)
Supplement: Supplementary file 9 — Source data Fig. 3 [file 44319_2025_651_MOESM9_ESM.zip › Figure 3/Figure 3 E graph.xlsx]

## Sheet: Sheet1
Experimental details: HeLa cells were transfected with control siRNA or siRNAs to NF-𝜅B subunit RelA and exposed, or not, to 24 h hypoxia prior to qPCR analysis. 18S served as a house keeping gene.
	GCLM fold change gene expression
		Hpx Control	Nx Control	Hpx siRelA
		1	2.13952	1.19176
		1	2.43922	1.22251
		1	1.71671	1.56108
		1	2.05582	1.13305
	IDH1 fold change gene expression
		Hpx Control	Nx Control	Hpx siRelA
		1	2.64534	1.67136
		1	3.10968	1.61356
		1	1.86609	1.93252
		1	1.73902	1.34722
