# Supplementary material for: NF-κB is a central regulator of hypoxia-induced gene expression
Source: EMBO Rep. 2025 Nov 26;27(2):416–32. doi: 10.1038/s44319-025-00651-x (PMC12852801; doi:10.1038/s44319-025-00651-x)
Supplement: Supplementary file 9 — Source data Fig. 3 [file 44319_2025_651_MOESM9_ESM.zip › Figure 3/Figure 3 B graph.xlsx]

## Sheet: Sheet1
Experimental details: HeLa cells were transfected with control siRNA or siRNAs to NF-𝜅B subunit RelA and exposed, or not, to 24 h hypoxia prior to qPCR analysis. 18S served as a house keeping gene.
	USP28 fold change gene expression					NFIX fold change gene expression
		Hpx Control	Nx Control	Hpx siRelA			Hpx Control	Nx Control	Hpx siRelA
		1	0.525571	0.664576			1	0.461705	0.568882
		1	0.894586	0.794825			1	0.749464	0.489089
		1	0.6003	0.840862			1	0.704525	0.719759
		1	0.617403	0.60186			1	0.710978	0.514255
	VIM fold change gene expression					FTH1 fold change gene expression
		Hpx Control	Nx Control	Hpx siRelA			Hpx Control	Nx Control	Hpx siRelA
		1	0.575728	0.579168			1	0.782353	0.835917
		1	0.691763	0.648523			1	0.727064	0.945938
		1	0.696781	0.560172			1	0.890358	0.934574
		1	0.718399	0.697554			1	0.849065	0.916543
