# Supplementary material for: NF-κB is a central regulator of hypoxia-induced gene expression
Source: EMBO Rep. 2025 Nov 26;27(2):416–32. doi: 10.1038/s44319-025-00651-x (PMC12852801; doi:10.1038/s44319-025-00651-x)
Supplement: Supplementary file 10 — Source data Fig. 4 [file 44319_2025_651_MOESM10_ESM.zip]

Archive with 8 entries (7 files):
- Figure 4/
- __MACOSX/._Figure 4
- Figure 4/Figure 4 B volcano plots.xlsx
- __MACOSX/Figure 4/._Figure 4 B volcano plots.xlsx
- Figure 4/Figure 4 D graph.xlsx
- __MACOSX/Figure 4/._Figure 4 D graph.xlsx
- Figure 4/Figure 4 C graphs.xlsx
- __MACOSX/Figure 4/._Figure 4 C graphs.xlsx
