# Supplementary material for: NF-κB is a central regulator of hypoxia-induced gene expression
Source: EMBO Rep. 2025 Nov 26;27(2):416–32. doi: 10.1038/s44319-025-00651-x (PMC12852801; doi:10.1038/s44319-025-00651-x)
Supplement: Supplementary file 10 — Source data Fig. 4 [file 44319_2025_651_MOESM10_ESM.zip › Figure 4/Figure 4 B volcano plots.xlsx]

## Sheet: U87
ensembl_gene_id	log2FoldChange	FDR	external_gene_name	gene_biotype	chromosome_name	start_position	end_position	strand
ENSG00000000003	-0.414705	9.10525e-07	TSPAN6	protein_coding	X	100627108	100639991	-1
ENSG00000000419	-0.105144	0.0502059	DPM1	protein_coding	20	50934867	50959140	-1
ENSG00000000457	0.230878	0.232421	SCYL3	protein_coding	1	169849631	169894267	-1
ENSG00000000460	-1.53052	8.67382e-19	C1orf112	protein_coding	1	169662007	169854080	1
ENSG00000000938	-0.69107	0.164932	FGR	protein_coding	1	27612064	27635185	-1
ENSG00000000971	0.100039	0.633266	CFH	protein_coding	1	196651754	196752476	1
ENSG00000001036	-0.291073	1.66703e-07	FUCA2	protein_coding	6	143494812	143511720	-1
ENSG00000001084	0.703054	1.37044e-43	GCLC	protein_coding	6	53497341	53616970	-1
ENSG00000001167	-0.612725	1.54221e-10	NFYA	protein_coding	6	41072974	41102403	1
ENSG00000001460	-0.643988	2.83391e-07	STPG1	protein_coding	1	24356999	24416934	-1
ENSG00000001461	-0.225119	5.38184e-06	NIPAL3	protein_coding	1	24415802	24472976	1
ENSG00000001497	-1.03269	1.33823e-57	LAS1L	protein_coding	X	65438549	65534810	-1
ENSG00000001561	-0.300011	0.00667417	ENPP4	protein_coding	6	46129989	46146688	1
ENSG00000001617	2.49693	0.00086128	SEMA3F	protein_coding	3	50155045	50189075	1
ENSG00000001626	1.32649	0.00616727	CFTR	protein_coding	7	117287120	117715971	1
ENSG00000001629	0.145766	0.000802844	ANKIB1	protein_coding	7	92245974	92401383	1
ENSG00000001630	-0.259727	0.213754	CYP51A1	protein_coding	7	92084987	92134803	-1
ENSG00000001631	0.0585143	0.515096	KRIT1	protein_coding	7	92197498	92246166	-1
ENSG00000002016	0.0094119	0.96016	RAD52	protein_coding	12	911736	990053	-1
ENSG00000002079	-0.457707	0.292068	MYH16	transcribed_unitary_pseudogene	7	99238829	99311130	1
ENSG00000002330	-0.118855	0.20428	BAD	protein_coding	11	64269830	64284704	-1
ENSG00000002549	-1.46781	8.3087e-137	LAP3	protein_coding	4	17577198	17607972	1
ENSG00000002586	0.952019	5.89948e-129	CD99	protein_coding	X	2691187	2741309	1
ENSG00000002726	6.31079	1.69611e-05	AOC1	protein_coding	7	150824627	150861504	1
ENSG00000002745	-0.210676	0.69733	WNT16	protein_coding	7	121325367	121341104	1
ENSG00000002746	-1.72869	1.03144e-60	HECW1	protein_coding	7	43112629	43566001	1
ENSG00000002822	-0.882796	3.52137e-27	MAD1L1	protein_coding	7	1815793	2233243	-1
ENSG00000002834	-0.0721584	0.0265854	LASP1	protein_coding	17	38869859	38921770	1
ENSG00000002919	-0.197463	0.02901	SNX11	protein_coding	17	48103357	48123601	1
ENSG00000003056	-0.293411	2.29649e-12	M6PR	protein_coding	12	8940361	8949761	-1
ENSG00000003096	-2.35085	6.66344e-44	KLHL13	protein_coding	X	117897813	118117340	-1
ENSG00000003137	-0.674929	3.84626e-11	CYP26B1	protein_coding	2	72129238	72147862	-1
ENSG00000003249	-1.19856	1.254e-13	DBNDD1	protein_coding	16	90004871	90019890	-1
ENSG00000003393	-0.140333	0.0423554	ALS2	protein_coding	2	201700267	201782112	-1
ENSG00000003400	-0.960385	1.22926e-08	CASP10	protein_coding	2	201182872	201229428	1
ENSG00000003402	0.509902	2.24789e-30	CFLAR	protein_coding	2	201116154	201176687	1
ENSG00000003436	-0.666359	1.57095e-52	TFPI	protein_coding	2	187464230	187565760	-1
ENSG00000003509	-0.220316	0.0239959	NDUFAF7	protein_coding	2	37231631	37253403	1
ENSG00000003756	0.436053	5.1596e-21	RBM5	protein_coding	3	50088919	50119021	1
ENSG00000003987	0.71403	5.02481e-05	MTMR7	protein_coding	8	17296794	17413528	-1
ENSG00000004059	0.155001	0.00426019	ARF5	protein_coding	7	127588386	127591700	1
ENSG00000004139	-0.364017	0.00114697	SARM1	protein_coding	17	28364356	28404049	1
ENSG00000004142	-0.809171	9.10251e-74	POLDIP2	protein_coding	17	28346633	28357527	-1
ENSG00000004399	0.366089	5.97176e-05	PLXND1	protein_coding	3	129555214	129606676	-1
ENSG00000004455	1.57413	0	AK2	protein_coding	1	33007986	33080996	-1
ENSG00000004468	0.113551	0.789693	CD38	protein_coding	4	15778275	15853232	1
ENSG00000004478	-0.156199	0.000227448	FKBP4	protein_coding	12	2794970	2805423	1
ENSG00000004487	-0.289564	1.13089e-10	KDM1A	protein_coding	1	23019443	23083689	1
ENSG00000004534	-0.217063	0.00226357	RBM6	protein_coding	3	49940007	50100045	1
ENSG00000004660	-0.570465	7.87277e-12	CAMKK1	protein_coding	17	3860315	3894891	-1
ENSG00000004700	-0.211486	1.35678e-05	RECQL	protein_coding	12	21468910	21501669	-1
ENSG00000004766	-0.685154	1.09362e-15	VPS50	protein_coding	7	93232340	93361123	1
ENSG00000004776	-0.139163	0.76695	HSPB6	protein_coding	19	35754566	35758079	-1
ENSG00000004777	-0.136727	0.317556	ARHGAP33	protein_coding	19	35774532	35788822	1
ENSG00000004779	-0.661028	4.28695e-24	NDUFAB1	protein_coding	16	23581014	23596316	-1
ENSG00000004799	-2.68572	6.20147e-10	PDK4	protein_coding	7	95583499	95596516	-1
ENSG00000004838	1.17119	2.35831e-08	ZMYND10	protein_coding	3	50341110	50345732	-1
ENSG00000004864	-1.08588	3.12976e-43	SLC25A13	protein_coding	7	96120220	96322147	-1
ENSG00000004866	-0.589167	2.88712e-07	ST7	protein_coding	7	116953238	117230176	1
ENSG00000004897	-0.0285386	0.591977	CDC27	protein_coding	17	47117703	47189422	-1
ENSG00000004939	0.176807	0.666712	SLC4A1	protein_coding	17	44248390	44268141	-1
ENSG00000004948	-0.035326	0.94401	CALCR	protein_coding	7	93424486	93574730	-1
ENSG00000004961	-0.790498	4.1402e-29	HCCS	protein_coding	X	11111301	11123086	1
ENSG00000004975	0.065339	0.357514	DVL2	protein_coding	17	7225342	7234517	-1
ENSG00000005001	-0.329208	0.318641	PRSS22	protein_coding	16	2852730	2858170	-1
ENSG00000005007	-0.784312	1.38175e-80	UPF1	protein_coding	19	18831959	18868230	1
ENSG00000005020	0.331318	1.74241e-10	SKAP2	protein_coding	7	26667068	26995239	-1
ENSG00000005022	-1.05781	3.13969e-194	SLC25A5	protein_coding	X	119468422	119471396	1
ENSG00000005059	-0.775806	1.17401e-10	MCUB	protein_coding	4	109560209	109688719	1
ENSG00000005073	0.0743988	0.891664	HOXA11	protein_coding	7	27181157	27185232	-1
ENSG00000005075	-0.188381	0.00810743	POLR2J	protein_coding	7	102473128	102478922	-1
ENSG00000005100	-1.37228	7.09509e-89	DHX33	protein_coding	17	5440917	5468982	-1
ENSG00000005108	-0.77226	0.0430675	THSD7A	protein_coding	7	11370365	11832198	-1
ENSG00000005156	-0.933843	5.82209e-27	LIG3	protein_coding	17	34980512	35009743	1
ENSG00000005175	-1.03969	1.01252e-43	RPAP3	protein_coding	12	47661249	47706030	-1
ENSG00000005187	-1.50314	0.0014739	ACSM3	protein_coding	16	20610243	20797581	1
ENSG00000005189	-1.26056	3.84654e-28	REXO5	protein_coding	16	20806429	20849665	1
ENSG00000005194	-1.38285	1.92681e-93	CIAPIN1	protein_coding	16	57428187	57447420	-1
ENSG00000005206	0.00707136	0.952145	SPPL2B	protein_coding	19	2328615	2355095	1
ENSG00000005238	0.240214	4.83589e-08	FAM214B	protein_coding	9	35104112	35116341	-1
ENSG00000005243	0.289992	7.93182e-06	COPZ2	protein_coding	17	48026167	48038030	-1
ENSG00000005249	-1.04321	2.29742e-12	PRKAR2B	protein_coding	7	107044705	107161811	1
ENSG00000005302	0.00772409	0.950863	MSL3	protein_coding	X	11758159	11775772	1
ENSG00000005339	-0.128035	0.120175	CREBBP	protein_coding	16	3725054	3880713	-1
ENSG00000005379	0.186267	0.699738	TSPOAP1	protein_coding	17	58301228	58328795	-1
ENSG00000005381	2.40204	0.000132849	MPO	protein_coding	17	58269855	58280935	-1
ENSG00000005436	-0.965076	7.47867e-17	GCFC2	protein_coding	2	75652000	75710985	-1
ENSG00000005448	0.865266	1.64401e-79	WDR54	protein_coding	2	74421678	74425755	1
ENSG00000005469	-1.69611	3.39e-72	CROT	protein_coding	7	87345664	87399794	1
ENSG00000005471	-0.404163	0.068108	ABCB4	protein_coding	7	87401696	87480435	-1
ENSG00000005483	0.320539	2.26311e-10	KMT2E	protein_coding	7	104940943	105115019	1
ENSG00000005486	-0.319374	3.42244e-08	RHBDD2	protein_coding	7	75842602	75888926	1
ENSG00000005700	0.011352	0.90573	IBTK	protein_coding	6	82169986	82247754	-1
ENSG00000005801	-0.996267	1.10463e-12	ZNF195	protein_coding	11	3339261	3379222	-1
ENSG00000005810	-0.168355	0.000354674	MYCBP2	protein_coding	13	77042474	77327094	-1
ENSG00000005812	0.866741	1.60822e-44	FBXL3	protein_coding	13	76992598	77027195	-1
ENSG00000005844	-0.0945393	0.858766	ITGAL	protein_coding	16	30472658	30523567	1
ENSG00000005882	-0.632068	1.28623e-09	PDK2	protein_coding	17	50094737	50112152	1
ENSG00000005884	-0.508338	3.31461e-113	ITGA3	protein_coding	17	50055968	50090481	1
ENSG00000005889	0.24769	0.00521254	ZFX	protein_coding	X	24149173	24216255	1
ENSG00000005893	-0.0205116	0.685505	LAMP2	protein_coding	X	120426148	120469365	-1
ENSG00000005961	1.87978	0.00106935	ITGA2B	protein_coding	17	44372180	44389649	-1
ENSG00000006007	-0.912726	6.88324e-61	GDE1	protein_coding	16	19501693	19522123	-1
ENSG00000006015	0.254566	0.000297531	REX1BD	protein_coding	19	18588685	18592337	1
ENSG00000006016	0.34645	0.437023	CRLF1	protein_coding	19	18572220	18607741	-1
ENSG00000006025	0.470318	6.52712e-07	OSBPL7	protein_coding	17	47807372	47821834	-1
ENSG00000006042	-0.805076	1.27929e-19	TMEM98	protein_coding	17	32927910	32945106	1
ENSG00000006047	0.350748	0.5049	YBX2	protein_coding	17	7288263	7294639	-1
ENSG00000006062	-0.58154	5.06353e-06	MAP3K14	protein_coding	17	45263119	45317029	-1
ENSG00000006118	0.512433	1.03864e-81	TMEM132A	protein_coding	11	60924460	60937159	1
ENSG00000006125	0.444625	5.94299e-75	AP2B1	protein_coding	17	35578046	35726413	1
ENSG00000006194	-0.0813063	0.504829	ZNF263	protein_coding	16	3263800	3301401	1
ENSG00000006282	0.161167	0.0045956	SPATA20	protein_coding	17	50543058	50555852	1
ENSG00000006283	2.23436	8.12393e-11	CACNA1G	protein_coding	17	50560715	50627474	1
ENSG00000006327	-0.347757	8.33701e-15	TNFRSF12A	protein_coding	16	3018445	3022383	1
ENSG00000006377	-1.26773	0.00551716	DLX6	protein_coding	7	97005553	97011040	1
ENSG00000006432	0.49865	3.12427e-08	MAP3K9	protein_coding	14	70722526	70809534	-1
ENSG00000006451	-0.251906	1.83881e-06	RALA	protein_coding	7	39623565	39708120	1
ENSG00000006453	-0.31337	0.32635	BAIAP2L1	protein_coding	7	98291650	98401090	-1
ENSG00000006459	2.19804	1.87153e-85	KDM7A	protein_coding	7	140084746	140176983	-1
ENSG00000006468	-2.01875	2.08055e-291	ETV1	protein_coding	7	13891229	13991425	-1
ENSG00000006530	-0.422853	1.61021e-07	AGK	protein_coding	7	141551278	141655244	1
ENSG00000006534	0.0834596	0.0623728	ALDH3B1	protein_coding	11	68008578	68029282	1
ENSG00000006555	0.237266	0.519784	TTC22	protein_coding	1	54779712	54801323	-1
ENSG00000006576	-0.565246	5.16077e-15	PHTF2	protein_coding	7	77798773	77957503	1
ENSG00000006606	0.135122	0.799341	CCL26	protein_coding	7	75769533	75789896	-1
ENSG00000006607	-0.878709	1.10679e-33	FARP2	protein_coding	2	241356285	241494841	1
ENSG00000006611	0.623359	0.125596	USH1C	protein_coding	11	17493895	17544416	-1
ENSG00000006625	-2.60931	6.94584e-33	GGCT	protein_coding	7	30496621	30504841	-1
ENSG00000006634	-1.7628	2.23848e-70	DBF4	protein_coding	7	87876216	87909553	1
ENSG00000006638	-0.0465744	0.836595	TBXA2R	protein_coding	19	3594507	3606875	-1
ENSG00000006652	-0.650995	2.96978e-34	IFRD1	protein_coding	7	112422887	112481017	1
ENSG00000006695	-0.596929	1.87762e-10	COX10	protein_coding	17	14069490	14231736	1
ENSG00000006704	-0.621451	3.08931e-15	GTF2IRD1	protein_coding	7	74453790	74602605	1
ENSG00000006712	-0.464368	1.56757e-18	PAF1	protein_coding	19	39385629	39391154	-1
ENSG00000006715	-0.1922	0.000122476	VPS41	protein_coding	7	38722974	38932394	-1
ENSG00000006740	2.80013	1.011e-13	ARHGAP44	protein_coding	17	12789498	12991643	1
ENSG00000006744	-1.8394	1.04928e-253	ELAC2	protein_coding	17	12991612	13018065	-1
ENSG00000006747	-3.62957	0.00769361	SCIN	protein_coding	7	12570577	12660182	1
ENSG00000006756	-0.00973261	0.936083	ARSD	protein_coding	X	2903972	2929349	-1
ENSG00000006831	-0.411341	7.17713e-16	ADIPOR2	protein_coding	12	1688574	1788674	1
ENSG00000006837	0.550313	0.0720112	CDKL3	protein_coding	5	134286350	134371047	-1
ENSG00000007001	0.238136	0.605047	UPP2	protein_coding	2	157876702	158136154	1
ENSG00000007047	0.424997	6.42393e-12	MARK4	protein_coding	19	45079288	45305284	1
ENSG00000007062	3.24357	1.78637e-06	PROM1	protein_coding	4	15963076	16084378	-1
ENSG00000007080	0.200663	8.52483e-05	CCDC124	protein_coding	19	17933015	17943991	1
ENSG00000007168	-0.0662329	0.122464	PAFAH1B1	protein_coding	17	2593210	2685615	1
ENSG00000007202	-0.35681	1.17832e-28	KIAA0100	protein_coding	17	28614446	28645454	-1
ENSG00000007216	0.0677761	0.911113	SLC13A2	protein_coding	17	28473293	28497781	1
ENSG00000007255	0.205297	0.285158	TRAPPC6A	protein_coding	19	45162928	45178237	-1
ENSG00000007264	0.797123	0.0906986	MATK	protein_coding	19	3777970	3802129	-1
ENSG00000007312	-0.00979623	0.982498	CD79B	protein_coding	17	63928738	63932336	-1
ENSG00000007341	-0.391217	0.00557386	ST7L	protein_coding	1	112523514	112620825	-1
ENSG00000007372	-2.33124	2.14078e-32	PAX6	protein_coding	11	31784779	31817961	-1
ENSG00000007376	-1.12039	1.31511e-30	RPUSD1	protein_coding	16	784974	788397	-1
ENSG00000007384	0.077683	0.416546	RHBDF1	protein_coding	16	58059	76355	-1
ENSG00000007392	-0.551321	6.6007e-06	LUC7L	protein_coding	16	188969	229463	-1
ENSG00000007402	2.37814	3.86124e-18	CACNA2D2	protein_coding	3	50362613	50504244	-1
ENSG00000007516	0.609241	0.234755	BAIAP3	protein_coding	16	1333638	1349441	1
ENSG00000007520	-0.330782	0.000140454	TSR3	protein_coding	16	1349240	1351878	-1
ENSG00000007541	-0.754479	2.35395e-11	PIGQ	protein_coding	16	566995	584109	1
ENSG00000007545	-0.0656694	0.72972	CRAMP1	protein_coding	16	1612337	1677908	1
ENSG00000007866	0.0525035	0.724726	TEAD3	protein_coding	6	35473597	35497079	-1
ENSG00000007923	-0.476403	2.23057e-16	DNAJC11	protein_coding	1	6634168	6701924	-1
ENSG00000007933	0.286836	0.432235	FMO3	protein_coding	1	171090901	171117819	1
ENSG00000007944	-0.440662	0.139318	MYLIP	protein_coding	6	16129086	16148248	1
ENSG00000007952	-0.15114	0.76971	NOX1	protein_coding	X	100843324	100874359	-1
ENSG00000007968	-4.34755	3.02987e-24	E2F2	protein_coding	1	23506438	23531233	-1
ENSG00000008018	-0.273054	2.20432e-14	PSMB1	protein_coding	6	170535120	170553307	-1
ENSG00000008056	0.78779	0.0281258	SYN1	protein_coding	X	47571901	47619857	-1
ENSG00000008083	2.05093	4.43092e-253	JARID2	protein_coding	6	15246069	15522042	1
ENSG00000008086	0.793611	7.94319e-23	CDKL5	protein_coding	X	18425583	18653629	1
ENSG00000008118	0.0630131	0.917026	CAMK1G	protein_coding	1	209583714	209613939	1
ENSG00000008128	0.110119	0.757678	CDK11A	protein_coding	1	1702379	1724357	-1
ENSG00000008130	-0.811539	6.719e-44	NADK	protein_coding	1	1751232	1780457	-1
ENSG00000008196	0.0668255	0.899251	TFAP2B	protein_coding	6	50818723	50847619	1
ENSG00000008226	0.430076	0.356264	DLEC1	protein_coding	3	38039205	38124025	1
ENSG00000008256	0.111604	0.235395	CYTH3	protein_coding	7	6161776	6272644	-1
ENSG00000008277	-0.210061	0.0657623	ADAM22	protein_coding	7	87934143	88202889	1
ENSG00000008282	0.154698	0.0011185	SYPL1	protein_coding	7	106090505	106112576	-1
ENSG00000008283	-1.93421	8.02146e-85	CYB561	protein_coding	17	63432304	63446354	-1
ENSG00000008294	0.510117	8.47825e-45	SPAG9	protein_coding	17	50962174	51120868	-1
ENSG00000008300	0.460698	1.14486e-22	CELSR3	protein_coding	3	48636463	48662886	-1
ENSG00000008311	-1.90422	2.25258e-26	AASS	protein_coding	7	122064583	122144308	-1
ENSG00000008323	-0.157252	0.78512	PLEKHG6	protein_coding	12	6310436	6328506	1
ENSG00000008324	-0.782515	4.60503e-10	SS18L2	protein_coding	3	42581840	42596934	1
ENSG00000008382	-0.222449	0.198646	MPND	protein_coding	19	4343527	4360086	1
ENSG00000008394	-1.62909	0	MGST1	protein_coding	12	16347142	16609259	1
ENSG00000008405	-1.08843	9.14814e-23	CRY1	protein_coding	12	106991364	107093549	-1
ENSG00000008438	0.481192	0.340083	PGLYRP1	protein_coding	19	46019153	46023053	-1
ENSG00000008441	1.93186	0	NFIX	protein_coding	19	12995475	13098796	1
ENSG00000008513	-0.474914	1.5047e-52	ST3GAL1	protein_coding	8	133454848	133571940	-1
ENSG00000008516	1.08632	0.0589019	MMP25	protein_coding	16	3046062	3060726	1
ENSG00000008517	3.31454	3.60756e-43	IL32	protein_coding	16	3065297	3082192	1
ENSG00000008710	1.5287	1.16915e-257	PKD1	protein_coding	16	2088708	2135898	-1
ENSG00000008735	-0.429237	5.89458e-08	MAPK8IP2	protein_coding	22	50600793	50613981	1
ENSG00000008838	-0.14313	0.0101423	MED24	protein_coding	17	40019097	40061215	-1
ENSG00000008853	-0.0496482	0.615855	RHOBTB2	protein_coding	8	22987417	23020509	1
ENSG00000008869	0.386985	1.02332e-09	HEATR5B	protein_coding	2	36968383	37084372	-1
ENSG00000008952	0.000682998	0.990877	SEC62	protein_coding	3	169966635	169998373	1
ENSG00000008988	0.248567	2.99132e-22	RPS20	protein_coding	8	56067254	56074510	-1
ENSG00000009307	0.238161	9.08247e-25	CSDE1	protein_coding	1	114716913	114758676	-1
ENSG00000009335	-0.108612	0.00326304	UBE3C	protein_coding	7	157138916	157269370	1
ENSG00000009413	-0.546883	1.74671e-14	REV3L	protein_coding	6	111299028	111483715	-1
ENSG00000009694	0.835336	4.41213e-06	TENM1	protein_coding	X	124375903	125204312	-1
ENSG00000009724	0.419171	0.278977	MASP2	protein_coding	1	11022009	11047239	-1
ENSG00000009780	-0.830284	3.77122e-10	FAM76A	protein_coding	1	27725961	27763116	1
ENSG00000009790	-0.0791713	0.878315	TRAF3IP3	protein_coding	1	209756032	209782320	1
ENSG00000009830	-0.973572	1.50595e-30	POMT2	protein_coding	14	77274956	77320883	-1
ENSG00000009844	-0.233724	0.00236076	VTA1	protein_coding	6	142147162	142224685	1
ENSG00000009950	0.314593	0.349328	MLXIPL	protein_coding	7	73593194	73624543	-1
ENSG00000009954	-0.934142	7.29224e-155	BAZ1B	protein_coding	7	73440406	73522293	-1
ENSG00000010017	-0.446257	7.08261e-09	RANBP9	protein_coding	6	13621498	13711835	-1
ENSG00000010030	0.622842	0.125758	ETV7	protein_coding	6	36354091	36387800	-1
ENSG00000010072	-1.3265	5.84933e-24	SPRTN	protein_coding	1	231337104	231355023	1
ENSG00000010165	-0.898711	3.39873e-29	METTL13	protein_coding	1	171781660	171814023	1
ENSG00000010219	0.817702	1.17123e-17	DYRK4	protein_coding	12	4562208	4615302	1
ENSG00000010244	-0.24289	4.86206e-12	ZNF207	protein_coding	17	32350132	32381885	1
ENSG00000010256	0.261824	3.25313e-19	UQCRC1	protein_coding	3	48599002	48610976	-1
ENSG00000010270	-0.245015	6.47087e-06	STARD3NL	protein_coding	7	38178245	38230670	1
ENSG00000010278	-0.770265	7.20023e-67	CD9	protein_coding	12	6199715	6238271	1
ENSG00000010282	0.168769	0.64144	HHATL	protein_coding	3	42692663	42702824	-1
ENSG00000010292	-0.750493	2.6653e-86	NCAPD2	protein_coding	12	6493356	6531955	1
ENSG00000010295	-0.767273	2.87075e-37	IFFO1	protein_coding	12	6538961	6556073	-1
ENSG00000010310	1.58059	2.08872e-24	GIPR	protein_coding	19	45668221	45683722	1
ENSG00000010318	-0.379101	0.0297788	PHF7	protein_coding	3	52410660	52423641	1
ENSG00000010322	0.731075	2.15463e-67	NISCH	protein_coding	3	52455118	52493068	1
ENSG00000010327	-0.199281	0.713919	STAB1	protein_coding	3	52495338	52524495	1
ENSG00000010361	-0.227112	0.127936	FUZ	protein_coding	19	49806866	49817376	-1
ENSG00000010379	0.146278	0.794017	SLC6A13	protein_coding	12	220621	262873	-1
ENSG00000010404	0.839097	4.49122e-196	IDS	protein_coding	X	149476988	149521096	-1
ENSG00000010438	-0.873291	2.50688e-14	PRSS3	protein_coding	9	33750679	33799231	1
ENSG00000010539	-0.753001	2.54214e-05	ZNF200	protein_coding	16	3222325	3236221	-1
ENSG00000010610	0.133376	0.795632	CD4	protein_coding	12	6786858	6820799	1
ENSG00000010626	0.20298	0.0984725	LRRC23	protein_coding	12	6873569	6914241	1
ENSG00000010671	0.040207	0.94334	BTK	protein_coding	X	101349338	101390796	-1
ENSG00000010704	0.166588	0.101394	HFE	protein_coding	6	26087281	26098343	1
ENSG00000010803	-0.525539	3.58646e-10	SCMH1	protein_coding	1	41027202	41242306	-1
ENSG00000010810	0.758009	7.48024e-86	FYN	protein_coding	6	111660332	111873452	-1
ENSG00000010818	1.40513	2.55035e-189	HIVEP2	protein_coding	6	142751469	142956698	-1
ENSG00000011007	-0.226585	1.83049e-07	ELOA	protein_coding	1	23743448	23762059	1
ENSG00000011009	-0.619349	7.19004e-29	LYPLA2	protein_coding	1	23791145	23795539	1
ENSG00000011021	0.31279	1.21383e-05	CLCN6	protein_coding	1	11806096	11848079	1
ENSG00000011028	0.9964	2.13947e-229	MRC2	protein_coding	17	62627670	62693597	1
ENSG00000011083	0.338354	0.401649	SLC6A7	protein_coding	5	150190062	150222788	1
ENSG00000011105	0.0740866	0.526769	TSPAN9	protein_coding	12	3077355	3286564	1
ENSG00000011114	-0.343078	1.16317e-08	BTBD7	protein_coding	14	93237550	93333092	-1
ENSG00000011132	0.364826	0.000221608	APBA3	protein_coding	19	3750772	3761692	-1
ENSG00000011143	0.700405	2.14847e-08	MKS1	protein_coding	17	58205441	58219605	-1
ENSG00000011198	-0.724863	6.25802e-23	ABHD5	protein_coding	3	43690108	43734371	1
ENSG00000011243	0.0156501	0.895382	AKAP8L	protein_coding	19	15380050	15419141	-1
ENSG00000011258	0.417669	6.17963e-05	MBTD1	protein_coding	17	51177425	51260163	-1
ENSG00000011260	-1.01888	8.02261e-58	UTP18	protein_coding	17	51260546	51297936	1
ENSG00000011275	0.209192	9.87644e-05	RNF216	protein_coding	7	5620047	5781696	-1
ENSG00000011295	-0.629779	4.39544e-21	TTC19	protein_coding	17	15999784	16045015	1
ENSG00000011304	-0.199304	2.22884e-11	PTBP1	protein_coding	19	797075	812327	1
ENSG00000011332	-1.36186	7.45824e-19	DPF1	protein_coding	19	38211006	38229714	-1
ENSG00000011347	6.66976	0	SYT7	protein_coding	11	61513714	61581148	-1
ENSG00000011376	-0.924951	3.5683e-49	LARS2	protein_coding	3	45388561	45554726	1
ENSG00000011405	-0.00167876	0.982498	PIK3C2A	protein_coding	11	17077730	17207986	-1
ENSG00000011422	0.831608	3.6827e-201	PLAUR	protein_coding	19	43646095	43670547	-1
ENSG00000011426	-1.91547	0	ANLN	protein_coding	7	36389821	36453791	1
ENSG00000011451	0.0734472	0.308501	WIZ	protein_coding	19	15419978	15449956	-1
ENSG00000011454	-0.031672	0.657681	RABGAP1	protein_coding	9	122940833	123104866	1
ENSG00000011465	1.37202	8.83021e-18	DCN	protein_coding	12	91140484	91183217	-1
ENSG00000011478	1.27453	3.97023e-142	QPCTL	protein_coding	19	45692403	45703989	1
ENSG00000011485	-0.718413	2.78914e-29	PPP5C	protein_coding	19	46347087	46392981	1
ENSG00000011523	-0.412232	0.000285009	CEP68	protein_coding	2	65056366	65087004	1
ENSG00000011566	-0.411362	3.54735e-09	MAP4K3	protein_coding	2	39249266	39437301	-1
ENSG00000011590	-0.332958	0.509023	ZBTB32	protein_coding	19	35704558	35717038	1
ENSG00000011638	0.0270977	0.756143	LDAF1	protein_coding	16	21158377	21180616	1
ENSG00000011677	-0.510627	2.00686e-10	GABRA3	protein_coding	X	152166234	152451315	-1
ENSG00000012048	-2.51652	2.33741e-240	BRCA1	protein_coding	17	43044295	43170245	-1
ENSG00000012061	0.396448	2.83503e-20	ERCC1	protein_coding	19	45407334	45478828	-1
ENSG00000012124	-1.97463	4.49667e-19	CD22	protein_coding	19	35319261	35347361	1
ENSG00000012171	0.862621	3.1694e-19	SEMA3B	protein_coding	3	50267558	50277546	1
ENSG00000012174	-0.804865	2.0948e-46	MBTPS2	protein_coding	X	21839617	21885423	1
ENSG00000012211	-0.164862	0.130362	PRICKLE3	protein_coding	X	49174802	49186528	-1
ENSG00000012223	-0.164325	0.768806	LTF	protein_coding	3	46435645	46485234	-1
ENSG00000012232	0.0167356	0.810799	EXTL3	protein_coding	8	28600469	28756561	1
ENSG00000012504	0.376186	0.252375	NR1H4	protein_coding	12	100473708	100564414	1
ENSG00000012660	-1.36883	5.76287e-123	ELOVL5	protein_coding	6	53267398	53349179	-1
ENSG00000012822	1.65413	0	CALCOCO1	protein_coding	12	53708517	53727745	-1
ENSG00000012963	-1.80027	2.44477e-122	UBR7	protein_coding	14	93207241	93229215	1
ENSG00000012983	0.0965901	0.210968	MAP4K5	protein_coding	14	50418501	50561126	-1
ENSG00000013016	-0.624968	1.82167e-15	EHD3	protein_coding	2	31234152	31269451	1
ENSG00000013275	-0.333828	5.73066e-18	PSMC4	protein_coding	19	39971165	39981764	1
ENSG00000013288	0.254067	4.25388e-08	MAN2B2	protein_coding	4	6575189	6623362	1
ENSG00000013297	-0.0382248	0.947017	CLDN11	protein_coding	3	170418868	170454733	1
ENSG00000013306	-0.193069	7.01335e-06	SLC25A39	protein_coding	17	44319625	44324870	-1
ENSG00000013364	-0.794838	1.23168e-119	MVP	protein_coding	16	29820394	29848039	1
ENSG00000013374	-0.14665	0.00342885	NUB1	protein_coding	7	151341772	151378449	1
ENSG00000013375	0.35119	2.13269e-09	PGM3	protein_coding	6	83147324	83193936	-1
ENSG00000013392	0.39426	0.0168005	RWDD2A	protein_coding	6	83193357	83198935	1
ENSG00000013441	1.31291	3.15233e-184	CLK1	protein_coding	2	200853009	200864691	-1
ENSG00000013503	-1.10829	7.02494e-09	POLR3B	protein_coding	12	106357748	106510198	1
ENSG00000013523	-1.16241	1.0675e-27	ANGEL1	protein_coding	14	76786009	76826246	-1
ENSG00000013561	-0.529372	4.89558e-18	RNF14	protein_coding	5	141958328	141990292	1
ENSG00000013563	0.189162	0.0563853	DNASE1L1	protein_coding	X	154401236	154412112	-1
ENSG00000013573	-1.37516	1.3097e-76	DDX11	protein_coding	12	31073860	31104799	1
ENSG00000013583	-0.124826	0.0941252	HEBP1	protein_coding	12	12974870	13000265	-1
ENSG00000013588	2.54965	0	GPRC5A	protein_coding	12	12891559	12917937	1
ENSG00000013619	-0.662008	2.13627e-09	MAMLD1	protein_coding	X	150361422	150514178	1
ENSG00000013725	3.61919	5.06899e-137	CD6	protein_coding	11	60971680	61020377	1
ENSG00000013810	-1.83292	2.09254e-243	TACC3	protein_coding	4	1712858	1745171	1
ENSG00000014123	-0.00721133	0.929544	UFL1	protein_coding	6	96521595	96555276	1
ENSG00000014138	-2.54184	2.56947e-181	POLA2	protein_coding	11	65261920	65305589	1
ENSG00000014164	-0.523432	3.83222e-10	ZC3H3	protein_coding	8	143437659	143541447	-1
ENSG00000014216	-0.0371034	0.391613	CAPN1	protein_coding	11	65180566	65212006	1
ENSG00000014257	1.03372	8.46512e-23	ACP3	protein_coding	3	132317369	132368298	1
ENSG00000014641	-0.250705	7.80045e-13	MDH1	protein_coding	2	63588609	63607197	1
ENSG00000014824	0.739963	1.90731e-104	SLC30A9	protein_coding	4	41990502	42090461	1
ENSG00000014914	1.02414	3.31677e-37	MTMR11	protein_coding	1	149928651	149936879	-1
ENSG00000014919	-0.414559	7.17574e-14	COX15	protein_coding	10	99710868	99732127	-1
ENSG00000015133	0.335744	0.524614	CCDC88C	protein_coding	14	91271323	91417844	-1
ENSG00000015153	-0.216473	0.0379184	YAF2	protein_coding	12	42157104	42238349	-1
ENSG00000015171	-0.140232	0.00757559	ZMYND11	protein_coding	10	134465	254637	1
ENSG00000015285	0.980963	0.00713987	WAS	protein_coding	X	48676596	48691431	1
ENSG00000015475	0.155079	0.0221846	BID	protein_coding	22	17734138	17774770	-1
ENSG00000015479	0.400942	0.0924694	MATR3	protein_coding	5	139293674	139331677	1
ENSG00000015520	1.44585	0.0531119	NPC1L1	protein_coding	7	44512535	44541330	-1
ENSG00000015532	0.354545	6.25524e-18	XYLT2	protein_coding	17	50346126	50363138	1
ENSG00000015592	-0.503002	0.334248	STMN4	protein_coding	8	27235308	27258420	-1
ENSG00000015676	-0.295619	2.24035e-11	NUDCD3	protein_coding	7	44379119	44490658	-1
ENSG00000016082	-1.42623	0.00150953	ISL1	protein_coding	5	51383448	51394730	1
ENSG00000016391	0.533318	0.107278	CHDH	protein_coding	3	53812335	53846419	-1
ENSG00000016864	0.506367	5.52573e-24	GLT8D1	protein_coding	3	52694486	52706032	-1
ENSG00000017260	1.18518	3.30311e-284	ATP2C1	protein_coding	3	130850595	131016712	1
ENSG00000017483	3.55881	1.44545e-32	SLC38A5	protein_coding	X	48458537	48470260	-1
ENSG00000017797	0.129138	0.00419089	RALBP1	protein_coding	18	9475009	9538114	1
ENSG00000018189	0.941655	6.43674e-47	RUFY3	protein_coding	4	70704204	70808619	1
ENSG00000018236	-0.526396	0.16211	CNTN1	protein_coding	12	40692439	41072415	1
ENSG00000018280	1.96351	1.04295e-09	SLC11A1	protein_coding	2	218382029	218396894	1
ENSG00000018408	0.0724266	0.258983	WWTR1	protein_coding	3	149517235	149736714	-1
ENSG00000018510	-1.04726	2.57614e-82	AGPS	protein_coding	2	177392746	177567024	1
ENSG00000018610	-0.563168	2.85367e-08	STEEP1	protein_coding	X	119538149	119565409	-1
ENSG00000018625	0.884384	5.4599e-22	ATP1A2	protein_coding	1	160115759	160143591	1
ENSG00000018699	-0.714285	1.04894e-14	TTC27	protein_coding	2	32628032	32821051	1
ENSG00000019102	0.427461	0.206872	VSIG2	protein_coding	11	124747474	124752255	-1
ENSG00000019144	0.391008	8.83298e-10	PHLDB1	protein_coding	11	118606440	118658031	1
ENSG00000019186	-6.71842	2.96398e-06	CYP24A1	protein_coding	20	54153446	54173986	-1
ENSG00000019485	-0.338046	0.169086	PRDM11	protein_coding	11	45095806	45235110	1
ENSG00000019505	-1.479	3.00869e-07	SYT13	protein_coding	11	45240302	45286341	-1
ENSG00000019549	1.1753	3.69079e-277	SNAI2	protein_coding	8	48917598	48921740	-1
ENSG00000019582	0.0317282	0.541832	CD74	protein_coding	5	150401637	150412969	-1
ENSG00000019991	-1.55179	2.17745e-44	HGF	protein_coding	7	81699010	81770438	-1
ENSG00000019995	-0.0115607	0.921362	ZRANB1	protein_coding	10	124942123	124988189	1
ENSG00000020129	-0.282987	3.14999e-09	NCDN	protein_coding	1	35557473	35567274	1
ENSG00000020181	1.61348	6.86307e-15	ADGRA2	protein_coding	8	37784191	37844896	1
ENSG00000020256	0.142511	0.106274	ZFP64	protein_coding	20	52051663	52204308	-1
ENSG00000020426	-0.592077	6.1618e-11	MNAT1	protein_coding	14	60734742	60969965	1
ENSG00000020577	1.14422	1.18829e-157	SAMD4A	protein_coding	14	54566117	54793315	1
ENSG00000020922	-0.617527	6.09992e-12	MRE11	protein_coding	11	94415570	94493885	-1
ENSG00000021300	-0.0352728	0.951412	PLEKHB1	protein_coding	11	73646178	73662819	1
ENSG00000021355	0.0529186	0.549085	SERPINB1	protein_coding	6	2832332	2841959	-1
ENSG00000021461	0.258647	0.498887	CYP3A43	protein_coding	7	99828013	99866093	1
ENSG00000021488	-0.0275484	0.958844	SLC7A9	protein_coding	19	32830509	32869767	-1
ENSG00000021574	-1.09806	2.14967e-34	SPAST	protein_coding	2	32063556	32157637	1
ENSG00000021645	-0.306575	0.561605	NRXN3	protein_coding	14	78170373	79868291	1
ENSG00000021762	1.69387	4.64599e-155	OSBPL5	protein_coding	11	3087107	3166739	-1
ENSG00000021776	-0.483453	6.01837e-19	AQR	protein_coding	15	34851782	34969742	-1
ENSG00000021826	-0.148624	0.148175	CPS1	protein_coding	2	210477682	210679107	1
ENSG00000022267	0.493371	3.00517e-14	FHL1	protein_coding	X	136146702	136211359	1
ENSG00000022277	-0.138035	0.000677859	RTF2	protein_coding	20	56468585	56519449	1
ENSG00000022355	-0.451293	0.295537	GABRA1	protein_coding	5	161847063	161899981	1
ENSG00000022556	1.71943	0.00839022	NLRP2	protein_coding	19	54953130	55001142	1
ENSG00000022567	-1.17855	0.00997565	SLC45A4	protein_coding	8	141207166	141308305	-1
ENSG00000022840	-0.115671	0.00228045	RNF10	protein_coding	12	120533480	120577588	1
ENSG00000022976	-0.216803	0.128704	ZNF839	protein_coding	14	102317377	102342702	1
ENSG00000023041	-0.517463	6.99711e-14	ZDHHC6	protein_coding	10	112424428	112447572	-1
ENSG00000023171	1.04547	2.54478e-23	GRAMD1B	protein_coding	11	123358428	123627774	1
ENSG00000023191	0.198825	1.12923e-09	RNH1	protein_coding	11	494512	507300	-1
ENSG00000023228	-0.920438	5.2412e-99	NDUFS1	protein_coding	2	206114817	206159509	-1
ENSG00000023287	0.283662	9.61822e-11	RB1CC1	protein_coding	8	52622458	52745843	-1
ENSG00000023318	0.323878	4.57076e-10	ERP44	protein_coding	9	99979185	100099052	-1
ENSG00000023330	-0.955548	8.18129e-103	ALAS1	protein_coding	3	52198086	52214327	1
ENSG00000023445	1.15969	6.11726e-24	BIRC3	protein_coding	11	102317450	102339403	1
ENSG00000023516	0.675174	2.69261e-65	AKAP11	protein_coding	13	42272152	42323261	1
ENSG00000023572	-0.925259	6.34437e-13	GLRX2	protein_coding	1	193090866	193106114	-1
ENSG00000023608	1.74918	0	SNAPC1	protein_coding	14	61762420	61796428	1
ENSG00000023697	-0.605309	1.65617e-18	DERA	protein_coding	12	15911302	16037381	1
ENSG00000023734	-0.961458	2.83694e-145	STRAP	protein_coding	12	15882387	15903478	1
ENSG00000023839	-1.50713	4.50009e-07	ABCC2	protein_coding	10	99782640	99852594	1
ENSG00000023892	0.525337	0.300749	DEF6	protein_coding	6	35297818	35321771	1
ENSG00000023902	0.352705	1.63665e-19	PLEKHO1	protein_coding	1	150149183	150164720	1
ENSG00000023909	-1.20921	2.56497e-97	GCLM	protein_coding	1	93885199	93909456	-1
ENSG00000024048	-0.251766	0.00498136	UBR2	protein_coding	6	42564029	42693505	1
ENSG00000024422	1.25081	0	EHD2	protein_coding	19	47713422	47743134	1
ENSG00000024526	-1.19029	2.49628e-80	DEPDC1	protein_coding	1	68474152	68497221	-1
ENSG00000024862	0.496706	3.89918e-05	CCDC28A	protein_coding	6	138773769	138793319	1
ENSG00000025039	1.25165	5.72256e-110	RRAGD	protein_coding	6	89364616	89412273	-1
ENSG00000025156	-0.873448	2.12044e-24	HSF2	protein_coding	6	122399551	122433119	1
ENSG00000025293	0.474941	1.38519e-33	PHF20	protein_coding	20	35771974	35950370	1
ENSG00000025423	-0.416941	0.408788	HSD17B6	protein_coding	12	56752161	56787790	1
ENSG00000025434	0.251249	0.0263141	NR1H3	protein_coding	11	47248300	47269033	1
ENSG00000025708	0.827429	3.37303e-06	TYMP	protein_coding	22	50525752	50530032	-1
ENSG00000025770	-1.30268	1.07188e-82	NCAPH2	protein_coding	22	50508224	50524780	1
ENSG00000025772	-0.144174	0.00049198	TOMM34	protein_coding	20	44942130	44960397	-1
ENSG00000025796	0.0936512	0.0549689	SEC63	protein_coding	6	107867756	107958208	-1
ENSG00000025800	-0.561992	5.72502e-46	KPNA6	protein_coding	1	32108056	32176563	1
ENSG00000026025	0.730159	3.65978e-212	VIM	protein_coding	10	17228241	17237593	1
ENSG00000026036	-0.930877	1.12763e-05	RTEL1-TNFRSF6B	protein_coding	20	63659300	63698684	1
ENSG00000026103	-1.48169	4.91957e-44	FAS	protein_coding	10	88953813	89029605	1
ENSG00000026297	1.04232	1.19848e-22	RNASET2	protein_coding	6	166922113	166957191	-1
ENSG00000026508	0.16108	9.56731e-15	CD44	protein_coding	11	35138882	35232402	1
ENSG00000026559	0.110555	0.446484	KCNG1	protein_coding	20	51003656	51023107	-1
ENSG00000026652	0.526409	4.11134e-17	AGPAT4	protein_coding	6	161129967	161274061	-1
ENSG00000026751	0.213792	0.473898	SLAMF7	protein_coding	1	160739057	160754821	1
ENSG00000026950	-0.99587	2.56668e-09	BTN3A1	protein_coding	6	26402237	26415208	1
ENSG00000027001	-1.11585	1.09159e-21	MIPEP	protein_coding	13	23730189	23889400	-1
ENSG00000027075	0.230314	0.295984	PRKCH	protein_coding	14	61187559	61550976	1
ENSG00000027644	0.0415184	0.942681	INSRR	protein_coding	1	156840063	156859117	-1
ENSG00000027697	0.192854	0.0407724	IFNGR1	protein_coding	6	137197483	137219449	-1
ENSG00000027847	1.04187	2.86451e-67	B4GALT7	protein_coding	5	177600132	177610330	1
ENSG00000027869	-0.113222	0.843205	SH2D2A	protein_coding	1	156806243	156816848	-1
ENSG00000028116	-1.07061	1.62628e-19	VRK2	protein_coding	2	57907629	58159920	1
ENSG00000028137	1.45129	0	TNFRSF1B	protein_coding	1	12166991	12209228	1
ENSG00000028203	-0.130056	0.22537	VEZT	protein_coding	12	95217746	95302799	1
ENSG00000028277	-0.214836	1.76509e-06	POU2F2	protein_coding	19	42086110	42196585	-1
ENSG00000028310	-0.263137	3.48467e-06	BRD9	protein_coding	5	850291	892801	-1
ENSG00000028528	0.577976	1.43926e-47	SNX1	protein_coding	15	64094123	64146090	1
ENSG00000028839	-0.509769	2.53385e-09	TBPL1	protein_coding	6	133952170	133990432	1
ENSG00000029153	-1.64028	1.71623e-177	ARNTL2	protein_coding	12	27332836	27425289	1
ENSG00000029363	-0.494027	3.92991e-24	BCLAF1	protein_coding	6	136256627	136289851	-1
ENSG00000029364	-0.225299	1.38463e-06	SLC39A9	protein_coding	14	69398015	69462390	1
ENSG00000029534	-0.920535	0.0132994	ANK1	protein_coding	8	41653220	41896762	-1
ENSG00000029639	0.30904	7.92625e-05	TFB1M	protein_coding	6	155256134	155314493	-1
ENSG00000029725	-0.564456	4.13292e-26	RABEP1	protein_coding	17	5282265	5386340	1
ENSG00000029993	-1.44356	3.20265e-59	HMGB3	protein_coding	X	150980509	150990771	1
ENSG00000030066	-0.930865	5.83508e-52	NUP160	protein_coding	11	47778087	47848555	-1
ENSG00000030110	-1.11081	2.11355e-15	BAK1	protein_coding	6	33572547	33580293	-1
ENSG00000030304	0.550911	0.258912	MUSK	protein_coding	9	110668779	110806558	1
ENSG00000030419	0.774914	4.2535e-09	IKZF2	protein_coding	2	212999691	213152427	-1
ENSG00000030582	0.200634	1.02723e-12	GRN	protein_coding	17	44345246	44353106	1
ENSG00000031003	0.118181	0.206811	FAM13B	protein_coding	5	137937960	138051961	-1
ENSG00000031081	-0.338899	2.71479e-08	ARHGAP31	protein_coding	3	119294383	119420714	1
ENSG00000031691	-1.43436	1.87097e-36	CENPQ	protein_coding	6	49463370	49493107	1
ENSG00000031698	0.137233	0.000321877	SARS1	protein_coding	1	109213918	109238182	1
ENSG00000031823	-0.447666	1.06997e-14	RANBP3	protein_coding	19	5916139	5978142	-1
ENSG00000032219	-0.000132669	0.998373	ARID4A	protein_coding	14	58298504	58373887	1
ENSG00000032389	-0.773106	4.57205e-20	EIPR1	protein_coding	2	3188925	3377830	-1
ENSG00000032444	0.0971016	0.0205234	PNPLA6	protein_coding	19	7534004	7561764	1
ENSG00000032742	-0.450959	0.000327665	IFT88	protein_coding	13	20567138	20691444	1
ENSG00000033011	-1.08931	8.56457e-14	ALG1	protein_coding	16	5033702	5087379	1
ENSG00000033030	-0.159436	0.0771883	ZCCHC8	protein_coding	12	122471599	122501073	-1
ENSG00000033050	-1.21712	1.7274e-57	ABCF2	protein_coding	7	151211484	151227205	-1
ENSG00000033100	-0.189183	6.21105e-06	CHPF2	protein_coding	7	151232483	151240979	1
ENSG00000033122	0.844129	0.0227533	LRRC7	protein_coding	1	69567922	70151945	1
ENSG00000033170	-0.758045	2.81099e-46	FUT8	protein_coding	14	65410592	65744121	1
ENSG00000033178	0.672205	2.00201e-45	UBA6	protein_coding	4	67612652	67701155	-1
ENSG00000033327	-0.0924664	0.499007	GAB2	protein_coding	11	78215293	78418348	-1
ENSG00000033627	-0.368263	1.69933e-09	ATP6V0A1	protein_coding	17	42458844	42522582	1
ENSG00000033800	-0.0546573	0.562341	PIAS1	protein_coding	15	68054309	68198603	1
ENSG00000033867	-1.4639	5.24902e-180	SLC4A7	protein_coding	3	27372721	27484420	-1
ENSG00000034053	0.632041	0.184107	APBA2	protein_coding	15	28884483	29118315	1
ENSG00000034152	-0.855677	2.07098e-68	MAP2K3	protein_coding	17	21284672	21315232	1
ENSG00000034239	0.206715	0.654016	CLXN	protein_coding	8	48710789	48735311	-1
ENSG00000034510	1.1383	0	TMSB10	protein_coding	2	84905656	84906671	1
ENSG00000034533	-0.454886	0.00953276	ASTE1	protein_coding	3	131013875	131027649	-1
ENSG00000034677	0.720228	1.66417e-35	RNF19A	protein_coding	8	100257060	100336218	-1
ENSG00000034693	0.877612	2.80057e-42	PEX3	protein_coding	6	143450805	143490616	1
ENSG00000034713	0.577359	1.76697e-40	GABARAPL2	protein_coding	16	75566375	75577881	1
ENSG00000035115	1.03835	1.28405e-42	SH3YL1	protein_coding	2	217730	266398	-1
ENSG00000035141	-0.660525	2.76627e-25	FAM136A	protein_coding	2	70295975	70302090	-1
ENSG00000035403	-0.908156	2.37376e-199	VCL	protein_coding	10	73995193	74121363	1
ENSG00000035499	-1.69649	4.5688e-44	DEPDC1B	protein_coding	5	60596912	60700190	-1
ENSG00000035664	-0.0513056	0.92075	DAPK2	protein_coding	15	63907036	64072033	-1
ENSG00000035681	-0.37893	6.29211e-12	NSMAF	protein_coding	8	58583508	58659853	-1
ENSG00000035687	-0.250359	9.44616e-05	ADSS2	protein_coding	1	244408494	244451909	-1
ENSG00000035862	-0.363821	2.93152e-32	TIMP2	protein_coding	17	78852977	78925387	-1
ENSG00000035928	-0.0580942	0.330632	RFC1	protein_coding	4	39287456	39366375	-1
ENSG00000036054	0.167007	0.00116133	TBC1D23	protein_coding	3	100260992	100325251	1
ENSG00000036257	-0.186054	0.000186122	CUL3	protein_coding	2	224470150	224585397	-1
ENSG00000036448	0.992909	0.0228336	MYOM2	protein_coding	8	2045046	2165552	1
ENSG00000036473	0.0356187	0.928466	OTC	protein_coding	X	38352586	38421446	1
ENSG00000036530	1.68951	4.07789e-06	CYP46A1	protein_coding	14	99684298	99727301	1
ENSG00000036549	-0.776825	1.22358e-32	ZZZ3	protein_coding	1	77562416	77683419	-1
ENSG00000036672	0.710622	0.173344	USP2	protein_coding	11	119355215	119381711	-1
ENSG00000037042	0.37207	4.83632e-08	TUBG2	protein_coding	17	42659284	42667006	1
ENSG00000037241	-0.612329	3.4075e-20	RPL26L1	protein_coding	5	172958729	172969771	1
ENSG00000037280	4.81077	1.13709e-09	FLT4	protein_coding	5	180601506	180649624	-1
ENSG00000037474	-0.382152	2.33851e-17	NSUN2	protein_coding	5	6599239	6633291	-1
ENSG00000037637	1.29265	2.43791e-86	FBXO42	protein_coding	1	16246840	16352480	-1
ENSG00000037749	-0.214256	0.038626	MFAP3	protein_coding	5	154038959	154220478	1
ENSG00000037757	0.806341	2.00691e-13	MRI1	protein_coding	19	13764522	13774282	1
ENSG00000037897	-0.435307	0.00022232	METTL1	protein_coding	12	57768471	57772119	-1
ENSG00000037965	-0.599381	0.00896214	HOXC8	protein_coding	12	54008985	54012769	1
ENSG00000038002	0.117773	0.591262	AGA	protein_coding	4	177430774	177442437	-1
ENSG00000038210	-0.65679	2.91812e-16	PI4K2B	protein_coding	4	25160663	25279204	1
ENSG00000038219	0.387393	1.79465e-20	BOD1L1	protein_coding	4	13568738	13627725	-1
ENSG00000038274	-0.869355	1.11687e-48	MAT2B	protein_coding	5	163503114	163519558	1
ENSG00000038358	-0.217925	0.00020101	EDC4	protein_coding	16	67873052	67884499	1
ENSG00000038382	0.886415	5.77152e-255	TRIO	protein_coding	5	14143342	14532128	1
ENSG00000038427	-1.46309	0	VCAN	protein_coding	5	83471618	83582303	1
ENSG00000038532	-0.807253	8.55084e-34	CLEC16A	protein_coding	16	10944539	11182186	1
ENSG00000039123	-0.770218	2.51183e-54	MTREX	protein_coding	5	55307989	55425579	1
ENSG00000039139	0.707121	8.00186e-06	DNAH5	protein_coding	5	13690328	14011818	-1
ENSG00000039319	-0.172216	0.0113942	ZFYVE16	protein_coding	5	80408013	80483379	1
ENSG00000039523	-0.152827	0.00242808	RIPOR1	protein_coding	16	67518418	67546788	1
ENSG00000039560	0.96149	0	RAI14	protein_coding	5	34656328	34832612	1
ENSG00000039600	0.212746	0.66543	SOX30	protein_coding	5	157625679	157671480	-1
ENSG00000039650	-1.17997	1.36939e-39	PNKP	protein_coding	19	49859882	49878351	-1
ENSG00000039987	0.174259	0.702744	BEST2	protein_coding	19	12751702	12758458	1
ENSG00000040199	-0.837231	7.3708e-28	PHLPP2	protein_coding	16	71637835	71724701	-1
ENSG00000040275	-1.99618	9.66023e-153	SPDL1	protein_coding	5	169583636	169604778	1
ENSG00000040341	-0.631504	2.12607e-17	STAU2	protein_coding	8	73420369	73747708	-1
ENSG00000040487	0.191847	0.00613621	SLC66A1	protein_coding	1	19312326	19329300	1
ENSG00000040531	-0.282556	4.52921e-05	CTNS	protein_coding	17	3636459	3663103	1
ENSG00000040608	3.94381	1.89969e-06	RTN4R	protein_coding	22	20241415	20283246	-1
ENSG00000040633	-0.387625	8.87427e-12	PHF23	protein_coding	17	7235029	7239722	-1
ENSG00000040933	-0.565636	6.11873e-15	INPP4A	protein_coding	2	98444854	98594392	1
ENSG00000041353	-1.45114	1.87116e-260	RAB27B	protein_coding	18	54717860	54895516	1
ENSG00000041357	-1.04784	2.62982e-131	PSMA4	protein_coding	15	78540405	78552417	1
ENSG00000041515	-0.164142	0.757771	MYO16	protein_coding	13	108596152	109208005	1
ENSG00000041802	-1.21559	2.01085e-90	LSG1	protein_coding	3	194640791	194672463	-1
ENSG00000041880	0.79776	1.39262e-50	PARP3	protein_coding	3	51942345	51948867	1
ENSG00000041982	-0.711574	3.30724e-190	TNC	protein_coding	9	115019575	115118257	-1
ENSG00000041988	-0.155551	0.213683	THAP3	protein_coding	1	6624868	6635586	1
ENSG00000042062	0.546792	9.67906e-34	RIPOR3	protein_coding	20	50586108	50691542	-1
ENSG00000042088	0.0605165	0.530198	TDP1	protein_coding	14	89954939	90044764	1
ENSG00000042286	-0.240563	0.00382403	AIFM2	protein_coding	10	70098223	70132934	-1
ENSG00000042317	0.327088	0.0303306	SPATA7	protein_coding	14	88384924	88470350	1
ENSG00000042429	-0.0348414	0.920538	MED17	protein_coding	11	93784227	93814963	1
ENSG00000042445	-0.509308	1.85193e-19	RETSAT	protein_coding	2	85341955	85354531	-1
ENSG00000042493	0.178672	1.07068e-06	CAPG	protein_coding	2	85394753	85418432	-1
ENSG00000042753	-0.710961	3.82379e-55	AP2S1	protein_coding	19	46838136	46850846	-1
ENSG00000042781	-0.0684632	0.900314	USH2A	protein_coding	1	215622891	216423448	-1
ENSG00000042832	1.95105	7.7617e-08	TG	protein_coding	8	132866958	133134903	1
ENSG00000042980	2.02101	2.34097e-36	ADAM28	protein_coding	8	24294069	24359014	1
ENSG00000043093	-0.589707	1.03479e-16	DCUN1D1	protein_coding	3	182938074	182985953	-1
ENSG00000043143	-0.0966009	0.0411211	JADE2	protein_coding	5	134524312	134583230	1
ENSG00000043355	0.600053	1.18256e-05	ZIC2	protein_coding	13	99981784	99986765	1
ENSG00000043462	-1.0668	0.0959342	LCP2	protein_coding	5	170246233	170297815	-1
ENSG00000043514	0.843822	5.42981e-36	TRIT1	protein_coding	1	39838110	39883511	-1
ENSG00000044090	0.717338	9.12881e-37	CUL7	protein_coding	6	43037617	43053943	-1
ENSG00000044115	-0.04146	0.162682	CTNNA1	protein_coding	5	138610967	138935034	1
ENSG00000044446	0.4629	2.08728e-09	PHKA2	protein_coding	X	18892298	18984114	-1
ENSG00000044459	-0.674918	8.82963e-07	CNTLN	protein_coding	9	17134982	17503923	1
ENSG00000044524	4.8428	9.45288e-56	EPHA3	protein_coding	3	89107621	89482134	1
ENSG00000044574	0.917261	0	HSPA5	protein_coding	9	125234853	125241382	-1
ENSG00000046604	0.262299	8.60972e-08	DSG2	protein_coding	18	31498177	31549008	1
ENSG00000046647	0.107894	0.515118	GEMIN8	protein_coding	X	14006726	14029893	-1
ENSG00000046651	1.13897	1.43387e-60	OFD1	protein_coding	X	13734743	13777955	1
ENSG00000046653	1.90487	7.54969e-08	GPM6B	protein_coding	X	13770939	13938638	-1
ENSG00000046774	-0.0371564	0.742859	MAGEC2	protein_coding	X	142202342	142205290	-1
ENSG00000046889	0.327771	0.47032	PREX2	protein_coding	8	67952046	68237032	1
ENSG00000047056	-0.114565	0.1757	WDR37	protein_coding	10	1049538	1132384	1
ENSG00000047188	-0.535589	9.3829e-16	YTHDC2	protein_coding	5	113513694	113595285	1
ENSG00000047230	-1.14152	1.84013e-20	CTPS2	protein_coding	X	16587999	16712936	-1
ENSG00000047249	-0.623701	4.08375e-39	ATP6V1H	protein_coding	8	53715543	53843558	-1
ENSG00000047315	-0.825293	3.3701e-69	POLR2B	protein_coding	4	56977722	57031158	1
ENSG00000047346	-0.117164	0.303965	FAM214A	protein_coding	15	52581317	52709817	-1
ENSG00000047365	-3.38544	2.57721e-13	ARAP2	protein_coding	4	35948221	36244514	-1
ENSG00000047410	0.178785	0.000528837	TPR	protein_coding	1	186311652	186375693	-1
ENSG00000047457	2.4555	1.46522e-06	CP	protein_coding	3	149162410	149221829	-1
ENSG00000047578	-0.0803788	0.314055	KATNIP	protein_coding	16	27550133	27780344	1
ENSG00000047579	1.64936	0.039422	DTNBP1	protein_coding	6	15522807	15663058	-1
ENSG00000047597	0.144924	0.756909	XK	protein_coding	X	37685791	37732130	1
ENSG00000047621	-0.910258	5.34973e-24	C12orf4	protein_coding	12	4487735	4538508	-1
ENSG00000047634	-0.993119	3.70499e-41	SCML1	protein_coding	X	17737449	17754988	1
ENSG00000047644	-0.478576	6.77994e-11	WWC3	protein_coding	X	10015254	10144474	1
ENSG00000047648	0.230093	0.568394	ARHGAP6	protein_coding	X	11117651	11665920	-1
ENSG00000047662	0.328342	0.518945	FAM184B	protein_coding	4	17629306	17781621	-1
ENSG00000047849	0.355741	4.1115e-51	MAP4	protein_coding	3	47850690	48089272	-1
ENSG00000047932	-0.513104	1.34302e-21	GOPC	protein_coding	6	117560269	117602542	-1
ENSG00000047936	-0.470251	3.96375e-13	ROS1	protein_coding	6	117287353	117425942	-1
ENSG00000048028	1.47004	1.98261e-21	USP28	protein_coding	11	113797874	113875572	-1
ENSG00000048052	1.07512	2.94213e-103	HDAC9	protein_coding	7	18086949	19002416	1
ENSG00000048140	-0.816148	1.14076e-50	TSPAN17	protein_coding	5	176647387	176659054	1
ENSG00000048162	-1.70763	5.43528e-44	NOP16	protein_coding	5	176383946	176388927	-1
ENSG00000048342	-1.27262	7.07558e-66	CC2D2A	protein_coding	4	15469865	15601552	1
ENSG00000048392	-0.437178	9.9591e-22	RRM2B	protein_coding	8	102204502	102238961	-1
ENSG00000048405	-0.346788	7.50644e-06	ZNF800	protein_coding	7	127346790	127431924	-1
ENSG00000048462	1.56681	0.0234534	TNFRSF17	protein_coding	16	11965210	11968068	1
ENSG00000048471	0.753551	7.85037e-59	SNX29	protein_coding	16	11976734	12574287	1
ENSG00000048540	-1.33585	0.0333562	LMO3	protein_coding	12	16548372	16610594	-1
ENSG00000048544	-1.04861	3.70141e-39	MRPS10	protein_coding	6	42206807	42217861	-1
ENSG00000048649	0.323681	1.68615e-07	RSF1	protein_coding	11	77660009	77820869	-1
ENSG00000048707	0.0602383	0.279677	VPS13D	protein_coding	1	12230030	12512047	1
ENSG00000048740	0.497803	0.338176	CELF2	protein_coding	10	10798397	11336675	1
ENSG00000048828	0.601896	1.95324e-99	FAM120A	protein_coding	9	93451685	93566112	1
ENSG00000048991	-0.730811	1.58843e-44	R3HDM1	protein_coding	2	135531455	135725270	1
ENSG00000049089	-0.104816	0.806107	COL9A2	protein_coding	1	40300489	40317813	-1
ENSG00000049130	-2.8587	2.26042e-60	KITLG	protein_coding	12	88492793	88580851	-1
ENSG00000049167	-0.944601	1.37286e-16	ERCC8	protein_coding	5	60866454	60945073	-1
ENSG00000049192	1.60169	4.46573e-98	ADAMTS6	protein_coding	5	65148738	65481920	-1
ENSG00000049239	0.104384	0.0030351	H6PD	protein_coding	1	9234774	9271337	1
ENSG00000049245	0.0474943	0.174673	VAMP3	protein_coding	1	7771296	7781432	1
ENSG00000049246	-1.30269	6.85433e-27	PER3	protein_coding	1	7784291	7845177	1
ENSG00000049247	-0.563913	0.249508	UTS2	protein_coding	1	7843083	7853512	-1
ENSG00000049249	-1.19082	1.15139e-10	TNFRSF9	protein_coding	1	7915871	7943165	-1
ENSG00000049283	-1.02882	0.0886665	EPN3	protein_coding	17	50532682	50543750	1
ENSG00000049323	-0.203054	1.44016e-13	LTBP1	protein_coding	2	32946953	33399509	1
ENSG00000049449	-0.361721	7.29007e-22	RCN1	protein_coding	11	32091074	32105722	1
ENSG00000049540	0.73923	0.0596948	ELN	protein_coding	7	74027789	74069907	1
ENSG00000049541	0.0282818	0.77098	RFC2	protein_coding	7	74231499	74254458	-1
ENSG00000049618	-0.160021	0.00230306	ARID1B	protein_coding	6	156776020	157210779	1
ENSG00000049656	-0.447475	1.92548e-22	CLPTM1L	protein_coding	5	1317752	1345099	-1
ENSG00000049759	1.1959	2.58372e-278	NEDD4L	protein_coding	18	58044226	58401540	1
ENSG00000049768	1.40955	0.0292216	FOXP3	protein_coding	X	49250438	49270477	-1
ENSG00000049769	1.0742	4.05754e-11	PPP1R3F	protein_coding	X	49269793	49301461	1
ENSG00000049860	-0.361056	2.40195e-24	HEXB	protein_coding	5	74640023	74722647	1
ENSG00000049883	-0.631192	1.83197e-15	PTCD2	protein_coding	5	72320367	72368395	1
ENSG00000050130	-0.606518	3.52371e-31	JKAMP	protein_coding	14	59484443	59505410	1
ENSG00000050165	0.128906	0.0656372	DKK3	protein_coding	11	11956207	12009769	-1
ENSG00000050327	0.671809	0.173461	ARHGEF5	protein_coding	7	144355288	144380632	1
ENSG00000050344	-0.192077	0.615319	NFE2L3	protein_coding	7	26152198	26187137	1
ENSG00000050393	-0.382411	7.66015e-07	MCUR1	protein_coding	6	13786557	13814568	-1
ENSG00000050405	-1.5595	2.50744e-284	LIMA1	protein_coding	12	50175788	50283520	-1
ENSG00000050426	0.160654	0.00493329	LETMD1	protein_coding	12	51047962	51060424	1
ENSG00000050438	-1.0908	3.37622e-35	SLC4A8	protein_coding	12	51391317	51515763	1
ENSG00000050555	0.176923	0.686666	LAMC3	protein_coding	9	131009174	131094473	1
ENSG00000050628	1.01018	0.00418156	PTGER3	protein_coding	1	70852353	71047816	-1
ENSG00000050730	0.996276	1.00305e-11	TNIP3	protein_coding	4	121131408	121227466	-1
ENSG00000050748	-1.08996	2.84303e-80	MAPK9	protein_coding	5	180233143	180292099	-1
ENSG00000050767	0.237526	0.519463	COL23A1	protein_coding	5	178237476	178590393	-1
ENSG00000050820	0.389636	1.96754e-20	BCAR1	protein_coding	16	75228181	75268053	-1
ENSG00000051009	0.357293	4.95463e-08	FHIP1B	protein_coding	11	6211345	6234711	-1
ENSG00000051108	0.685822	4.41639e-41	HERPUD1	protein_coding	16	56932142	56944864	1
ENSG00000051128	0.173512	0.000701532	HOMER3	protein_coding	19	18929201	18941261	-1
ENSG00000051180	-2.11545	0.000861893	RAD51	protein_coding	15	40694774	40732340	1
ENSG00000051341	-2.01049	8.37943e-85	POLQ	protein_coding	3	121431431	121545988	-1
ENSG00000051382	-1.09894	1.76997e-62	PIK3CB	protein_coding	3	138652698	138834928	-1
ENSG00000051523	0.708115	9.22892e-79	CYBA	protein_coding	16	88643275	88651083	-1
ENSG00000051596	-0.300686	0.0577773	THOC3	protein_coding	5	175917873	176034680	-1
ENSG00000051620	-0.032637	0.709042	HEBP2	protein_coding	6	138403531	138422197	1
ENSG00000051825	-1.24672	2.23987e-42	MPHOSPH9	protein_coding	12	123152320	123244014	-1
ENSG00000052126	-0.388253	7.9848e-06	PLEKHA5	protein_coding	12	19129733	19376400	1
ENSG00000052344	0.424347	0.226399	PRSS8	protein_coding	16	31131433	31135727	-1
ENSG00000052723	-0.0728465	0.373474	SIKE1	protein_coding	1	114769479	114780685	-1
ENSG00000052749	-2.09318	8.51163e-254	RRP12	protein_coding	10	97356358	97426076	-1
ENSG00000052795	0.844606	2.79525e-49	FNIP2	protein_coding	4	158769026	158908050	1
ENSG00000052802	-0.215584	0.0542414	MSMO1	protein_coding	4	165327667	165343164	1
ENSG00000052841	0.297528	9.12157e-10	TTC17	protein_coding	11	43358920	43494933	1
ENSG00000053108	-0.529144	0.243293	FSTL4	protein_coding	5	133196455	133612541	-1
ENSG00000053254	1.96596	0	FOXN3	protein_coding	14	89124871	89619149	-1
ENSG00000053371	2.05412	0	AKR7A2	protein_coding	1	19303965	19312144	-1
ENSG00000053372	-0.150152	0.00433022	MRTO4	protein_coding	1	19251805	19260128	1
ENSG00000053438	0.323889	0.319434	NNAT	protein_coding	20	37521206	37523690	1
ENSG00000053501	0.36957	5.55676e-05	USE1	protein_coding	19	17215346	17219829	1
ENSG00000053524	-0.26025	0.309832	MCF2L2	protein_coding	3	183178041	183428778	-1
ENSG00000053702	0.320624	0.340688	NRIP2	protein_coding	12	2825348	2835544	-1
ENSG00000053747	0.163705	0.516765	LAMA3	protein_coding	18	23689453	23956222	1
ENSG00000053770	-0.251149	0.000159832	AP5M1	protein_coding	14	57268924	57298742	1
ENSG00000053900	-0.202228	0.0104844	ANAPC4	protein_coding	4	25377263	25418498	1
ENSG00000053918	1.9339	0.0246236	KCNQ1	protein_coding	11	2444684	2849105	1
ENSG00000054116	-0.55126	2.00177e-21	TRAPPC3	protein_coding	1	36136570	36156053	-1
ENSG00000054118	-0.538744	6.52681e-42	THRAP3	protein_coding	1	36224432	36305357	1
ENSG00000054148	1.72875	0	PHPT1	protein_coding	9	136848724	136851027	1
ENSG00000054267	0.400899	6.52204e-10	ARID4B	protein_coding	1	235131634	235328219	-1
ENSG00000054277	1.16965	1.19379e-08	OPN3	protein_coding	1	241590102	241677376	-1
ENSG00000054282	-0.228351	0.046883	SDCCAG8	protein_coding	1	243256034	243500091	1
ENSG00000054356	1.61004	0	PTPRN	protein_coding	2	219289623	219309648	-1
ENSG00000054392	0.429814	0.00425766	HHAT	protein_coding	1	210328252	210676296	1
ENSG00000054523	-0.551138	3.84071e-37	KIF1B	protein_coding	1	10210570	10381603	1
ENSG00000054598	0.0662918	0.793187	FOXC1	protein_coding	6	1609915	1613897	1
ENSG00000054611	1.13231	1.00615e-100	TBC1D22A	protein_coding	22	46762617	47175699	1
ENSG00000054654	-0.6495	3.18615e-18	SYNE2	protein_coding	14	63761899	64226433	1
ENSG00000054690	2.05985	8.78187e-48	PLEKHH1	protein_coding	14	67533290	67589612	1
ENSG00000054793	-0.558444	1.47172e-37	ATP9A	protein_coding	20	51596514	51768390	-1
ENSG00000054803	-0.124105	0.812223	CBLN4	protein_coding	20	55997357	56005519	-1
ENSG00000054938	2.27388	0.0043201	CHRDL2	protein_coding	11	74696429	74731426	-1
ENSG00000054965	0.759648	2.25417e-50	FAM168A	protein_coding	11	73400487	73598189	-1
ENSG00000054967	1.53491	3.21042e-60	RELT	protein_coding	11	73376399	73397474	1
ENSG00000055044	-0.924298	6.3045e-59	NOP58	protein_coding	2	202265736	202303661	1
ENSG00000055070	0.289495	5.54047e-13	SZRD1	protein_coding	1	16352575	16398145	1
ENSG00000055118	10.4724	2.66403e-47	KCNH2	protein_coding	7	150944961	150978321	-1
ENSG00000055130	-0.165981	6.8095e-05	CUL1	protein_coding	7	148697914	148801110	1
ENSG00000055147	0.17993	0.0397462	FAM114A2	protein_coding	5	153990148	154038936	-1
ENSG00000055163	-0.305811	9.51077e-07	CYFIP2	protein_coding	5	157266079	157395595	1
ENSG00000055208	0.227607	7.14533e-10	TAB2	protein_coding	6	149218641	149411613	1
ENSG00000055211	-0.217954	0.000675208	GINM1	protein_coding	6	149566294	149591748	1
ENSG00000055332	-1.32184	6.44745e-110	EIF2AK2	protein_coding	2	37099210	37157522	-1
ENSG00000055483	-0.577245	8.88817e-31	USP36	protein_coding	17	78787381	78841441	-1
ENSG00000055609	1.09514	3.49216e-194	KMT2C	protein_coding	7	152134922	152436644	-1
ENSG00000055732	0.163449	0.700463	MCOLN3	protein_coding	1	85018082	85048500	-1
ENSG00000055813	-0.731603	0.171822	CCDC85A	protein_coding	2	56183990	56386172	1
ENSG00000055917	-0.292179	5.61288e-10	PUM2	protein_coding	2	20248691	20352234	-1
ENSG00000055950	-0.0676015	0.479151	MRPL43	protein_coding	10	100969458	100987515	-1
ENSG00000055955	-0.0401356	0.943233	ITIH4	protein_coding	3	52812962	52830688	-1
ENSG00000055957	11.9953	2.80746e-19	ITIH1	protein_coding	3	52777595	52792068	1
ENSG00000056050	-0.96447	3.63628e-12	HPF1	protein_coding	4	169729470	169757944	-1
ENSG00000056097	-0.216626	1.45823e-07	ZFR	protein_coding	5	32354350	32444740	-1
ENSG00000056277	-0.885663	5.90243e-06	ZNF280C	protein_coding	X	130202707	130268899	-1
ENSG00000056558	-0.269507	0.010648	TRAF1	protein_coding	9	120902393	120929173	-1
ENSG00000056586	-0.377649	1.62139e-14	RC3H2	protein_coding	9	122844556	122905359	-1
ENSG00000056736	0.315417	0.19724	IL17RB	protein_coding	3	53846568	53865794	1
ENSG00000056972	0.205546	0.000857566	TRAF3IP2	protein_coding	6	111555381	111606906	-1
ENSG00000057019	-0.439327	1.34603e-85	DCBLD2	protein_coding	3	98795941	98901695	-1
ENSG00000057149	0.532191	0.302949	SERPINB3	protein_coding	18	63655197	63661893	-1
ENSG00000057252	0.118083	0.0545993	SOAT1	protein_coding	1	179293714	179358680	1
ENSG00000057468	0.533128	0.107323	MSH4	protein_coding	1	75796882	75913242	1
ENSG00000057593	0.234226	0.564485	F7	protein_coding	13	113105788	113120685	1
ENSG00000057608	-0.260867	1.74671e-14	GDI2	protein_coding	10	5765223	5842132	-1
ENSG00000057657	1.30175	1.25648e-78	PRDM1	protein_coding	6	105993463	106109939	1
ENSG00000057663	-0.149507	0.00662533	ATG5	protein_coding	6	106045423	106325791	-1
ENSG00000057704	-0.458596	9.16591e-06	TMCC3	protein_coding	12	94567122	94650557	-1
ENSG00000057757	-1.11464	1.44136e-51	PITHD1	protein_coding	1	23778418	23788232	1
ENSG00000057935	0.694841	3.36849e-26	MTA3	protein_coding	2	42494569	42756947	1
ENSG00000058056	-1.9603	3.62946e-100	USP13	protein_coding	3	179653032	179804366	1
ENSG00000058063	0.654736	1.24282e-43	ATP11B	protein_coding	3	182793503	182921629	1
ENSG00000058085	-2.78502	1.38324e-38	LAMC2	protein_coding	1	183186238	183245127	1
ENSG00000058091	-0.389463	1.13812e-06	CDK14	protein_coding	7	90466424	91210590	1
ENSG00000058262	1.16035	0	SEC61A1	protein_coding	3	128051641	128071705	1
ENSG00000058272	-0.174245	0.0109903	PPP1R12A	protein_coding	12	79773563	79935460	-1
ENSG00000058335	-0.226189	0.627304	RASGRF1	protein_coding	15	78959906	79090780	-1
ENSG00000058404	4.30476	6.45164e-23	CAMK2B	protein_coding	7	44210019	44334577	-1
ENSG00000058453	-0.0614626	0.66109	CROCC	protein_coding	1	16740273	16972964	1
ENSG00000058600	-1.66792	2.05454e-103	POLR3E	protein_coding	16	22297375	22335101	1
ENSG00000058668	0.288483	1.58549e-30	ATP2B4	protein_coding	1	203626787	203744081	1
ENSG00000058673	0.319971	0.430352	ZC3H11A	protein_coding	1	203795623	203854999	1
ENSG00000058729	-0.607072	3.35305e-14	RIOK2	protein_coding	5	97160867	97183247	-1
ENSG00000058799	0.272627	0.000246814	YIPF1	protein_coding	1	53851719	53889798	-1
ENSG00000058804	-1.17482	1.36634e-96	NDC1	protein_coding	1	53765478	53838463	-1
ENSG00000058866	-0.588391	5.07007e-20	DGKG	protein_coding	3	186105668	186362234	-1
ENSG00000059122	0.729337	4.79548e-49	FLYWCH1	protein_coding	16	2911931	2951208	1
ENSG00000059145	0.123391	0.351167	UNKL	protein_coding	16	1363205	1414751	-1
ENSG00000059377	-0.218001	0.253865	TBXAS1	protein_coding	7	139777051	140020325	1
ENSG00000059378	-1.3971	5.9139e-19	PARP12	protein_coding	7	140023749	140062951	-1
ENSG00000059573	1.02545	1.06282e-141	ALDH18A1	protein_coding	10	95605941	95656711	-1
ENSG00000059588	-0.800954	6.78979e-16	TARBP1	protein_coding	1	234391313	234479179	-1
ENSG00000059691	-0.0391754	0.799341	GATB	protein_coding	4	151670504	151761007	-1
ENSG00000059728	-0.278956	0.018886	MXD1	protein_coding	2	69897688	69942945	1
ENSG00000059758	-0.425258	4.93109e-08	CDK17	protein_coding	12	96278261	96400480	-1
ENSG00000059769	0.488213	1.42663e-06	DNAJC25	protein_coding	9	111631334	111654351	1
ENSG00000059804	2.61746	0	SLC2A3	protein_coding	12	7919230	7936187	-1
ENSG00000059915	1.0164	0.00391174	PSD	protein_coding	10	102402617	102421539	-1
ENSG00000060069	0.813377	1.77688e-42	CTDP1	protein_coding	18	79679803	79754503	1
ENSG00000060138	-0.447785	7.54886e-22	YBX3	protein_coding	12	10699089	10723323	-1
ENSG00000060140	-0.331403	0.105208	STYK1	protein_coding	12	10618923	10674318	-1
ENSG00000060237	-0.396367	5.60635e-42	WNK1	protein_coding	12	752579	911452	1
ENSG00000060339	-0.467836	1.54396e-17	CCAR1	protein_coding	10	68721012	68792377	1
ENSG00000060491	0.811593	5.53139e-95	OGFR	protein_coding	20	62804835	62814000	1
ENSG00000060558	4.733	2.02589e-07	GNA15	protein_coding	19	3136033	3163749	1
ENSG00000060566	-0.102785	0.859095	CREB3L3	protein_coding	19	4153631	4173054	1
ENSG00000060642	0.551374	4.81514e-11	PIGV	protein_coding	1	26787054	26800659	1
ENSG00000060656	1.67313	4.12744e-122	PTPRU	protein_coding	1	29236516	29326813	1
ENSG00000060688	-1.16906	1.62215e-51	SNRNP40	protein_coding	1	31259568	31296788	-1
ENSG00000060709	0.660419	0.0706543	RIMBP2	protein_coding	12	130396133	130768228	-1
ENSG00000060718	2.76437	9.16295e-25	COL11A1	protein_coding	1	102876467	103108872	-1
ENSG00000060749	-0.501471	1.28876e-31	QSER1	protein_coding	11	32892811	32993316	1
ENSG00000060762	-0.997833	2.16778e-11	MPC1	protein_coding	6	166364919	166383013	-1
ENSG00000060971	-0.119208	0.128649	ACAA1	protein_coding	3	38103129	38137242	-1
ENSG00000060982	0.688508	9.58457e-99	BCAT1	protein_coding	12	24810024	24949101	-1
ENSG00000061273	0.0355099	0.639471	HDAC7	protein_coding	12	47782722	47833132	-1
ENSG00000061455	0.511344	0.286809	PRDM6	protein_coding	5	123089241	123194266	1
ENSG00000061656	2.92987	0	SPAG4	protein_coding	20	35615829	35621094	1
ENSG00000061676	-0.422805	6.01739e-45	NCKAP1	protein_coding	2	182909115	183038858	-1
ENSG00000061794	-0.521483	1.03427e-21	MRPS35	protein_coding	12	27710822	27756295	1
ENSG00000061918	-3.32335	3.26456e-47	GUCY1B1	protein_coding	4	155758992	155807811	1
ENSG00000061936	-0.163031	0.0105911	SFSWAP	protein_coding	12	131711081	131799738	1
ENSG00000061938	0.13257	0.0130031	TNK2	protein_coding	3	195863364	195911945	-1
ENSG00000061987	-0.00930837	0.921388	MON2	protein_coding	12	62466817	62600476	1
ENSG00000062038	1.77129	0.0085694	CDH3	protein_coding	16	68636189	68727468	1
ENSG00000062194	0.0543975	0.388525	GPBP1	protein_coding	5	57173948	57264679	1
ENSG00000062282	-1.61287	1.06739e-37	DGAT2	protein_coding	11	75759512	75801535	1
ENSG00000062370	0.0946334	0.68994	ZNF112	protein_coding	19	44326555	44367217	-1
ENSG00000062485	-1.0798	2.47491e-193	CS	protein_coding	12	56271699	56300391	-1
ENSG00000062524	1.17579	0.071579	LTK	protein_coding	15	41503637	41513887	-1
ENSG00000062582	0.41733	0.0662949	MRPS24	protein_coding	7	43866558	43869893	-1
ENSG00000062598	-0.216614	5.14492e-05	ELMO2	protein_coding	20	46366050	46432985	-1
ENSG00000062650	-0.434897	5.4422e-20	WAPL	protein_coding	10	86435256	86521792	-1
ENSG00000062716	-0.71493	8.14536e-98	VMP1	protein_coding	17	59707192	59842255	1
ENSG00000062725	-0.285209	1.42847e-06	APPBP2	protein_coding	17	60443158	60526242	-1
ENSG00000062822	-1.20084	3.01189e-52	POLD1	protein_coding	19	50384204	50418018	1
ENSG00000063015	0.810369	0.149216	SEZ6	protein_coding	17	28954901	29006440	-1
ENSG00000063046	0.859231	6.00757e-269	EIF4B	protein_coding	12	53006282	53042215	1
ENSG00000063169	-0.725751	7.35771e-06	BICRA	protein_coding	19	47608196	47703277	1
ENSG00000063176	-0.356932	0.0012168	SPHK2	protein_coding	19	48619291	48630717	1
ENSG00000063177	0.173541	4.79847e-06	RPL18	protein_coding	19	48615328	48619184	-1
ENSG00000063180	0.0943105	0.758834	CA11	protein_coding	19	48637946	48646187	-1
ENSG00000063241	-0.786565	4.38632e-24	ISOC2	protein_coding	19	55452985	55462343	-1
ENSG00000063244	-0.487763	1.37191e-39	U2AF2	protein_coding	19	55654146	55674716	1
ENSG00000063245	0.509861	6.28269e-49	EPN1	protein_coding	19	55675226	55709858	1
ENSG00000063322	-0.590537	5.14162e-27	MED29	protein_coding	19	39391303	39400641	1
ENSG00000063438	-1.26188	6.1044e-73	AHRR	protein_coding	5	321714	438291	1
ENSG00000063587	0.465832	3.04941e-09	ZNF275	protein_coding	X	153334147	153360110	1
ENSG00000063601	-0.78364	4.75491e-11	MTMR1	protein_coding	X	150692971	150765108	1
ENSG00000063660	0.0782235	0.210334	GPC1	protein_coding	2	240435663	240468076	1
ENSG00000063761	-1.28086	2.44876e-07	ADCK1	protein_coding	14	77800109	77935014	1
ENSG00000063854	0.675069	8.233e-16	HAGH	protein_coding	16	1795620	1827157	-1
ENSG00000063978	-0.270674	5.54602e-11	RNF4	protein_coding	4	2462220	2625320	1
ENSG00000064012	-0.491081	3.99768e-09	CASP8	protein_coding	2	201233443	201361836	1
ENSG00000064042	0.301872	0.56873	LIMCH1	protein_coding	4	41359607	41700044	1
ENSG00000064102	1.32408	8.48009e-154	INTS13	protein_coding	12	26905181	26938326	-1
ENSG00000064115	-0.514733	1.53421e-25	TM7SF3	protein_coding	12	26971579	27014434	-1
ENSG00000064195	-0.736547	0.0110617	DLX3	protein_coding	17	49990005	49995224	-1
ENSG00000064199	-0.0590346	0.785186	SPA17	protein_coding	11	124673844	124697518	1
ENSG00000064201	1.45718	1.41944e-05	TSPAN32	protein_coding	11	2301997	2318204	1
ENSG00000064205	3.14362	0.00677633	CCN5	protein_coding	20	44714844	44728509	1
ENSG00000064225	0.563283	1.0619e-06	ST3GAL6	protein_coding	3	98732236	98821201	1
ENSG00000064270	1.47364	6.46859e-07	ATP2C2	protein_coding	16	84368527	84464187	1
ENSG00000064300	0.166499	0.643429	NGFR	protein_coding	17	49495293	49515008	1
ENSG00000064309	1.00235	1.50731e-13	CDON	protein_coding	11	125955796	126063335	-1
ENSG00000064313	-0.439032	3.2596e-17	TAF2	protein_coding	8	119730774	119832863	-1
ENSG00000064393	-0.0116435	0.783106	HIPK2	protein_coding	7	139561570	139777998	-1
ENSG00000064419	-0.428031	1.20264e-34	TNPO3	protein_coding	7	128954180	129055173	-1
ENSG00000064489	-0.0414246	0.943155	BORCS8-MEF2B	protein_coding	19	19145569	19192158	-1
ENSG00000064490	-0.0520642	0.607078	RFXANK	protein_coding	19	19192229	19201869	1
ENSG00000064545	-0.410364	1.90096e-05	TMEM161A	protein_coding	19	19119169	19138513	-1
ENSG00000064547	0.96504	2.94013e-13	LPAR2	protein_coding	19	19623655	19628930	-1
ENSG00000064601	0.177891	2.16514e-10	CTSA	protein_coding	20	45890144	45898949	1
ENSG00000064607	-0.30299	9.52494e-18	SUGP2	protein_coding	19	18990888	19034023	-1
ENSG00000064651	0.726567	6.91844e-24	SLC12A2	protein_coding	5	128083766	128189677	1
ENSG00000064652	-0.205433	0.0278021	SNX24	protein_coding	5	122843439	123029354	1
ENSG00000064666	-0.609374	5.75402e-23	CNN2	protein_coding	19	1026586	1039068	1
ENSG00000064687	-0.888632	5.73498e-14	ABCA7	protein_coding	19	1039997	1065572	1
ENSG00000064692	-0.55683	0.269224	SNCAIP	protein_coding	5	122311354	122464219	1
ENSG00000064703	-1.465	2.18929e-42	DDX20	protein_coding	1	111754832	111775602	1
ENSG00000064726	0.0675478	0.124485	BTBD1	protein_coding	15	83016423	83067252	-1
ENSG00000064763	-0.303843	9.74088e-06	FAR2	protein_coding	12	29149016	29341121	1
ENSG00000064787	0.130473	0.803271	BCAS1	protein_coding	20	53936777	54070594	-1
ENSG00000064835	0.622819	0.125759	POU1F1	protein_coding	3	87259404	87276584	-1
ENSG00000064886	-0.305106	0.0838535	CHI3L2	protein_coding	1	111200771	111243440	1
ENSG00000064932	0.400522	2.00896e-29	SBNO2	protein_coding	19	1107637	1174268	-1
ENSG00000064933	-0.669417	3.54035e-11	PMS1	protein_coding	2	189784085	189877629	1
ENSG00000064961	-0.18385	0.000347265	HMG20B	protein_coding	19	3572777	3579088	1
ENSG00000064989	-3.20993	0.0005019	CALCRL	protein_coding	2	187341964	187448460	-1
ENSG00000064995	-0.0429997	0.871486	TAF11	protein_coding	6	34877462	34889192	-1
ENSG00000064999	-0.244471	0.0160017	ANKS1A	protein_coding	6	34889255	35091406	1
ENSG00000065000	-0.295522	5.94123e-20	AP3D1	protein_coding	19	2100988	2164468	-1
ENSG00000065029	-0.0771863	0.545304	ZNF76	protein_coding	6	35258909	35295985	1
ENSG00000065054	0.0186405	0.962902	SLC9A3R2	protein_coding	16	2025356	2039026	1
ENSG00000065057	-1.69732	1.4157e-13	NTHL1	protein_coding	16	2039815	2047866	-1
ENSG00000065060	-1.26594	1.01614e-14	UHRF1BP1	protein_coding	6	34792083	34877514	1
ENSG00000065135	-0.0161291	0.799341	GNAI3	protein_coding	1	109548615	109600195	1
ENSG00000065150	-0.476712	1.23811e-50	IPO5	protein_coding	13	97953658	98024296	1
ENSG00000065154	-0.367187	2.68831e-16	OAT	protein_coding	10	124397303	124418976	-1
ENSG00000065183	-1.23619	9.32807e-85	WDR3	protein_coding	1	117929720	117966543	1
ENSG00000065243	-0.0124647	0.906905	PKN2	protein_coding	1	88684222	88836255	1
ENSG00000065268	-0.518504	1.26802e-09	WDR18	protein_coding	19	984332	998438	1
ENSG00000065308	-0.114125	0.00746888	TRAM2	protein_coding	6	52497408	52577060	-1
ENSG00000065320	0.505259	0.329664	NTN1	protein_coding	17	9021510	9244000	1
ENSG00000065328	-3.88941	9.70527e-111	MCM10	protein_coding	10	13161558	13211110	1
ENSG00000065357	0.0580829	0.593658	DGKA	protein_coding	12	55927319	55954027	1
ENSG00000065361	-0.332177	0.526769	ERBB3	protein_coding	12	56076799	56103505	1
ENSG00000065413	-1.56677	1.96484e-25	ANKRD44	protein_coding	2	196967017	197311173	-1
ENSG00000065427	-0.507293	8.98401e-45	KARS1	protein_coding	16	75627474	75648643	-1
ENSG00000065457	-1.70452	9.47064e-82	ADAT1	protein_coding	16	75596868	75623300	-1
ENSG00000065485	0.0446267	0.771274	PDIA5	protein_coding	3	123067025	123225227	1
ENSG00000065491	-0.444679	0.00163413	TBC1D22B	protein_coding	6	37257772	37332970	1
ENSG00000065518	0.572783	3.41334e-36	NDUFB4	protein_coding	3	120596328	120602507	1
ENSG00000065526	0.461833	2.11202e-33	SPEN	protein_coding	1	15836095	15940456	1
ENSG00000065534	-1.30995	1.6679e-232	MYLK	protein_coding	3	123610049	123884332	-1
ENSG00000065548	-0.397252	3.45566e-18	ZC3H15	protein_coding	2	186486253	186509361	1
ENSG00000065559	-0.0812468	0.382002	MAP2K4	protein_coding	17	12020829	12143830	1
ENSG00000065600	-0.925487	4.11715e-19	PACC1	protein_coding	1	212363928	212414901	-1
ENSG00000065613	-0.266028	9.71662e-08	SLK	protein_coding	10	103967140	104029233	1
ENSG00000065615	-0.604491	2.66532e-14	CYB5R4	protein_coding	6	83859656	83967423	1
ENSG00000065618	-0.0996137	0.798336	COL17A1	protein_coding	10	104031286	104085880	-1
ENSG00000065621	0.433961	0.0434594	GSTO2	protein_coding	10	104268873	104304950	1
ENSG00000065665	0.0459138	0.686542	SEC61A2	protein_coding	10	12129637	12169961	1
ENSG00000065802	0.37138	1.04614e-31	ASB1	protein_coding	2	238426742	238452250	1
ENSG00000065809	-0.173081	0.103451	FAM107B	protein_coding	10	14518557	14774897	-1
ENSG00000065833	-0.29311	0.374496	ME1	protein_coding	6	83210402	83431051	-1
ENSG00000065882	-0.351696	8.60242e-14	TBC1D1	protein_coding	4	37891084	38139175	1
ENSG00000065883	-0.148209	0.0113081	CDK13	protein_coding	7	39950121	40099580	1
ENSG00000065911	0.772007	2.50559e-82	MTHFD2	protein_coding	2	74186172	74217565	1
ENSG00000065923	0.283777	5.633e-10	SLC9A7	protein_coding	X	46599251	46759118	-1
ENSG00000065970	-0.383673	2.69882e-10	FOXJ2	protein_coding	12	8032716	8055517	1
ENSG00000065978	0.236391	5.18293e-21	YBX1	protein_coding	1	42682418	42703805	1
ENSG00000065989	1.38697	1.92534e-06	PDE4A	protein_coding	19	10416773	10469630	1
ENSG00000066027	0.452212	2.62175e-15	PPP2R5A	protein_coding	1	212285410	212361853	1
ENSG00000066032	0.0327138	0.847795	CTNNA2	protein_coding	2	79185231	80648861	1
ENSG00000066044	-0.574042	3.5691e-22	ELAVL1	protein_coding	19	7958573	8005659	-1
ENSG00000066056	1.74562	3.13937e-05	TIE1	protein_coding	1	43300982	43323108	1
ENSG00000066084	-0.299957	2.41389e-10	DIP2B	protein_coding	12	50504985	50748657	1
ENSG00000066117	-0.433535	8.99606e-18	SMARCD1	protein_coding	12	50085200	50100707	1
ENSG00000066135	-0.25045	0.0291365	KDM4A	protein_coding	1	43650149	43705518	1
ENSG00000066136	-0.156428	0.0552221	NFYC	protein_coding	1	40691648	40771603	1
ENSG00000066230	1.11784	9.88583e-16	SLC9A3	protein_coding	5	470456	524449	-1
ENSG00000066248	0.103857	0.786355	NGEF	protein_coding	2	232878701	233013256	-1
ENSG00000066279	-1.35632	6.19194e-95	ASPM	protein_coding	1	197084121	197146694	-1
ENSG00000066322	-0.371433	2.48446e-19	ELOVL1	protein_coding	1	43363398	43368074	-1
ENSG00000066379	-0.311507	0.209792	POLR1H	protein_coding	6	30058899	30064909	1
ENSG00000066382	-0.75897	4.35213e-06	MPPED2	protein_coding	11	30384493	30586872	-1
ENSG00000066405	1.4012	4.33557e-07	CLDN18	protein_coding	3	137998735	138033655	1
ENSG00000066422	-0.153891	0.0471297	ZBTB11	protein_coding	3	101648889	101677135	-1
ENSG00000066427	1.03894	1.9686e-43	ATXN3	protein_coding	14	92044496	92106621	-1
ENSG00000066455	0.309996	6.51585e-11	GOLGA5	protein_coding	14	92794305	92839947	1
ENSG00000066557	-0.912395	4.90807e-29	LRRC40	protein_coding	1	70144805	70205579	-1
ENSG00000066583	0.00127459	0.994607	ISOC1	protein_coding	5	129094749	129114028	1
ENSG00000066629	0.0949318	0.00285191	EML1	protein_coding	14	99737693	99942060	1
ENSG00000066651	-0.571161	1.65896e-07	TRMT11	protein_coding	6	125986479	126203817	1
ENSG00000066654	-0.464153	1.62967e-12	THUMPD1	protein_coding	16	20702816	20742084	-1
ENSG00000066697	1.26354	3.12885e-219	MSANTD3	protein_coding	9	100427143	100451734	1
ENSG00000066739	-0.317367	7.2956e-09	ATG2B	protein_coding	14	96279195	96363341	-1
ENSG00000066777	0.0535205	0.286014	ARFGEF1	protein_coding	8	67173511	67343781	-1
ENSG00000066827	0.0348377	0.878282	ZFAT	protein_coding	8	134477788	134713049	-1
ENSG00000066855	-0.890012	4.08809e-39	MTFR1	protein_coding	8	65644734	65771261	1
ENSG00000066923	0.1319	0.768403	STAG3	protein_coding	7	100177563	100221488	1
ENSG00000066926	-0.947753	1.31816e-22	FECH	protein_coding	18	57544377	57586732	-1
ENSG00000066933	0.887596	3.20731e-75	MYO9A	protein_coding	15	71822291	72118577	-1
ENSG00000067057	1.24351	0	PFKP	protein_coding	10	3066333	3137718	1
ENSG00000067064	-0.38473	3.81745e-06	IDI1	protein_coding	10	1039152	1049119	-1
ENSG00000067066	0.684481	3.8091e-50	SP100	protein_coding	2	230415942	230545606	1
ENSG00000067082	-0.217135	1.04955e-07	KLF6	protein_coding	10	3775996	3785281	-1
ENSG00000067113	0.575383	7.07601e-07	PLPP1	protein_coding	5	55424854	55534969	-1
ENSG00000067141	-0.46106	2.013e-12	NEO1	protein_coding	15	73051710	73305205	1
ENSG00000067167	-0.085123	0.0286953	TRAM1	protein_coding	8	70573218	70608416	-1
ENSG00000067177	-1.73398	2.58472e-47	PHKA1	protein_coding	X	72578814	72714319	-1
ENSG00000067182	-0.380947	8.55022e-14	TNFRSF1A	protein_coding	12	6328757	6342114	-1
ENSG00000067191	0.941528	5.44713e-28	CACNB1	protein_coding	17	39173453	39197703	-1
ENSG00000067208	-0.0373131	0.795423	EVI5	protein_coding	1	92508696	92792404	-1
ENSG00000067221	-1.57699	3.16157e-43	STOML1	protein_coding	15	73978926	73994622	-1
ENSG00000067225	0.72292	3.9666e-265	PKM	protein_coding	15	72199029	72231819	-1
ENSG00000067248	-1.29567	1.61939e-120	DHX29	protein_coding	5	55256055	55307694	-1
ENSG00000067334	-1.09629	2.6301e-53	DNTTIP2	protein_coding	1	93866284	93879918	-1
ENSG00000067365	0.233044	0.0274851	METTL22	protein_coding	16	8621683	8649654	1
ENSG00000067369	-0.446353	1.99188e-22	TP53BP1	protein_coding	15	43403061	43510728	-1
ENSG00000067445	0.673288	0.00033867	TRO	protein_coding	X	54920462	54931431	1
ENSG00000067533	-1.14785	4.06483e-38	RRP15	protein_coding	1	218285293	218337983	1
ENSG00000067560	0.268211	3.25105e-31	RHOA	protein_coding	3	49359139	49412998	-1
ENSG00000067596	-0.821402	7.43519e-58	DHX8	protein_coding	17	43483865	43610338	1
ENSG00000067601	0.0579486	0.89065	PMS2P4	transcribed_unprocessed_pseudogene	7	67139961	67302503	-1
ENSG00000067606	1.17942	0.00574139	PRKCZ	protein_coding	1	2050411	2185395	1
ENSG00000067704	-0.454292	4.30623e-40	IARS2	protein_coding	1	220094132	220148041	1
ENSG00000067715	-1.57235	1.19087e-22	SYT1	protein_coding	12	78863993	79452008	1
ENSG00000067798	-2.11991	1.2476e-124	NAV3	protein_coding	12	77324641	78213010	1
ENSG00000067829	0.416679	1.03404e-13	IDH3G	protein_coding	X	153785766	153794512	-1
ENSG00000067836	-0.0344578	0.875066	ROGDI	protein_coding	16	4796968	4802880	-1
ENSG00000067840	3.72043	0.00204674	PDZD4	protein_coding	X	153802166	153830565	-1
ENSG00000067842	7.48041	1.21526e-07	ATP2B3	protein_coding	X	153517642	153582939	1
ENSG00000067900	-0.0365505	0.518247	ROCK1	protein_coding	18	20946906	21111813	-1
ENSG00000067955	-0.864397	3.39117e-70	CBFB	protein_coding	16	67028984	67101058	1
ENSG00000067992	1.81585	1.08868e-66	PDK3	protein_coding	X	24465244	24550466	1
ENSG00000068001	-1.14128	7.154e-47	HYAL2	protein_coding	3	50317790	50322782	-1
ENSG00000068024	0.462839	4.99521e-12	HDAC4	protein_coding	2	239048168	239401654	-1
ENSG00000068028	1.0736	2.27723e-87	RASSF1	protein_coding	3	50329782	50340980	-1
ENSG00000068079	-0.959772	5.95381e-18	IFI35	protein_coding	17	43006740	43014456	1
ENSG00000068097	-0.495609	1.31996e-09	HEATR6	protein_coding	17	60041008	60078922	-1
ENSG00000068120	-0.579507	1.11212e-41	COASY	protein_coding	17	42561467	42566277	1
ENSG00000068137	-0.174009	0.0347182	PLEKHH3	protein_coding	17	42667914	42676994	-1
ENSG00000068305	0.377342	7.8604e-12	MEF2A	protein_coding	15	99565417	99716488	1
ENSG00000068308	0.527226	5.44633e-29	OTUD5	protein_coding	X	48922024	48958386	-1
ENSG00000068323	0.0412292	0.38859	TFE3	protein_coding	X	49028726	49043410	-1
ENSG00000068354	0.115054	0.194666	TBC1D25	protein_coding	X	48539714	48562609	1
ENSG00000068366	-0.224353	7.36579e-12	ACSL4	protein_coding	X	109624244	109733403	-1
ENSG00000068383	-0.41401	0.000140691	INPP5A	protein_coding	10	132537787	132783480	1
ENSG00000068394	-0.56872	8.0883e-13	GPKOW	protein_coding	X	49113407	49123735	-1
ENSG00000068400	-0.0240317	0.759642	GRIPAP1	protein_coding	X	48973720	49002264	-1
ENSG00000068438	0.492323	1.26644e-37	FTSJ1	protein_coding	X	48476021	48486364	1
ENSG00000068489	-0.868894	1.96182e-45	PRR11	protein_coding	17	59155732	59206709	1
ENSG00000068615	0.723296	0.103549	REEP1	protein_coding	2	86213993	86338083	-1
ENSG00000068650	0.825131	0.0477201	ATP11A	protein_coding	13	112690038	112887168	1
ENSG00000068654	-1.5938	1.00591e-194	POLR1A	protein_coding	2	86020216	86106155	-1
ENSG00000068697	0.0359983	0.337303	LAPTM4A	protein_coding	2	20032650	20051628	-1
ENSG00000068724	-0.636297	3.84563e-16	TTC7A	protein_coding	2	46915869	47076137	1
ENSG00000068745	0.254156	3.51565e-07	IP6K2	protein_coding	3	48688003	48740353	-1
ENSG00000068784	-0.753685	3.66163e-11	SRBD1	protein_coding	2	45388680	45612165	-1
ENSG00000068796	-0.368788	5.44578e-11	KIF2A	protein_coding	5	62306162	62391025	1
ENSG00000068878	-1.06121	3.58376e-116	PSME4	protein_coding	2	53864069	53970993	-1
ENSG00000068885	0.379414	2.04876e-06	IFT80	protein_coding	3	160256986	160399880	-1
ENSG00000068903	0.115577	0.142023	SIRT2	protein_coding	19	38878555	38899862	-1
ENSG00000068912	-0.20523	3.77466e-05	ERLEC1	protein_coding	2	53787009	53833038	1
ENSG00000068971	2.32202	0	PPP2R5B	protein_coding	11	64917553	64934475	1
ENSG00000068976	0.207462	0.697088	PYGM	protein_coding	11	64746389	64759974	-1
ENSG00000068985	0.0587219	0.906906	PAGE1	protein_coding	X	49687447	49695984	-1
ENSG00000069011	-0.988159	9.37215e-07	PITX1	protein_coding	5	135027734	135034813	-1
ENSG00000069020	-0.530931	6.27572e-11	MAST4	protein_coding	5	66596380	67169593	1
ENSG00000069188	-0.180938	0.736752	SDK2	protein_coding	17	73334384	73644445	-1
ENSG00000069248	-0.315283	1.77158e-06	NUP133	protein_coding	1	229440259	229508341	-1
ENSG00000069275	-0.816841	1.4014e-122	NUCKS1	protein_coding	1	205712822	205750182	-1
ENSG00000069329	0.244758	1.10462e-13	VPS35	protein_coding	16	46656132	46689518	-1
ENSG00000069345	-0.383693	3.2792e-14	DNAJA2	protein_coding	16	46955362	46973674	-1
ENSG00000069399	-0.331761	9.15974e-08	BCL3	protein_coding	19	44747705	44760044	1
ENSG00000069424	0.0635879	0.611398	KCNAB2	protein_coding	1	5990927	6101193	1
ENSG00000069431	-1.66725	4.41708e-42	ABCC9	protein_coding	12	21797389	21942543	-1
ENSG00000069493	2.07513	3.06334e-45	CLEC2D	protein_coding	12	9664969	9699553	1
ENSG00000069509	-0.168056	0.195657	FUNDC1	protein_coding	X	44523639	44542859	-1
ENSG00000069667	1.52429	2.11856e-183	RORA	protein_coding	15	60488284	61229302	-1
ENSG00000069696	1.3694	6.1666e-07	DRD4	protein_coding	11	637269	640706	1
ENSG00000069702	0.0522988	0.772801	TGFBR3	protein_coding	1	91680343	91906335	-1
ENSG00000069764	0.498102	0.32711	PLA2G10	protein_coding	16	14672548	14694308	-1
ENSG00000069812	1.17842	0.00322372	HES2	protein_coding	1	6412418	6424670	-1
ENSG00000069849	-0.820708	1.28988e-106	ATP1B3	protein_coding	3	141876124	141926549	1
ENSG00000069869	0.391788	2.11342e-22	NEDD4	protein_coding	15	55826922	55993660	-1
ENSG00000069943	0.00437164	0.978568	PIGB	protein_coding	15	55318960	55355648	1
ENSG00000069956	0.0683379	0.120261	MAPK6	protein_coding	15	51952106	52067375	1
ENSG00000069966	0.159195	0.00581121	GNB5	protein_coding	15	52115100	52191392	-1
ENSG00000069974	-0.186555	0.00280827	RAB27A	protein_coding	15	55202966	55319113	-1
ENSG00000069998	1.7894	9.22855e-275	HDHD5	protein_coding	22	17137511	17165287	-1
ENSG00000070010	-0.426994	1.38469e-21	UFD1	protein_coding	22	19449911	19479202	-1
ENSG00000070018	-0.452184	2.72455e-09	LRP6	protein_coding	12	12116025	12267044	-1
ENSG00000070031	1.30928	0.0339884	SCT	protein_coding	11	626309	627181	-1
ENSG00000070047	-0.412151	1.29029e-13	PHRF1	protein_coding	11	576470	612222	1
ENSG00000070061	-0.360891	1.14581e-12	ELP1	protein_coding	9	108866898	108934328	-1
ENSG00000070081	-0.136614	0.0261455	NUCB2	protein_coding	11	17208153	17349980	1
ENSG00000070087	0.646515	4.95953e-127	PFN2	protein_coding	3	149964904	150050788	-1
ENSG00000070159	-0.163689	0.013924	PTPN3	protein_coding	9	109375466	109498313	-1
ENSG00000070182	2.70994	1.95827e-05	SPTB	protein_coding	14	64746283	64879907	-1
ENSG00000070190	-0.26036	0.505652	DAPP1	protein_coding	4	99816827	99870190	1
ENSG00000070214	0.142072	0.00888751	SLC44A1	protein_coding	9	105244622	105439171	1
ENSG00000070269	0.452644	5.68525e-06	TMEM260	protein_coding	14	56488354	56650606	1
ENSG00000070366	0.474842	9.34098e-12	SMG6	protein_coding	17	2059839	2303785	-1
ENSG00000070367	0.0964814	0.0253551	EXOC5	protein_coding	14	57200507	57268905	-1
ENSG00000070371	-0.305524	0.00777986	CLTCL1	protein_coding	22	19179473	19291719	-1
ENSG00000070388	-0.0812832	0.889503	FGF22	protein_coding	19	639879	644373	1
ENSG00000070404	2.02901	2.73979e-66	FSTL3	protein_coding	19	676392	683392	1
ENSG00000070413	0.00453807	0.961825	DGCR2	protein_coding	22	19036282	19122454	-1
ENSG00000070423	0.432091	1.35807e-15	RNF126	protein_coding	19	647526	663233	-1
ENSG00000070444	1.26485	2.50721e-125	MNT	protein_coding	17	2384073	2401104	-1
ENSG00000070476	0.881518	1.42524e-33	ZXDC	protein_coding	3	126437601	126475891	-1
ENSG00000070495	1.37249	4.1672e-236	JMJD6	protein_coding	17	76712832	76726799	-1
ENSG00000070501	0.15308	0.236199	POLB	protein_coding	8	42338454	42371808	1
ENSG00000070540	0.226611	1.06655e-07	WIPI1	protein_coding	17	68420948	68457513	-1
ENSG00000070601	4.53472	6.33528e-07	FRMPD1	protein_coding	9	37650954	37746904	1
ENSG00000070610	-0.474268	4.41826e-19	GBA2	protein_coding	9	35736866	35749228	-1
ENSG00000070614	0.048309	0.259851	NDST1	protein_coding	5	150485818	150558211	1
ENSG00000070669	1.35887	1.55802e-14	ASNS	protein_coding	7	97851677	97872542	-1
ENSG00000070718	-1.08612	1.39076e-40	AP3M2	protein_coding	8	42152946	42171673	1
ENSG00000070729	-0.0856548	0.886356	CNGB1	protein_coding	16	57882340	57971128	-1
ENSG00000070756	0.384684	3.26365e-47	PABPC1	protein_coding	8	100685816	100722809	-1
ENSG00000070759	-0.0934028	0.788834	TESK2	protein_coding	1	45343883	45491163	-1
ENSG00000070761	-0.821469	5.00915e-16	CFAP20	protein_coding	16	58113592	58129381	-1
ENSG00000070770	-0.0372197	0.552084	CSNK2A2	protein_coding	16	58157907	58198106	-1
ENSG00000070778	0.224691	0.0018229	PTPN21	protein_coding	14	88465778	88555007	-1
ENSG00000070785	-1.30402	4.78897e-47	EIF2B3	protein_coding	1	44850522	44986722	-1
ENSG00000070808	0.547271	0.0240458	CAMK2A	protein_coding	5	150219491	150290093	-1
ENSG00000070814	-0.895247	7.36626e-85	TCOF1	protein_coding	5	150357629	150400308	1
ENSG00000070831	-0.0747372	0.074888	CDC42	protein_coding	1	22052627	22101360	1
ENSG00000070882	0.461734	2.00699e-19	OSBPL3	protein_coding	7	24796540	24981634	-1
ENSG00000070950	-1.09255	5.63731e-63	RAD18	protein_coding	3	8775402	8963773	-1
ENSG00000070961	0.18335	1.7337e-05	ATP2B1	protein_coding	12	89588049	89709300	-1
ENSG00000070985	0.421065	0.307519	TRPM5	protein_coding	11	2404515	2444514	-1
ENSG00000071051	0.0851545	0.378907	NCK2	protein_coding	2	105744912	105894274	1
ENSG00000071054	0.10805	0.00193949	MAP4K4	protein_coding	2	101696850	101894690	1
ENSG00000071073	0.32094	0.52195	MGAT4A	protein_coding	2	98619106	98731132	-1
ENSG00000071082	0.329799	1.62046e-33	RPL31	protein_coding	2	101002229	101024032	1
ENSG00000071127	-0.488428	3.42066e-63	WDR1	protein_coding	4	10068089	10116972	-1
ENSG00000071189	-0.0211746	0.799341	SNX13	protein_coding	7	17790761	17940501	-1
ENSG00000071205	0.204171	0.0554018	ARHGAP10	protein_coding	4	147732063	148072776	1
ENSG00000071242	0.707287	6.42858e-35	RPS6KA2	protein_coding	6	166409364	166906451	-1
ENSG00000071243	-0.642615	0.000133585	ING3	protein_coding	7	120950763	120977216	1
ENSG00000071246	1.1806	9.95419e-19	VASH1	protein_coding	14	76761468	76783015	1
ENSG00000071282	1.30668	2.78349e-31	LMCD1	protein_coding	3	8501807	8574668	1
ENSG00000071462	-0.237886	4.62297e-08	BUD23	protein_coding	7	73683025	73705161	1
ENSG00000071537	0.912786	3.54747e-209	SEL1L	protein_coding	14	81471547	81533853	-1
ENSG00000071539	-0.0605111	0.338569	TRIP13	protein_coding	5	892884	919357	1
ENSG00000071553	0.167564	0.00102894	ATP6AP1	protein_coding	X	154428633	154436516	1
ENSG00000071564	-0.0768851	0.198314	TCF3	protein_coding	19	1609291	1652615	-1
ENSG00000071575	1.0219	4.45526e-70	TRIB2	protein_coding	2	12716910	12742734	1
ENSG00000071626	-0.308549	9.84938e-14	DAZAP1	protein_coding	19	1407569	1435687	1
ENSG00000071655	-0.219502	0.000526263	MBD3	protein_coding	19	1573596	1592865	-1
ENSG00000071677	0.386122	0.394837	PRLH	protein_coding	2	237566574	237567175	1
ENSG00000071794	0.0871496	0.107702	HLTF	protein_coding	3	149030127	149086554	-1
ENSG00000071859	0.135433	0.00153271	FAM50A	protein_coding	X	154444141	154450654	1
ENSG00000071889	1.02642	2.07504e-85	FAM3A	protein_coding	X	154506159	154516242	-1
ENSG00000071894	-0.196653	0.000136701	CPSF1	protein_coding	8	144393229	144409335	-1
ENSG00000071909	-1.88219	0.000140454	MYO3B	protein_coding	2	170178145	170655171	1
ENSG00000071967	-0.0195314	0.768587	CYBRD1	protein_coding	2	171522247	171558129	1
ENSG00000071994	-0.863936	7.9536e-50	PDCD2	protein_coding	6	170575295	170584692	-1
ENSG00000072041	-0.560058	3.85083e-17	SLC6A15	protein_coding	12	84859491	84913629	-1
ENSG00000072042	0.404148	2.62771e-21	RDH11	protein_coding	14	67676800	67695793	-1
ENSG00000072062	-0.538543	6.2982e-28	PRKACA	protein_coding	19	14091688	14118084	-1
ENSG00000072071	0.431446	9.73171e-06	ADGRL1	protein_coding	19	14147743	14206187	-1
ENSG00000072080	-0.483822	0.301969	SPP2	protein_coding	2	234050679	234077134	1
ENSG00000072110	0.0120942	0.771957	ACTN1	protein_coding	14	68874128	68979440	-1
ENSG00000072121	-0.913953	2.03089e-60	ZFYVE26	protein_coding	14	67727374	67816590	-1
ENSG00000072133	-0.252866	0.041178	RPS6KA6	protein_coding	X	84058346	84206356	-1
ENSG00000072134	-0.179594	0.00212724	EPN2	protein_coding	17	19215615	19336715	1
ENSG00000072135	0.540901	5.26522e-20	PTPN18	protein_coding	2	130356045	130375405	1
ENSG00000072163	0.037683	0.9276	LIMS2	protein_coding	2	127638381	127681786	-1
ENSG00000072182	1.68355	0.000835626	ASIC4	protein_coding	2	219514170	219538772	1
ENSG00000072195	-0.0823935	0.0438689	SPEG	protein_coding	2	219434843	219493629	1
ENSG00000072201	-0.892142	0.000460647	LNX1	protein_coding	4	53459301	53701405	-1
ENSG00000072210	-1.96979	5.45839e-115	ALDH3A2	protein_coding	17	19648136	19685760	1
ENSG00000072274	0.0287839	0.366628	TFRC	protein_coding	3	196012511	196082153	-1
ENSG00000072310	1.58425	3.99326e-255	SREBF1	protein_coding	17	17810399	17837002	-1
ENSG00000072315	0.244489	0.612477	TRPC5	protein_coding	X	111768011	112082776	-1
ENSG00000072364	0.70237	4.81848e-92	AFF4	protein_coding	5	132875395	132963634	-1
ENSG00000072401	-0.284951	0.00109618	UBE2D1	protein_coding	10	58334979	58370751	1
ENSG00000072415	-0.780082	9.80509e-49	PALS1	protein_coding	14	67240713	67336061	1
ENSG00000072422	-0.809466	1.50137e-10	RHOBTB1	protein_coding	10	60869438	61001440	-1
ENSG00000072501	-1.25635	3.43539e-147	SMC1A	protein_coding	X	53374149	53422728	-1
ENSG00000072506	-1.15775	2.44853e-77	HSD17B10	protein_coding	X	53431258	53434370	-1
ENSG00000072518	-0.423318	3.47068e-07	MARK2	protein_coding	11	63838928	63911020	1
ENSG00000072571	-0.816048	1.52601e-37	HMMR	protein_coding	5	163460203	163491941	1
ENSG00000072657	-0.509234	0.275146	TRHDE	protein_coding	12	72087266	72670758	1
ENSG00000072682	2.19122	0	P4HA2	protein_coding	5	132190147	132295315	-1
ENSG00000072694	-0.0771785	0.857913	FCGR2B	protein_coding	1	161663143	161678654	1
ENSG00000072736	-0.864845	9.50655e-15	NFATC3	protein_coding	16	68084751	68229259	1
ENSG00000072756	-1.10697	3.08792e-26	TRNT1	protein_coding	3	3126933	3153435	1
ENSG00000072778	1.17752	0	ACADVL	protein_coding	17	7217125	7225266	1
ENSG00000072786	1.02618	1.72208e-168	STK10	protein_coding	5	172042079	172188224	-1
ENSG00000072803	-0.127524	0.0115701	FBXW11	protein_coding	5	171861549	172006873	-1
ENSG00000072818	3.02412	1.01506e-119	ACAP1	protein_coding	17	7336529	7351477	1
ENSG00000072832	-0.430255	1.45901e-18	CRMP1	protein_coding	4	5748084	5893086	-1
ENSG00000072840	-0.513795	5.42476e-46	EVC	protein_coding	4	5711201	5814305	1
ENSG00000072849	-0.48603	3.82281e-11	DERL2	protein_coding	17	5471254	5486811	-1
ENSG00000072858	-0.546161	0.295915	SIDT1	protein_coding	3	113532555	113629575	1
ENSG00000072864	-0.81672	8.78645e-20	NDE1	protein_coding	16	15643267	15734691	1
ENSG00000072952	-0.403741	0.427552	IRAG1	protein_coding	11	10573091	10693988	-1
ENSG00000072954	0.41952	0.0272245	TMEM38A	protein_coding	19	16661139	16690023	1
ENSG00000072958	-0.39361	3.56049e-27	AP1M1	protein_coding	19	16197854	16245906	1
ENSG00000073008	-1.01398	6.46445e-102	PVR	protein_coding	19	44643798	44666162	1
ENSG00000073050	-1.09664	2.22158e-58	XRCC1	protein_coding	19	43543311	43580473	-1
ENSG00000073060	0.930436	9.10824e-41	SCARB1	protein_coding	12	124776856	124882668	-1
ENSG00000073067	0.040239	0.924666	CYP2W1	protein_coding	7	983181	989640	1
ENSG00000073111	-1.98755	1.26616e-289	MCM2	protein_coding	3	127598410	127622436	1
ENSG00000073146	0.361471	0.486166	MOV10L1	protein_coding	22	50089879	50161690	1
ENSG00000073150	1.13774	0.000652999	PANX2	protein_coding	22	50170731	50180295	1
ENSG00000073169	-0.241276	0.0130575	SELENOO	protein_coding	22	50201011	50217616	1
ENSG00000073282	-0.0808562	0.876163	TP63	protein_coding	3	189631389	189897276	1
ENSG00000073331	-0.0304519	0.87392	ALPK1	protein_coding	4	112285509	112442621	1
ENSG00000073350	0.302823	0.540945	LLGL2	protein_coding	17	75525080	75575209	1
ENSG00000073417	0.163232	0.0019709	PDE8A	protein_coding	15	84980440	85139145	1
ENSG00000073464	-1.59381	1.04474e-50	CLCN4	protein_coding	X	10156975	10237660	1
ENSG00000073536	-0.354478	9.11897e-05	NLE1	protein_coding	17	35128730	35142304	-1
ENSG00000073578	-0.585385	6.69841e-53	SDHA	protein_coding	5	218303	257082	1
ENSG00000073584	-0.152019	0.364235	SMARCE1	protein_coding	17	40624962	40648654	-1
ENSG00000073598	0.180092	0.662783	FNDC8	protein_coding	17	35121615	35130732	1
ENSG00000073605	1.95349	4.18236e-134	GSDMB	protein_coding	17	39904595	39919854	-1
ENSG00000073614	0.0721088	0.16248	KDM5A	protein_coding	12	280057	389320	-1
ENSG00000073670	0.415445	0.292634	ADAM11	protein_coding	17	44758988	44781846	1
ENSG00000073711	0.269352	0.00021128	PPP2R3A	protein_coding	3	135965728	136147894	1
ENSG00000073712	0.734684	1.20505e-40	FERMT2	protein_coding	14	52857268	52952435	-1
ENSG00000073734	-0.261041	0.555923	ABCB11	protein_coding	2	168915498	169031324	-1
ENSG00000073737	-5.08992	1.59403e-06	DHRS9	protein_coding	2	169064789	169096167	1
ENSG00000073756	1.87831	4.24538e-62	PTGS2	protein_coding	1	186671791	186680922	-1
ENSG00000073792	0.714939	2.99098e-51	IGF2BP2	protein_coding	3	185643130	185825042	-1
ENSG00000073803	0.0461986	0.69423	MAP3K13	protein_coding	3	185282941	185489094	1
ENSG00000073905	0.459937	0.32059	VDAC1P1	processed_pseudogene	X	80929500	80930347	1
ENSG00000073910	-0.509164	0.000298222	FRY	protein_coding	13	31846713	32299125	1
ENSG00000073921	0.0474325	0.340116	PICALM	protein_coding	11	85957175	86069882	-1
ENSG00000073969	0.60787	4.13428e-39	NSF	protein_coding	17	46590669	46757464	1
ENSG00000074047	-0.78026	2.55391e-27	GLI2	protein_coding	2	120735623	120992653	1
ENSG00000074054	0.344075	2.48073e-15	CLASP1	protein_coding	2	121337776	121649476	-1
ENSG00000074071	-0.86305	2.39297e-29	MRPS34	protein_coding	16	1771890	1773150	-1
ENSG00000074181	1.18059	3.58758e-33	NOTCH3	protein_coding	19	15159038	15200995	-1
ENSG00000074201	-0.0352245	0.775584	CLNS1A	protein_coding	11	77514936	77637794	-1
ENSG00000074211	4.44913	1.14902e-12	PPP2R2C	protein_coding	4	6320578	6563600	-1
ENSG00000074266	-0.107203	0.392905	EED	protein_coding	11	86244753	86278813	1
ENSG00000074276	-0.313405	0.392725	CDHR2	protein_coding	5	176542511	176595974	1
ENSG00000074319	-0.255456	6.58493e-06	TSG101	protein_coding	11	18468336	18526951	-1
ENSG00000074356	-0.212167	0.00207393	NCBP3	protein_coding	17	3802158	3846246	-1
ENSG00000074370	0.369487	0.480057	ATP2A3	protein_coding	17	3923870	3964464	-1
ENSG00000074410	2.84264	0	CA12	protein_coding	15	63321378	63381846	-1
ENSG00000074416	-0.0945177	0.00133515	MGLL	protein_coding	3	127689062	128052190	-1
ENSG00000074527	-2.70338	3.37107e-25	NTN4	protein_coding	12	95657807	95791189	-1
ENSG00000074582	-0.941537	7.28402e-23	BCS1L	protein_coding	2	218658764	218663443	1
ENSG00000074590	0.17479	0.237826	NUAK1	protein_coding	12	106063345	106138954	-1
ENSG00000074603	-0.297782	2.4958e-08	DPP8	protein_coding	15	65442463	65517704	-1
ENSG00000074621	0.279486	0.0469082	SLC24A1	protein_coding	15	65611366	65660995	1
ENSG00000074657	0.400385	1.29792e-16	ZNF532	protein_coding	18	58862600	58986480	1
ENSG00000074660	1.43154	4.51119e-06	SCARF1	protein_coding	17	1633858	1645744	-1
ENSG00000074695	1.87105	0	LMAN1	protein_coding	18	59327823	59359265	-1
ENSG00000074696	-1.32812	5.17489e-192	HACD3	protein_coding	15	65530418	65578349	1
ENSG00000074706	2.53388	0.00149576	IPCEF1	protein_coding	6	154154496	154356803	-1
ENSG00000074755	-0.210877	3.26367e-06	ZZEF1	protein_coding	17	4004445	4143030	-1
ENSG00000074771	-0.376445	0.466154	NOX3	protein_coding	6	155395368	155455839	-1
ENSG00000074800	1.00498	0	ENO1	protein_coding	1	8861000	8879190	-1
ENSG00000074842	0.516444	3.81072e-47	MYDGF	protein_coding	19	4641374	4670362	-1
ENSG00000074855	0.467197	2.03047e-12	ANO8	protein_coding	19	17323223	17334855	-1
ENSG00000074935	0.631122	4.92453e-19	TUBE1	protein_coding	6	112070663	112087529	-1
ENSG00000074964	0.195583	0.00476468	ARHGEF10L	protein_coding	1	17539698	17697874	1
ENSG00000075043	1.38676	0.0474088	KCNQ2	protein_coding	20	63400208	63472677	-1
ENSG00000075073	0.627423	4.86836e-05	TACR2	protein_coding	10	69403903	69416918	-1
ENSG00000075089	-0.23475	0.0573776	ACTR6	protein_coding	12	100199122	100241865	1
ENSG00000075131	-1.00016	4.78469e-20	TIPIN	protein_coding	15	66336191	66386746	-1
ENSG00000075142	-0.322713	3.91898e-13	SRI	protein_coding	7	88205115	88226993	-1
ENSG00000075151	-0.474926	1.63944e-46	EIF4G3	protein_coding	1	20806292	21177285	-1
ENSG00000075188	-1.35348	2.69968e-49	NUP37	protein_coding	12	102073103	102120120	-1
ENSG00000075213	-1.37506	6.33889e-09	SEMA3A	protein_coding	7	83955777	84492724	-1
ENSG00000075218	-1.11768	1.51964e-56	GTSE1	protein_coding	22	46296870	46330810	1
ENSG00000075223	0.906139	6.04038e-80	SEMA3C	protein_coding	7	80742538	80922359	-1
ENSG00000075234	-0.885229	6.7242e-12	TTC38	protein_coding	22	46267961	46294008	1
ENSG00000075239	-0.802227	4.2312e-21	ACAT1	protein_coding	11	108116695	108147603	1
ENSG00000075240	-0.00607191	0.969323	GRAMD4	protein_coding	22	46576012	46679790	1
ENSG00000075275	-0.118208	0.0733327	CELSR1	protein_coding	22	46360834	46537620	-1
ENSG00000075290	1.75093	0.0339703	WNT8B	protein_coding	10	100463009	100483744	1
ENSG00000075292	0.243663	6.83383e-07	ZNF638	protein_coding	2	71276561	71435069	1
ENSG00000075303	-0.825106	4.89205e-19	SLC25A40	protein_coding	7	87833568	87876360	-1
ENSG00000075336	-0.101185	0.239804	TIMM21	protein_coding	18	74148523	74160531	1
ENSG00000075340	0.0119744	0.966628	ADD2	protein_coding	2	70607618	70768225	-1
ENSG00000075391	-0.193217	0.0209473	RASAL2	protein_coding	1	178094104	178484147	1
ENSG00000075399	-1.04402	2.41873e-30	VPS9D1	protein_coding	16	89707134	89720898	-1
ENSG00000075407	0.567001	4.36807e-08	ZNF37A	protein_coding	10	38094334	38150293	1
ENSG00000075413	-0.110373	0.0393841	MARK3	protein_coding	14	103385377	103503831	1
ENSG00000075415	-0.367098	4.55963e-28	SLC25A3	protein_coding	12	98593591	98606379	1
ENSG00000075420	0.849	7.52795e-92	FNDC3B	protein_coding	3	172039578	172401669	1
ENSG00000075426	0.935256	8.15695e-287	FOSL2	protein_coding	2	28392448	28417317	1
ENSG00000075539	-0.16694	0.000884435	FRYL	protein_coding	4	48497357	48780322	-1
ENSG00000075568	0.417884	1.43687e-24	TMEM131	protein_coding	2	97756333	97995948	-1
ENSG00000075618	1.21297	1.8893e-185	FSCN1	protein_coding	7	5592816	5606655	1
ENSG00000075624	-0.494014	5.46859e-96	ACTB	protein_coding	7	5526409	5563902	-1
ENSG00000075643	-1.4829	5.35675e-39	MOCOS	protein_coding	18	36187497	36272157	1
ENSG00000075651	-0.151873	0.174505	PLD1	protein_coding	3	171600404	171810950	-1
ENSG00000075702	-2.32504	4.52581e-140	WDR62	protein_coding	19	36054649	36105108	1
ENSG00000075711	0.295014	9.70121e-10	DLG1	protein_coding	3	197042560	197299330	-1
ENSG00000075785	-0.165686	5.70358e-09	RAB7A	protein_coding	3	128693669	128825942	1
ENSG00000075790	0.910701	7.18485e-191	BCAP29	protein_coding	7	107580246	107629170	1
ENSG00000075826	1.81497	1.68113e-23	SEC31B	protein_coding	10	100486646	100519864	-1
ENSG00000075856	-0.333365	1.58241e-11	SART3	protein_coding	12	108522214	108561400	-1
ENSG00000075884	0.0909374	0.879866	ARHGAP15	protein_coding	2	143091362	143768352	1
ENSG00000075886	0.429275	0.340499	TUBA3D	protein_coding	2	131476119	131482934	1
ENSG00000075914	0.235561	0.00271787	EXOSC7	protein_coding	3	44975241	45036066	1
ENSG00000075945	0.468844	5.18911e-08	KIFAP3	protein_coding	1	169921326	170085208	-1
ENSG00000075975	0.0346828	0.676799	MKRN2	protein_coding	3	12557057	12586208	1
ENSG00000076003	-2.36169	1.22678e-201	MCM6	protein_coding	2	135839626	135876443	-1
ENSG00000076043	0.26182	2.83987e-05	REXO2	protein_coding	11	114439435	114450279	1
ENSG00000076053	0.550824	9.25829e-07	RBM7	protein_coding	11	114400030	114414203	1
ENSG00000076067	-0.149992	0.137717	RBMS2	protein_coding	12	56521820	56596193	1
ENSG00000076108	0.103766	0.0144747	BAZ2A	protein_coding	12	56595596	56636816	-1
ENSG00000076201	-0.126973	0.019848	PTPN23	protein_coding	3	47381011	47413435	1
ENSG00000076242	-0.503899	9.63892e-16	MLH1	protein_coding	3	36993350	37050846	1
ENSG00000076248	-0.887462	2.35177e-25	UNG	protein_coding	12	109097597	109126725	1
ENSG00000076258	-0.113033	0.769948	FMO4	protein_coding	1	171314183	171342084	1
ENSG00000076321	-0.104702	0.490155	KLHL20	protein_coding	1	173714941	173786692	1
ENSG00000076344	0.632787	0.183925	RGS11	protein_coding	16	268301	275980	-1
ENSG00000076351	0.479243	0.321165	SLC46A1	protein_coding	17	28394642	28407197	-1
ENSG00000076356	-0.413033	1.79384e-05	PLXNA2	protein_coding	1	208022242	208244384	-1
ENSG00000076382	-1.19254	3.01093e-111	SPAG5	protein_coding	17	28577565	28599025	-1
ENSG00000076513	-0.056665	0.268642	ANKRD13A	protein_coding	12	109999186	110039763	1
ENSG00000076554	1.68884	1.97242e-179	TPD52	protein_coding	8	80034745	80231232	-1
ENSG00000076555	-0.607919	2.27481e-11	ACACB	protein_coding	12	109116587	109268226	1
ENSG00000076604	-0.74791	3.2812e-15	TRAF4	protein_coding	17	28744011	28750956	1
ENSG00000076641	2.30096	0	PAG1	protein_coding	8	80967810	81112068	-1
ENSG00000076650	-0.425134	0.00110126	GPATCH1	protein_coding	19	33080899	33130542	1
ENSG00000076685	-0.412103	2.92416e-07	NT5C2	protein_coding	10	103087185	103277605	-1
ENSG00000076706	-0.464067	2.95751e-37	MCAM	protein_coding	11	119308529	119321521	-1
ENSG00000076770	-2.05756	1.39214e-16	MBNL3	protein_coding	X	132369320	132489968	-1
ENSG00000076826	0.0516354	0.794126	CAMSAP3	protein_coding	19	7595863	7618304	1
ENSG00000076864	0.988935	0.0883031	RAP1GAP	protein_coding	1	21596221	21669357	-1
ENSG00000076924	-0.0156532	0.861157	XAB2	protein_coding	19	7619525	7629545	-1
ENSG00000076928	0.103451	0.0283748	ARHGEF1	protein_coding	19	41883173	41930150	1
ENSG00000076944	1.49733	0.000458117	STXBP2	protein_coding	19	7636772	7647873	1
ENSG00000076984	0.289471	2.40038e-05	MAP2K7	protein_coding	19	7903843	7914478	1
ENSG00000077044	0.0245985	0.821968	DGKD	protein_coding	2	233354494	233472104	1
ENSG00000077063	0.60045	2.35278e-13	CTTNBP2	protein_coding	7	117710651	117874139	-1
ENSG00000077092	1.37511	4.33149e-81	RARB	protein_coding	3	24687887	25597932	1
ENSG00000077097	-0.142551	0.00120027	TOP2B	protein_coding	3	25597978	25664909	-1
ENSG00000077147	-0.0186854	0.646178	TM9SF3	protein_coding	10	96518110	96587452	-1
ENSG00000077150	0.847217	2.13795e-79	NFKB2	protein_coding	10	102394110	102402524	1
ENSG00000077152	-2.60669	2.50557e-133	UBE2T	protein_coding	1	202331544	202341984	-1
ENSG00000077157	-0.17954	0.0476154	PPP1R12B	protein_coding	1	202348699	202592706	1
ENSG00000077232	-0.185521	5.58508e-08	DNAJC10	protein_coding	2	182716255	182794464	1
ENSG00000077235	-0.739106	6.66887e-44	GTF3C1	protein_coding	16	27459555	27549913	-1
ENSG00000077238	-0.228919	0.376967	IL4R	protein_coding	16	27313668	27364778	1
ENSG00000077254	-0.153953	0.00830051	USP33	protein_coding	1	77695987	77759852	-1
ENSG00000077264	-0.986462	1.76088e-05	PAK3	protein_coding	X	110944285	111227361	1
ENSG00000077274	0.65892	0.218749	CAPN6	protein_coding	X	111245099	111270483	-1
ENSG00000077279	0.255273	0.6001	DCX	protein_coding	X	111293779	111412429	-1
ENSG00000077312	-0.518181	1.8733e-13	SNRPA	protein_coding	19	40750637	40765389	1
ENSG00000077327	0.160371	0.778647	SPAG6	protein_coding	10	22345445	22454224	1
ENSG00000077348	-0.207999	0.0520411	EXOSC5	protein_coding	19	41386371	41397362	-1
ENSG00000077380	-0.462712	2.10931e-24	DYNC1I2	protein_coding	2	171687409	171750158	1
ENSG00000077420	0.911126	3.63354e-34	APBB1IP	protein_coding	10	26438341	26567803	1
ENSG00000077454	-0.451992	0.00318477	LRCH4	protein_coding	7	100574011	100586129	-1
ENSG00000077458	-0.056027	0.795423	FAM76B	protein_coding	11	95768953	95790409	-1
ENSG00000077463	-0.448211	7.89916e-09	SIRT6	protein_coding	19	4174109	4182566	-1
ENSG00000077514	-1.40806	6.90581e-37	POLD3	protein_coding	11	74493851	74669117	1
ENSG00000077522	1.06847	4.01044e-07	ACTN2	protein_coding	1	236664141	236764631	1
ENSG00000077549	0.117792	0.00162271	CAPZB	protein_coding	1	19338775	19485539	-1
ENSG00000077585	1.25668	2.2577e-49	GPR137B	protein_coding	1	236142505	236221865	1
ENSG00000077616	-0.0614377	0.805336	NAALAD2	protein_coding	11	90131515	90192894	1
ENSG00000077684	-0.179665	0.0756064	JADE1	protein_coding	4	128809700	128875224	1
ENSG00000077713	0.0105887	0.916256	SLC25A43	protein_coding	X	119399336	119454478	1
ENSG00000077721	-0.548833	1.50232e-28	UBE2A	protein_coding	X	119474802	119591083	1
ENSG00000077782	0.811893	1.74965e-175	FGFR1	protein_coding	8	38400215	38468834	-1
ENSG00000077935	0.24272	0.580963	SMC1B	protein_coding	22	45344063	45413619	-1
ENSG00000077942	1.40512	6.94697e-42	FBLN1	protein_coding	22	45502238	45601135	1
ENSG00000077984	-0.085069	0.810641	CST7	protein_coding	20	24949269	24959928	1
ENSG00000078018	0.302621	0.00113834	MAP2	protein_coding	2	209424047	209734118	1
ENSG00000078043	0.905128	2.04772e-48	PIAS2	protein_coding	18	46803218	46920160	-1
ENSG00000078053	-0.97167	4.29659e-37	AMPH	protein_coding	7	38383704	38631420	-1
ENSG00000078061	-0.219668	0.00192584	ARAF	protein_coding	X	47561205	47571908	1
ENSG00000078070	0.200566	0.0213891	MCCC1	protein_coding	3	183015218	183116075	-1
ENSG00000078098	0.307562	7.69098e-08	FAP	protein_coding	2	162170684	162245151	-1
ENSG00000078114	1.57321	1.67696e-09	NEBL	protein_coding	10	20779973	21293011	-1
ENSG00000078124	-0.74343	1.1592e-12	ACER3	protein_coding	11	76860859	77026797	1
ENSG00000078140	-0.433751	8.51985e-12	UBE2K	protein_coding	4	39698109	39782792	1
ENSG00000078142	0.983681	1.54919e-110	PIK3C3	protein_coding	18	41955234	42087830	1
ENSG00000078177	0.259652	0.0788873	N4BP2	protein_coding	4	40056850	40158252	1
ENSG00000078237	-1.22445	3.12379e-35	TIGAR	protein_coding	12	4307763	4360028	1
ENSG00000078246	-0.0412618	0.593317	TULP3	protein_coding	12	2877223	2941138	1
ENSG00000078269	-1.25	1.01288e-229	SYNJ2	protein_coding	6	157981863	158099176	1
ENSG00000078304	-0.372967	5.17372e-17	PPP2R5C	protein_coding	14	101761709	101927989	1
ENSG00000078319	-0.507496	0.000182107	PMS2P1	transcribed_unprocessed_pseudogene	7	100300020	100336307	-1
ENSG00000078369	0.279059	1.41662e-35	GNB1	protein_coding	1	1785285	1891117	-1
ENSG00000078401	2.57568	5.73053e-19	EDN1	protein_coding	6	12290361	12297194	1
ENSG00000078403	0.0218824	0.803271	MLLT10	protein_coding	10	21524646	21743630	1
ENSG00000078487	1.03935	6.82681e-11	ZCWPW1	protein_coding	7	100400826	100428992	-1
ENSG00000078549	3.95849	1.53995e-29	ADCYAP1R1	protein_coding	7	31052308	31111479	1
ENSG00000078579	-0.346335	0.465584	FGF20	protein_coding	8	16992181	17002345	-1
ENSG00000078618	-0.15653	5.82984e-06	NRDC	protein_coding	1	51789191	51878805	-1
ENSG00000078668	0.316693	1.14764e-12	VDAC3	protein_coding	8	42391624	42405937	1
ENSG00000078674	0.166203	3.98173e-05	PCM1	protein_coding	8	17922968	18029948	1
ENSG00000078687	-0.279819	0.053921	TNRC6C	protein_coding	17	77958703	78108822	1
ENSG00000078699	0.311739	1.95043e-08	CBFA2T2	protein_coding	20	33490075	33650036	1
ENSG00000078725	-0.159431	0.683716	BRINP1	protein_coding	9	119153458	119369435	-1
ENSG00000078747	0.406164	4.99683e-26	ITCH	protein_coding	20	34363235	34511773	1
ENSG00000078795	0.788955	0.0757707	PKD2L2	protein_coding	5	137887968	137942747	1
ENSG00000078804	1.40806	0	TP53INP2	protein_coding	20	34704339	34713439	1
ENSG00000078808	0.0578142	0.14015	SDF4	protein_coding	1	1216931	1232031	-1
ENSG00000078814	1.25208	4.03246e-10	MYH7B	protein_coding	20	34955810	35002437	1
ENSG00000078900	4.50798	8.496e-07	TP73	protein_coding	1	3652516	3736201	1
ENSG00000078902	-0.201278	1.32192e-05	TOLLIP	protein_coding	11	1274371	1309654	-1
ENSG00000078967	-0.298417	0.0771839	UBE2D4	protein_coding	7	43926436	43956136	1
ENSG00000079101	0.820721	0.0872645	CLUL1	protein_coding	18	596988	650334	1
ENSG00000079102	-2.06199	5.53697e-10	RUNX1T1	protein_coding	8	91954967	92103286	-1
ENSG00000079112	0.519293	0.297305	CDH17	protein_coding	8	94127162	94217303	-1
ENSG00000079134	0.0187741	0.877828	THOC1	protein_coding	18	214520	268050	-1
ENSG00000079150	-0.809544	2.02992e-08	FKBP7	protein_coding	2	178463664	178478600	-1
ENSG00000079156	-0.550713	4.65581e-17	OSBPL6	protein_coding	2	178194481	178402893	1
ENSG00000079215	-0.468645	1.72553e-07	SLC1A3	protein_coding	5	36596588	36688334	1
ENSG00000079246	-1.21136	0	XRCC5	protein_coding	2	216107464	216206303	1
ENSG00000079257	2.11843	3.24295e-79	LXN	protein_coding	3	158645822	158672648	-1
ENSG00000079263	-0.390684	0.385356	SP140	protein_coding	2	230203110	230313215	1
ENSG00000079277	0.0206897	0.883868	MKNK1	protein_coding	1	46557407	46616843	-1
ENSG00000079308	2.56774	0	TNS1	protein_coding	2	217799588	218033982	-1
ENSG00000079313	-0.0473841	0.582598	REXO1	protein_coding	19	1815248	1848483	-1
ENSG00000079332	-0.28326	2.53947e-14	SAR1A	protein_coding	10	70147289	70170523	-1
ENSG00000079335	-0.45356	0.0171708	CDC14A	protein_coding	1	100345001	100520277	1
ENSG00000079337	-0.54186	7.36198e-07	RAPGEF3	protein_coding	12	47734363	47771040	-1
ENSG00000079385	0.705588	0.11375	CEACAM1	protein_coding	19	42507304	42561234	-1
ENSG00000079387	-1.1031	1.29175e-39	SENP1	protein_coding	12	48042897	48106079	-1
ENSG00000079393	-0.0267433	0.959208	DUSP13	protein_coding	10	75094432	75109221	-1
ENSG00000079432	1.65301	0	CIC	protein_coding	19	42268537	42295797	1
ENSG00000079435	-0.992218	0.000128193	LIPE	protein_coding	19	42401514	42427388	-1
ENSG00000079459	-0.721613	4.05585e-50	FDFT1	protein_coding	8	11795573	11839304	1
ENSG00000079462	-0.625222	1.44842e-08	PAFAH1B3	protein_coding	19	42297033	42303546	-1
ENSG00000079482	-0.695076	8.4537e-07	OPHN1	protein_coding	X	67949349	68433913	-1
ENSG00000079616	-1.47777	7.30808e-86	KIF22	protein_coding	16	29790727	29805385	1
ENSG00000079691	-0.988559	3.68613e-18	CARMIL1	protein_coding	6	25279078	25620530	1
ENSG00000079739	1.01171	3.93223e-127	PGM1	protein_coding	1	63593411	63660245	1
ENSG00000079785	-0.694712	5.28114e-72	DDX1	protein_coding	2	15591178	15634346	1
ENSG00000079805	-0.193392	1.15772e-06	DNM2	protein_coding	19	10718055	10833488	1
ENSG00000079819	0.0220434	0.707983	EPB41L2	protein_coding	6	130839347	131063322	-1
ENSG00000079841	4.78399	2.95749e-22	RIMS1	protein_coding	6	71886550	72403150	1
ENSG00000079931	-0.0756637	0.32003	MOXD1	protein_coding	6	132296055	132401475	-1
ENSG00000079950	0.498901	1.73046e-18	STX7	protein_coding	6	132445867	132513198	-1
ENSG00000079974	1.11643	1.6674e-46	RABL2B	protein_coding	22	50767501	50783667	-1
ENSG00000079999	-0.211888	3.53382e-05	KEAP1	protein_coding	19	10486125	10503558	-1
ENSG00000080031	2.31608	1.63808e-202	PTPRH	protein_coding	19	55181247	55209506	-1
ENSG00000080166	1.49873	0.0104196	DCT	protein_coding	13	94436811	94479682	-1
ENSG00000080189	-0.169282	0.00213039	SLC35C2	protein_coding	20	46345980	46364458	-1
ENSG00000080200	2.17646	0	CRYBG3	protein_coding	3	97822011	97944984	1
ENSG00000080224	0.533723	0.107119	EPHA6	protein_coding	3	96814581	97761532	1
ENSG00000080298	0.107434	0.479467	RFX3	protein_coding	9	3218297	3526004	-1
ENSG00000080345	0.042565	0.549019	RIF1	protein_coding	2	151409883	151508013	1
ENSG00000080371	-0.0453641	0.627187	RAB21	protein_coding	12	71754863	71800286	1
ENSG00000080493	-1.3294	2.07653e-25	SLC4A4	protein_coding	4	71062667	71572087	1
ENSG00000080503	0.301171	7.8693e-12	SMARCA2	protein_coding	9	1980290	2193624	1
ENSG00000080546	0.554903	6.65097e-06	SESN1	protein_coding	6	108984309	109094846	-1
ENSG00000080561	-0.580011	0.269292	MID2	protein_coding	X	107825755	107931637	1
ENSG00000080573	3.89055	2.81868e-06	COL5A3	protein_coding	19	9959561	10010504	-1
ENSG00000080603	-0.12244	0.449925	SRCAP	protein_coding	16	30698209	30741409	1
ENSG00000080608	-1.1227	5.34792e-53	PUM3	protein_coding	9	2720469	2844095	-1
ENSG00000080618	1.06119	0.0435958	CPB2	protein_coding	13	46053186	46105033	-1
ENSG00000080644	-1.742	0.00463089	CHRNA3	protein_coding	15	78593052	78621295	-1
ENSG00000080709	-2.12343	1.74704e-06	KCNN2	protein_coding	5	114055926	114496500	1
ENSG00000080802	0.238436	0.000975971	CNOT4	protein_coding	7	135361795	135510127	-1
ENSG00000080815	-0.127528	0.0283129	PSEN1	protein_coding	14	73136418	73223691	1
ENSG00000080819	0.109277	0.0857375	CPOX	protein_coding	3	98579446	98593648	-1
ENSG00000080822	-0.097877	0.0447653	CLDND1	protein_coding	3	98497912	98523066	-1
ENSG00000080823	-1.12459	1.13779e-42	MOK	protein_coding	14	102224500	102305190	-1
ENSG00000080824	-1.11155	0	HSP90AA1	protein_coding	14	102080742	102139699	-1
ENSG00000080839	-1.8572	4.25646e-134	RBL1	protein_coding	20	36996349	37095997	-1
ENSG00000080845	0.142677	0.000881689	DLGAP4	protein_coding	20	36306336	36528637	1
ENSG00000080854	2.67313	6.46557e-139	IGSF9B	protein_coding	11	133896438	133956968	-1
ENSG00000080947	0.352895	0.0435958	CROCCP3	transcribed_unprocessed_pseudogene	1	16467436	16499257	-1
ENSG00000080986	-1.90577	2.07863e-102	NDC80	protein_coding	18	2571557	2616635	1
ENSG00000081014	-0.526236	1.0754e-17	AP4E1	protein_coding	15	50908672	51005895	1
ENSG00000081019	1.16907	4.32997e-47	RSBN1	protein_coding	1	113761832	113812476	-1
ENSG00000081026	-1.01114	4.55838e-16	MAGI3	protein_coding	1	113390515	113685923	1
ENSG00000081041	-0.625696	8.83864e-29	CXCL2	protein_coding	4	74097040	74099196	-1
ENSG00000081051	-0.0206023	0.969966	AFP	protein_coding	4	73431138	73456174	1
ENSG00000081052	1.62635	0.000519888	COL4A4	protein_coding	2	227002714	227164453	-1
ENSG00000081059	-0.742129	9.88238e-38	TCF7	protein_coding	5	134114681	134151865	1
ENSG00000081087	-0.04297	0.355703	OSTM1	protein_coding	6	108029245	108165854	-1
ENSG00000081138	-0.460462	0.105208	CDH7	protein_coding	18	65750252	65890337	1
ENSG00000081148	0.650647	0.223555	IMPG2	protein_coding	3	101222546	101320575	-1
ENSG00000081154	0.0968043	0.0152342	PCNP	protein_coding	3	101574180	101594465	1
ENSG00000081181	0.240071	0.456921	ARG2	protein_coding	14	67619920	67651708	1
ENSG00000081189	0.0339131	0.907291	MEF2C	protein_coding	5	88717117	88904257	-1
ENSG00000081277	2.67652	8.72626e-13	PKP1	protein_coding	1	201283452	201332993	1
ENSG00000081307	0.930986	4.11058e-60	UBA5	protein_coding	3	132654446	132679794	1
ENSG00000081320	-0.877836	3.43792e-32	STK17B	protein_coding	2	196133583	196176503	-1
ENSG00000081377	-0.847725	1.83236e-25	CDC14B	protein_coding	9	96490241	96619843	-1
ENSG00000081386	-0.384973	0.00520143	ZNF510	protein_coding	9	96754553	96778129	-1
ENSG00000081665	-0.399498	0.251122	ZNF506	protein_coding	19	19785839	19821751	-1
ENSG00000081692	-1.43167	2.10325e-13	JMJD4	protein_coding	1	227730425	227735411	-1
ENSG00000081721	-0.502257	3.69895e-08	DUSP12	protein_coding	1	161749758	161757238	1
ENSG00000081760	-0.176418	0.0345307	AACS	protein_coding	12	125065434	125143333	1
ENSG00000081791	-0.0418423	0.603437	DELE1	protein_coding	5	141923855	141942047	1
ENSG00000081803	-1.23148	2.53806e-15	CADPS2	protein_coding	7	122318411	122886759	-1
ENSG00000081818	-0.435273	0.260935	PCDHB4	protein_coding	5	141121818	141125623	1
ENSG00000081842	-0.279882	0.54787	PCDHA6	protein_coding	5	140827958	141012347	1
ENSG00000081853	-1.23028	3.75584e-07	PCDHGA2	protein_coding	5	141338760	141512975	1
ENSG00000081870	0.454823	3.76143e-13	HSPB11	protein_coding	1	53916574	53945699	-1
ENSG00000081913	0.304064	0.00441258	PHLPP1	protein_coding	18	62715541	62980433	1
ENSG00000081923	-0.304687	0.561785	ATP8B1	protein_coding	18	57646426	57803315	-1
ENSG00000081985	0.209203	0.701607	IL12RB2	protein_coding	1	67307364	67398724	1
ENSG00000082014	2.57183	0	SMARCD3	protein_coding	7	151238764	151277896	-1
ENSG00000082068	-0.261942	0.0099301	WDR70	protein_coding	5	37379285	37753435	1
ENSG00000082074	-0.0224506	0.958844	FYB1	protein_coding	5	39105252	39274528	-1
ENSG00000082126	-0.900617	1.83502e-11	MPP4	protein_coding	2	201644870	201698694	-1
ENSG00000082146	0.0906856	0.230483	STRADB	protein_coding	2	201387858	201480846	1
ENSG00000082153	-0.0141774	0.734212	BZW1	protein_coding	2	200810594	200827338	1
ENSG00000082196	-0.0780936	0.896919	C1QTNF3	protein_coding	5	34017858	34043213	-1
ENSG00000082212	-0.423728	6.92265e-14	ME2	protein_coding	18	50879080	50954257	1
ENSG00000082213	-0.602348	1.0585e-12	C5orf22	protein_coding	5	31532287	31555053	1
ENSG00000082258	-0.0957983	0.225683	CCNT2	protein_coding	2	134918235	134959342	1
ENSG00000082269	-0.633675	9.49367e-05	FAM135A	protein_coding	6	70412941	70561174	1
ENSG00000082293	-0.486531	0.337066	COL19A1	protein_coding	6	69866556	70212468	1
ENSG00000082397	0.813574	0.134806	EPB41L3	protein_coding	18	5392381	5630700	-1
ENSG00000082438	-1.46579	3.45041e-23	COBLL1	protein_coding	2	164653624	164843679	-1
ENSG00000082458	-0.998389	7.75555e-20	DLG3	protein_coding	X	70444835	70505490	1
ENSG00000082482	-0.46018	0.314601	KCNK2	protein_coding	1	215005775	215237090	1
ENSG00000082497	-0.494767	0.296151	SERTAD4	protein_coding	1	210232796	210246631	1
ENSG00000082512	0.991531	8.03666e-24	TRAF5	protein_coding	1	211326615	211374946	1
ENSG00000082515	-0.601327	8.34354e-11	MRPL22	protein_coding	5	154941073	154969411	1
ENSG00000082516	-1.13728	2.18506e-52	GEMIN5	protein_coding	5	154887411	154938211	-1
ENSG00000082556	0.0128803	0.981253	OPRK1	protein_coding	8	53225724	53251637	-1
ENSG00000082641	0.828535	9.52916e-276	NFE2L1	protein_coding	17	48048329	48061545	1
ENSG00000082684	6.24542	2.42554e-09	SEMA5B	protein_coding	3	122909082	123028605	-1
ENSG00000082701	0.17718	0.000126761	GSK3B	protein_coding	3	119821321	120094994	-1
ENSG00000082781	0.756198	1.34669e-107	ITGB5	protein_coding	3	124761948	124901418	-1
ENSG00000082805	-0.348484	5.22869e-14	ERC1	protein_coding	12	990509	1495933	1
ENSG00000082898	-1.00792	4.03127e-196	XPO1	protein_coding	2	61476032	61538741	-1
ENSG00000082929	0.684664	0.17847	LINC01587	lncRNA	4	5524569	5527801	1
ENSG00000082996	0.0248929	0.779401	RNF13	protein_coding	3	149812770	149962139	1
ENSG00000083067	-1.01604	0.0847	TRPM3	protein_coding	9	70529060	71446904	-1
ENSG00000083093	-1.38729	3.04131e-53	PALB2	protein_coding	16	23603160	23641321	-1
ENSG00000083097	0.0945078	0.575486	DOP1A	protein_coding	6	83067666	83171350	1
ENSG00000083099	-0.567708	1.9653e-19	LYRM2	protein_coding	6	89568144	89638749	-1
ENSG00000083123	0.0504586	0.771886	BCKDHB	protein_coding	6	80106647	80346270	1
ENSG00000083168	-0.300443	3.14459e-07	KAT6A	protein_coding	8	41929479	42051994	-1
ENSG00000083223	0.177573	0.00462029	TUT7	protein_coding	9	86287733	86354454	-1
ENSG00000083290	-0.939112	1.78205e-12	ULK2	protein_coding	17	19770829	19867936	-1
ENSG00000083312	-0.627485	1.13126e-61	TNPO1	protein_coding	5	72816312	72916733	1
ENSG00000083444	0.95831	4.88919e-241	PLOD1	protein_coding	1	11934205	11975538	1
ENSG00000083454	-0.639029	0.209792	P2RX5	protein_coding	17	3672199	3696240	-1
ENSG00000083457	-1.289	7.5432e-26	ITGAE	protein_coding	17	3714628	3801188	-1
ENSG00000083520	-0.431059	6.46584e-17	DIS3	protein_coding	13	72752169	72782096	-1
ENSG00000083535	-0.0103272	0.948335	PIBF1	protein_coding	13	72782133	73016461	1
ENSG00000083544	0.0916556	0.683917	TDRD3	protein_coding	13	60396457	60573878	1
ENSG00000083635	-1.19537	1.80105e-19	NUFIP1	protein_coding	13	44939249	44989471	-1
ENSG00000083642	-0.436292	3.53158e-06	PDS5B	protein_coding	13	32586452	32778019	1
ENSG00000083720	-1.28906	1.33653e-87	OXCT1	protein_coding	5	41730065	41870425	-1
ENSG00000083750	0.0646173	0.720248	RRAGB	protein_coding	X	55717749	55758774	1
ENSG00000083799	0.0166438	0.764514	CYLD	protein_coding	16	50742050	50801935	1
ENSG00000083807	-0.190228	0.425429	SLC27A5	protein_coding	19	58479512	58512413	-1
ENSG00000083812	0.335807	0.00527331	ZNF324	protein_coding	19	58467056	58475436	1
ENSG00000083814	-0.244435	0.605978	ZNF671	protein_coding	19	57719751	57727624	-1
ENSG00000083817	-0.542472	0.0572883	ZNF416	protein_coding	19	57571566	57578911	-1
ENSG00000083828	0.468148	0.0191061	ZNF586	protein_coding	19	57769655	57819939	1
ENSG00000083838	0.0806729	0.666226	ZNF446	protein_coding	19	58474017	58481230	1
ENSG00000083844	0.322089	7.49687e-06	ZNF264	protein_coding	19	57191500	57222846	1
ENSG00000083845	0.273998	1.2198e-21	RPS5	protein_coding	19	58386400	58394806	1
ENSG00000083857	-0.0969684	0.0581503	FAT1	protein_coding	4	186587794	186726722	-1
ENSG00000083896	0.143838	0.0120345	YTHDC1	protein_coding	4	68310387	68350090	-1
ENSG00000083937	-0.208716	0.000541964	CHMP2B	protein_coding	3	87227271	87255556	1
ENSG00000084070	0.517912	1.26955e-26	SMAP2	protein_coding	1	40344850	40423326	1
ENSG00000084072	-0.0865386	0.317805	PPIE	protein_coding	1	39692182	39763914	1
ENSG00000084073	-1.12344	1.50962e-121	ZMPSTE24	protein_coding	1	40258041	40294180	1
ENSG00000084090	-1.08629	6.23274e-155	STARD7	protein_coding	2	96184859	96208827	-1
ENSG00000084092	0.203945	0.0698042	NOA1	protein_coding	4	56963350	56977606	-1
ENSG00000084093	0.104348	0.155826	REST	protein_coding	4	56907876	56966808	1
ENSG00000084110	0.396223	0.360182	HAL	protein_coding	12	95972662	95996365	-1
ENSG00000084112	0.0868647	0.0368817	SSH1	protein_coding	12	108778191	108857590	-1
ENSG00000084207	0.00194314	0.980711	GSTP1	protein_coding	11	67583742	67586656	1
ENSG00000084234	0.645348	9.64974e-180	APLP2	protein_coding	11	130068147	130144811	1
ENSG00000084444	1.69842	2.48951e-158	FAM234B	protein_coding	12	13044381	13142521	1
ENSG00000084463	-0.756501	8.06315e-69	WBP11	protein_coding	12	14784582	14803486	-1
ENSG00000084623	-0.401998	8.56384e-43	EIF3I	protein_coding	1	32221077	32245397	1
ENSG00000084628	1.6131	0.0418174	NKAIN1	protein_coding	1	31179745	31239887	-1
ENSG00000084636	0.328461	7.40454e-19	COL16A1	protein_coding	1	31652263	31704319	-1
ENSG00000084652	-0.591828	7.84158e-40	TXLNA	protein_coding	1	32179675	32198285	1
ENSG00000084676	-0.215634	0.00387961	NCOA1	protein_coding	2	24491254	24770702	1
ENSG00000084693	0.314791	7.89357e-11	AGBL5	protein_coding	2	27042364	27070622	1
ENSG00000084710	-2.60991	5.921e-111	EFR3B	protein_coding	2	25042076	25159135	1
ENSG00000084731	-0.907936	4.97923e-156	KIF3C	protein_coding	2	25926598	25982749	-1
ENSG00000084733	-0.22324	1.67238e-12	RAB10	protein_coding	2	26034084	26137454	1
ENSG00000084734	0.266193	0.519158	GCKR	protein_coding	2	27496839	27523684	1
ENSG00000084754	-0.334441	1.93867e-30	HADHA	protein_coding	2	26190635	26244672	-1
ENSG00000084764	-0.0488505	0.626493	MAPRE3	protein_coding	2	26970637	27027219	1
ENSG00000084774	-1.59423	6.74562e-248	CAD	protein_coding	2	27217369	27243943	1
ENSG00000085063	0.461741	8.47674e-65	CD59	protein_coding	11	33703010	33736479	-1
ENSG00000085117	0.676264	1.66864e-103	CD82	protein_coding	11	44564427	44620358	1
ENSG00000085185	0.240944	0.00101831	BCORL1	protein_coding	X	129981107	130058071	1
ENSG00000085224	0.345543	2.32716e-11	ATRX	protein_coding	X	77504880	77786233	-1
ENSG00000085231	-0.273125	0.00897275	AK6	protein_coding	5	69350984	69370013	-1
ENSG00000085274	-0.0685821	0.645867	MYNN	protein_coding	3	169773396	169789716	1
ENSG00000085276	-1.99715	2.86851e-31	MECOM	protein_coding	3	169083499	169663775	-1
ENSG00000085365	0.817138	5.2157e-88	SCAMP1	protein_coding	5	78360611	78480739	1
ENSG00000085377	0.941701	1.46834e-56	PREP	protein_coding	6	105273218	105454062	-1
ENSG00000085382	0.681584	3.52679e-16	HACE1	protein_coding	6	104728094	104859919	-1
ENSG00000085415	-0.516597	7.57541e-14	SEH1L	protein_coding	18	12947133	12987536	1
ENSG00000085433	0.0776072	0.280195	WDR47	protein_coding	1	108970214	109042113	-1
ENSG00000085449	0.64089	4.23956e-59	WDFY1	protein_coding	2	223855716	223945357	-1
ENSG00000085465	0.0363497	0.94185	OVGP1	protein_coding	1	111414319	111427735	-1
ENSG00000085491	-0.161626	0.037211	SLC25A24	protein_coding	1	108134043	108200849	-1
ENSG00000085511	-0.224205	9.13375e-05	MAP3K4	protein_coding	6	160991727	161117385	1
ENSG00000085514	1.09038	0.000122132	PILRA	protein_coding	7	100367530	100400096	1
ENSG00000085552	6.22103	2.13918e-07	IGSF9	protein_coding	1	159927039	159945613	-1
ENSG00000085563	-0.0679537	0.891664	ABCB1	protein_coding	7	87503017	87713323	-1
ENSG00000085644	0.38801	0.00413361	ZNF213	protein_coding	16	3129777	3142804	1
ENSG00000085662	-0.675957	1.09272e-234	AKR1B1	protein_coding	7	134442356	134459284	-1
ENSG00000085719	0.218025	9.742e-10	CPNE3	protein_coding	8	86514435	86561498	1
ENSG00000085721	-0.500699	9.3829e-16	RRN3	protein_coding	16	15060033	15094311	-1
ENSG00000085733	-0.245091	2.63442e-20	CTTN	protein_coding	11	70398404	70436584	1
ENSG00000085741	4.31691	0.000422428	WNT11	protein_coding	11	76186325	76210736	-1
ENSG00000085760	-0.433047	6.29903e-14	MTIF2	protein_coding	2	55236595	55269347	-1
ENSG00000085788	1.157	5.56656e-171	DDHD2	protein_coding	8	38225218	38275558	1
ENSG00000085831	-0.37434	0.093516	TTC39A	protein_coding	1	51287258	51345116	-1
ENSG00000085832	0.156501	0.00119277	EPS15	protein_coding	1	51354263	51519266	-1
ENSG00000085840	-2.16723	3.43404e-63	ORC1	protein_coding	1	52372829	52404423	-1
ENSG00000085871	0.821367	0.087284	MGST2	protein_coding	4	139665768	139740745	1
ENSG00000085872	-0.646193	1.72254e-21	CHERP	protein_coding	19	16517894	16542437	-1
ENSG00000085978	-0.65385	4.74365e-21	ATG16L1	protein_coding	2	233210051	233295674	1
ENSG00000085982	-0.0230754	0.775584	USP40	protein_coding	2	233475520	233566782	-1
ENSG00000085998	-0.579706	1.84225e-49	POMGNT1	protein_coding	1	46188683	46220305	-1
ENSG00000085999	-2.57735	4.96623e-75	RAD54L	protein_coding	1	46246461	46278480	1
ENSG00000086015	-0.533793	3.35578e-45	MAST2	protein_coding	1	45786987	46036122	1
ENSG00000086061	-1.32417	1.55226e-274	DNAJA1	protein_coding	9	33025273	33039907	1
ENSG00000086062	0.897006	2.92093e-184	B4GALT1	protein_coding	9	33104082	33167356	-1
ENSG00000086065	0.202969	2.38301e-07	CHMP5	protein_coding	9	33264879	33282070	1
ENSG00000086102	-0.166398	0.00355894	NFX1	protein_coding	9	33290512	33371157	1
ENSG00000086159	0.354066	0.501561	AQP6	protein_coding	12	49967194	49977139	1
ENSG00000086189	-0.40285	2.10479e-09	DIMT1	protein_coding	5	62347284	62403943	-1
ENSG00000086200	-0.956467	3.00124e-43	IPO11	protein_coding	5	62403972	62628582	1
ENSG00000086232	-0.0886504	0.0354561	EIF2AK1	protein_coding	7	6022247	6059175	-1
ENSG00000086289	-0.296251	1.24633e-13	EPDR1	protein_coding	7	37920640	37951936	1
ENSG00000086475	-0.756136	1.32845e-28	SEPHS1	protein_coding	10	13317428	13348298	-1
ENSG00000086504	0.327016	4.84198e-06	MRPL28	protein_coding	16	366969	371289	-1
ENSG00000086544	0.518111	3.94508e-10	ITPKC	protein_coding	19	40717112	40740860	1
ENSG00000086570	0.466848	0.183686	FAT2	protein_coding	5	151504092	151591331	-1
ENSG00000086589	0.174445	0.00303207	RBM22	protein_coding	5	150690792	150701077	-1
ENSG00000086598	-0.378883	2.81211e-34	TMED2	protein_coding	12	123584533	123598582	1
ENSG00000086619	0.362739	0.00289551	ERO1B	protein_coding	1	236214681	236282019	-1
ENSG00000086666	-0.685616	1.10479e-31	ZFAND6	protein_coding	15	80059568	80138393	1
ENSG00000086696	-1.87534	0.0261012	HSD17B2	protein_coding	16	82035004	82098534	1
ENSG00000086712	-0.973911	2.09864e-24	TXLNG	protein_coding	X	16786432	16844519	1
ENSG00000086717	-0.18907	0.661834	PPEF1	protein_coding	X	18675909	18827921	1
ENSG00000086730	0.00908561	0.966607	LAT2	protein_coding	7	74199652	74229834	1
ENSG00000086758	-0.15764	1.84499e-09	HUWE1	protein_coding	X	53532096	53686728	-1
ENSG00000086827	-0.788887	3.0358e-13	ZW10	protein_coding	11	113733187	113773735	-1
ENSG00000086848	0.419975	0.00214657	ALG9	protein_coding	11	111782195	111871581	-1
ENSG00000086967	4.6131	0.00190292	MYBPC2	protein_coding	19	50432892	50466321	1
ENSG00000086991	0.447379	0.379819	NOX4	protein_coding	11	89324353	89498187	-1
ENSG00000087008	0.193976	0.0079593	ACOX3	protein_coding	4	8366282	8440723	-1
ENSG00000087053	-0.79864	3.43101e-28	MTMR2	protein_coding	11	95821766	95925315	-1
ENSG00000087074	0.70166	2.1671e-81	PPP1R15A	protein_coding	19	48872421	48876058	1
ENSG00000087076	0.567504	1.55178e-06	HSD17B14	protein_coding	19	48813018	48836510	-1
ENSG00000087077	-0.509682	2.509e-32	TRIP6	protein_coding	7	100867387	100873454	1
ENSG00000087085	2.61855	0.0119997	ACHE	protein_coding	7	100889994	100896974	-1
ENSG00000087086	0.311475	3.40571e-39	FTL	protein_coding	19	48965309	48966879	1
ENSG00000087087	-1.09409	8.77825e-100	SRRT	protein_coding	7	100875103	100888664	1
ENSG00000087088	-0.397325	7.87797e-10	BAX	protein_coding	19	48954815	48961798	1
ENSG00000087095	0.227993	0.00269828	NLK	protein_coding	17	28041737	28196381	1
ENSG00000087111	-0.634301	2.96986e-18	PIGS	protein_coding	17	28553383	28571794	-1
ENSG00000087116	0.586634	4.68202e-05	ADAMTS2	protein_coding	5	179110853	179345461	-1
ENSG00000087128	-0.370744	0.479242	TMPRSS11E	protein_coding	4	68447463	68497604	1
ENSG00000087152	-0.189018	0.000519962	ATXN7L3	protein_coding	17	44191805	44200113	-1
ENSG00000087157	-0.332399	9.37343e-08	PGS1	protein_coding	17	78378649	78425114	1
ENSG00000087191	-0.569934	1.26114e-51	PSMC5	protein_coding	17	63827152	63832026	1
ENSG00000087206	-0.336009	9.31641e-05	UIMC1	protein_coding	5	176905005	177022633	-1
ENSG00000087237	0.0948398	0.871774	CETP	protein_coding	16	56961923	56983845	1
ENSG00000087245	0.853208	0	MMP2	protein_coding	16	55389700	55506691	1
ENSG00000087253	0.971608	1.5993e-17	LPCAT2	protein_coding	16	55509072	55586666	1
ENSG00000087258	-0.319516	0.535424	GNAO1	protein_coding	16	56191390	56357444	1
ENSG00000087263	-1.75257	4.03534e-147	OGFOD1	protein_coding	16	56451521	56479104	1
ENSG00000087266	0.0770358	0.254091	SH3BP2	protein_coding	4	2793071	2841098	1
ENSG00000087269	-0.462503	2.39698e-16	NOP14	protein_coding	4	2937933	2963406	-1
ENSG00000087274	-0.085279	0.0122047	ADD1	protein_coding	4	2843844	2930076	1
ENSG00000087299	-1.58146	4.29991e-19	L2HGDH	protein_coding	14	50237563	50312229	-1
ENSG00000087301	-2.50942	1.93245e-11	TXNDC16	protein_coding	14	52430596	52552522	-1
ENSG00000087302	-0.743364	2.05609e-37	RTRAF	protein_coding	14	51989514	52010694	1
ENSG00000087303	-1.71468	1.73374e-33	NID2	protein_coding	14	52004809	52069059	-1
ENSG00000087338	0.124813	0.217071	GMCL1	protein_coding	2	69829660	69881384	1
ENSG00000087365	0.167232	1.35406e-08	SF3B2	protein_coding	11	66050729	66069308	1
ENSG00000087448	-0.0846513	0.359795	KLHL42	protein_coding	12	27780048	27803040	1
ENSG00000087460	0.943047	0	GNAS	protein_coding	20	58839718	58911192	1
ENSG00000087470	-0.598202	7.32586e-38	DNM1L	protein_coding	12	32679200	32745650	1
ENSG00000087494	-1.26248	0.000139143	PTHLH	protein_coding	12	27958084	27972733	-1
ENSG00000087502	-0.25383	1.4332e-05	ERGIC2	protein_coding	12	29337352	29381189	-1
ENSG00000087510	-1.10057	2.50569e-06	TFAP2C	protein_coding	20	56629306	56639283	1
ENSG00000087586	-1.70408	1.80742e-258	AURKA	protein_coding	20	56369389	56392337	-1
ENSG00000087589	3.49619	0.00354881	CASS4	protein_coding	20	56412112	56460387	1
ENSG00000087842	-1.01138	8.54483e-09	PIR	protein_coding	X	15384799	15493564	-1
ENSG00000087884	0.139732	0.665495	AAMDC	protein_coding	11	77821109	77918432	1
ENSG00000087903	1.42623	2.2264e-56	RFX2	protein_coding	19	5993164	6199572	-1
ENSG00000087995	-0.744724	3.18454e-13	METTL2A	protein_coding	17	62423875	62453385	1
ENSG00000088035	-1.50869	1.59228e-17	ALG6	protein_coding	1	63367575	63438553	1
ENSG00000088038	-0.197691	0.000556479	CNOT3	protein_coding	19	54137749	54155681	1
ENSG00000088053	0.320954	0.496831	GP6	protein_coding	19	55013705	55038264	-1
ENSG00000088179	-0.965617	7.80829e-18	PTPN4	protein_coding	2	119759922	119984899	1
ENSG00000088205	-0.106428	0.0374654	DDX18	protein_coding	2	117814691	117832377	1
ENSG00000088247	-0.44563	1.11543e-37	KHSRP	protein_coding	19	6413102	6424811	-1
ENSG00000088256	-0.178884	0.0168165	GNA11	protein_coding	19	3094362	3123999	1
ENSG00000088280	-0.852942	2.897e-16	ASAP3	protein_coding	1	23428563	23484568	-1
ENSG00000088298	-0.105676	0.0288188	EDEM2	protein_coding	20	35115364	35147336	-1
ENSG00000088305	-0.80046	1.67127e-05	DNMT3B	protein_coding	20	32762385	32809359	1
ENSG00000088325	-1.84028	0	TPX2	protein_coding	20	31739271	31801805	1
ENSG00000088340	1.84213	4.90094e-173	FER1L4	transcribed_unitary_pseudogene	20	35558737	35607562	-1
ENSG00000088356	-0.781499	3.55283e-23	PDRG1	protein_coding	20	31944337	31952046	-1
ENSG00000088367	0.587196	1.10633e-62	EPB41L1	protein_coding	20	36091504	36232799	1
ENSG00000088386	3.0043	0.00548173	SLC15A1	protein_coding	13	98683801	98752672	-1
ENSG00000088387	0.111827	0.22706	DOCK9	protein_coding	13	98793429	99086625	-1
ENSG00000088448	0.643416	6.35415e-24	ANKRD10	protein_coding	13	110878540	110915069	-1
ENSG00000088451	0.72547	1.04034e-11	TGDS	protein_coding	13	94574054	94596242	-1
ENSG00000088538	-0.377555	5.43934e-07	DOCK3	protein_coding	3	50674927	51384198	1
ENSG00000088543	1.09837	1.29643e-90	C3orf18	protein_coding	3	50558025	50571027	-1
ENSG00000088682	0.288936	5.40443e-05	COQ9	protein_coding	16	57447425	57461270	1
ENSG00000088727	-0.0868819	0.729555	KIF9	protein_coding	3	47227998	47283451	-1
ENSG00000088756	0.478991	0.00679558	ARHGAP28	protein_coding	18	6729716	6915716	1
ENSG00000088766	-0.0678086	0.635755	CRLS1	protein_coding	20	6006093	6040053	1
ENSG00000088808	0.395423	0.00134244	PPP1R13B	protein_coding	14	103733195	103847575	-1
ENSG00000088812	0.854375	5.34437e-58	ATRN	protein_coding	20	3471018	3651118	1
ENSG00000088826	1.14776	5.77887e-90	SMOX	protein_coding	20	4120980	4187747	1
ENSG00000088832	-0.297323	2.11533e-17	FKBP1A	protein_coding	20	1368977	1393164	-1
ENSG00000088833	0.0217494	0.79562	NSFL1C	protein_coding	20	1442162	1473842	-1
ENSG00000088854	1.12712	4.05829e-35	DNAAF9	protein_coding	20	3249306	3407669	-1
ENSG00000088876	0.44906	0.0011481	ZNF343	protein_coding	20	2481817	2524702	-1
ENSG00000088888	-0.465799	7.5031e-22	MAVS	protein_coding	20	3846799	3876123	1
ENSG00000088899	0.909511	1.38597e-17	LZTS3	protein_coding	20	3162617	3173549	-1
ENSG00000088926	-0.132236	0.713284	F11	protein_coding	4	186266189	186289681	1
ENSG00000088930	-0.452696	1.82054e-20	XRN2	protein_coding	20	21303331	21389825	1
ENSG00000088970	0.52749	0.000625829	KIZ	protein_coding	20	21125983	21246622	1
ENSG00000088986	-0.158647	2.12007e-05	DYNLL1	protein_coding	12	120469850	120498493	1
ENSG00000089006	-0.797796	4.9e-44	SNX5	protein_coding	20	17941597	17968980	-1
ENSG00000089009	-0.0836152	0.00334896	RPL6	protein_coding	12	112405189	112418838	-1
ENSG00000089022	-0.390632	5.70069e-08	MAPKAPK5	protein_coding	12	111842228	111902222	1
ENSG00000089041	1.0194	4.85076e-34	P2RX7	protein_coding	12	121132819	121188032	1
ENSG00000089048	-0.332634	0.00207343	ESF1	protein_coding	20	13714322	13784919	-1
ENSG00000089050	-0.22651	0.0105304	RBBP9	protein_coding	20	18486540	18497225	-1
ENSG00000089053	-0.5693	2.53777e-52	ANAPC5	protein_coding	12	121308245	121399896	-1
ENSG00000089057	-0.419446	3.4622e-07	SLC23A2	protein_coding	20	4852356	5010293	-1
ENSG00000089060	0.0771675	0.468193	SLC8B1	protein_coding	12	113298759	113359493	-1
ENSG00000089063	0.0399908	0.5688	TMEM230	protein_coding	20	5068232	5113103	-1
ENSG00000089091	0.500438	0.0118808	DZANK1	protein_coding	20	18383367	18467281	-1
ENSG00000089094	1.28666	5.91219e-147	KDM2B	protein_coding	12	121429096	121581023	-1
ENSG00000089101	-0.0227719	0.965197	CFAP61	protein_coding	20	20052514	20360703	1
ENSG00000089116	5.65967	8.74885e-08	LHX5	protein_coding	12	113462033	113472280	-1
ENSG00000089123	-0.410728	0.0900958	TASP1	protein_coding	20	13389392	13638932	-1
ENSG00000089154	-0.578511	1.56977e-58	GCN1	protein_coding	12	120127202	120194715	-1
ENSG00000089157	0.321883	3.96737e-41	RPLP0	protein_coding	12	120196699	120201235	-1
ENSG00000089159	0.37164	1.32556e-46	PXN	protein_coding	12	120210439	120265771	-1
ENSG00000089163	0.955092	0.00393054	SIRT4	protein_coding	12	120302316	120313249	1
ENSG00000089177	-0.527672	1.2492e-07	KIF16B	protein_coding	20	16272104	16573448	-1
ENSG00000089195	-0.968258	1.97117e-33	TRMT6	protein_coding	20	5937228	5950558	-1
ENSG00000089199	0.0343566	0.956574	CHGB	protein_coding	20	5911510	5925353	1
ENSG00000089220	0.584976	2.5033e-89	PEBP1	protein_coding	12	118136124	118145584	1
ENSG00000089225	5.77949	0.00011619	TBX5	protein_coding	12	114353911	114408442	-1
ENSG00000089234	-0.310954	6.30126e-05	BRAP	protein_coding	12	111642146	111685956	-1
ENSG00000089248	-0.105126	0.0399778	ERP29	protein_coding	12	112013348	112023449	1
ENSG00000089250	0.0119076	0.98228	NOS1	protein_coding	12	117208142	117452170	-1
ENSG00000089280	-1.0372	4.70229e-232	FUS	protein_coding	16	31180138	31191605	1
ENSG00000089289	0.707004	1.8981e-29	IGBP1	protein_coding	X	70133447	70166324	1
ENSG00000089327	0.215447	7.621e-13	FXYD5	protein_coding	19	35154730	35169881	1
ENSG00000089335	-0.21988	0.1005	ZNF302	protein_coding	19	34677639	34686397	1
ENSG00000089351	0.484749	9.7004e-21	GRAMD1A	protein_coding	19	34994784	35026471	1
ENSG00000089486	0.0782544	0.889308	CDIP1	protein_coding	16	4510669	4538828	-1
ENSG00000089505	-0.602422	0.0857375	CMTM1	protein_coding	16	66566393	66579137	1
ENSG00000089597	0.684429	3.59001e-192	GANAB	protein_coding	11	62624826	62646726	-1
ENSG00000089639	-0.0716663	0.473671	GMIP	protein_coding	19	19629476	19643657	-1
ENSG00000089682	-0.0655433	0.697977	RBM41	protein_coding	X	107061885	107118823	-1
ENSG00000089685	-1.43069	6.62341e-138	BIRC5	protein_coding	17	78214186	78225636	1
ENSG00000089692	1.27776	0.0223314	LAG3	protein_coding	12	6772512	6778455	1
ENSG00000089693	0.258469	3.67299e-14	MLF2	protein_coding	12	6747996	6767475	-1
ENSG00000089723	-0.518048	0.00291675	OTUB2	protein_coding	14	94026340	94048930	1
ENSG00000089737	-0.248415	1.71528e-14	DDX24	protein_coding	14	94048287	94081202	-1
ENSG00000089775	1.95784	5.22535e-196	ZBTB25	protein_coding	14	64449106	64505213	-1
ENSG00000089818	-0.835635	2.1663e-27	NECAP1	protein_coding	12	8076939	8097881	1
ENSG00000089820	1.68384	3.23662e-08	ARHGAP4	protein_coding	X	153907367	153934999	-1
ENSG00000089847	0.851335	1.0005e-05	ANKRD24	protein_coding	19	4182689	4224814	1
ENSG00000089876	1.07526	2.66535e-107	DHX32	protein_coding	10	125836337	125896436	-1
ENSG00000089902	1.11572	1.23555e-110	RCOR1	protein_coding	14	102592649	102730561	1
ENSG00000089916	0.953271	3.87758e-95	GPATCH2L	protein_coding	14	76151916	76254342	1
ENSG00000090006	0.806614	2.21579e-75	LTBP4	protein_coding	19	40592883	40629818	1
ENSG00000090013	0.759859	1.12589e-81	BLVRB	protein_coding	19	40447765	40465764	-1
ENSG00000090020	1.409	2.79827e-278	SLC9A1	protein_coding	1	27098809	27166981	-1
ENSG00000090054	-0.0928433	0.0705246	SPTLC1	protein_coding	9	92000087	92115413	-1
ENSG00000090060	0.152786	5.44825e-08	PAPOLA	protein_coding	14	96501433	96567116	1
ENSG00000090061	-0.139459	0.161883	CCNK	protein_coding	14	99481169	99535044	1
ENSG00000090097	0.0219149	0.758468	PCBP4	protein_coding	3	51957454	51974016	-1
ENSG00000090238	0.553016	8.06074e-08	YPEL3	protein_coding	16	30092314	30096915	-1
ENSG00000090263	-0.406069	2.79686e-08	MRPS33	protein_coding	7	141002610	141015228	-1
ENSG00000090266	-0.141348	0.0267886	NDUFB2	protein_coding	7	140690777	140722790	1
ENSG00000090273	-1.23516	9.51539e-217	NUDC	protein_coding	1	26900238	26946871	1
ENSG00000090316	-0.68221	1.07047e-43	MAEA	protein_coding	4	1289887	1340147	1
ENSG00000090339	3.35347	0	ICAM1	protein_coding	19	10271093	10286615	1
ENSG00000090372	-0.378094	8.00592e-11	STRN4	protein_coding	19	46719511	46746994	-1
ENSG00000090376	0.38501	0.442124	IRAK3	protein_coding	12	66189195	66254622	1
ENSG00000090432	-0.688209	3.90973e-22	MUL1	protein_coding	1	20499448	20508151	-1
ENSG00000090447	-0.501308	0.00573354	TFAP4	protein_coding	16	4257186	4273075	-1
ENSG00000090470	0.00367813	0.977274	PDCD7	protein_coding	15	65117379	65133808	-1
ENSG00000090487	-0.0183328	0.764474	SPG21	protein_coding	15	64963022	64990310	-1
ENSG00000090520	-0.878448	1.14047e-39	DNAJB11	protein_coding	3	186567403	186585800	1
ENSG00000090530	2.13474	1.04844e-271	P3H2	protein_coding	3	189956728	190122437	-1
ENSG00000090539	0.205458	0.554799	CHRD	protein_coding	3	184380054	184390736	1
ENSG00000090554	0.619069	0.238779	FLT3LG	protein_coding	19	49474207	49486231	1
ENSG00000090565	-0.0764397	0.514147	RAB11FIP3	protein_coding	16	425649	523011	1
ENSG00000090581	0.431153	2.66577e-08	GNPTG	protein_coding	16	1351931	1365737	1
ENSG00000090612	-0.280203	0.0222344	ZNF268	protein_coding	12	133181409	133214832	1
ENSG00000090615	0.187697	6.96365e-06	GOLGA3	protein_coding	12	132768902	132829143	-1
ENSG00000090621	0.0844023	0.027513	PABPC4	protein_coding	1	39560709	39576790	-1
ENSG00000090659	0.629595	0.213807	CD209	protein_coding	19	7739993	7747564	-1
ENSG00000090674	-0.581592	3.41025e-09	MCOLN1	protein_coding	19	7522624	7534009	1
ENSG00000090686	0.0958488	0.120804	USP48	protein_coding	1	21678298	21783606	-1
ENSG00000090776	1.45875	2.44546e-25	EFNB1	protein_coding	X	68829021	68842160	1
ENSG00000090857	0.794452	2.70037e-47	PDPR	protein_coding	16	70114332	70162537	1
ENSG00000090861	-0.264269	1.64058e-13	AARS1	protein_coding	16	70251983	70289707	-1
ENSG00000090863	0.918722	1.60981e-281	GLG1	protein_coding	16	74447427	74607144	-1
ENSG00000090889	-1.84958	2.08007e-157	KIF4A	protein_coding	X	70290104	70420886	1
ENSG00000090905	-0.802456	1.02173e-83	TNRC6A	protein_coding	16	24610209	24827632	1
ENSG00000090924	-0.0443549	0.559388	PLEKHG2	protein_coding	19	39412669	39428415	1
ENSG00000090971	-0.096497	0.358428	NAT14	protein_coding	19	55485188	55487568	1
ENSG00000090975	0.194698	0.00395487	PITPNM2	protein_coding	12	122983480	123151090	-1
ENSG00000090989	0.0791919	0.274484	EXOC1	protein_coding	4	55853648	55905086	1
ENSG00000091009	-0.311194	0.00479101	RBM27	protein_coding	5	146203605	146289223	1
ENSG00000091010	-0.184224	0.618068	POU4F3	protein_coding	5	146338839	146341728	1
ENSG00000091039	0.303667	2.83793e-08	OSBPL8	protein_coding	12	76351797	76559809	-1
ENSG00000091073	-0.145261	0.328186	DTX2	protein_coding	7	76461676	76505995	1
ENSG00000091106	0.393349	0.290672	NLRC4	protein_coding	2	32224453	32265732	-1
ENSG00000091127	0.785901	3.28062e-22	PUS7	protein_coding	7	105439661	105522271	-1
ENSG00000091128	0.465663	0.339189	LAMB4	protein_coding	7	108023548	108130361	-1
ENSG00000091129	0.0159014	0.962335	NRCAM	protein_coding	7	108147623	108456717	-1
ENSG00000091136	-0.92385	1.68516e-140	LAMB1	protein_coding	7	107923799	108003213	-1
ENSG00000091137	2.28633	6.91077e-24	SLC26A4	protein_coding	7	107660828	107717809	1
ENSG00000091138	-0.470299	0.150066	SLC26A3	protein_coding	7	107765467	107803225	-1
ENSG00000091140	-0.825694	1.43201e-62	DLD	protein_coding	7	107891162	107931730	1
ENSG00000091157	-0.8927	1.32148e-21	WDR7	protein_coding	18	56651343	57029811	1
ENSG00000091164	-0.202301	0.000625967	TXNL1	protein_coding	18	56597209	56651600	-1
ENSG00000091262	-0.0326721	0.910201	ABCC6	protein_coding	16	16149565	16223522	-1
ENSG00000091317	-0.930118	4.33115e-77	CMTM6	protein_coding	3	32481312	32502852	-1
ENSG00000091409	2.53015	8.86628e-14	ITGA6	protein_coding	2	172427354	172506459	1
ENSG00000091428	3.90857	5.71169e-19	RAPGEF4	protein_coding	2	172735274	173052893	1
ENSG00000091436	1.02433	0	MAP3K20	protein_coding	2	173075435	173268015	1
ENSG00000091483	-1.42411	7.73541e-133	FH	protein_coding	1	241497511	241519799	-1
ENSG00000091490	-0.847282	1.4529e-106	SEL1L3	protein_coding	4	25747433	25863760	-1
ENSG00000091513	3.29757	0.000595571	TF	protein_coding	3	133746040	133796641	1
ENSG00000091527	-0.0758916	0.0305168	CDV3	protein_coding	3	133573686	133590261	1
ENSG00000091536	2.51513	4.23587e-17	MYO15A	protein_coding	17	18108756	18179802	1
ENSG00000091542	0.915316	4.7023e-181	ALKBH5	protein_coding	17	18183078	18209954	1
ENSG00000091583	3.39395	7.55344e-101	APOH	protein_coding	17	66212033	66256525	-1
ENSG00000091592	0.413195	1.14811e-09	NLRP1	protein_coding	17	5499415	5619424	-1
ENSG00000091622	-0.657546	0.000310323	PITPNM3	protein_coding	17	6451263	6556555	-1
ENSG00000091640	-0.241425	5.13596e-05	SPAG7	protein_coding	17	4959226	4967817	-1
ENSG00000091651	-2.33791	4.3503e-123	ORC6	protein_coding	16	46689643	46698394	1
ENSG00000091656	-0.331078	0.00075925	ZFHX4	protein_coding	8	76681239	76867281	1
ENSG00000091732	-0.621502	3.30631e-21	ZC3HC1	protein_coding	7	130018287	130051451	-1
ENSG00000091831	1.10132	0.000179349	ESR1	protein_coding	6	151656691	152129619	1
ENSG00000091844	-0.479755	6.29193e-13	RGS17	protein_coding	6	153004459	153131282	-1
ENSG00000091879	-0.01948	0.971953	ANGPT2	protein_coding	8	6499632	6563409	-1
ENSG00000091947	-0.115739	0.184741	TMEM101	protein_coding	17	44011188	44023946	-1
ENSG00000091972	0.646662	0.106449	CD200	protein_coding	3	112332347	112362812	1
ENSG00000091986	0.884461	1.15642e-178	CCDC80	protein_coding	3	112596797	112649530	-1
ENSG00000092010	0.0239043	0.800887	PSME1	protein_coding	14	24136163	24138967	1
ENSG00000092020	-0.242634	0.0505769	PPP2R3C	protein_coding	14	35085467	35122517	-1
ENSG00000092036	0.00260772	0.990827	HAUS4	protein_coding	14	22946228	22957161	-1
ENSG00000092067	0.235036	0.623207	CEBPE	protein_coding	14	23117036	23120256	-1
ENSG00000092068	-0.895168	2.75783e-16	SLC7A8	protein_coding	14	23125295	23183674	-1
ENSG00000092094	-0.865254	2.25614e-08	OSGEP	protein_coding	14	20446401	20455089	-1
ENSG00000092096	0.903033	0.00434249	SLC22A17	protein_coding	14	23346314	23352912	-1
ENSG00000092098	-0.440713	0.000475701	RNF31	protein_coding	14	24146683	24160660	1
ENSG00000092108	-0.310877	0.000159359	SCFD1	protein_coding	14	30622291	30737694	1
ENSG00000092140	-0.629111	9.52777e-09	G2E3	protein_coding	14	30559158	30620064	1
ENSG00000092148	-0.520423	3.16743e-26	HECTD1	protein_coding	14	31100117	31207804	-1
ENSG00000092199	-0.252219	1.29677e-15	HNRNPC	protein_coding	14	21209136	21269494	-1
ENSG00000092200	-0.259257	0.594687	RPGRIP1	protein_coding	14	21280083	21351301	1
ENSG00000092201	-0.889586	1.06783e-88	SUPT16H	protein_coding	14	21351476	21384019	-1
ENSG00000092203	0.151713	0.0196778	TOX4	protein_coding	14	21476597	21499175	1
ENSG00000092208	-0.426347	0.0992259	GEMIN2	protein_coding	14	39114285	39136973	1
ENSG00000092295	0.781075	0.00837271	TGM1	protein_coding	14	24249114	24264432	-1
ENSG00000092330	0.0247891	0.806098	TINF2	protein_coding	14	24238286	24242663	-1
ENSG00000092345	-0.443798	0.262621	DAZL	protein_coding	3	16586792	16670306	-1
ENSG00000092421	-0.583594	0.0323665	SEMA6A	protein_coding	5	116443555	116574823	-1
ENSG00000092439	-0.0291521	0.650565	TRPM7	protein_coding	15	50552473	50686797	-1
ENSG00000092445	-1.04461	2.65968e-70	TYRO3	protein_coding	15	41557675	41583589	1
ENSG00000092470	-3.06066	7.65229e-143	WDR76	protein_coding	15	43826980	43868412	1
ENSG00000092529	1.50601	0.015554	CAPN3	protein_coding	15	42359498	42412949	1
ENSG00000092531	0.455925	1.55152e-13	SNAP23	protein_coding	15	42491233	42545356	1
ENSG00000092607	-0.177767	0.0888911	TBX15	protein_coding	1	118883046	118989556	-1
ENSG00000092621	0.42875	2.82288e-23	PHGDH	protein_coding	1	119648411	119744218	1
ENSG00000092758	0.0110661	0.982498	COL9A3	protein_coding	20	62816244	62841159	1
ENSG00000092820	0.598078	5.59815e-24	EZR	protein_coding	6	158765741	158819368	-1
ENSG00000092841	-0.170769	4.0391e-10	MYL6	protein_coding	12	56158346	56163496	1
ENSG00000092847	-0.143835	0.0202538	AGO1	protein_coding	1	35869808	35930532	1
ENSG00000092850	0.614153	0.232609	TEKT2	protein_coding	1	36084094	36088275	1
ENSG00000092853	-3.66659	2.77583e-130	CLSPN	protein_coding	1	35720218	35769978	-1
ENSG00000092871	-0.353526	8.3333e-06	RFFL	protein_coding	17	35005990	35089319	-1
ENSG00000092929	1.9033	3.57723e-19	UNC13D	protein_coding	17	75827225	75844785	-1
ENSG00000092931	-0.511262	2.33605e-08	MFSD11	protein_coding	17	76735865	76781449	1
ENSG00000092964	1.51376	0	DPYSL2	protein_coding	8	26514031	26658178	1
ENSG00000092969	-0.195279	0.058255	TGFB2	protein_coding	1	218345336	218444619	1
ENSG00000092978	-0.565332	2.45198e-08	GPATCH2	protein_coding	1	217426992	217631090	-1
ENSG00000093000	-1.1685	4.59082e-119	NUP50	protein_coding	22	45163925	45188017	1
ENSG00000093009	-3.01716	7.51041e-142	CDC45	protein_coding	22	19479457	19520612	1
ENSG00000093010	-0.344391	5.00374e-13	COMT	protein_coding	22	19941371	19969975	1
ENSG00000093072	2.45063	2.72374e-06	ADA2	protein_coding	22	17178790	17258235	-1
ENSG00000093100	1.36041	0.000557358		lncRNA	22	17787652	17811497	-1
ENSG00000093134	-1.23071	0.0157446	VNN3P	transcribed_unitary_pseudogene	6	132722784	132736935	-1
ENSG00000093144	-0.965988	7.02433e-69	ECHDC1	protein_coding	6	127288712	127343609	-1
ENSG00000093167	-0.611871	3.26656e-33	LRRFIP2	protein_coding	3	37052626	37183689	-1
ENSG00000093183	-0.348622	1.20805e-12	SEC22C	protein_coding	3	42547969	42601080	-1
ENSG00000093217	-0.358646	0.0139686	XYLB	protein_coding	3	38346760	38421348	1
ENSG00000094631	0.970473	2.00401e-54	HDAC6	protein_coding	X	48801377	48824982	1
ENSG00000094804	-2.45883	2.04471e-185	CDC6	protein_coding	17	40287879	40304657	1
ENSG00000094841	1.17064	6.84124e-34	UPRT	protein_coding	X	75156388	75304885	1
ENSG00000094880	-0.54787	2.73777e-15	CDC23	protein_coding	5	138187650	138213343	-1
ENSG00000094914	-0.588362	3.35416e-16	AAAS	protein_coding	12	53307456	53324864	-1
ENSG00000094916	-0.633203	5.44351e-56	CBX5	protein_coding	12	54230942	54280133	-1
ENSG00000094975	0.640562	1.13806e-21	SUCO	protein_coding	1	172532349	172611833	1
ENSG00000095002	-1.64411	1.32619e-105	MSH2	protein_coding	2	47403067	47663146	1
ENSG00000095015	-0.202526	0.244112	MAP3K1	protein_coding	5	56815549	56896152	1
ENSG00000095059	0.103514	0.122563	DHPS	protein_coding	19	12675717	12681880	-1
ENSG00000095066	0.385649	5.11104e-06	HOOK2	protein_coding	19	12763003	12872740	-1
ENSG00000095139	-0.243417	1.98416e-11	ARCN1	protein_coding	11	118572390	118603033	1
ENSG00000095203	1.10484	3.71043e-39	EPB41L4B	protein_coding	9	109171974	109321059	-1
ENSG00000095209	-1.55528	8.98051e-115	TMEM38B	protein_coding	9	105694541	105776629	1
ENSG00000095261	-0.713058	1.24242e-28	PSMD5	protein_coding	9	120815496	120842951	-1
ENSG00000095303	6.11499	2.86127e-54	PTGS1	protein_coding	9	122370530	122395703	1
ENSG00000095319	-0.661144	4.91976e-55	NUP188	protein_coding	9	128947699	129007096	1
ENSG00000095321	-0.332579	1.53108e-14	CRAT	protein_coding	9	129094142	129111189	-1
ENSG00000095370	-0.174977	0.696193	SH2D3C	protein_coding	9	127738317	127778710	-1
ENSG00000095380	-0.146377	0.0533604	NANS	protein_coding	9	98056732	98083077	1
ENSG00000095383	0.247934	1.77388e-06	TBC1D2	protein_coding	9	98199011	98255649	-1
ENSG00000095397	0.240108	0.12464	WHRN	protein_coding	9	114402080	114505473	-1
ENSG00000095464	0.994835	0.0318563	PDE6C	protein_coding	10	93612537	93666010	1
ENSG00000095485	-0.513618	5.66616e-12	CWF19L1	protein_coding	10	100232298	100267680	-1
ENSG00000095539	1.0263	3.59007e-07	SEMA4G	protein_coding	10	100969504	100985871	1
ENSG00000095564	0.989511	2.01787e-112	BTAF1	protein_coding	10	91923770	92031437	1
ENSG00000095574	-0.162308	0.13094	IKZF5	protein_coding	10	122990807	123008812	-1
ENSG00000095587	0.13077	0.796919	TLL2	protein_coding	10	96364608	96513926	-1
ENSG00000095596	2.55413	0.0141767	CYP26A1	protein_coding	10	93073475	93077885	1
ENSG00000095637	0.271892	0.0198953	SORBS1	protein_coding	10	95311771	95561414	-1
ENSG00000095713	0.336502	0.391764	CRTAC1	protein_coding	10	97865000	98030828	-1
ENSG00000095739	0.520641	0.318179	BAMBI	protein_coding	10	28677510	28682932	1
ENSG00000095752	-0.196693	0.0223186	IL11	protein_coding	19	55364382	55370463	-1
ENSG00000095787	-0.183092	5.27226e-06	WAC	protein_coding	10	28532493	28623112	1
ENSG00000095794	-0.570561	3.52754e-11	CREM	protein_coding	10	35126791	35212958	1
ENSG00000095906	-0.671971	2.02324e-12	NUBP2	protein_coding	16	1782932	1789186	1
ENSG00000095951	0.271447	0.000469275	HIVEP1	protein_coding	6	12008762	12164999	1
ENSG00000096060	-2.63951	7.58079e-25	FKBP5	protein_coding	6	35573585	35728583	-1
ENSG00000096063	-0.565361	5.12913e-23	SRPK1	protein_coding	6	35832966	35921342	-1
ENSG00000096070	0.714973	7.67672e-21	BRPF3	protein_coding	6	36196744	36232790	1
ENSG00000096080	-0.545634	7.94658e-08	MRPS18A	protein_coding	6	43671202	43687791	-1
ENSG00000096092	-0.139842	0.094201	TMEM14A	protein_coding	6	52671113	52686588	1
ENSG00000096093	0.293357	1.38859e-07	EFHC1	protein_coding	6	52362123	52529886	1
ENSG00000096384	-0.452182	1.25022e-130	HSP90AB1	protein_coding	6	44246166	44253888	1
ENSG00000096401	-0.363973	7.83308e-11	CDC5L	protein_coding	6	44387706	44450425	1
ENSG00000096433	0.803021	2.21097e-205	ITPR3	protein_coding	6	33620365	33696574	1
ENSG00000096654	-0.807742	0.000118617	ZNF184	protein_coding	6	27450743	27473118	-1
ENSG00000096696	1.48864	0.00894302	DSP	protein_coding	6	7541617	7586714	1
ENSG00000096717	-0.808713	4.56156e-22	SIRT1	protein_coding	10	67884656	67918390	1
ENSG00000096746	0.0534051	0.309203	HNRNPH3	protein_coding	10	68331174	68343193	1
ENSG00000096872	-0.754089	5.72368e-08	IFT74	protein_coding	9	26947039	27066134	1
ENSG00000096968	-0.763617	3.76336e-16	JAK2	protein_coding	9	4984390	5129948	1
ENSG00000096996	0.11355	0.799341	IL12RB1	protein_coding	19	18058995	18098944	-1
ENSG00000097007	1.43382	0	ABL1	protein_coding	9	130713016	130887675	1
ENSG00000097021	-0.572121	2.84248e-28	ACOT7	protein_coding	1	6264269	6393767	-1
ENSG00000097033	0.0876106	0.13483	SH3GLB1	protein_coding	1	86704570	86748184	1
ENSG00000097046	-1.4799	2.01997e-29	CDC7	protein_coding	1	91500851	91525764	1
ENSG00000097096	0.342209	0.252936	SYDE2	protein_coding	1	85156889	85201724	-1
ENSG00000099139	2.56622	6.22937e-50	PCSK5	protein_coding	9	75890644	76362975	1
ENSG00000099194	2.34275	0	SCD	protein_coding	10	100347233	100364826	1
ENSG00000099203	0.0640504	0.755525	TMED1	protein_coding	19	10832067	10836318	-1
ENSG00000099204	-0.205879	0.0023021	ABLIM1	protein_coding	10	114431112	114768061	-1
ENSG00000099219	0.662661	1.69073e-20	ERMP1	protein_coding	9	5749832	5879537	-1
ENSG00000099246	-0.0820631	0.0893992	RAB18	protein_coding	10	27504174	27543207	1
ENSG00000099250	-1.22681	0	NRP1	protein_coding	10	33177492	33336262	-1
ENSG00000099251	-0.448498	0.361096	HSD17B7P2	transcribed_unprocessed_pseudogene	10	38356380	38378505	1
ENSG00000099256	-1.05713	1.19429e-18	PRTFDC1	protein_coding	10	24848614	24952606	-1
ENSG00000099260	-1.72803	6.19935e-158	PALMD	protein_coding	1	99646113	99694541	1
ENSG00000099282	0.790291	0.140909	TSPAN15	protein_coding	10	69451465	69507666	1
ENSG00000099284	0.109402	0.848183	MACROH2A2	protein_coding	10	70052544	70112282	1
ENSG00000099290	-0.350115	3.33012e-15	WASHC2A	protein_coding	10	50067888	50133509	1
ENSG00000099308	-0.146666	0.0840596	MAST3	protein_coding	19	18097778	18151692	1
ENSG00000099326	1.42384	1.36406e-110	MZF1	protein_coding	19	58561931	58573575	-1
ENSG00000099330	1.14081	1.0033e-42	OCEL1	protein_coding	19	17226213	17229219	1
ENSG00000099331	0.866225	8.5581e-187	MYO9B	protein_coding	19	17075777	17214537	1
ENSG00000099337	0.235488	0.113155	KCNK6	protein_coding	19	38319845	38332076	1
ENSG00000099338	0.358716	0.338934	CATSPERG	protein_coding	19	38335775	38370943	1
ENSG00000099341	0.427574	1.27823e-51	PSMD8	protein_coding	19	38374563	38383850	1
ENSG00000099364	0.163562	0.0188815	FBXL19	protein_coding	16	30923055	30948783	1
ENSG00000099365	0.436487	9.11897e-05	STX1B	protein_coding	16	30989256	31010638	-1
ENSG00000099377	1.13786	2.60671e-30	HSD3B7	protein_coding	16	30985207	30989147	1
ENSG00000099381	-0.00610797	0.944264	SETD1A	protein_coding	16	30957754	30984664	1
ENSG00000099385	0.191905	0.0555466	BCL7C	protein_coding	16	30833626	30894302	-1
ENSG00000099617	0.180188	0.662625	EFNA2	protein_coding	19	1285873	1301431	1
ENSG00000099622	0.0615108	0.152503	CIRBP	protein_coding	19	1259384	1274880	1
ENSG00000099624	-0.505592	1.21534e-20	ATP5F1D	protein_coding	19	1241746	1244825	1
ENSG00000099625	0.116774	0.31532	CBARP	protein_coding	19	1228287	1238027	-1
ENSG00000099769	0.415373	0.423126	IGFALS	protein_coding	16	1790413	1794971	-1
ENSG00000099783	-1.05571	8.90335e-187	HNRNPM	protein_coding	19	8444767	8489114	1
ENSG00000099785	-0.60431	2.80193e-09	MARCHF2	protein_coding	19	8413270	8439017	1
ENSG00000099795	-0.277124	2.24203e-05	NDUFB7	protein_coding	19	14566078	14572066	-1
ENSG00000099797	-0.247854	6.63637e-07	TECR	protein_coding	19	14517085	14565980	1
ENSG00000099800	-0.909693	9.1927e-25	TIMM13	protein_coding	19	2425625	2427586	-1
ENSG00000099804	0.0934732	0.124805	CDC34	protein_coding	19	531760	542092	1
ENSG00000099812	0.179681	0.69733	MISP	protein_coding	19	751112	764318	1
ENSG00000099814	-0.265721	3.04478e-06	CEP170B	protein_coding	14	104865268	104896747	1
ENSG00000099817	-0.367825	1.23705e-22	POLR2E	protein_coding	19	1086574	1095380	-1
ENSG00000099821	0.214565	8.80574e-07	POLRMT	protein_coding	19	617221	633537	-1
ENSG00000099822	0.883495	2.99669e-72	HCN2	protein_coding	19	589881	617159	1
ENSG00000099834	1.70199	3.96273e-08	CDHR5	protein_coding	11	616577	626078	-1
ENSG00000099840	2.03997	6.58523e-10	IZUMO4	protein_coding	19	2096429	2099593	1
ENSG00000099849	-0.734016	2.76378e-08	RASSF7	protein_coding	11	560404	564025	1
ENSG00000099860	2.65682	0	GADD45B	protein_coding	19	2476122	2478259	1
ENSG00000099864	0.120293	0.802169	PALM	protein_coding	19	708935	748329	1
ENSG00000099866	1.01197	0.00139436	MADCAM1	protein_coding	19	489176	505343	1
ENSG00000099869	0.29317	0.341963	IGF2-AS	lncRNA	11	2140501	2148666	1
ENSG00000099875	-0.240081	2.54931e-09	MKNK2	protein_coding	19	2037465	2051244	-1
ENSG00000099889	1.69076	9.8931e-18	ARVCF	protein_coding	22	19969896	20016823	-1
ENSG00000099899	-1.13043	1.14879e-47	TRMT2A	protein_coding	22	20111875	20117392	-1
ENSG00000099901	-2.09367	6.26315e-298	RANBP1	protein_coding	22	20115938	20127355	1
ENSG00000099904	0.178888	0.00298996	ZDHHC8	protein_coding	22	20129456	20148007	1
ENSG00000099910	-0.256426	0.0149046	KLHL22	protein_coding	22	20441519	20495844	-1
ENSG00000099917	0.686493	3.93314e-81	MED15	protein_coding	22	20495913	20587632	1
ENSG00000099937	-0.902565	1.11992e-07	SERPIND1	protein_coding	22	20774113	20787720	1
ENSG00000099940	-0.314748	5.32486e-06	SNAP29	protein_coding	22	20859007	20891214	1
ENSG00000099942	0.626308	3.21762e-75	CRKL	protein_coding	22	20917407	20953747	1
ENSG00000099949	-0.771586	4.44147e-11	LZTR1	protein_coding	22	20982269	20999032	1
ENSG00000099953	-0.0720272	0.905055	MMP11	protein_coding	22	23768226	23784316	1
ENSG00000099956	-0.0595383	0.450561	SMARCB1	protein_coding	22	23786931	23838009	1
ENSG00000099957	-1.25839	6.93376e-25	P2RX6	protein_coding	22	21009808	21028013	1
ENSG00000099960	-1.17269	0.00858332	SLC7A4	protein_coding	22	21028718	21032840	-1
ENSG00000099968	-0.418469	1.11062e-17	BCL2L13	protein_coding	22	17628855	17730855	1
ENSG00000099974	0.988376	0.000161355	DDTL	protein_coding	22	23966888	23972556	1
ENSG00000099977	0.725596	1.8841e-12	DDT	protein_coding	22	23971365	23979828	-1
ENSG00000099984	0.32331	0.474106	GSTT2	protein_coding	22	23980058	23983915	1
ENSG00000099985	0.380159	0.468494	OSM	protein_coding	22	30262829	30266851	-1
ENSG00000099991	1.32644	1.53885e-200	CABIN1	protein_coding	22	24011192	24178628	1
ENSG00000099992	0.29929	0.000650924	TBC1D10A	protein_coding	22	30291990	30326947	-1
ENSG00000099994	1.72234	0.0118529	SUSD2	protein_coding	22	24181487	24189106	1
ENSG00000099995	-0.298279	9.57859e-17	SF3A1	protein_coding	22	30331988	30356919	-1
ENSG00000099998	-0.259918	0.612328	GGT5	protein_coding	22	24219654	24245108	-1
ENSG00000099999	0.651769	1.56395e-23	RNF215	protein_coding	22	30368811	30421771	-1
ENSG00000100003	0.838727	1.04096e-114	SEC14L2	protein_coding	22	30396941	30425303	1
ENSG00000100012	0.302565	0.333957	SEC14L3	protein_coding	22	30447959	30472017	-1
ENSG00000100014	-0.830201	1.74798e-28	SPECC1L	protein_coding	22	24270817	24417739	1
ENSG00000100023	-0.260617	0.00074728	PPIL2	protein_coding	22	21666000	21700015	1
ENSG00000100024	0.962268	5.78413e-07	UPB1	protein_coding	22	24494107	24528390	1
ENSG00000100027	4.18048	1.95505e-12	YPEL1	protein_coding	22	21697536	21735794	-1
ENSG00000100028	-0.881068	2.90942e-49	SNRPD3	protein_coding	22	24555958	24582052	1
ENSG00000100029	0.196529	8.39862e-07	PES1	protein_coding	22	30576625	30607083	-1
ENSG00000100030	0.103711	0.00179095	MAPK1	protein_coding	22	21759657	21867680	-1
ENSG00000100031	1.01803	8.77522e-60	GGT1	protein_coding	22	24594811	24629005	1
ENSG00000100034	-0.519162	3.0245e-27	PPM1F	protein_coding	22	21919425	21952848	-1
ENSG00000100036	0.622316	7.18676e-22	SLC35E4	protein_coding	22	30635781	30669016	1
ENSG00000100038	-0.821831	0.0854502	TOP3B	protein_coding	22	21957025	21982813	-1
ENSG00000100053	1.1783	0.0447697	CRYBB3	protein_coding	22	25199858	25207359	1
ENSG00000100055	0.872747	2.48471e-12	CYTH4	protein_coding	22	37282027	37315341	1
ENSG00000100056	-0.500125	2.30837e-09	ESS2	protein_coding	22	19130279	19144684	-1
ENSG00000100058	1.97639	3.80748e-176	CRYBB2P1	transcribed_unprocessed_pseudogene	22	25448080	25520856	1
ENSG00000100060	0.00514968	0.994723	MFNG	protein_coding	22	37469063	37486393	-1
ENSG00000100065	-1.48525	1.87556e-87	CARD10	protein_coding	22	37490362	37519542	-1
ENSG00000100068	1.21432	1.83259e-24	LRP5L	transcribed_unprocessed_pseudogene	22	25351418	25405377	-1
ENSG00000100075	-0.00410052	0.954616	SLC25A1	protein_coding	22	19175581	19178739	-1
ENSG00000100077	0.899672	8.19594e-62	GRK3	protein_coding	22	25564675	25729294	1
ENSG00000100078	4.36173	0.000399315	PLA2G3	protein_coding	22	31134807	31140508	-1
ENSG00000100079	-0.103887	0.854809	LGALS2	protein_coding	22	37570248	37582616	-1
ENSG00000100083	-0.0602939	0.31248	GGA1	protein_coding	22	37608725	37633564	1
ENSG00000100084	-0.849244	7.80725e-11	HIRA	protein_coding	22	19330698	19447450	-1
ENSG00000100092	0.640483	0.00333186	SH3BP1	protein_coding	22	37634654	37656117	1
ENSG00000100097	0.961138	1.24182e-299	LGALS1	protein_coding	22	37675636	37679802	1
ENSG00000100099	0.200008	0.000500372	HPS4	protein_coding	22	26443107	26483931	-1
ENSG00000100100	0.846563	3.76061e-05	PIK3IP1	protein_coding	22	31281594	31292534	-1
ENSG00000100104	-0.203664	0.0801626	SRRD	protein_coding	22	26483877	26494658	1
ENSG00000100105	0.417508	0.000136175	PATZ1	protein_coding	22	31325804	31346346	-1
ENSG00000100106	-0.104193	0.00797453	TRIOBP	protein_coding	22	37697048	37776556	1
ENSG00000100109	-0.167391	0.0141723	TFIP11	protein_coding	22	26491225	26512505	-1
ENSG00000100116	-0.355574	0.0347989	GCAT	protein_coding	22	37807905	37817176	1
ENSG00000100122	0.134459	0.796566	CRYBB1	protein_coding	22	26599278	26618027	-1
ENSG00000100124	-0.729092	1.44078e-21	ANKRD54	protein_coding	22	37830855	37849327	-1
ENSG00000100129	0.247165	1.25391e-09	EIF3L	protein_coding	22	37848868	37889407	1
ENSG00000100138	-0.0919896	0.0769864	SNU13	protein_coding	22	41673933	41690504	-1
ENSG00000100139	-0.889511	3.35987e-74	MICALL1	protein_coding	22	37905657	37942822	1
ENSG00000100142	-0.705795	1.02902e-20	POLR2F	protein_coding	22	37952607	38041915	1
ENSG00000100147	-2.58499	8.69096e-32	CCDC134	protein_coding	22	41800679	41832164	1
ENSG00000100150	-0.181282	0.298647	DEPDC5	protein_coding	22	31753867	31908033	1
ENSG00000100151	-0.568075	3.60889e-08	PICK1	protein_coding	22	38056311	38075701	1
ENSG00000100154	-0.0763799	0.489435	TTC28	protein_coding	22	27978014	28679840	-1
ENSG00000100156	1.82031	0.0223326	SLC16A8	protein_coding	22	38078134	38084184	-1
ENSG00000100162	-2.89143	1.64098e-75	CENPM	protein_coding	22	41938737	41947152	-1
ENSG00000100167	0.230475	0.526914	SEPTIN3	protein_coding	22	41969443	41998221	1
ENSG00000100196	0.248582	6.50289e-05	KDELR3	protein_coding	22	38468078	38483447	1
ENSG00000100197	0.863306	0.0564831	CYP2D6	protein_coding	22	42126499	42130865	-1
ENSG00000100201	0.769844	3.9636e-227	DDX17	protein_coding	22	38483438	38507660	-1
ENSG00000100206	-0.589945	0.224179	DMC1	protein_coding	22	38518948	38570204	-1
ENSG00000100207	-0.270629	7.11844e-07	TCF20	protein_coding	22	42160013	42343616	-1
ENSG00000100209	-0.165262	0.254532	HSCB	protein_coding	22	28742039	28757515	1
ENSG00000100211	-0.705802	6.58493e-06	CBY1	protein_coding	22	38656636	38673854	1
ENSG00000100216	-0.913311	1.20129e-60	TOMM22	protein_coding	22	38681957	38685421	1
ENSG00000100218	0.00409275	0.99584	RSPH14	protein_coding	22	23059415	23145021	-1
ENSG00000100219	0.205951	2.21612e-05	XBP1	protein_coding	22	28794555	28800597	-1
ENSG00000100220	-0.951026	8.66257e-91	RTCB	protein_coding	22	32387582	32412248	-1
ENSG00000100221	0.644953	4.23316e-61	JOSD1	protein_coding	22	38685543	38701556	-1
ENSG00000100225	-0.044931	0.391186	FBXO7	protein_coding	22	32474676	32498829	1
ENSG00000100226	0.198597	0.000167567	GTPBP1	protein_coding	22	38705742	38738299	1
ENSG00000100227	-0.270101	1.33673e-06	POLDIP3	protein_coding	22	42583721	42614962	-1
ENSG00000100228	-0.773839	4.5727e-10	RAB36	protein_coding	22	23145366	23165663	1
ENSG00000100234	3.844	3.466e-09	TIMP3	protein_coding	22	32801705	32863041	1
ENSG00000100239	-0.0747656	0.20284	PPP6R2	protein_coding	22	50343304	50445090	1
ENSG00000100241	0.0256075	0.606322	SBF1	protein_coding	22	50443219	50483923	-1
ENSG00000100242	0.572991	9.11993e-52	SUN2	protein_coding	22	38733290	38794143	-1
[truncated: 22,503 more rows]

## Sheet: HCT116
ensembl_gene_id	log2FoldChange	FDR	external_gene_name	gene_biotype	chromosome_name	start_position	end_position	strand
ENSG00000000003	-0.0814714	0.695374	TSPAN6	protein_coding	X	100627108	100639991	-1
ENSG00000000419	-0.839136	6.15128e-07	DPM1	protein_coding	20	50934867	50959140	-1
ENSG00000000457	-0.0549173	0.858277	SCYL3	protein_coding	1	169849631	169894267	-1
ENSG00000000460	-1.12325	4.58696e-08	C1orf112	protein_coding	1	169662007	169854080	1
ENSG00000001036	-0.479729	0.00097225	FUCA2	protein_coding	6	143494812	143511720	-1
ENSG00000001084	0.349554	0.118071	GCLC	protein_coding	6	53497341	53616970	-1
ENSG00000001167	0.196027	0.202255	NFYA	protein_coding	6	41072974	41102403	1
ENSG00000001460	0.294768	0.268847	STPG1	protein_coding	1	24356999	24416934	-1
ENSG00000001461	1.18515	3.22765e-09	NIPAL3	protein_coding	1	24415802	24472976	1
ENSG00000001497	-1.20635	1.45762e-14	LAS1L	protein_coding	X	65438549	65534810	-1
ENSG00000001561	0.457546	0.0350865	ENPP4	protein_coding	6	46129989	46146688	1
ENSG00000001617	0.997338	4.91883e-06	SEMA3F	protein_coding	3	50155045	50189075	1
ENSG00000001629	0.378426	0.0258413	ANKIB1	protein_coding	7	92245974	92401383	1
ENSG00000001630	-0.399621	0.183984	CYP51A1	protein_coding	7	92084987	92134803	-1
ENSG00000001631	-0.193776	0.334224	KRIT1	protein_coding	7	92197498	92246166	-1
ENSG00000002016	-0.687951	0.0138288	RAD52	protein_coding	12	911736	990053	-1
ENSG00000002079	1.03801	0.0189398	MYH16	transcribed_unitary_pseudogene	7	99238829	99311130	1
ENSG00000002330	-0.0778528	0.80431	BAD	protein_coding	11	64269830	64284704	-1
ENSG00000002549	-1.09719	1.99024e-15	LAP3	protein_coding	4	17577198	17607972	1
ENSG00000002586	0.828032	3.97331e-07	CD99	protein_coding	X	2691187	2741309	1
ENSG00000002587	0.295647	0.0901237	HS3ST1	protein_coding	4	11393150	11429564	-1
ENSG00000002745	1.77651	2.84181e-45	WNT16	protein_coding	7	121325367	121341104	1
ENSG00000002746	0.301273	0.463193	HECW1	protein_coding	7	43112629	43566001	1
ENSG00000002822	-0.549069	0.0237097	MAD1L1	protein_coding	7	1815793	2233243	-1
ENSG00000002834	0.519049	2.27645e-05	LASP1	protein_coding	17	38869859	38921770	1
ENSG00000002919	-0.199452	0.339793	SNX11	protein_coding	17	48103357	48123601	1
ENSG00000003056	-0.725303	9.56753e-09	M6PR	protein_coding	12	8940361	8949761	-1
ENSG00000003096	-0.888427	0.0111377	KLHL13	protein_coding	X	117897813	118117340	-1
ENSG00000003137	0.653212	0.0158551	CYP26B1	protein_coding	2	72129238	72147862	-1
ENSG00000003147	0.595742	0.0456606	ICA1	protein_coding	7	8113184	8262687	-1
ENSG00000003249	0.770694	1.8538e-05	DBNDD1	protein_coding	16	90004871	90019890	-1
ENSG00000003393	0.0181317	0.935774	ALS2	protein_coding	2	201700267	201782112	-1
ENSG00000003400	-0.266011	0.531674	CASP10	protein_coding	2	201182872	201229428	1
ENSG00000003402	0.404506	0.0875871	CFLAR	protein_coding	2	201116154	201176687	1
ENSG00000003436	1.27779	3.53185e-08	TFPI	protein_coding	2	187464230	187565760	-1
ENSG00000003509	-0.301206	0.254892	NDUFAF7	protein_coding	2	37231631	37253403	1
ENSG00000003756	-0.546735	0.00529531	RBM5	protein_coding	3	50088919	50119021	1
ENSG00000003989	-1.13057	1.84707e-06	SLC7A2	protein_coding	8	17497088	17570573	1
ENSG00000004059	0.328566	0.0386717	ARF5	protein_coding	7	127588386	127591700	1
ENSG00000004139	1.52117	0.0119369	SARM1	protein_coding	17	28364356	28404049	1
ENSG00000004142	-1.16312	2.44252e-16	POLDIP2	protein_coding	17	28346633	28357527	-1
ENSG00000004399	1.28945	5.66815e-14	PLXND1	protein_coding	3	129555214	129606676	-1
ENSG00000004455	0.134531	0.399375	AK2	protein_coding	1	33007986	33080996	-1
ENSG00000004478	-1.05805	1.25747e-11	FKBP4	protein_coding	12	2794970	2805423	1
ENSG00000004487	-0.54197	4.47427e-06	KDM1A	protein_coding	1	23019443	23083689	1
ENSG00000004534	-0.436932	0.00118555	RBM6	protein_coding	3	49940007	50100045	1
ENSG00000004660	0.595901	0.0196128	CAMKK1	protein_coding	17	3860315	3894891	-1
ENSG00000004700	-0.444452	0.00486513	RECQL	protein_coding	12	21468910	21501669	-1
ENSG00000004766	-0.578311	0.0094776	VPS50	protein_coding	7	93232340	93361123	1
ENSG00000004777	0.600852	0.0246083	ARHGAP33	protein_coding	19	35774532	35788822	1
ENSG00000004779	-0.78794	6.25022e-06	NDUFAB1	protein_coding	16	23581014	23596316	-1
ENSG00000004799	4.08143	6.83098e-11	PDK4	protein_coding	7	95583499	95596516	-1
ENSG00000004838	-0.0592477	0.900026	ZMYND10	protein_coding	3	50341110	50345732	-1
ENSG00000004848	-0.170705	0.628698	ARX	protein_coding	X	25003694	25016420	-1
ENSG00000004864	-1.96323	2.02843e-17	SLC25A13	protein_coding	7	96120220	96322147	-1
ENSG00000004866	-0.389778	0.101206	ST7	protein_coding	7	116953238	117230176	1
ENSG00000004897	-0.166984	0.318679	CDC27	protein_coding	17	47117703	47189422	-1
ENSG00000004961	-1.07125	1.09688e-09	HCCS	protein_coding	X	11111301	11123086	1
ENSG00000004975	0.102104	0.598047	DVL2	protein_coding	17	7225342	7234517	-1
ENSG00000005001	1.24936	0.00130807	PRSS22	protein_coding	16	2852730	2858170	-1
ENSG00000005007	-0.450813	0.00104473	UPF1	protein_coding	19	18831959	18868230	1
ENSG00000005020	0.864153	5.20769e-05	SKAP2	protein_coding	7	26667068	26995239	-1
ENSG00000005022	-0.12062	0.537992	SLC25A5	protein_coding	X	119468422	119471396	1
ENSG00000005059	-0.0700509	0.800217	MCUB	protein_coding	4	109560209	109688719	1
ENSG00000005073	-0.793482	0.00333081	HOXA11	protein_coding	7	27181157	27185232	-1
ENSG00000005075	-0.487693	0.0311558	POLR2J	protein_coding	7	102473128	102478922	-1
ENSG00000005100	-0.999042	2.58288e-09	DHX33	protein_coding	17	5440917	5468982	-1
ENSG00000005156	-0.438331	0.0394302	LIG3	protein_coding	17	34980512	35009743	1
ENSG00000005175	-0.709684	2.51657e-07	RPAP3	protein_coding	12	47661249	47706030	-1
ENSG00000005187	0.507529	0.146615	ACSM3	protein_coding	16	20610243	20797581	1
ENSG00000005189	-0.416198	0.200731	REXO5	protein_coding	16	20806429	20849665	1
ENSG00000005194	-1.12961	1.85638e-13	CIAPIN1	protein_coding	16	57428187	57447420	-1
ENSG00000005206	0.294309	0.203035	SPPL2B	protein_coding	19	2328615	2355095	1
ENSG00000005238	2.14626	3.20019e-19	FAM214B	protein_coding	9	35104112	35116341	-1
ENSG00000005249	0.173613	0.491112	PRKAR2B	protein_coding	7	107044705	107161811	1
ENSG00000005302	-0.0740727	0.811807	MSL3	protein_coding	X	11758159	11775772	1
ENSG00000005339	0.0449904	0.808325	CREBBP	protein_coding	16	3725054	3880713	-1
ENSG00000005436	-1.10491	4.31867e-06	GCFC2	protein_coding	2	75652000	75710985	-1
ENSG00000005448	2.07893	1.12616e-35	WDR54	protein_coding	2	74421678	74425755	1
ENSG00000005483	0.626837	0.00427706	KMT2E	protein_coding	7	104940943	105115019	1
ENSG00000005486	-0.234214	0.370181	RHBDD2	protein_coding	7	75842602	75888926	1
ENSG00000005513	1.00031	0.000385371	SOX8	protein_coding	16	981770	986979	1
ENSG00000005700	-0.0621823	0.837538	IBTK	protein_coding	6	82169986	82247754	-1
ENSG00000005801	-0.865033	1.54326e-06	ZNF195	protein_coding	11	3339261	3379222	-1
ENSG00000005810	0.412214	0.0360715	MYCBP2	protein_coding	13	77042474	77327094	-1
ENSG00000005812	0.149047	0.401486	FBXL3	protein_coding	13	76992598	77027195	-1
ENSG00000005882	-0.155119	0.551381	PDK2	protein_coding	17	50094737	50112152	1
ENSG00000005884	0.481143	0.00141123	ITGA3	protein_coding	17	50055968	50090481	1
ENSG00000005889	-0.329881	0.0477366	ZFX	protein_coding	X	24149173	24216255	1
ENSG00000005893	0.0367878	0.848977	LAMP2	protein_coding	X	120426148	120469365	-1
ENSG00000005961	1.50399	0.0022771	ITGA2B	protein_coding	17	44372180	44389649	-1
ENSG00000006007	0.152387	0.442616	GDE1	protein_coding	16	19501693	19522123	-1
ENSG00000006015	-0.395682	0.085293	REX1BD	protein_coding	19	18588685	18592337	1
ENSG00000006016	1.36781	6.26773e-12	CRLF1	protein_coding	19	18572220	18607741	-1
ENSG00000006025	0.5208	0.014444	OSBPL7	protein_coding	17	47807372	47821834	-1
ENSG00000006042	-0.468132	0.0399698	TMEM98	protein_coding	17	32927910	32945106	1
ENSG00000006047	0.363397	0.410703	YBX2	protein_coding	17	7288263	7294639	-1
ENSG00000006062	-0.0858499	0.798186	MAP3K14	protein_coding	17	45263119	45317029	-1
ENSG00000006118	0.373843	0.0390039	TMEM132A	protein_coding	11	60924460	60937159	1
ENSG00000006125	0.1711	0.307087	AP2B1	protein_coding	17	35578046	35726413	1
ENSG00000006194	-0.111929	0.584768	ZNF263	protein_coding	16	3263800	3301401	1
ENSG00000006282	0.621521	0.000106871	SPATA20	protein_coding	17	50543058	50555852	1
ENSG00000006283	3.00702	2.19294e-12	CACNA1G	protein_coding	17	50560715	50627474	1
ENSG00000006327	-0.643344	1.82526e-05	TNFRSF12A	protein_coding	16	3018445	3022383	1
ENSG00000006432	0.743511	2.21289e-05	MAP3K9	protein_coding	14	70722526	70809534	-1
ENSG00000006451	-0.668224	5.90637e-07	RALA	protein_coding	7	39623565	39708120	1
ENSG00000006453	0.647468	4.54784e-07	BAIAP2L1	protein_coding	7	98291650	98401090	-1
ENSG00000006459	2.41719	1.22746e-25	KDM7A	protein_coding	7	140084746	140176983	-1
ENSG00000006468	0.39594	0.206208	ETV1	protein_coding	7	13891229	13991425	-1
ENSG00000006530	-0.784272	6.33955e-06	AGK	protein_coding	7	141551278	141655244	1
ENSG00000006534	0.735939	0.00367994	ALDH3B1	protein_coding	11	68008578	68029282	1
ENSG00000006555	-0.078768	0.857621	TTC22	protein_coding	1	54779712	54801323	-1
ENSG00000006576	-0.34971	0.0299148	PHTF2	protein_coding	7	77798773	77957503	1
ENSG00000006606	0.653585	0.0957127	CCL26	protein_coding	7	75769533	75789896	-1
ENSG00000006607	-0.684869	5.74484e-05	FARP2	protein_coding	2	241356285	241494841	1
ENSG00000006611	2.10296	6.18239e-11	USH1C	protein_coding	11	17493895	17544416	-1
ENSG00000006625	-0.547546	0.00324108	GGCT	protein_coding	7	30496621	30504841	-1
ENSG00000006634	-0.657261	1.8451e-05	DBF4	protein_coding	7	87876216	87909553	1
ENSG00000006638	-0.16538	0.695813	TBXA2R	protein_coding	19	3594507	3606875	-1
ENSG00000006652	-1.54838	7.92375e-17	IFRD1	protein_coding	7	112422887	112481017	1
ENSG00000006695	-0.396241	0.0188878	COX10	protein_coding	17	14069490	14231736	1
ENSG00000006704	0.283135	0.126879	GTF2IRD1	protein_coding	7	74453790	74602605	1
ENSG00000006712	-0.226559	0.339708	PAF1	protein_coding	19	39385629	39391154	-1
ENSG00000006715	0.280969	0.112259	VPS41	protein_coding	7	38722974	38932394	-1
ENSG00000006740	0.252586	0.406387	ARHGAP44	protein_coding	17	12789498	12991643	1
ENSG00000006744	-1.36852	8.65275e-23	ELAC2	protein_coding	17	12991612	13018065	-1
ENSG00000006756	0.760642	0.0106634	ARSD	protein_coding	X	2903972	2929349	-1
ENSG00000006757	-0.184999	0.511211	PNPLA4	protein_coding	X	7898247	7927739	-1
ENSG00000006831	0.101339	0.492461	ADIPOR2	protein_coding	12	1688574	1788674	1
ENSG00000006837	0.190312	0.675746	CDKL3	protein_coding	5	134286350	134371047	-1
ENSG00000007047	1.26641	4.50614e-15	MARK4	protein_coding	19	45079288	45305284	1
ENSG00000007062	0.685791	0.000130426	PROM1	protein_coding	4	15963076	16084378	-1
ENSG00000007080	-0.450337	0.00639175	CCDC124	protein_coding	19	17933015	17943991	1
ENSG00000007168	-0.392796	0.00503291	PAFAH1B1	protein_coding	17	2593210	2685615	1
ENSG00000007171	0.438459	0.0657688	NOS2	protein_coding	17	27756766	27800529	-1
ENSG00000007202	-0.234856	0.0973713	KIAA0100	protein_coding	17	28614446	28645454	-1
ENSG00000007237	3.68621	2.56543e-28	GAS7	protein_coding	17	9910606	10198606	-1
ENSG00000007255	1.59631	0.000232191	TRAPPC6A	protein_coding	19	45162928	45178237	-1
ENSG00000007314	0.445768	0.291136	SCN4A	protein_coding	17	63938554	63972918	-1
ENSG00000007341	-0.72289	0.0167106	ST7L	protein_coding	1	112523514	112620825	-1
ENSG00000007372	0.445789	0.267735	PAX6	protein_coding	11	31784779	31817961	-1
ENSG00000007376	-1.72063	1.56288e-16	RPUSD1	protein_coding	16	784974	788397	-1
ENSG00000007384	1.3376	2.23096e-06	RHBDF1	protein_coding	16	58059	76355	-1
ENSG00000007392	-0.588312	0.00151056	LUC7L	protein_coding	16	188969	229463	-1
ENSG00000007402	1.17335	7.93729e-06	CACNA2D2	protein_coding	3	50362613	50504244	-1
ENSG00000007516	1.81622	5.13999e-20	BAIAP3	protein_coding	16	1333638	1349441	1
ENSG00000007520	-0.743537	1.15203e-05	TSR3	protein_coding	16	1349240	1351878	-1
ENSG00000007541	-1.09648	0.00197222	PIGQ	protein_coding	16	566995	584109	1
ENSG00000007545	0.196801	0.374722	CRAMP1	protein_coding	16	1612337	1677908	1
ENSG00000007866	0.26969	0.208953	TEAD3	protein_coding	6	35473597	35497079	-1
ENSG00000007923	-1.30612	4.66288e-24	DNAJC11	protein_coding	1	6634168	6701924	-1
ENSG00000007944	0.320707	0.246905	MYLIP	protein_coding	6	16129086	16148248	1
ENSG00000007968	-1.68283	2.78601e-16	E2F2	protein_coding	1	23506438	23531233	-1
ENSG00000008018	-0.493096	0.00216763	PSMB1	protein_coding	6	170535120	170553307	-1
ENSG00000008056	0.0607985	0.879272	SYN1	protein_coding	X	47571901	47619857	-1
ENSG00000008083	1.55832	6.66006e-26	JARID2	protein_coding	6	15246069	15522042	1
ENSG00000008086	0.851203	0.0123052	CDKL5	protein_coding	X	18425583	18653629	1
ENSG00000008128	0.262332	0.488427	CDK11A	protein_coding	1	1702379	1724357	-1
ENSG00000008130	-0.46908	0.00140997	NADK	protein_coding	1	1751232	1780457	-1
ENSG00000008256	0.677029	4.18899e-06	CYTH3	protein_coding	7	6161776	6272644	-1
ENSG00000008277	0.233412	0.347573	ADAM22	protein_coding	7	87934143	88202889	1
ENSG00000008282	-0.268538	0.146728	SYPL1	protein_coding	7	106090505	106112576	-1
ENSG00000008283	-0.671939	2.02055e-06	CYB561	protein_coding	17	63432304	63446354	-1
ENSG00000008294	0.893201	1.79046e-11	SPAG9	protein_coding	17	50962174	51120868	-1
ENSG00000008300	1.42756	1.51053e-10	CELSR3	protein_coding	3	48636463	48662886	-1
ENSG00000008311	0.129162	0.741257	AASS	protein_coding	7	122064583	122144308	-1
ENSG00000008323	1.33866	6.14364e-10	PLEKHG6	protein_coding	12	6310436	6328506	1
ENSG00000008324	-0.944565	0.000172228	SS18L2	protein_coding	3	42581840	42596934	1
ENSG00000008382	-0.154571	0.663077	MPND	protein_coding	19	4343527	4360086	1
ENSG00000008394	-0.789845	4.09028e-07	MGST1	protein_coding	12	16347142	16609259	1
ENSG00000008405	-0.413976	0.057629	CRY1	protein_coding	12	106991364	107093549	-1
ENSG00000008441	-0.158098	0.401481	NFIX	protein_coding	19	12995475	13098796	1
ENSG00000008513	0.736732	4.15432e-05	ST3GAL1	protein_coding	8	133454848	133571940	-1
ENSG00000008516	0.51981	0.238395	MMP25	protein_coding	16	3046062	3060726	1
ENSG00000008517	0.210304	0.62451	IL32	protein_coding	16	3065297	3082192	1
ENSG00000008710	1.0235	4.0646e-10	PKD1	protein_coding	16	2088708	2135898	-1
ENSG00000008735	-0.227663	0.562704	MAPK8IP2	protein_coding	22	50600793	50613981	1
ENSG00000008838	-0.450065	0.005721	MED24	protein_coding	17	40019097	40061215	-1
ENSG00000008853	-0.345462	0.239271	RHOBTB2	protein_coding	8	22987417	23020509	1
ENSG00000008869	0.439685	0.117422	HEATR5B	protein_coding	2	36968383	37084372	-1
ENSG00000008952	-0.284316	0.0641123	SEC62	protein_coding	3	169966635	169998373	1
ENSG00000008988	0.306497	0.110215	RPS20	protein_coding	8	56067254	56074510	-1
ENSG00000009307	0.0821756	0.598852	CSDE1	protein_coding	1	114716913	114758676	-1
ENSG00000009335	-0.221251	0.0875435	UBE3C	protein_coding	7	157138916	157269370	1
ENSG00000009413	-0.245652	0.327985	REV3L	protein_coding	6	111299028	111483715	-1
ENSG00000009724	0.043091	0.887864	MASP2	protein_coding	1	11022009	11047239	-1
ENSG00000009780	-0.289086	0.328095	FAM76A	protein_coding	1	27725961	27763116	1
ENSG00000009830	-0.475303	0.0352104	POMT2	protein_coding	14	77274956	77320883	-1
ENSG00000009844	-0.28072	0.0655208	VTA1	protein_coding	6	142147162	142224685	1
ENSG00000009950	1.20084	9.46721e-09	MLXIPL	protein_coding	7	73593194	73624543	-1
ENSG00000009954	-0.672972	1.23672e-09	BAZ1B	protein_coding	7	73440406	73522293	-1
ENSG00000010017	0.112904	0.493873	RANBP9	protein_coding	6	13621498	13711835	-1
ENSG00000010030	-0.0873991	0.829172	ETV7	protein_coding	6	36354091	36387800	-1
ENSG00000010072	-1.73071	2.47961e-11	SPRTN	protein_coding	1	231337104	231355023	1
ENSG00000010165	-1.19947	9.92752e-14	METTL13	protein_coding	1	171781660	171814023	1
ENSG00000010219	-0.175627	0.545772	DYRK4	protein_coding	12	4562208	4615302	1
ENSG00000010244	-0.717159	1.62809e-08	ZNF207	protein_coding	17	32350132	32381885	1
ENSG00000010256	0.631287	4.2964e-06	UQCRC1	protein_coding	3	48599002	48610976	-1
ENSG00000010270	-0.108861	0.690886	STARD3NL	protein_coding	7	38178245	38230670	1
ENSG00000010278	1.0948	5.6853e-08	CD9	protein_coding	12	6199715	6238271	1
ENSG00000010292	0.127223	0.366352	NCAPD2	protein_coding	12	6493356	6531955	1
ENSG00000010295	-0.260114	0.369984	IFFO1	protein_coding	12	6538961	6556073	-1
ENSG00000010310	2.15148	9.17991e-10	GIPR	protein_coding	19	45668221	45683722	1
ENSG00000010318	0.787805	0.0171001	PHF7	protein_coding	3	52410660	52423641	1
ENSG00000010319	-0.271989	0.461606	SEMA3G	protein_coding	3	52433035	52445103	-1
ENSG00000010322	0.459325	0.00597876	NISCH	protein_coding	3	52455118	52493068	1
ENSG00000010361	0.0534122	0.903211	FUZ	protein_coding	19	49806866	49817376	-1
ENSG00000010379	0.155966	0.618673	SLC6A13	protein_coding	12	220621	262873	-1
ENSG00000010404	1.13744	3.10632e-08	IDS	protein_coding	X	149476988	149521096	-1
ENSG00000010438	0.584446	0.0271862	PRSS3	protein_coding	9	33750679	33799231	1
ENSG00000010539	-0.921612	3.23653e-05	ZNF200	protein_coding	16	3222325	3236221	-1
ENSG00000010626	0.433698	0.20676	LRRC23	protein_coding	12	6873569	6914241	1
ENSG00000010704	0.0327214	0.922632	HFE	protein_coding	6	26087281	26098343	1
ENSG00000010803	0.140614	0.590589	SCMH1	protein_coding	1	41027202	41242306	-1
ENSG00000010810	0.656585	0.0051363	FYN	protein_coding	6	111660332	111873452	-1
ENSG00000010818	2.49696	1.31845e-46	HIVEP2	protein_coding	6	142751469	142956698	-1
ENSG00000011007	-0.932255	8.93368e-12	ELOA	protein_coding	1	23743448	23762059	1
ENSG00000011009	-0.0561923	0.815023	LYPLA2	protein_coding	1	23791145	23795539	1
ENSG00000011021	0.337646	0.197356	CLCN6	protein_coding	1	11806096	11848079	1
ENSG00000011028	2.29787	1.25319e-32	MRC2	protein_coding	17	62627670	62693597	1
ENSG00000011052	0.643606	0.110084	NME1-NME2	protein_coding	17	51153590	51171744	1
ENSG00000011105	0.473064	0.0345672	TSPAN9	protein_coding	12	3077355	3286564	1
ENSG00000011114	0.0462113	0.839639	BTBD7	protein_coding	14	93237550	93333092	-1
ENSG00000011132	0.26801	0.296584	APBA3	protein_coding	19	3750772	3761692	-1
ENSG00000011143	-0.698915	0.00050699	MKS1	protein_coding	17	58205441	58219605	-1
ENSG00000011198	-1.32034	4.92074e-13	ABHD5	protein_coding	3	43690108	43734371	1
ENSG00000011243	0.632582	0.000180907	AKAP8L	protein_coding	19	15380050	15419141	-1
ENSG00000011258	0.632958	0.00181595	MBTD1	protein_coding	17	51177425	51260163	-1
ENSG00000011260	-0.890224	1.41716e-08	UTP18	protein_coding	17	51260546	51297936	1
ENSG00000011275	-0.159428	0.296286	RNF216	protein_coding	7	5620047	5781696	-1
ENSG00000011295	-0.0820029	0.723171	TTC19	protein_coding	17	15999784	16045015	1
ENSG00000011304	-0.386878	0.00076133	PTBP1	protein_coding	19	797075	812327	1
ENSG00000011332	-0.118936	0.72163	DPF1	protein_coding	19	38211006	38229714	-1
ENSG00000011347	0.707878	1.03609e-05	SYT7	protein_coding	11	61513714	61581148	-1
ENSG00000011376	-1.02268	2.56447e-11	LARS2	protein_coding	3	45388561	45554726	1
ENSG00000011405	0.411364	0.05167	PIK3C2A	protein_coding	11	17077730	17207986	-1
ENSG00000011422	1.72096	2.99511e-28	PLAUR	protein_coding	19	43646095	43670547	-1
ENSG00000011426	0.724485	4.89533e-11	ANLN	protein_coding	7	36389821	36453791	1
ENSG00000011451	-0.9182	8.79056e-07	WIZ	protein_coding	19	15419978	15449956	-1
ENSG00000011454	0.566162	0.000400202	RABGAP1	protein_coding	9	122940833	123104866	1
ENSG00000011478	1.27677	6.77997e-11	QPCTL	protein_coding	19	45692403	45703989	1
ENSG00000011485	-0.893433	7.24705e-11	PPP5C	protein_coding	19	46347087	46392981	1
ENSG00000011523	-0.271252	0.225456	CEP68	protein_coding	2	65056366	65087004	1
ENSG00000011566	0.0195227	0.946136	MAP4K3	protein_coding	2	39249266	39437301	-1
ENSG00000011638	1.26181	1.79819e-12	LDAF1	protein_coding	16	21158377	21180616	1
ENSG00000012048	-1.30303	1.02364e-15	BRCA1	protein_coding	17	43044295	43170245	-1
ENSG00000012061	0.970522	7.893e-11	ERCC1	protein_coding	19	45407334	45478828	-1
ENSG00000012124	-0.496935	0.268546	CD22	protein_coding	19	35319261	35347361	1
ENSG00000012171	2.00022	8.18123e-20	SEMA3B	protein_coding	3	50267558	50277546	1
ENSG00000012174	-0.513535	0.0176396	MBTPS2	protein_coding	X	21839617	21885423	1
ENSG00000012211	0.279198	0.163286	PRICKLE3	protein_coding	X	49174802	49186528	-1
ENSG00000012232	0.475618	0.00224122	EXTL3	protein_coding	8	28600469	28756561	1
ENSG00000012660	-0.4594	0.0056137	ELOVL5	protein_coding	6	53267398	53349179	-1
ENSG00000012779	1.29008	0.0345188	ALOX5	protein_coding	10	45374176	45446119	1
ENSG00000012822	1.78999	1.00607e-15	CALCOCO1	protein_coding	12	53708517	53727745	-1
ENSG00000012963	-0.954106	6.51563e-11	UBR7	protein_coding	14	93207241	93229215	1
ENSG00000012983	0.071624	0.764453	MAP4K5	protein_coding	14	50418501	50561126	-1
ENSG00000013275	-1.34116	8.98986e-12	PSMC4	protein_coding	19	39971165	39981764	1
ENSG00000013288	0.247505	0.16602	MAN2B2	protein_coding	4	6575189	6623362	1
ENSG00000013306	-0.480864	0.000397466	SLC25A39	protein_coding	17	44319625	44324870	-1
ENSG00000013364	0.129743	0.463405	MVP	protein_coding	16	29820394	29848039	1
ENSG00000013374	-0.0659188	0.736618	NUB1	protein_coding	7	151341772	151378449	1
ENSG00000013375	0.452633	0.00679404	PGM3	protein_coding	6	83147324	83193936	-1
ENSG00000013392	1.09785	8.89217e-05	RWDD2A	protein_coding	6	83193357	83198935	1
ENSG00000013441	0.611192	0.00161089	CLK1	protein_coding	2	200853009	200864691	-1
ENSG00000013503	-2.13548	1.78933e-24	POLR3B	protein_coding	12	106357748	106510198	1
ENSG00000013523	-0.101855	0.681226	ANGEL1	protein_coding	14	76786009	76826246	-1
ENSG00000013561	-0.139348	0.483634	RNF14	protein_coding	5	141958328	141990292	1
ENSG00000013563	1.69468	3.23841e-12	DNASE1L1	protein_coding	X	154401236	154412112	-1
ENSG00000013573	-0.663096	2.8518e-05	DDX11	protein_coding	12	31073860	31104799	1
ENSG00000013583	0.541089	0.00265527	HEBP1	protein_coding	12	12974870	13000265	-1
ENSG00000013588	2.29452	1.82898e-30	GPRC5A	protein_coding	12	12891559	12917937	1
ENSG00000013619	-0.232459	0.431312	MAMLD1	protein_coding	X	150361422	150514178	1
ENSG00000013810	-0.555826	0.000176009	TACC3	protein_coding	4	1712858	1745171	1
ENSG00000014123	-0.0425065	0.899143	UFL1	protein_coding	6	96521595	96555276	1
ENSG00000014138	-1.57898	7.11605e-18	POLA2	protein_coding	11	65261920	65305589	1
ENSG00000014164	-0.223624	0.243064	ZC3H3	protein_coding	8	143437659	143541447	-1
ENSG00000014216	0.225684	0.147932	CAPN1	protein_coding	11	65180566	65212006	1
ENSG00000014641	-0.0523511	0.763425	MDH1	protein_coding	2	63588609	63607197	1
ENSG00000014824	-0.225424	0.221037	SLC30A9	protein_coding	4	41990502	42090461	1
ENSG00000014914	1.67159	8.50475e-14	MTMR11	protein_coding	1	149928651	149936879	-1
ENSG00000014919	-0.533827	0.000151506	COX15	protein_coding	10	99710868	99732127	-1
ENSG00000015133	0.413759	0.0606097	CCDC88C	protein_coding	14	91271323	91417844	-1
ENSG00000015153	-0.346941	0.180966	YAF2	protein_coding	12	42157104	42238349	-1
ENSG00000015171	-0.760667	5.07383e-06	ZMYND11	protein_coding	10	134465	254637	1
ENSG00000015285	-0.170334	0.589735	WAS	protein_coding	X	48676596	48691431	1
ENSG00000015413	1.11077	0.0378969	DPEP1	protein_coding	16	89613308	89638456	1
ENSG00000015475	-0.427368	0.0272894	BID	protein_coding	22	17734138	17774770	-1
ENSG00000015479	1.02842	0.0172873	MATR3	protein_coding	5	139293674	139331677	1
ENSG00000015520	0.665874	0.0289694	NPC1L1	protein_coding	7	44512535	44541330	-1
ENSG00000015532	0.275339	0.110398	XYLT2	protein_coding	17	50346126	50363138	1
ENSG00000015676	-0.316214	0.02724	NUDCD3	protein_coding	7	44379119	44490658	-1
ENSG00000016082	-0.691371	0.144225	ISL1	protein_coding	5	51383448	51394730	1
ENSG00000016391	-0.944406	3.66329e-06	CHDH	protein_coding	3	53812335	53846419	-1
ENSG00000016402	-0.195107	0.645394	IL20RA	protein_coding	6	136999971	137045180	-1
ENSG00000016864	0.216261	0.237244	GLT8D1	protein_coding	3	52694486	52706032	-1
ENSG00000017260	-0.0979989	0.55695	ATP2C1	protein_coding	3	130850595	131016712	1
ENSG00000017483	-1.30116	5.78243e-10	SLC38A5	protein_coding	X	48458537	48470260	-1
ENSG00000017797	0.323321	0.0117758	RALBP1	protein_coding	18	9475009	9538114	1
ENSG00000018189	0.684773	0.000936756	RUFY3	protein_coding	4	70704204	70808619	1
ENSG00000018236	1.26388	0.00076386	CNTN1	protein_coding	12	40692439	41072415	1
ENSG00000018408	0.882238	1.04984e-06	WWTR1	protein_coding	3	149517235	149736714	-1
ENSG00000018510	-0.945285	2.4859e-11	AGPS	protein_coding	2	177392746	177567024	1
ENSG00000018610	-0.777694	3.1715e-06	STEEP1	protein_coding	X	119538149	119565409	-1
ENSG00000018699	-0.80614	0.000542862	TTC27	protein_coding	2	32628032	32821051	1
ENSG00000019144	-0.141614	0.518841	PHLDB1	protein_coding	11	118606440	118658031	1
ENSG00000019186	0.247308	0.264395	CYP24A1	protein_coding	20	54153446	54173986	-1
ENSG00000019485	0.194391	0.489906	PRDM11	protein_coding	11	45095806	45235110	1
ENSG00000019505	-0.518722	0.212096	SYT13	protein_coding	11	45240302	45286341	-1
ENSG00000019549	0.0311594	0.938849	SNAI2	protein_coding	8	48917598	48921740	-1
ENSG00000019995	0.45384	0.000940374	ZRANB1	protein_coding	10	124942123	124988189	1
ENSG00000020129	-1.45827	6.63823e-13	NCDN	protein_coding	1	35557473	35567274	1
ENSG00000020181	1.02644	0.00018787	ADGRA2	protein_coding	8	37784191	37844896	1
ENSG00000020256	0.955299	2.17226e-07	ZFP64	protein_coding	20	52051663	52204308	-1
ENSG00000020426	-0.101176	0.658092	MNAT1	protein_coding	14	60734742	60969965	1
ENSG00000020577	0.60301	0.00474172	SAMD4A	protein_coding	14	54566117	54793315	1
ENSG00000020633	0.294593	0.116489	RUNX3	protein_coding	1	24899511	24965121	-1
ENSG00000020922	-0.169076	0.5269	MRE11	protein_coding	11	94415570	94493885	-1
ENSG00000021300	0.698952	0.00249132	PLEKHB1	protein_coding	11	73646178	73662819	1
ENSG00000021355	1.74357	3.07432e-17	SERPINB1	protein_coding	6	2832332	2841959	-1
ENSG00000021574	-0.0447403	0.851167	SPAST	protein_coding	2	32063556	32157637	1
ENSG00000021762	0.753094	3.77016e-05	OSBPL5	protein_coding	11	3087107	3166739	-1
ENSG00000021776	-0.787649	2.26405e-06	AQR	protein_coding	15	34851782	34969742	-1
ENSG00000021826	0.848094	1.04415e-08	CPS1	protein_coding	2	210477682	210679107	1
ENSG00000022267	1.97891	1.63309e-16	FHL1	protein_coding	X	136146702	136211359	1
ENSG00000022277	-0.198856	0.21006	RTF2	protein_coding	20	56468585	56519449	1
ENSG00000022556	-1.06111	1.86733e-15	NLRP2	protein_coding	19	54953130	55001142	1
ENSG00000022567	-0.189211	0.567499	SLC45A4	protein_coding	8	141207166	141308305	-1
ENSG00000022840	0.589993	1.46025e-05	RNF10	protein_coding	12	120533480	120577588	1
ENSG00000022976	-0.417932	0.0926787	ZNF839	protein_coding	14	102317377	102342702	1
ENSG00000023041	-0.720916	9.22015e-08	ZDHHC6	protein_coding	10	112424428	112447572	-1
ENSG00000023171	1.30806	5.9769e-05	GRAMD1B	protein_coding	11	123358428	123627774	1
ENSG00000023191	-0.197163	0.191571	RNH1	protein_coding	11	494512	507300	-1
ENSG00000023228	-0.58251	9.98473e-07	NDUFS1	protein_coding	2	206114817	206159509	-1
ENSG00000023287	0.472183	0.000948694	RB1CC1	protein_coding	8	52622458	52745843	-1
ENSG00000023318	-0.177097	0.356781	ERP44	protein_coding	9	99979185	100099052	-1
ENSG00000023330	0.552245	0.0195701	ALAS1	protein_coding	3	52198086	52214327	1
ENSG00000023445	2.82456	1.2101e-17	BIRC3	protein_coding	11	102317450	102339403	1
ENSG00000023516	0.177411	0.550682	AKAP11	protein_coding	13	42272152	42323261	1
ENSG00000023572	-2.04625	1.66099e-20	GLRX2	protein_coding	1	193090866	193106114	-1
ENSG00000023608	0.249632	0.330757	SNAPC1	protein_coding	14	61762420	61796428	1
ENSG00000023697	-0.247259	0.249318	DERA	protein_coding	12	15911302	16037381	1
ENSG00000023734	-1.04296	4.58823e-15	STRAP	protein_coding	12	15882387	15903478	1
ENSG00000023839	-0.625315	5.07839e-05	ABCC2	protein_coding	10	99782640	99852594	1
ENSG00000023892	0.284133	0.130212	DEF6	protein_coding	6	35297818	35321771	1
ENSG00000023902	0.438634	0.191678	PLEKHO1	protein_coding	1	150149183	150164720	1
ENSG00000023909	-1.10355	2.99826e-06	GCLM	protein_coding	1	93885199	93909456	-1
ENSG00000024048	0.121204	0.64486	UBR2	protein_coding	6	42564029	42693505	1
ENSG00000024422	1.11623	7.6098e-10	EHD2	protein_coding	19	47713422	47743134	1
ENSG00000024526	-0.287856	0.0711987	DEPDC1	protein_coding	1	68474152	68497221	-1
ENSG00000024862	0.827756	0.001274	CCDC28A	protein_coding	6	138773769	138793319	1
ENSG00000025039	2.14884	4.24271e-28	RRAGD	protein_coding	6	89364616	89412273	-1
ENSG00000025156	0.378694	0.0373378	HSF2	protein_coding	6	122399551	122433119	1
ENSG00000025293	0.804091	9.387e-07	PHF20	protein_coding	20	35771974	35950370	1
ENSG00000025423	0.170825	0.709012	HSD17B6	protein_coding	12	56752161	56787790	1
ENSG00000025434	-0.122715	0.684508	NR1H3	protein_coding	11	47248300	47269033	1
ENSG00000025708	-0.661844	0.00356295	TYMP	protein_coding	22	50525752	50530032	-1
ENSG00000025770	-0.612216	0.00108732	NCAPH2	protein_coding	22	50508224	50524780	1
ENSG00000025772	-0.858715	4.80485e-10	TOMM34	protein_coding	20	44942130	44960397	-1
ENSG00000025796	0.370667	0.0444232	SEC63	protein_coding	6	107867756	107958208	-1
ENSG00000025800	-0.0264995	0.902513	KPNA6	protein_coding	1	32108056	32176563	1
ENSG00000026025	0.557573	0.0890646	VIM	protein_coding	10	17228241	17237593	1
ENSG00000026036	0.0593795	0.887384	RTEL1-TNFRSF6B	protein_coding	20	63659300	63698684	1
ENSG00000026103	-0.674725	0.00244156	FAS	protein_coding	10	88953813	89029605	1
ENSG00000026297	0.759987	0.00101422	RNASET2	protein_coding	6	166922113	166957191	-1
ENSG00000026508	0.563799	0.000260305	CD44	protein_coding	11	35138882	35232402	1
ENSG00000026559	0.232877	0.438336	KCNG1	protein_coding	20	51003656	51023107	-1
ENSG00000026652	2.48467	6.35575e-31	AGPAT4	protein_coding	6	161129967	161274061	-1
ENSG00000026950	0.671623	0.028419	BTN3A1	protein_coding	6	26402237	26415208	1
ENSG00000027001	-1.49323	1.16737e-16	MIPEP	protein_coding	13	23730189	23889400	-1
ENSG00000027075	0.976099	1.62188e-07	PRKCH	protein_coding	14	61187559	61550976	1
ENSG00000027697	0.451993	0.0242164	IFNGR1	protein_coding	6	137197483	137219449	-1
ENSG00000027847	-0.913163	0.000111112	B4GALT7	protein_coding	5	177600132	177610330	1
ENSG00000027869	-0.543871	0.227254	SH2D2A	protein_coding	1	156806243	156816848	-1
ENSG00000028116	-0.918848	4.71126e-05	VRK2	protein_coding	2	57907629	58159920	1
ENSG00000028203	-0.0475156	0.848199	VEZT	protein_coding	12	95217746	95302799	1
ENSG00000028277	-0.075429	0.871224	POU2F2	protein_coding	19	42086110	42196585	-1
ENSG00000028310	-0.931458	1.94687e-06	BRD9	protein_coding	5	850291	892801	-1
ENSG00000028528	0.0930409	0.559343	SNX1	protein_coding	15	64094123	64146090	1
ENSG00000028839	-0.937872	1.32525e-05	TBPL1	protein_coding	6	133952170	133990432	1
ENSG00000029153	-0.822742	1.16768e-05	ARNTL2	protein_coding	12	27332836	27425289	1
ENSG00000029363	-1.80224	3.27954e-38	BCLAF1	protein_coding	6	136256627	136289851	-1
ENSG00000029364	0.166667	0.263995	SLC39A9	protein_coding	14	69398015	69462390	1
ENSG00000029534	1.71615	0.0125955	ANK1	protein_coding	8	41653220	41896762	-1
ENSG00000029639	0.280718	0.159964	TFB1M	protein_coding	6	155256134	155314493	-1
ENSG00000029725	-0.679759	8.19388e-07	RABEP1	protein_coding	17	5282265	5386340	1
ENSG00000029993	-0.465697	0.000543308	HMGB3	protein_coding	X	150980509	150990771	1
ENSG00000030066	-0.221725	0.229235	NUP160	protein_coding	11	47778087	47848555	-1
ENSG00000030110	-1.14972	1.33201e-07	BAK1	protein_coding	6	33572547	33580293	-1
ENSG00000030419	0.600519	0.190496	IKZF2	protein_coding	2	212999691	213152427	-1
ENSG00000030582	1.02959	1.71071e-10	GRN	protein_coding	17	44345246	44353106	1
ENSG00000031003	-0.680685	0.000768957	FAM13B	protein_coding	5	137937960	138051961	-1
ENSG00000031081	2.26419	4.25451e-07	ARHGAP31	protein_coding	3	119294383	119420714	1
ENSG00000031691	-0.9681	0.000139247	CENPQ	protein_coding	6	49463370	49493107	1
ENSG00000031698	-0.279818	0.0540496	SARS1	protein_coding	1	109213918	109238182	1
ENSG00000031823	-0.726753	2.38491e-06	RANBP3	protein_coding	19	5916139	5978142	-1
ENSG00000032219	0.769421	5.86041e-05	ARID4A	protein_coding	14	58298504	58373887	1
ENSG00000032389	-0.417137	0.0129464	EIPR1	protein_coding	2	3188925	3377830	-1
ENSG00000032444	1.25755	9.84538e-13	PNPLA6	protein_coding	19	7534004	7561764	1
ENSG00000032742	-0.754878	0.00173752	IFT88	protein_coding	13	20567138	20691444	1
ENSG00000033011	-2.08479	1.09943e-30	ALG1	protein_coding	16	5033702	5087379	1
ENSG00000033030	-0.427454	0.0192541	ZCCHC8	protein_coding	12	122471599	122501073	-1
ENSG00000033050	-2.18526	3.1263e-20	ABCF2	protein_coding	7	151211484	151227205	-1
ENSG00000033100	-0.907163	0.000708643	CHPF2	protein_coding	7	151232483	151240979	1
ENSG00000033170	0.0634156	0.729238	FUT8	protein_coding	14	65410592	65744121	1
ENSG00000033178	0.163755	0.433895	UBA6	protein_coding	4	67612652	67701155	-1
ENSG00000033327	1.10196	0.000627162	GAB2	protein_coding	11	78215293	78418348	-1
ENSG00000033627	0.734816	0.000148712	ATP6V0A1	protein_coding	17	42458844	42522582	1
ENSG00000033800	0.380522	0.024021	PIAS1	protein_coding	15	68054309	68198603	1
ENSG00000033867	0.430712	0.080622	SLC4A7	protein_coding	3	27372721	27484420	-1
ENSG00000034053	0.176228	0.593134	APBA2	protein_coding	15	28884483	29118315	1
ENSG00000034152	-0.585825	1.80062e-05	MAP2K3	protein_coding	17	21284672	21315232	1
ENSG00000034510	1.27388	9.00851e-16	TMSB10	protein_coding	2	84905656	84906671	1
ENSG00000034533	-0.986266	0.0164373	ASTE1	protein_coding	3	131013875	131027649	-1
ENSG00000034677	1.07857	3.99583e-13	RNF19A	protein_coding	8	100257060	100336218	-1
ENSG00000034693	0.105604	0.645901	PEX3	protein_coding	6	143450805	143490616	1
ENSG00000034713	0.679089	0.000213466	GABARAPL2	protein_coding	16	75566375	75577881	1
ENSG00000035115	1.32215	3.97569e-13	SH3YL1	protein_coding	2	217730	266398	-1
ENSG00000035141	-1.05641	2.68406e-15	FAM136A	protein_coding	2	70295975	70302090	-1
ENSG00000035403	0.631638	2.84236e-06	VCL	protein_coding	10	73995193	74121363	1
ENSG00000035499	-0.652264	9.05891e-05	DEPDC1B	protein_coding	5	60596912	60700190	-1
ENSG00000035664	0.336517	0.433928	DAPK2	protein_coding	15	63907036	64072033	-1
ENSG00000035681	-0.747568	4.70231e-07	NSMAF	protein_coding	8	58583508	58659853	-1
ENSG00000035687	-1.24838	4.12031e-16	ADSS2	protein_coding	1	244408494	244451909	-1
ENSG00000035862	1.14359	2.00776e-15	TIMP2	protein_coding	17	78852977	78925387	-1
ENSG00000035928	-0.120513	0.451384	RFC1	protein_coding	4	39287456	39366375	-1
ENSG00000036054	0.00743198	0.976859	TBC1D23	protein_coding	3	100260992	100325251	1
ENSG00000036257	-0.132494	0.338607	CUL3	protein_coding	2	224470150	224585397	-1
ENSG00000036448	-0.347225	0.414246	MYOM2	protein_coding	8	2045046	2165552	1
ENSG00000036530	0.259614	0.437889	CYP46A1	protein_coding	14	99684298	99727301	1
ENSG00000036549	-0.0207489	0.91553	ZZZ3	protein_coding	1	77562416	77683419	-1
ENSG00000036672	0.234547	0.516939	USP2	protein_coding	11	119355215	119381711	-1
ENSG00000037042	1.38447	1.83357e-09	TUBG2	protein_coding	17	42659284	42667006	1
ENSG00000037241	-1.45067	3.49885e-12	RPL26L1	protein_coding	5	172958729	172969771	1
ENSG00000037474	-1.54867	1.68158e-31	NSUN2	protein_coding	5	6599239	6633291	-1
ENSG00000037637	0.880053	1.62265e-09	FBXO42	protein_coding	1	16246840	16352480	-1
ENSG00000037749	-0.489704	0.00841519	MFAP3	protein_coding	5	154038959	154220478	1
ENSG00000037757	-0.038247	0.893111	MRI1	protein_coding	19	13764522	13774282	1
ENSG00000037897	-2.1182	1.18786e-20	METTL1	protein_coding	12	57768471	57772119	-1
ENSG00000037965	1.18541	0.0145897	HOXC8	protein_coding	12	54008985	54012769	1
ENSG00000038002	-0.296792	0.457224	AGA	protein_coding	4	177430774	177442437	-1
ENSG00000038210	-0.189646	0.500238	PI4K2B	protein_coding	4	25160663	25279204	1
ENSG00000038219	0.372112	0.0419993	BOD1L1	protein_coding	4	13568738	13627725	-1
ENSG00000038274	-0.735191	1.64176e-07	MAT2B	protein_coding	5	163503114	163519558	1
ENSG00000038295	-0.193083	0.630807	TLL1	protein_coding	4	165873237	166104457	1
ENSG00000038358	-0.401646	0.0137997	EDC4	protein_coding	16	67873052	67884499	1
ENSG00000038382	0.969594	1.12883e-07	TRIO	protein_coding	5	14143342	14532128	1
ENSG00000038427	0.540605	0.164857	VCAN	protein_coding	5	83471618	83582303	1
ENSG00000038532	-0.308676	0.125171	CLEC16A	protein_coding	16	10944539	11182186	1
ENSG00000039068	1.8237	1.88268e-42	CDH1	protein_coding	16	68737292	68835537	1
ENSG00000039123	-0.539487	0.00033281	MTREX	protein_coding	5	55307989	55425579	1
ENSG00000039139	1.03357	0.0410528	DNAH5	protein_coding	5	13690328	14011818	-1
ENSG00000039319	-0.10764	0.637721	ZFYVE16	protein_coding	5	80408013	80483379	1
ENSG00000039523	-0.215528	0.282607	RIPOR1	protein_coding	16	67518418	67546788	1
ENSG00000039560	-0.504209	0.000167341	RAI14	protein_coding	5	34656328	34832612	1
ENSG00000039600	0.914446	0.0911891	SOX30	protein_coding	5	157625679	157671480	-1
ENSG00000039650	-0.463837	0.0239772	PNKP	protein_coding	19	49859882	49878351	-1
ENSG00000040199	-1.4555	8.47308e-16	PHLPP2	protein_coding	16	71637835	71724701	-1
ENSG00000040275	-0.941849	2.401e-10	SPDL1	protein_coding	5	169583636	169604778	1
ENSG00000040341	0.553724	0.000479157	STAU2	protein_coding	8	73420369	73747708	-1
ENSG00000040487	-0.510765	0.0945652	SLC66A1	protein_coding	1	19312326	19329300	1
ENSG00000040531	-1.5914	3.02407e-08	CTNS	protein_coding	17	3636459	3663103	1
ENSG00000040608	-0.0139947	0.967868	RTN4R	protein_coding	22	20241415	20283246	-1
ENSG00000040633	-0.76843	8.4151e-06	PHF23	protein_coding	17	7235029	7239722	-1
ENSG00000040933	0.137829	0.521055	INPP4A	protein_coding	2	98444854	98594392	1
ENSG00000041353	0.185203	0.662633	RAB27B	protein_coding	18	54717860	54895516	1
ENSG00000041357	-0.887407	2.63422e-08	PSMA4	protein_coding	15	78540405	78552417	1
ENSG00000041802	-1.78953	8.55544e-35	LSG1	protein_coding	3	194640791	194672463	-1
ENSG00000041880	0.246748	0.330488	PARP3	protein_coding	3	51942345	51948867	1
ENSG00000041988	0.281014	0.255745	THAP3	protein_coding	1	6624868	6635586	1
ENSG00000042088	0.396128	0.0153693	TDP1	protein_coding	14	89954939	90044764	1
ENSG00000042286	-0.506678	0.0019374	AIFM2	protein_coding	10	70098223	70132934	-1
ENSG00000042317	0.893698	0.00488377	SPATA7	protein_coding	14	88384924	88470350	1
ENSG00000042429	-0.344881	0.227798	MED17	protein_coding	11	93784227	93814963	1
ENSG00000042445	0.290588	0.0955371	RETSAT	protein_coding	2	85341955	85354531	-1
ENSG00000042493	1.13854	1.23672e-09	CAPG	protein_coding	2	85394753	85418432	-1
ENSG00000042753	-0.513701	0.0250469	AP2S1	protein_coding	19	46838136	46850846	-1
ENSG00000043093	-0.226756	0.17704	DCUN1D1	protein_coding	3	182938074	182985953	-1
ENSG00000043143	0.259732	0.13982	JADE2	protein_coding	5	134524312	134583230	1
ENSG00000043355	0.22055	0.299023	ZIC2	protein_coding	13	99981784	99986765	1
ENSG00000043514	-0.0403785	0.871031	TRIT1	protein_coding	1	39838110	39883511	-1
ENSG00000043591	-0.271545	0.542473	ADRB1	protein_coding	10	114043866	114046904	1
ENSG00000044090	1.36755	5.16104e-15	CUL7	protein_coding	6	43037617	43053943	-1
ENSG00000044115	0.654283	1.38846e-09	CTNNA1	protein_coding	5	138610967	138935034	1
ENSG00000044446	0.19974	0.309899	PHKA2	protein_coding	X	18892298	18984114	-1
ENSG00000044459	-0.406897	0.131995	CNTLN	protein_coding	9	17134982	17503923	1
ENSG00000044574	-0.171415	0.505765	HSPA5	protein_coding	9	125234853	125241382	-1
ENSG00000046604	0.506124	0.000565155	DSG2	protein_coding	18	31498177	31549008	1
ENSG00000046647	0.137506	0.681587	GEMIN8	protein_coding	X	14006726	14029893	-1
ENSG00000046651	0.519855	0.00685154	OFD1	protein_coding	X	13734743	13777955	1
ENSG00000047056	-0.0568386	0.854558	WDR37	protein_coding	10	1049538	1132384	1
ENSG00000047188	-1.05339	7.80612e-08	YTHDC2	protein_coding	5	113513694	113595285	1
ENSG00000047230	-0.22287	0.336596	CTPS2	protein_coding	X	16587999	16712936	-1
ENSG00000047249	-0.442051	0.00351162	ATP6V1H	protein_coding	8	53715543	53843558	-1
ENSG00000047315	-0.619941	1.94006e-06	POLR2B	protein_coding	4	56977722	57031158	1
ENSG00000047346	1.28375	0.000389387	FAM214A	protein_coding	15	52581317	52709817	-1
ENSG00000047365	0.29524	0.261416	ARAP2	protein_coding	4	35948221	36244514	-1
ENSG00000047410	-0.0689764	0.772169	TPR	protein_coding	1	186311652	186375693	-1
ENSG00000047578	0.211427	0.294284	KATNIP	protein_coding	16	27550133	27780344	1
ENSG00000047579	-1.12957	1.66553e-06	DTNBP1	protein_coding	6	15522807	15663058	-1
ENSG00000047597	-0.386351	0.178196	XK	protein_coding	X	37685791	37732130	1
ENSG00000047617	-2.98122	0.0119131	ANO2	protein_coding	12	5531869	5946232	-1
ENSG00000047621	-2.03754	5.81544e-18	C12orf4	protein_coding	12	4487735	4538508	-1
ENSG00000047634	-0.390362	0.232147	SCML1	protein_coding	X	17737449	17754988	1
ENSG00000047644	0.575856	0.0107855	WWC3	protein_coding	X	10015254	10144474	1
ENSG00000047849	0.115379	0.475574	MAP4	protein_coding	3	47850690	48089272	-1
ENSG00000047932	-0.335564	0.0674371	GOPC	protein_coding	6	117560269	117602542	-1
ENSG00000048028	0.790063	3.3708e-05	USP28	protein_coding	11	113797874	113875572	-1
ENSG00000048052	0.499067	0.195125	HDAC9	protein_coding	7	18086949	19002416	1
ENSG00000048140	-0.225342	0.333672	TSPAN17	protein_coding	5	176647387	176659054	1
ENSG00000048162	-1.67878	1.69288e-20	NOP16	protein_coding	5	176383946	176388927	-1
ENSG00000048342	-0.950737	9.59341e-06	CC2D2A	protein_coding	4	15469865	15601552	1
ENSG00000048392	0.489835	0.00239307	RRM2B	protein_coding	8	102204502	102238961	-1
ENSG00000048405	-0.488249	0.0250007	ZNF800	protein_coding	7	127346790	127431924	-1
ENSG00000048471	0.148419	0.614532	SNX29	protein_coding	16	11976734	12574287	1
ENSG00000048544	-1.03244	3.11595e-12	MRPS10	protein_coding	6	42206807	42217861	-1
ENSG00000048649	0.565083	0.00190726	RSF1	protein_coding	11	77660009	77820869	-1
ENSG00000048707	0.669722	0.00472639	VPS13D	protein_coding	1	12230030	12512047	1
ENSG00000048828	-0.125971	0.5297	FAM120A	protein_coding	9	93451685	93566112	1
ENSG00000048991	-0.20681	0.230361	R3HDM1	protein_coding	2	135531455	135725270	1
ENSG00000049089	0.206364	0.623892	COL9A2	protein_coding	1	40300489	40317813	-1
ENSG00000049130	0.547712	4.6796e-05	KITLG	protein_coding	12	88492793	88580851	-1
ENSG00000049167	-0.697662	0.00162598	ERCC8	protein_coding	5	60866454	60945073	-1
ENSG00000049192	0.0214125	0.950766	ADAMTS6	protein_coding	5	65148738	65481920	-1
ENSG00000049239	2.51507	1.95533e-15	H6PD	protein_coding	1	9234774	9271337	1
ENSG00000049245	-0.216932	0.11818	VAMP3	protein_coding	1	7771296	7781432	1
ENSG00000049246	0.15739	0.720293	PER3	protein_coding	1	7784291	7845177	1
ENSG00000049247	0.890267	0.0586671	UTS2	protein_coding	1	7843083	7853512	-1
ENSG00000049283	-0.10672	0.795052	EPN3	protein_coding	17	50532682	50543750	1
ENSG00000049323	1.34791	3.26079e-06	LTBP1	protein_coding	2	32946953	33399509	1
ENSG00000049449	-0.109525	0.513075	RCN1	protein_coding	11	32091074	32105722	1
ENSG00000049541	-1.54444	3.05305e-19	RFC2	protein_coding	7	74231499	74254458	-1
ENSG00000049618	0.288496	0.0655591	ARID1B	protein_coding	6	156776020	157210779	1
ENSG00000049656	-0.971272	5.20526e-11	CLPTM1L	protein_coding	5	1317752	1345099	-1
ENSG00000049759	0.736162	3.06532e-08	NEDD4L	protein_coding	18	58044226	58401540	1
ENSG00000049769	0.184524	0.683181	PPP1R3F	protein_coding	X	49269793	49301461	1
ENSG00000049860	0.18758	0.23816	HEXB	protein_coding	5	74640023	74722647	1
ENSG00000049883	-1.02196	5.10526e-05	PTCD2	protein_coding	5	72320367	72368395	1
ENSG00000050130	-0.234511	0.137691	JKAMP	protein_coding	14	59484443	59505410	1
ENSG00000050165	0.0796618	0.801191	DKK3	protein_coding	11	11956207	12009769	-1
ENSG00000050327	0.612283	0.000991516	ARHGEF5	protein_coding	7	144355288	144380632	1
ENSG00000050344	-0.474572	0.00107512	NFE2L3	protein_coding	7	26152198	26187137	1
ENSG00000050393	-0.184235	0.268367	MCUR1	protein_coding	6	13786557	13814568	-1
ENSG00000050405	0.337525	0.0435573	LIMA1	protein_coding	12	50175788	50283520	-1
ENSG00000050426	0.639224	1.79343e-05	LETMD1	protein_coding	12	51047962	51060424	1
ENSG00000050438	0.16566	0.713189	SLC4A8	protein_coding	12	51391317	51515763	1
ENSG00000050555	0.392089	0.142945	LAMC3	protein_coding	9	131009174	131094473	1
ENSG00000050748	0.0671092	0.772169	MAPK9	protein_coding	5	180233143	180292099	-1
ENSG00000050820	0.286611	0.20687	BCAR1	protein_coding	16	75228181	75268053	-1
ENSG00000051009	0.338678	0.0583205	FHIP1B	protein_coding	11	6211345	6234711	-1
ENSG00000051108	0.501287	0.196052	HERPUD1	protein_coding	16	56932142	56944864	1
ENSG00000051128	0.246474	0.354247	HOMER3	protein_coding	19	18929201	18941261	-1
ENSG00000051180	-1.98245	0.00239816	RAD51	protein_coding	15	40694774	40732340	1
ENSG00000051341	-0.533037	0.00449512	POLQ	protein_coding	3	121431431	121545988	-1
ENSG00000051382	0.0885619	0.659086	PIK3CB	protein_coding	3	138652698	138834928	-1
ENSG00000051523	0.118847	0.524344	CYBA	protein_coding	16	88643275	88651083	-1
ENSG00000051596	-0.498674	0.00243258	THOC3	protein_coding	5	175917873	176034680	-1
ENSG00000051620	0.0621161	0.789716	HEBP2	protein_coding	6	138403531	138422197	1
ENSG00000051825	-0.541231	0.00410821	MPHOSPH9	protein_coding	12	123152320	123244014	-1
ENSG00000052126	0.698653	6.49226e-05	PLEKHA5	protein_coding	12	19129733	19376400	1
ENSG00000052344	2.12055	1.57659e-33	PRSS8	protein_coding	16	31131433	31135727	-1
ENSG00000052723	-0.618392	0.000938477	SIKE1	protein_coding	1	114769479	114780685	-1
ENSG00000052749	-0.951949	1.86834e-09	RRP12	protein_coding	10	97356358	97426076	-1
ENSG00000052795	-0.338966	0.248128	FNIP2	protein_coding	4	158769026	158908050	1
ENSG00000052802	0.352668	0.0529056	MSMO1	protein_coding	4	165327667	165343164	1
ENSG00000052841	0.562374	3.81167e-05	TTC17	protein_coding	11	43358920	43494933	1
ENSG00000053254	1.89232	1.75122e-35	FOXN3	protein_coding	14	89124871	89619149	-1
ENSG00000053371	0.403105	0.0140234	AKR7A2	protein_coding	1	19303965	19312144	-1
ENSG00000053372	-2.29123	9.42559e-49	MRTO4	protein_coding	1	19251805	19260128	1
ENSG00000053501	-0.12464	0.688396	USE1	protein_coding	19	17215346	17219829	1
ENSG00000053524	1.33454	0.0269937	MCF2L2	protein_coding	3	183178041	183428778	-1
ENSG00000053747	0.950679	0.00256042	LAMA3	protein_coding	18	23689453	23956222	1
ENSG00000053770	-0.795795	2.06685e-05	AP5M1	protein_coding	14	57268924	57298742	1
ENSG00000053900	-0.773315	3.03397e-06	ANAPC4	protein_coding	4	25377263	25418498	1
ENSG00000053918	1.97138	2.12432e-11	KCNQ1	protein_coding	11	2444684	2849105	1
ENSG00000054116	-0.583122	0.000433845	TRAPPC3	protein_coding	1	36136570	36156053	-1
ENSG00000054118	-0.81972	1.59648e-09	THRAP3	protein_coding	1	36224432	36305357	1
ENSG00000054148	0.687989	6.96384e-05	PHPT1	protein_coding	9	136848724	136851027	1
ENSG00000054179	0.808887	0.000685997	ENTPD2	protein_coding	9	137048107	137054061	-1
ENSG00000054267	0.535949	0.000342046	ARID4B	protein_coding	1	235131634	235328219	-1
ENSG00000054277	1.93254	9.45468e-09	OPN3	protein_coding	1	241590102	241677376	-1
ENSG00000054282	-0.281611	0.184784	SDCCAG8	protein_coding	1	243256034	243500091	1
ENSG00000054392	1.90552	2.81515e-07	HHAT	protein_coding	1	210328252	210676296	1
ENSG00000054523	0.539243	0.00262525	KIF1B	protein_coding	1	10210570	10381603	1
ENSG00000054598	0.89378	1.37339e-05	FOXC1	protein_coding	6	1609915	1613897	1
ENSG00000054611	0.689198	0.000262401	TBC1D22A	protein_coding	22	46762617	47175699	1
ENSG00000054654	1.08063	0.000192808	SYNE2	protein_coding	14	63761899	64226433	1
ENSG00000054690	1.11387	1.8033e-05	PLEKHH1	protein_coding	14	67533290	67589612	1
ENSG00000054793	0.676447	0.000114292	ATP9A	protein_coding	20	51596514	51768390	-1
ENSG00000054965	1.48124	1.02928e-15	FAM168A	protein_coding	11	73400487	73598189	-1
ENSG00000054967	0.319101	0.122824	RELT	protein_coding	11	73376399	73397474	1
ENSG00000055044	-1.88083	4.48248e-44	NOP58	protein_coding	2	202265736	202303661	1
ENSG00000055070	-0.00120796	0.994208	SZRD1	protein_coding	1	16352575	16398145	1
ENSG00000055118	0.647516	0.00335938	KCNH2	protein_coding	7	150944961	150978321	-1
ENSG00000055130	-0.566983	8.44036e-06	CUL1	protein_coding	7	148697914	148801110	1
ENSG00000055147	-1.00848	4.81666e-07	FAM114A2	protein_coding	5	153990148	154038936	-1
ENSG00000055163	0.923844	5.48027e-10	CYFIP2	protein_coding	5	157266079	157395595	1
ENSG00000055208	0.982089	3.70056e-16	TAB2	protein_coding	6	149218641	149411613	1
ENSG00000055211	0.0179033	0.938175	GINM1	protein_coding	6	149566294	149591748	1
ENSG00000055332	-0.577453	0.000198731	EIF2AK2	protein_coding	2	37099210	37157522	-1
ENSG00000055483	-0.773086	0.000171705	USP36	protein_coding	17	78787381	78841441	-1
ENSG00000055609	1.10985	9.41982e-07	KMT2C	protein_coding	7	152134922	152436644	-1
ENSG00000055732	-0.295148	0.298842	MCOLN3	protein_coding	1	85018082	85048500	-1
ENSG00000055917	0.443842	0.00568912	PUM2	protein_coding	2	20248691	20352234	-1
ENSG00000055950	-0.262409	0.145906	MRPL43	protein_coding	10	100969458	100987515	-1
ENSG00000056050	-0.512501	0.00819818	HPF1	protein_coding	4	169729470	169757944	-1
ENSG00000056097	-0.376994	0.00978483	ZFR	protein_coding	5	32354350	32444740	-1
ENSG00000056277	-0.46103	0.0754003	ZNF280C	protein_coding	X	130202707	130268899	-1
ENSG00000056558	1.02666	0.0276022	TRAF1	protein_coding	9	120902393	120929173	-1
ENSG00000056586	0.205196	0.313866	RC3H2	protein_coding	9	122844556	122905359	-1
ENSG00000056736	-0.654964	0.0263088	IL17RB	protein_coding	3	53846568	53865794	1
ENSG00000056972	0.584815	0.0131032	TRAF3IP2	protein_coding	6	111555381	111606906	-1
ENSG00000057019	-0.822361	3.00025e-14	DCBLD2	protein_coding	3	98795941	98901695	-1
ENSG00000057252	-0.61775	1.28657e-05	SOAT1	protein_coding	1	179293714	179358680	1
ENSG00000057294	0.337472	0.0374856	PKP2	protein_coding	12	32790745	32896777	-1
ENSG00000057468	0.171758	0.707973	MSH4	protein_coding	1	75796882	75913242	1
ENSG00000057608	-0.515486	9.70734e-06	GDI2	protein_coding	10	5765223	5842132	-1
ENSG00000057657	2.96158	1.13053e-05	PRDM1	protein_coding	6	105993463	106109939	1
ENSG00000057663	0.160218	0.368123	ATG5	protein_coding	6	106045423	106325791	-1
ENSG00000057704	1.15833	3.39662e-06	TMCC3	protein_coding	12	94567122	94650557	-1
ENSG00000057757	-0.979353	5.77114e-09	PITHD1	protein_coding	1	23778418	23788232	1
ENSG00000057935	0.546025	0.000924087	MTA3	protein_coding	2	42494569	42756947	1
ENSG00000058056	-0.291045	0.173008	USP13	protein_coding	3	179653032	179804366	1
ENSG00000058063	1.04373	9.49001e-11	ATP11B	protein_coding	3	182793503	182921629	1
ENSG00000058085	0.73631	0.000163645	LAMC2	protein_coding	1	183186238	183245127	1
ENSG00000058091	0.781623	0.000360733	CDK14	protein_coding	7	90466424	91210590	1
ENSG00000058262	-0.629528	4.33686e-07	SEC61A1	protein_coding	3	128051641	128071705	1
ENSG00000058272	0.0275764	0.902546	PPP1R12A	protein_coding	12	79773563	79935460	-1
ENSG00000058335	0.661192	0.167114	RASGRF1	protein_coding	15	78959906	79090780	-1
ENSG00000058453	-0.0178939	0.943989	CROCC	protein_coding	1	16740273	16972964	1
ENSG00000058600	-0.17664	0.261646	POLR3E	protein_coding	16	22297375	22335101	1
ENSG00000058668	1.04644	7.45218e-07	ATP2B4	protein_coding	1	203626787	203744081	1
ENSG00000058673	0.18755	0.645374	ZC3H11A	protein_coding	1	203795623	203854999	1
ENSG00000058729	-1.28369	5.9493e-11	RIOK2	protein_coding	5	97160867	97183247	-1
ENSG00000058799	0.156389	0.614722	YIPF1	protein_coding	1	53851719	53889798	-1
ENSG00000058804	-0.488353	0.000190781	NDC1	protein_coding	1	53765478	53838463	-1
ENSG00000058866	-0.794648	0.00170028	DGKG	protein_coding	3	186105668	186362234	-1
ENSG00000059122	0.356012	0.0228967	FLYWCH1	protein_coding	16	2911931	2951208	1
ENSG00000059145	0.176979	0.486265	UNKL	protein_coding	16	1363205	1414751	-1
ENSG00000059377	-0.160311	0.698091	TBXAS1	protein_coding	7	139777051	140020325	1
ENSG00000059378	-1.15536	6.0652e-08	PARP12	protein_coding	7	140023749	140062951	-1
ENSG00000059573	-0.0155957	0.930906	ALDH18A1	protein_coding	10	95605941	95656711	-1
ENSG00000059588	0.540824	0.0728056	TARBP1	protein_coding	1	234391313	234479179	-1
ENSG00000059691	-0.656518	0.000811677	GATB	protein_coding	4	151670504	151761007	-1
ENSG00000059728	2.71154	2.91483e-37	MXD1	protein_coding	2	69897688	69942945	1
ENSG00000059758	0.373498	0.0423274	CDK17	protein_coding	12	96278261	96400480	-1
ENSG00000059769	-0.62869	0.0218181	DNAJC25	protein_coding	9	111631334	111654351	1
ENSG00000059804	4.22415	1.55074e-20	SLC2A3	protein_coding	12	7919230	7936187	-1
ENSG00000059915	0.803632	0.00602633	PSD	protein_coding	10	102402617	102421539	-1
ENSG00000060069	0.130742	0.556569	CTDP1	protein_coding	18	79679803	79754503	1
ENSG00000060138	0.424347	0.000247553	YBX3	protein_coding	12	10699089	10723323	-1
ENSG00000060140	0.448997	0.116789	STYK1	protein_coding	12	10618923	10674318	-1
ENSG00000060237	0.404916	0.0222216	WNK1	protein_coding	12	752579	911452	1
ENSG00000060303	0.0209138	0.950681	RPS17P5	processed_pseudogene	6	50857255	50857662	-1
ENSG00000060339	-0.578235	1.57156e-05	CCAR1	protein_coding	10	68721012	68792377	1
ENSG00000060491	-0.23688	0.207279	OGFR	protein_coding	20	62804835	62814000	1
ENSG00000060566	0.123579	0.702951	CREB3L3	protein_coding	19	4153631	4173054	1
ENSG00000060642	0.107513	0.716147	PIGV	protein_coding	1	26787054	26800659	1
ENSG00000060656	1.06117	1.97827e-11	PTPRU	protein_coding	1	29236516	29326813	1
ENSG00000060688	-1.18435	1.71986e-20	SNRNP40	protein_coding	1	31259568	31296788	-1
ENSG00000060749	-0.483554	0.0188796	QSER1	protein_coding	11	32892811	32993316	1
ENSG00000060762	-1.22842	1.92887e-06	MPC1	protein_coding	6	166364919	166383013	-1
ENSG00000060971	-0.375064	0.0442282	ACAA1	protein_coding	3	38103129	38137242	-1
ENSG00000061273	0.0629345	0.777855	HDAC7	protein_coding	12	47782722	47833132	-1
ENSG00000061337	-0.596756	0.125142	LZTS1	protein_coding	8	20246165	20303963	-1
ENSG00000061656	3.71687	3.43314e-11	SPAG4	protein_coding	20	35615829	35621094	1
ENSG00000061676	-0.276126	0.0242094	NCKAP1	protein_coding	2	182909115	183038858	-1
ENSG00000061794	-0.840599	1.11673e-07	MRPS35	protein_coding	12	27710822	27756295	1
ENSG00000061936	-0.18775	0.227633	SFSWAP	protein_coding	12	131711081	131799738	1
ENSG00000061938	1.18104	4.73748e-10	TNK2	protein_coding	3	195863364	195911945	-1
ENSG00000061987	-0.101904	0.656431	MON2	protein_coding	12	62466817	62600476	1
ENSG00000062038	0.896716	2.86989e-10	CDH3	protein_coding	16	68636189	68727468	1
ENSG00000062194	0.32645	0.0317512	GPBP1	protein_coding	5	57173948	57264679	1
ENSG00000062282	-0.179874	0.675746	DGAT2	protein_coding	11	75759512	75801535	1
ENSG00000062370	-0.943434	0.0152028	ZNF112	protein_coding	19	44326555	44367217	-1
ENSG00000062485	-0.475207	7.14329e-05	CS	protein_coding	12	56271699	56300391	-1
ENSG00000062524	1.69528	4.44131e-10	LTK	protein_coding	15	41503637	41513887	-1
ENSG00000062582	-0.266324	0.547762	MRPS24	protein_coding	7	43866558	43869893	-1
ENSG00000062598	-0.264114	0.208471	ELMO2	protein_coding	20	46366050	46432985	-1
ENSG00000062650	-0.437855	0.000875729	WAPL	protein_coding	10	86435256	86521792	-1
ENSG00000062716	0.178873	0.26934	VMP1	protein_coding	17	59707192	59842255	1
ENSG00000062725	0.216245	0.211763	APPBP2	protein_coding	17	60443158	60526242	-1
ENSG00000062822	-0.338663	0.0221215	POLD1	protein_coding	19	50384204	50418018	1
ENSG00000063046	1.12074	8.32516e-22	EIF4B	protein_coding	12	53006282	53042215	1
ENSG00000063127	2.23341	4.6216e-09	SLC6A16	protein_coding	19	49289638	49325215	-1
ENSG00000063169	0.608996	0.0129002	BICRA	protein_coding	19	47608196	47703277	1
ENSG00000063176	-1.37286	2.66889e-07	SPHK2	protein_coding	19	48619291	48630717	1
ENSG00000063177	0.236836	0.211166	RPL18	protein_coding	19	48615328	48619184	-1
ENSG00000063180	1.48047	2.14777e-12	CA11	protein_coding	19	48637946	48646187	-1
ENSG00000063241	-0.227423	0.250279	ISOC2	protein_coding	19	55452985	55462343	-1
ENSG00000063244	-0.801621	7.22704e-11	U2AF2	protein_coding	19	55654146	55674716	1
ENSG00000063245	0.152207	0.420554	EPN1	protein_coding	19	55675226	55709858	1
ENSG00000063322	-0.929045	2.05728e-07	MED29	protein_coding	19	39391303	39400641	1
ENSG00000063438	0.773897	0.00643366	AHRR	protein_coding	5	321714	438291	1
ENSG00000063587	0.156613	0.537737	ZNF275	protein_coding	X	153334147	153360110	1
ENSG00000063601	-0.133117	0.45682	MTMR1	protein_coding	X	150692971	150765108	1
ENSG00000063660	-0.541507	0.000833058	GPC1	protein_coding	2	240435663	240468076	1
ENSG00000063761	-1.94553	9.27699e-06	ADCK1	protein_coding	14	77800109	77935014	1
ENSG00000063854	0.768839	6.42871e-05	HAGH	protein_coding	16	1795620	1827157	-1
ENSG00000063978	-0.460294	0.00102533	RNF4	protein_coding	4	2462220	2625320	1
ENSG00000064012	-1.06847	4.80983e-08	CASP8	protein_coding	2	201233443	201361836	1
ENSG00000064042	1.68724	1.86124e-13	LIMCH1	protein_coding	4	41359607	41700044	1
ENSG00000064102	0.100363	0.620625	INTS13	protein_coding	12	26905181	26938326	-1
ENSG00000064115	-1.02833	6.55069e-13	TM7SF3	protein_coding	12	26971579	27014434	-1
ENSG00000064199	-0.554142	0.0498589	SPA17	protein_coding	11	124673844	124697518	1
ENSG00000064225	1.57336	2.48536e-07	ST3GAL6	protein_coding	3	98732236	98821201	1
ENSG00000064270	0.409299	0.163545	ATP2C2	protein_coding	16	84368527	84464187	1
ENSG00000064300	0.338107	0.345777	NGFR	protein_coding	17	49495293	49515008	1
ENSG00000064309	1.03776	2.84044e-07	CDON	protein_coding	11	125955796	126063335	-1
ENSG00000064313	-0.316566	0.0322266	TAF2	protein_coding	8	119730774	119832863	-1
ENSG00000064393	0.992475	7.60558e-06	HIPK2	protein_coding	7	139561570	139777998	-1
ENSG00000064419	-0.315083	0.0204558	TNPO3	protein_coding	7	128954180	129055173	-1
ENSG00000064489	-0.136371	0.730628	BORCS8-MEF2B	protein_coding	19	19145569	19192158	-1
ENSG00000064490	-0.198722	0.405833	RFXANK	protein_coding	19	19192229	19201869	1
ENSG00000064545	-0.324949	0.0739569	TMEM161A	protein_coding	19	19119169	19138513	-1
ENSG00000064547	-0.136355	0.574876	LPAR2	protein_coding	19	19623655	19628930	-1
ENSG00000064601	-0.117638	0.605102	CTSA	protein_coding	20	45890144	45898949	1
ENSG00000064607	0.581922	2.24011e-06	SUGP2	protein_coding	19	18990888	19034023	-1
ENSG00000064651	-0.164864	0.358445	SLC12A2	protein_coding	5	128083766	128189677	1
ENSG00000064652	-0.178584	0.557049	SNX24	protein_coding	5	122843439	123029354	1
ENSG00000064666	-0.133868	0.327826	CNN2	protein_coding	19	1026586	1039068	1
ENSG00000064687	0.59574	8.70365e-05	ABCA7	protein_coding	19	1039997	1065572	1
ENSG00000064703	-1.54498	1.74664e-19	DDX20	protein_coding	1	111754832	111775602	1
ENSG00000064726	-0.137159	0.503215	BTBD1	protein_coding	15	83016423	83067252	-1
ENSG00000064763	0.343743	0.302778	FAR2	protein_coding	12	29149016	29341121	1
ENSG00000064932	0.975038	2.75057e-12	SBNO2	protein_coding	19	1107637	1174268	-1
ENSG00000064933	-0.709799	1.15111e-05	PMS1	protein_coding	2	189784085	189877629	1
ENSG00000064961	1.14428	1.23614e-11	HMG20B	protein_coding	19	3572777	3579088	1
ENSG00000064989	0.0028149	0.995622	CALCRL	protein_coding	2	187341964	187448460	-1
ENSG00000064995	-0.487717	0.0231597	TAF11	protein_coding	6	34877462	34889192	-1
ENSG00000064999	0.316753	0.039018	ANKS1A	protein_coding	6	34889255	35091406	1
ENSG00000065000	-0.0498374	0.770699	AP3D1	protein_coding	19	2100988	2164468	-1
ENSG00000065029	0.128522	0.571546	ZNF76	protein_coding	6	35258909	35295985	1
ENSG00000065054	0.0246523	0.929022	SLC9A3R2	protein_coding	16	2025356	2039026	1
ENSG00000065057	-1.6664	2.04455e-14	NTHL1	protein_coding	16	2039815	2047866	-1
ENSG00000065060	-0.0606769	0.824215	UHRF1BP1	protein_coding	6	34792083	34877514	1
ENSG00000065135	-0.29863	0.0248703	GNAI3	protein_coding	1	109548615	109600195	1
ENSG00000065150	-0.546249	3.37293e-06	IPO5	protein_coding	13	97953658	98024296	1
ENSG00000065154	-0.000593312	0.996953	OAT	protein_coding	10	124397303	124418976	-1
ENSG00000065183	-1.37519	1.14509e-15	WDR3	protein_coding	1	117929720	117966543	1
ENSG00000065243	0.138508	0.456547	PKN2	protein_coding	1	88684222	88836255	1
ENSG00000065268	-0.846067	7.8895e-07	WDR18	protein_coding	19	984332	998438	1
ENSG00000065308	0.0656233	0.724297	TRAM2	protein_coding	6	52497408	52577060	-1
ENSG00000065320	1.28845	5.37621e-08	NTN1	protein_coding	17	9021510	9244000	1
ENSG00000065328	-2.42619	2.71829e-72	MCM10	protein_coding	10	13161558	13211110	1
ENSG00000065357	0.715099	7.55024e-05	DGKA	protein_coding	12	55927319	55954027	1
ENSG00000065361	0.418275	0.0176355	ERBB3	protein_coding	12	56076799	56103505	1
ENSG00000065413	-0.0221316	0.960334	ANKRD44	protein_coding	2	196967017	197311173	-1
ENSG00000065427	-0.904128	5.01572e-13	KARS1	protein_coding	16	75627474	75648643	-1
ENSG00000065457	-1.63513	3.71248e-12	ADAT1	protein_coding	16	75596868	75623300	-1
ENSG00000065485	0.82943	2.4881e-08	PDIA5	protein_coding	3	123067025	123225227	1
ENSG00000065491	0.204904	0.392415	TBC1D22B	protein_coding	6	37257772	37332970	1
ENSG00000065518	0.175647	0.267362	NDUFB4	protein_coding	3	120596328	120602507	1
ENSG00000065526	0.31856	0.0682193	SPEN	protein_coding	1	15836095	15940456	1
ENSG00000065534	1.35112	0.000888181	MYLK	protein_coding	3	123610049	123884332	-1
ENSG00000065548	-0.999467	2.23014e-12	ZC3H15	protein_coding	2	186486253	186509361	1
ENSG00000065559	-0.224575	0.10406	MAP2K4	protein_coding	17	12020829	12143830	1
ENSG00000065600	-0.622624	0.00293758	PACC1	protein_coding	1	212363928	212414901	-1
ENSG00000065613	0.302951	0.093555	SLK	protein_coding	10	103967140	104029233	1
ENSG00000065615	-0.26532	0.184784	CYB5R4	protein_coding	6	83859656	83967423	1
ENSG00000065618	-0.0840147	0.859316	COL17A1	protein_coding	10	104031286	104085880	-1
ENSG00000065621	-0.312527	0.0501427	GSTO2	protein_coding	10	104268873	104304950	1
ENSG00000065665	-0.225308	0.456383	SEC61A2	protein_coding	10	12129637	12169961	1
ENSG00000065675	-0.838054	0.0873248	PRKCQ	protein_coding	10	6427143	6580301	-1
ENSG00000065717	1.7505	6.33019e-19	TLE2	protein_coding	19	2997639	3047635	-1
ENSG00000065802	-0.101326	0.681613	ASB1	protein_coding	2	238426742	238452250	1
ENSG00000065809	0.787102	0.0736754	FAM107B	protein_coding	10	14518557	14774897	-1
ENSG00000065833	-0.347045	0.0110297	ME1	protein_coding	6	83210402	83431051	-1
ENSG00000065882	0.712554	4.14809e-07	TBC1D1	protein_coding	4	37891084	38139175	1
ENSG00000065883	0.31002	0.0834167	CDK13	protein_coding	7	39950121	40099580	1
ENSG00000065911	-0.476233	0.00151955	MTHFD2	protein_coding	2	74186172	74217565	1
ENSG00000065923	1.76012	4.807e-18	SLC9A7	protein_coding	X	46599251	46759118	-1
ENSG00000065970	0.704132	0.00013488	FOXJ2	protein_coding	12	8032716	8055517	1
ENSG00000065978	-0.0879386	0.56846	YBX1	protein_coding	1	42682418	42703805	1
ENSG00000065989	0.354764	0.0411099	PDE4A	protein_coding	19	10416773	10469630	1
ENSG00000066027	0.302836	0.0629256	PPP2R5A	protein_coding	1	212285410	212361853	1
ENSG00000066044	-0.288415	0.0226424	ELAVL1	protein_coding	19	7958573	8005659	-1
ENSG00000066084	0.768197	4.30647e-06	DIP2B	protein_coding	12	50504985	50748657	1
ENSG00000066117	-0.381563	0.00573915	SMARCD1	protein_coding	12	50085200	50100707	1
ENSG00000066135	0.490431	0.00878593	KDM4A	protein_coding	1	43650149	43705518	1
ENSG00000066136	-0.487262	0.00159595	NFYC	protein_coding	1	40691648	40771603	1
ENSG00000066185	0.255404	0.512617	ZMYND12	protein_coding	1	42430329	42456253	-1
ENSG00000066230	-0.450723	0.301494	SLC9A3	protein_coding	5	470456	524449	-1
ENSG00000066248	2.24133	3.54603e-13	NGEF	protein_coding	2	232878701	233013256	-1
ENSG00000066279	0.0507879	0.809503	ASPM	protein_coding	1	197084121	197146694	-1
ENSG00000066322	-0.0135612	0.945221	ELOVL1	protein_coding	1	43363398	43368074	-1
ENSG00000066379	-0.49002	0.0358036	POLR1H	protein_coding	6	30058899	30064909	1
ENSG00000066422	-0.0598205	0.765466	ZBTB11	protein_coding	3	101648889	101677135	-1
ENSG00000066427	0.437968	0.0538729	ATXN3	protein_coding	14	92044496	92106621	-1
ENSG00000066455	0.533381	0.000416382	GOLGA5	protein_coding	14	92794305	92839947	1
ENSG00000066468	0.200061	0.372549	FGFR2	protein_coding	10	121478332	121598458	-1
ENSG00000066557	-0.679958	0.00276514	LRRC40	protein_coding	1	70144805	70205579	-1
ENSG00000066583	-0.958179	2.69278e-10	ISOC1	protein_coding	5	129094749	129114028	1
ENSG00000066629	-0.00273983	0.993472	EML1	protein_coding	14	99737693	99942060	1
ENSG00000066651	0.117171	0.681436	TRMT11	protein_coding	6	125986479	126203817	1
ENSG00000066654	-0.559549	0.000483838	THUMPD1	protein_coding	16	20702816	20742084	-1
ENSG00000066697	0.983511	2.93436e-11	MSANTD3	protein_coding	9	100427143	100451734	1
ENSG00000066735	-0.416433	0.107841	KIF26A	protein_coding	14	104136454	104180894	1
ENSG00000066739	-0.120269	0.709012	ATG2B	protein_coding	14	96279195	96363341	-1
ENSG00000066777	0.113928	0.592296	ARFGEF1	protein_coding	8	67173511	67343781	-1
ENSG00000066827	0.360934	0.165774	ZFAT	protein_coding	8	134477788	134713049	-1
ENSG00000066855	0.0131094	0.952308	MTFR1	protein_coding	8	65644734	65771261	1
ENSG00000066923	0.771124	0.123576	STAG3	protein_coding	7	100177563	100221488	1
ENSG00000066926	-0.387653	0.0229387	FECH	protein_coding	18	57544377	57586732	-1
ENSG00000066933	1.11485	3.28918e-05	MYO9A	protein_coding	15	71822291	72118577	-1
ENSG00000067048	0.370828	0.389356	DDX3Y	protein_coding	Y	12904108	12920478	1
ENSG00000067057	0.899281	1.47086e-12	PFKP	protein_coding	10	3066333	3137718	1
ENSG00000067064	-0.217819	0.396462	IDI1	protein_coding	10	1039152	1049119	-1
ENSG00000067066	0.686482	2.64867e-05	SP100	protein_coding	2	230415942	230545606	1
ENSG00000067082	1.0408	1.36097e-12	KLF6	protein_coding	10	3775996	3785281	-1
ENSG00000067113	0.969249	0.00676211	PLPP1	protein_coding	5	55424854	55534969	-1
ENSG00000067141	0.842763	3.86715e-07	NEO1	protein_coding	15	73051710	73305205	1
ENSG00000067167	-0.016923	0.926922	TRAM1	protein_coding	8	70573218	70608416	-1
ENSG00000067177	0.502296	0.00170534	PHKA1	protein_coding	X	72578814	72714319	-1
ENSG00000067182	0.311252	0.0238906	TNFRSF1A	protein_coding	12	6328757	6342114	-1
ENSG00000067191	-0.596235	0.0401243	CACNB1	protein_coding	17	39173453	39197703	-1
ENSG00000067208	0.522231	0.0244366	EVI5	protein_coding	1	92508696	92792404	-1
ENSG00000067221	-1.04406	0.0167512	STOML1	protein_coding	15	73978926	73994622	-1
ENSG00000067225	0.993413	1.76803e-09	PKM	protein_coding	15	72199029	72231819	-1
ENSG00000067248	-1.45166	5.49798e-23	DHX29	protein_coding	5	55256055	55307694	-1
ENSG00000067334	-1.63209	2.69693e-27	DNTTIP2	protein_coding	1	93866284	93879918	-1
ENSG00000067365	0.174493	0.542939	METTL22	protein_coding	16	8621683	8649654	1
ENSG00000067369	-0.39241	0.0191626	TP53BP1	protein_coding	15	43403061	43510728	-1
ENSG00000067533	-2.12481	5.95682e-38	RRP15	protein_coding	1	218285293	218337983	1
ENSG00000067560	-0.0135472	0.921728	RHOA	protein_coding	3	49359139	49412998	-1
ENSG00000067596	-0.204923	0.312013	DHX8	protein_coding	17	43483865	43610338	1
ENSG00000067601	-1.46049	0.0140539	PMS2P4	transcribed_unprocessed_pseudogene	7	67139961	67302503	-1
ENSG00000067606	0.674662	6.93244e-05	PRKCZ	protein_coding	1	2050411	2185395	1
ENSG00000067704	0.256738	0.0944737	IARS2	protein_coding	1	220094132	220148041	1
ENSG00000067715	0.60629	4.28457e-05	SYT1	protein_coding	12	78863993	79452008	1
ENSG00000067798	-0.120691	0.709419	NAV3	protein_coding	12	77324641	78213010	1
ENSG00000067829	0.0563872	0.803565	IDH3G	protein_coding	X	153785766	153794512	-1
ENSG00000067836	-0.253763	0.455907	ROGDI	protein_coding	16	4796968	4802880	-1
ENSG00000067900	0.291699	0.137219	ROCK1	protein_coding	18	20946906	21111813	-1
ENSG00000067955	-0.286808	0.0843564	CBFB	protein_coding	16	67028984	67101058	1
ENSG00000067992	2.16535	1.06175e-17	PDK3	protein_coding	X	24465244	24550466	1
ENSG00000068001	-0.238881	0.24135	HYAL2	protein_coding	3	50317790	50322782	-1
ENSG00000068024	1.51605	1.62371e-13	HDAC4	protein_coding	2	239048168	239401654	-1
ENSG00000068028	0.282777	0.136411	RASSF1	protein_coding	3	50329782	50340980	-1
ENSG00000068078	0.790661	8.53728e-06	FGFR3	protein_coding	4	1793293	1808872	1
ENSG00000068079	-0.608051	0.0974885	IFI35	protein_coding	17	43006740	43014456	1
ENSG00000068097	-0.120896	0.585385	HEATR6	protein_coding	17	60041008	60078922	-1
ENSG00000068120	0.00295815	0.993323	COASY	protein_coding	17	42561467	42566277	1
ENSG00000068137	0.919656	2.35015e-08	PLEKHH3	protein_coding	17	42667914	42676994	-1
ENSG00000068305	0.440387	0.0167236	MEF2A	protein_coding	15	99565417	99716488	1
ENSG00000068308	0.379294	0.0516623	OTUD5	protein_coding	X	48922024	48958386	-1
ENSG00000068323	1.3375	7.5755e-14	TFE3	protein_coding	X	49028726	49043410	-1
ENSG00000068354	0.991406	1.62721e-05	TBC1D25	protein_coding	X	48539714	48562609	1
ENSG00000068366	-0.0407574	0.857994	ACSL4	protein_coding	X	109624244	109733403	-1
ENSG00000068383	-0.196616	0.403483	INPP5A	protein_coding	10	132537787	132783480	1
ENSG00000068394	0.189518	0.405362	GPKOW	protein_coding	X	49113407	49123735	-1
ENSG00000068400	0.342165	0.0340161	GRIPAP1	protein_coding	X	48973720	49002264	-1
ENSG00000068438	-0.591673	0.00115164	FTSJ1	protein_coding	X	48476021	48486364	1
ENSG00000068489	0.165659	0.395071	PRR11	protein_coding	17	59155732	59206709	1
ENSG00000068615	-0.114463	0.705412	REEP1	protein_coding	2	86213993	86338083	-1
ENSG00000068650	1.13239	3.39263e-16	ATP11A	protein_coding	13	112690038	112887168	1
ENSG00000068654	-1.54088	3.65694e-16	POLR1A	protein_coding	2	86020216	86106155	-1
ENSG00000068697	0.0700223	0.71861	LAPTM4A	protein_coding	2	20032650	20051628	-1
ENSG00000068724	-0.464547	0.0148777	TTC7A	protein_coding	2	46915869	47076137	1
ENSG00000068745	1.00085	8.6355e-12	IP6K2	protein_coding	3	48688003	48740353	-1
ENSG00000068784	-1.52197	6.33019e-19	SRBD1	protein_coding	2	45388680	45612165	-1
ENSG00000068796	-0.485676	0.00113039	KIF2A	protein_coding	5	62306162	62391025	1
ENSG00000068831	0.804466	0.0422501	RASGRP2	protein_coding	11	64726911	64745456	-1
ENSG00000068878	-0.0255759	0.88482	PSME4	protein_coding	2	53864069	53970993	-1
ENSG00000068885	0.793649	0.000886898	IFT80	protein_coding	3	160256986	160399880	-1
ENSG00000068903	0.254456	0.286702	SIRT2	protein_coding	19	38878555	38899862	-1
ENSG00000068912	0.453831	0.00332489	ERLEC1	protein_coding	2	53787009	53833038	1
ENSG00000068971	2.38363	1.13694e-34	PPP2R5B	protein_coding	11	64917553	64934475	1
ENSG00000068976	1.30205	0.0296003	PYGM	protein_coding	11	64746389	64759974	-1
ENSG00000069011	-0.653475	0.00122329	PITX1	protein_coding	5	135027734	135034813	-1
ENSG00000069020	0.506805	0.164724	MAST4	protein_coding	5	66596380	67169593	1
ENSG00000069248	-0.694007	2.1831e-06	NUP133	protein_coding	1	229440259	229508341	-1
ENSG00000069275	0.167072	0.373973	NUCKS1	protein_coding	1	205712822	205750182	-1
ENSG00000069329	-0.367505	0.00784121	VPS35	protein_coding	16	46656132	46689518	-1
ENSG00000069345	-0.718363	4.80983e-08	DNAJA2	protein_coding	16	46955362	46973674	-1
ENSG00000069399	2.06963	5.17299e-25	BCL3	protein_coding	19	44747705	44760044	1
ENSG00000069424	0.274017	0.215256	KCNAB2	protein_coding	1	5990927	6101193	1
ENSG00000069482	-1.36825	4.41635e-10	GAL	protein_coding	11	68683779	68691175	1
ENSG00000069493	0.0284157	0.953307	CLEC2D	protein_coding	12	9664969	9699553	1
ENSG00000069509	-0.443079	0.0446177	FUNDC1	protein_coding	X	44523639	44542859	-1
ENSG00000069535	0.544701	0.00100211	MAOB	protein_coding	X	43766610	43882450	-1
ENSG00000069696	2.03524	0.00345096	DRD4	protein_coding	11	637269	640706	1
ENSG00000069702	1.31143	7.73536e-09	TGFBR3	protein_coding	1	91680343	91906335	-1
ENSG00000069764	0.250313	0.349674	PLA2G10	protein_coding	16	14672548	14694308	-1
ENSG00000069812	0.407265	0.11818	HES2	protein_coding	1	6412418	6424670	-1
ENSG00000069849	-0.209863	0.335134	ATP1B3	protein_coding	3	141876124	141926549	1
ENSG00000069869	-0.48568	0.0497892	NEDD4	protein_coding	15	55826922	55993660	-1
ENSG00000069943	0.099445	0.746102	PIGB	protein_coding	15	55318960	55355648	1
ENSG00000069956	-0.204132	0.209968	MAPK6	protein_coding	15	51952106	52067375	1
ENSG00000069966	0.0844719	0.708859	GNB5	protein_coding	15	52115100	52191392	-1
ENSG00000069974	0.593062	0.0114539	RAB27A	protein_coding	15	55202966	55319113	-1
ENSG00000069998	0.50716	0.000247954	HDHD5	protein_coding	22	17137511	17165287	-1
ENSG00000070010	-0.875876	7.88538e-05	UFD1	protein_coding	22	19449911	19479202	-1
ENSG00000070018	0.355828	0.0328032	LRP6	protein_coding	12	12116025	12267044	-1
ENSG00000070047	-0.530672	4.79378e-05	PHRF1	protein_coding	11	576470	612222	1
ENSG00000070061	-0.513368	0.000445533	ELP1	protein_coding	9	108866898	108934328	-1
ENSG00000070081	0.740508	4.31514e-05	NUCB2	protein_coding	11	17208153	17349980	1
ENSG00000070087	-0.384971	0.00769857	PFN2	protein_coding	3	149964904	150050788	-1
ENSG00000070159	0.526769	0.00027212	PTPN3	protein_coding	9	109375466	109498313	-1
ENSG00000070182	1.70068	4.51882e-09	SPTB	protein_coding	14	64746283	64879907	-1
ENSG00000070214	0.641698	4.27212e-06	SLC44A1	protein_coding	9	105244622	105439171	1
ENSG00000070269	-0.262713	0.343214	TMEM260	protein_coding	14	56488354	56650606	1
ENSG00000070366	0.139527	0.452828	SMG6	protein_coding	17	2059839	2303785	-1
ENSG00000070367	-0.00825999	0.970991	EXOC5	protein_coding	14	57200507	57268905	-1
ENSG00000070371	0.550917	0.0566867	CLTCL1	protein_coding	22	19179473	19291719	-1
ENSG00000070388	-0.122217	0.730875	FGF22	protein_coding	19	639879	644373	1
ENSG00000070404	-0.110303	0.659488	FSTL3	protein_coding	19	676392	683392	1
ENSG00000070413	0.169818	0.38586	DGCR2	protein_coding	22	19036282	19122454	-1
ENSG00000070423	-0.118049	0.609116	RNF126	protein_coding	19	647526	663233	-1
ENSG00000070444	1.42286	6.9117e-09	MNT	protein_coding	17	2384073	2401104	-1
ENSG00000070476	0.715027	0.0022003	ZXDC	protein_coding	3	126437601	126475891	-1
ENSG00000070495	0.890979	5.12292e-10	JMJD6	protein_coding	17	76712832	76726799	-1
ENSG00000070501	-0.438022	0.0224311	POLB	protein_coding	8	42338454	42371808	1
ENSG00000070540	0.830403	0.000655838	WIPI1	protein_coding	17	68420948	68457513	-1
ENSG00000070601	0.372989	0.315736	FRMPD1	protein_coding	9	37650954	37746904	1
ENSG00000070610	0.430186	0.013274	GBA2	protein_coding	9	35736866	35749228	-1
ENSG00000070614	0.00186946	0.999514	NDST1	protein_coding	5	150485818	150558211	1
ENSG00000070669	0.70785	0.0934497	ASNS	protein_coding	7	97851677	97872542	-1
ENSG00000070718	-0.597242	0.00148807	AP3M2	protein_coding	8	42152946	42171673	1
ENSG00000070731	1.89177	0.0030144	ST6GALNAC2	protein_coding	17	76565377	76586956	-1
ENSG00000070756	0.670771	2.14662e-09	PABPC1	protein_coding	8	100685816	100722809	-1
ENSG00000070759	2.27779	2.35494e-12	TESK2	protein_coding	1	45343883	45491163	-1
ENSG00000070761	-0.321473	0.0694752	CFAP20	protein_coding	16	58113592	58129381	-1
ENSG00000070770	-0.021621	0.895291	CSNK2A2	protein_coding	16	58157907	58198106	-1
ENSG00000070778	0.405842	0.0682777	PTPN21	protein_coding	14	88465778	88555007	-1
ENSG00000070785	-1.33022	3.08466e-10	EIF2B3	protein_coding	1	44850522	44986722	-1
ENSG00000070814	-1.05911	2.8778e-18	TCOF1	protein_coding	5	150357629	150400308	1
ENSG00000070831	-0.120003	0.395273	CDC42	protein_coding	1	22052627	22101360	1
ENSG00000070882	-0.09278	0.577907	OSBPL3	protein_coding	7	24796540	24981634	-1
ENSG00000070886	0.523712	0.145645	EPHA8	protein_coding	1	22563489	22603595	1
ENSG00000070950	-1.18566	6.31436e-15	RAD18	protein_coding	3	8775402	8963773	-1
ENSG00000070961	0.0102559	0.956398	ATP2B1	protein_coding	12	89588049	89709300	-1
ENSG00000071051	0.61423	0.00219297	NCK2	protein_coding	2	105744912	105894274	1
ENSG00000071054	-0.0171522	0.919877	MAP4K4	protein_coding	2	101696850	101894690	1
ENSG00000071073	0.71421	0.0050941	MGAT4A	protein_coding	2	98619106	98731132	-1
ENSG00000071082	0.505942	0.0132067	RPL31	protein_coding	2	101002229	101024032	1
ENSG00000071127	0.100585	0.496075	WDR1	protein_coding	4	10068089	10116972	-1
ENSG00000071189	0.02911	0.909838	SNX13	protein_coding	7	17790761	17940501	-1
ENSG00000071205	-0.425659	0.0219263	ARHGAP10	protein_coding	4	147732063	148072776	1
ENSG00000071242	1.51577	3.07024e-09	RPS6KA2	protein_coding	6	166409364	166906451	-1
ENSG00000071243	-0.510548	0.0174615	ING3	protein_coding	7	120950763	120977216	1
ENSG00000071246	1.84914	1.17284e-19	VASH1	protein_coding	14	76761468	76783015	1
ENSG00000071282	-0.0666438	0.889722	LMCD1	protein_coding	3	8501807	8574668	1
ENSG00000071462	-0.207018	0.180366	BUD23	protein_coding	7	73683025	73705161	1
ENSG00000071537	0.619848	0.00159287	SEL1L	protein_coding	14	81471547	81533853	-1
ENSG00000071539	-1.48797	3.23787e-24	TRIP13	protein_coding	5	892884	919357	1
ENSG00000071553	-0.195732	0.223613	ATP6AP1	protein_coding	X	154428633	154436516	1
ENSG00000071564	0.0725634	0.63724	TCF3	protein_coding	19	1609291	1652615	-1
ENSG00000071575	1.63499	3.09212e-15	TRIB2	protein_coding	2	12716910	12742734	1
ENSG00000071626	-0.396901	0.00139966	DAZAP1	protein_coding	19	1407569	1435687	1
ENSG00000071655	0.0669455	0.754634	MBD3	protein_coding	19	1573596	1592865	-1
ENSG00000071794	0.579013	0.000119807	HLTF	protein_coding	3	149030127	149086554	-1
ENSG00000071859	-0.116624	0.627236	FAM50A	protein_coding	X	154444141	154450654	1
ENSG00000071889	0.395395	0.0930211	FAM3A	protein_coding	X	154506159	154516242	-1
ENSG00000071894	0.0643481	0.716288	CPSF1	protein_coding	8	144393229	144409335	-1
ENSG00000071967	0.534023	0.0050486	CYBRD1	protein_coding	2	171522247	171558129	1
ENSG00000071994	-0.670445	2.6538e-07	PDCD2	protein_coding	6	170575295	170584692	-1
ENSG00000072042	-0.148022	0.427072	RDH11	protein_coding	14	67676800	67695793	-1
ENSG00000072062	0.269965	0.116296	PRKACA	protein_coding	19	14091688	14118084	-1
ENSG00000072071	-0.175141	0.259353	ADGRL1	protein_coding	19	14147743	14206187	-1
ENSG00000072110	0.128817	0.393487	ACTN1	protein_coding	14	68874128	68979440	-1
ENSG00000072121	-0.0983075	0.69768	ZFYVE26	protein_coding	14	67727374	67816590	-1
ENSG00000072134	0.66021	1.52892e-05	EPN2	protein_coding	17	19215615	19336715	1
ENSG00000072135	0.0681537	0.779384	PTPN18	protein_coding	2	130356045	130375405	1
ENSG00000072163	1.75324	0.00111425	LIMS2	protein_coding	2	127638381	127681786	-1
ENSG00000072182	2.91234	0.000171966	ASIC4	protein_coding	2	219514170	219538772	1
ENSG00000072195	1.0422	3.5727e-11	SPEG	protein_coding	2	219434843	219493629	1
ENSG00000072201	1.23253	0.020625	LNX1	protein_coding	4	53459301	53701405	-1
ENSG00000072210	-0.025523	0.893528	ALDH3A2	protein_coding	17	19648136	19685760	1
ENSG00000072274	-0.715536	0.101957	TFRC	protein_coding	3	196012511	196082153	-1
ENSG00000072310	0.0463247	0.848513	SREBF1	protein_coding	17	17810399	17837002	-1
ENSG00000072364	0.808898	2.60247e-06	AFF4	protein_coding	5	132875395	132963634	-1
ENSG00000072401	-0.473839	0.0103146	UBE2D1	protein_coding	10	58334979	58370751	1
ENSG00000072415	0.525738	0.00782473	PALS1	protein_coding	14	67240713	67336061	1
ENSG00000072422	0.415708	0.324244	RHOBTB1	protein_coding	10	60869438	61001440	-1
ENSG00000072501	-0.760094	2.5844e-11	SMC1A	protein_coding	X	53374149	53422728	-1
ENSG00000072506	-1.7484	2.0459e-20	HSD17B10	protein_coding	X	53431258	53434370	-1
ENSG00000072518	-0.0244099	0.902814	MARK2	protein_coding	11	63838928	63911020	1
ENSG00000072571	-0.609836	0.000253289	HMMR	protein_coding	5	163460203	163491941	1
ENSG00000072657	0.17439	0.620132	TRHDE	protein_coding	12	72087266	72670758	1
ENSG00000072682	1.42223	2.94025e-28	P4HA2	protein_coding	5	132190147	132295315	-1
ENSG00000072736	-0.818719	4.16705e-06	NFATC3	protein_coding	16	68084751	68229259	1
ENSG00000072756	-1.84829	5.80808e-19	TRNT1	protein_coding	3	3126933	3153435	1
ENSG00000072778	0.790492	3.06413e-09	ACADVL	protein_coding	17	7217125	7225266	1
ENSG00000072786	-0.287473	0.206818	STK10	protein_coding	5	172042079	172188224	-1
ENSG00000072803	0.424411	0.00402581	FBXW11	protein_coding	5	171861549	172006873	-1
ENSG00000072818	2.59806	3.03598e-05	ACAP1	protein_coding	17	7336529	7351477	1
ENSG00000072849	-0.286991	0.156652	DERL2	protein_coding	17	5471254	5486811	-1
ENSG00000072864	0.884591	1.86029e-11	NDE1	protein_coding	16	15643267	15734691	1
ENSG00000072952	-0.368687	0.261905	IRAG1	protein_coding	11	10573091	10693988	-1
ENSG00000072954	0.470467	0.119752	TMEM38A	protein_coding	19	16661139	16690023	1
ENSG00000072958	-0.239546	0.16712	AP1M1	protein_coding	19	16197854	16245906	1
ENSG00000073008	-0.514905	0.00214367	PVR	protein_coding	19	44643798	44666162	1
ENSG00000073050	-0.0738019	0.760244	XRCC1	protein_coding	19	43543311	43580473	-1
ENSG00000073060	0.275199	0.0933685	SCARB1	protein_coding	12	124776856	124882668	-1
ENSG00000073111	-1.56371	1.38512e-29	MCM2	protein_coding	3	127598410	127622436	1
ENSG00000073150	1.8838	7.01439e-10	PANX2	protein_coding	22	50170731	50180295	1
ENSG00000073169	0.14418	0.541243	SELENOO	protein_coding	22	50201011	50217616	1
ENSG00000073331	1.03323	8.00572e-05	ALPK1	protein_coding	4	112285509	112442621	1
ENSG00000073350	0.467778	0.00206195	LLGL2	protein_coding	17	75525080	75575209	1
ENSG00000073417	0.424538	0.0048511	PDE8A	protein_coding	15	84980440	85139145	1
ENSG00000073464	-0.187488	0.604554	CLCN4	protein_coding	X	10156975	10237660	1
ENSG00000073536	-0.870375	1.76399e-06	NLE1	protein_coding	17	35128730	35142304	-1
ENSG00000073578	0.198949	0.223162	SDHA	protein_coding	5	218303	257082	1
ENSG00000073584	-0.322886	0.247127	SMARCE1	protein_coding	17	40624962	40648654	-1
ENSG00000073605	1.94306	1.84548e-23	GSDMB	protein_coding	17	39904595	39919854	-1
ENSG00000073614	0.583078	0.000311746	KDM5A	protein_coding	12	280057	389320	-1
ENSG00000073670	-0.308197	0.28956	ADAM11	protein_coding	17	44758988	44781846	1
ENSG00000073711	0.682615	0.015857	PPP2R3A	protein_coding	3	135965728	136147894	1
ENSG00000073712	0.206565	0.249087	FERMT2	protein_coding	14	52857268	52952435	-1
ENSG00000073756	0.842567	0.0867599	PTGS2	protein_coding	1	186671791	186680922	-1
ENSG00000073792	1.01105	2.24641e-17	IGF2BP2	protein_coding	3	185643130	185825042	-1
ENSG00000073803	0.165234	0.443355	MAP3K13	protein_coding	3	185282941	185489094	1
ENSG00000073849	0.446366	0.0249581	ST6GAL1	protein_coding	3	186930325	187078553	1
ENSG00000073905	-0.30608	0.401481	VDAC1P1	processed_pseudogene	X	80929500	80930347	1
ENSG00000073910	0.425008	0.320161	FRY	protein_coding	13	31846713	32299125	1
ENSG00000073921	0.354785	0.0106476	PICALM	protein_coding	11	85957175	86069882	-1
ENSG00000073969	-0.0208277	0.922142	NSF	protein_coding	17	46590669	46757464	1
ENSG00000074047	-0.212535	0.460708	GLI2	protein_coding	2	120735623	120992653	1
ENSG00000074054	0.146283	0.454587	CLASP1	protein_coding	2	121337776	121649476	-1
ENSG00000074071	-0.526366	0.00830112	MRPS34	protein_coding	16	1771890	1773150	-1
ENSG00000074181	3.18746	2.18656e-43	NOTCH3	protein_coding	19	15159038	15200995	-1
ENSG00000074201	-0.293047	0.0497536	CLNS1A	protein_coding	11	77514936	77637794	-1
ENSG00000074211	0.29771	0.145618	PPP2R2C	protein_coding	4	6320578	6563600	-1
ENSG00000074219	0.119498	0.634894	TEAD2	protein_coding	19	49340595	49362457	-1
ENSG00000074266	-0.910757	1.75545e-08	EED	protein_coding	11	86244753	86278813	1
ENSG00000074319	-0.0750675	0.722152	TSG101	protein_coding	11	18468336	18526951	-1
ENSG00000074356	-0.540375	0.000254151	NCBP3	protein_coding	17	3802158	3846246	-1
ENSG00000074370	0.835747	0.000282013	ATP2A3	protein_coding	17	3923870	3964464	-1
ENSG00000074410	1.47779	8.45714e-07	CA12	protein_coding	15	63321378	63381846	-1
ENSG00000074416	0.698732	0.00413738	MGLL	protein_coding	3	127689062	128052190	-1
ENSG00000074527	0.777464	0.0377658	NTN4	protein_coding	12	95657807	95791189	-1
ENSG00000074582	-1.84176	1.101e-16	BCS1L	protein_coding	2	218658764	218663443	1
ENSG00000074590	2.09685	4.16866e-29	NUAK1	protein_coding	12	106063345	106138954	-1
ENSG00000074603	0.151155	0.417647	DPP8	protein_coding	15	65442463	65517704	-1
ENSG00000074621	0.0266517	0.943239	SLC24A1	protein_coding	15	65611366	65660995	1
ENSG00000074657	0.513534	0.0164232	ZNF532	protein_coding	18	58862600	58986480	1
ENSG00000074660	3.00203	1.12914e-05	SCARF1	protein_coding	17	1633858	1645744	-1
ENSG00000074695	0.907266	3.63424e-08	LMAN1	protein_coding	18	59327823	59359265	-1
ENSG00000074696	-0.349405	0.00555979	HACD3	protein_coding	15	65530418	65578349	1
ENSG00000074706	0.15771	0.615586	IPCEF1	protein_coding	6	154154496	154356803	-1
ENSG00000074755	0.275723	0.237916	ZZEF1	protein_coding	17	4004445	4143030	-1
ENSG00000074800	1.07418	7.59569e-13	ENO1	protein_coding	1	8861000	8879190	-1
ENSG00000074842	0.111259	0.58796	MYDGF	protein_coding	19	4641374	4670362	-1
ENSG00000074855	1.40408	4.56659e-13	ANO8	protein_coding	19	17323223	17334855	-1
ENSG00000074935	-0.701724	0.000350353	TUBE1	protein_coding	6	112070663	112087529	-1
ENSG00000074964	0.398343	0.10488	ARHGEF10L	protein_coding	1	17539698	17697874	1
ENSG00000074966	0.483061	0.27524	TXK	protein_coding	4	48066393	48134250	-1
ENSG00000075043	0.0971953	0.630807	KCNQ2	protein_coding	20	63400208	63472677	-1
ENSG00000075089	-0.0102834	0.966519	ACTR6	protein_coding	12	100199122	100241865	1
ENSG00000075131	-2.35111	4.52188e-42	TIPIN	protein_coding	15	66336191	66386746	-1
ENSG00000075142	0.0813922	0.701829	SRI	protein_coding	7	88205115	88226993	-1
ENSG00000075151	0.589757	4.65147e-05	EIF4G3	protein_coding	1	20806292	21177285	-1
ENSG00000075188	-0.79117	8.05434e-07	NUP37	protein_coding	12	102073103	102120120	-1
ENSG00000075213	0.274462	0.256762	SEMA3A	protein_coding	7	83955777	84492724	-1
ENSG00000075218	-0.540186	0.000520583	GTSE1	protein_coding	22	46296870	46330810	1
ENSG00000075223	1.32688	8.09837e-21	SEMA3C	protein_coding	7	80742538	80922359	-1
ENSG00000075234	-0.485503	0.00987887	TTC38	protein_coding	22	46267961	46294008	1
ENSG00000075239	-0.205033	0.168412	ACAT1	protein_coding	11	108116695	108147603	1
ENSG00000075240	1.08388	3.00374e-08	GRAMD4	protein_coding	22	46576012	46679790	1
ENSG00000075275	1.00646	4.79561e-06	CELSR1	protein_coding	22	46360834	46537620	-1
ENSG00000075292	-0.612253	5.68875e-06	ZNF638	protein_coding	2	71276561	71435069	1
ENSG00000075303	0.368746	0.0758518	SLC25A40	protein_coding	7	87833568	87876360	-1
ENSG00000075336	-1.23285	3.11814e-11	TIMM21	protein_coding	18	74148523	74160531	1
ENSG00000075391	0.246939	0.324979	RASAL2	protein_coding	1	178094104	178484147	1
ENSG00000075399	1.05585	0.0102123	VPS9D1	protein_coding	16	89707134	89720898	-1
ENSG00000075407	-0.381053	0.0589026	ZNF37A	protein_coding	10	38094334	38150293	1
ENSG00000075413	0.222672	0.130887	MARK3	protein_coding	14	103385377	103503831	1
ENSG00000075415	-0.315353	0.00817361	SLC25A3	protein_coding	12	98593591	98606379	1
ENSG00000075420	0.562187	0.00194417	FNDC3B	protein_coding	3	172039578	172401669	1
ENSG00000075426	2.34089	1.08428e-64	FOSL2	protein_coding	2	28392448	28417317	1
ENSG00000075539	0.414528	0.0350251	FRYL	protein_coding	4	48497357	48780322	-1
ENSG00000075568	0.204363	0.361575	TMEM131	protein_coding	2	97756333	97995948	-1
ENSG00000075618	0.136509	0.386092	FSCN1	protein_coding	7	5592816	5606655	1
ENSG00000075624	-0.433344	0.000116645	ACTB	protein_coding	7	5526409	5563902	-1
ENSG00000075643	-1.09449	1.21318e-06	MOCOS	protein_coding	18	36187497	36272157	1
ENSG00000075651	0.789265	0.0159658	PLD1	protein_coding	3	171600404	171810950	-1
ENSG00000075673	0.131242	0.688111	ATP12A	protein_coding	13	24680408	24712472	1
ENSG00000075702	-1.098	7.46565e-07	WDR62	protein_coding	19	36054649	36105108	1
ENSG00000075711	0.488162	0.00169075	DLG1	protein_coding	3	197042560	197299330	-1
ENSG00000075785	-0.331573	0.00640404	RAB7A	protein_coding	3	128693669	128825942	1
ENSG00000075790	-0.466234	0.00902682	BCAP29	protein_coding	7	107580246	107629170	1
ENSG00000075826	1.09538	6.78616e-09	SEC31B	protein_coding	10	100486646	100519864	-1
ENSG00000075856	-0.752456	1.6587e-10	SART3	protein_coding	12	108522214	108561400	-1
ENSG00000075891	0.281189	0.436869	PAX2	protein_coding	10	100735396	100829944	1
ENSG00000075914	-0.348522	0.0621145	EXOSC7	protein_coding	3	44975241	45036066	1
ENSG00000075945	0.496524	0.0130888	KIFAP3	protein_coding	1	169921326	170085208	-1
ENSG00000075975	-0.405733	0.00676614	MKRN2	protein_coding	3	12557057	12586208	1
ENSG00000076003	-1.5534	6.2925e-28	MCM6	protein_coding	2	135839626	135876443	-1
ENSG00000076043	-0.834698	2.71118e-08	REXO2	protein_coding	11	114439435	114450279	1
ENSG00000076053	0.168948	0.393221	RBM7	protein_coding	11	114400030	114414203	1
ENSG00000076067	0.907028	2.78181e-06	RBMS2	protein_coding	12	56521820	56596193	1
ENSG00000076108	0.878987	1.43989e-11	BAZ2A	protein_coding	12	56595596	56636816	-1
ENSG00000076201	-0.113043	0.572212	PTPN23	protein_coding	3	47381011	47413435	1
ENSG00000076242	-1.0013	0.00128627	MLH1	protein_coding	3	36993350	37050846	1
ENSG00000076248	-1.35237	1.12457e-22	UNG	protein_coding	12	109097597	109126725	1
ENSG00000076258	-0.302706	0.48807	FMO4	protein_coding	1	171314183	171342084	1
ENSG00000076321	-0.596883	0.00383344	KLHL20	protein_coding	1	173714941	173786692	1
ENSG00000076351	-0.215934	0.306672	SLC46A1	protein_coding	17	28394642	28407197	-1
ENSG00000076356	0.112811	0.792913	PLXNA2	protein_coding	1	208022242	208244384	-1
ENSG00000076382	0.0996722	0.597497	SPAG5	protein_coding	17	28577565	28599025	-1
ENSG00000076513	0.106416	0.656431	ANKRD13A	protein_coding	12	109999186	110039763	1
ENSG00000076554	0.593787	0.00399154	TPD52	protein_coding	8	80034745	80231232	-1
ENSG00000076555	0.576527	0.0342337	ACACB	protein_coding	12	109116587	109268226	1
ENSG00000076604	-0.234791	0.137734	TRAF4	protein_coding	17	28744011	28750956	1
ENSG00000076641	3.06204	3.40774e-20	PAG1	protein_coding	8	80967810	81112068	-1
ENSG00000076650	-0.627269	0.00775983	GPATCH1	protein_coding	19	33080899	33130542	1
ENSG00000076662	-0.349202	0.352751	ICAM3	protein_coding	19	10333776	10339661	-1
ENSG00000076685	-0.148574	0.383604	NT5C2	protein_coding	10	103087185	103277605	-1
ENSG00000076706	-0.12617	0.685846	MCAM	protein_coding	11	119308529	119321521	-1
ENSG00000076716	0.654902	0.000107735	GPC4	protein_coding	X	133300103	133415489	-1
ENSG00000076770	-0.0483582	0.918826	MBNL3	protein_coding	X	132369320	132489968	-1
ENSG00000076826	0.673462	0.00212836	CAMSAP3	protein_coding	19	7595863	7618304	1
ENSG00000076864	1.02549	1.19554e-06	RAP1GAP	protein_coding	1	21596221	21669357	-1
ENSG00000076924	0.0132455	0.948769	XAB2	protein_coding	19	7619525	7629545	-1
ENSG00000076928	0.210004	0.198159	ARHGEF1	protein_coding	19	41883173	41930150	1
ENSG00000076944	0.992619	2.98732e-09	STXBP2	protein_coding	19	7636772	7647873	1
ENSG00000076984	0.594367	1.02333e-05	MAP2K7	protein_coding	19	7903843	7914478	1
ENSG00000077044	0.681113	6.18244e-05	DGKD	protein_coding	2	233354494	233472104	1
ENSG00000077063	0.167226	0.613867	CTTNBP2	protein_coding	7	117710651	117874139	-1
ENSG00000077097	0.599977	0.00010202	TOP2B	protein_coding	3	25597978	25664909	-1
ENSG00000077147	-0.0157451	0.938334	TM9SF3	protein_coding	10	96518110	96587452	-1
ENSG00000077150	1.24779	8.30674e-20	NFKB2	protein_coding	10	102394110	102402524	1
ENSG00000077152	-0.938961	4.60865e-06	UBE2T	protein_coding	1	202331544	202341984	-1
ENSG00000077157	1.43413	4.18301e-14	PPP1R12B	protein_coding	1	202348699	202592706	1
ENSG00000077232	-0.888644	1.07392e-07	DNAJC10	protein_coding	2	182716255	182794464	1
ENSG00000077235	-0.326825	0.0346671	GTF3C1	protein_coding	16	27459555	27549913	-1
ENSG00000077238	0.434813	0.0303184	IL4R	protein_coding	16	27313668	27364778	1
ENSG00000077254	0.209324	0.197652	USP33	protein_coding	1	77695987	77759852	-1
ENSG00000077274	0.00754989	0.984664	CAPN6	protein_coding	X	111245099	111270483	-1
ENSG00000077312	-0.176339	0.252098	SNRPA	protein_coding	19	40750637	40765389	1
ENSG00000077348	-0.391433	0.0299754	EXOSC5	protein_coding	19	41386371	41397362	-1
ENSG00000077380	0.19186	0.22614	DYNC1I2	protein_coding	2	171687409	171750158	1
ENSG00000077454	0.362467	0.250371	LRCH4	protein_coding	7	100574011	100586129	-1
ENSG00000077458	-0.235383	0.337093	FAM76B	protein_coding	11	95768953	95790409	-1
ENSG00000077463	0.148863	0.516726	SIRT6	protein_coding	19	4174109	4182566	-1
ENSG00000077514	-1.52931	2.70419e-15	POLD3	protein_coding	11	74493851	74669117	1
ENSG00000077549	0.0851158	0.656624	CAPZB	protein_coding	1	19338775	19485539	-1
ENSG00000077585	0.899236	0.00012418	GPR137B	protein_coding	1	236142505	236221865	1
ENSG00000077684	-0.306676	0.0910559	JADE1	protein_coding	4	128809700	128875224	1
ENSG00000077713	0.911643	4.25451e-07	SLC25A43	protein_coding	X	119399336	119454478	1
ENSG00000077721	-0.625075	7.51995e-06	UBE2A	protein_coding	X	119474802	119591083	1
ENSG00000077782	0.440706	0.00517407	FGFR1	protein_coding	8	38400215	38468834	-1
ENSG00000077942	1.27653	4.19559e-10	FBLN1	protein_coding	22	45502238	45601135	1
ENSG00000078018	1.30703	0.000625788	MAP2	protein_coding	2	209424047	209734118	1
ENSG00000078043	-0.469666	0.0157391	PIAS2	protein_coding	18	46803218	46920160	-1
ENSG00000078061	-0.0771311	0.740997	ARAF	protein_coding	X	47561205	47571908	1
ENSG00000078070	0.280085	0.275252	MCCC1	protein_coding	3	183015218	183116075	-1
ENSG00000078081	0.637248	0.0968122	LAMP3	protein_coding	3	183122215	183163839	-1
ENSG00000078114	1.88485	4.38777e-26	NEBL	protein_coding	10	20779973	21293011	-1
ENSG00000078124	0.0425387	0.851382	ACER3	protein_coding	11	76860859	77026797	1
ENSG00000078140	-0.48494	0.00184269	UBE2K	protein_coding	4	39698109	39782792	1
ENSG00000078142	0.707547	8.78145e-05	PIK3C3	protein_coding	18	41955234	42087830	1
ENSG00000078177	0.312775	0.26531	N4BP2	protein_coding	4	40056850	40158252	1
ENSG00000078237	-1.75443	1.8109e-12	TIGAR	protein_coding	12	4307763	4360028	1
ENSG00000078246	0.294446	0.0758921	TULP3	protein_coding	12	2877223	2941138	1
ENSG00000078269	0.496711	0.00363118	SYNJ2	protein_coding	6	157981863	158099176	1
ENSG00000078304	0.651019	5.08274e-07	PPP2R5C	protein_coding	14	101761709	101927989	1
ENSG00000078319	-0.262955	0.313866	PMS2P1	transcribed_unprocessed_pseudogene	7	100300020	100336307	-1
ENSG00000078369	0.280712	0.0155763	GNB1	protein_coding	1	1785285	1891117	-1
ENSG00000078399	-0.581153	0.000187729	HOXA9	protein_coding	7	27162438	27175180	-1
ENSG00000078401	-0.271062	0.539522	EDN1	protein_coding	6	12290361	12297194	1
ENSG00000078403	0.467646	0.00775571	MLLT10	protein_coding	10	21524646	21743630	1
ENSG00000078487	-0.390526	0.381586	ZCWPW1	protein_coding	7	100400826	100428992	-1
ENSG00000078618	-0.0934961	0.507156	NRDC	protein_coding	1	51789191	51878805	-1
ENSG00000078668	-0.800815	2.32023e-08	VDAC3	protein_coding	8	42391624	42405937	1
ENSG00000078674	0.211649	0.183667	PCM1	protein_coding	8	17922968	18029948	1
ENSG00000078687	0.548792	0.00134449	TNRC6C	protein_coding	17	77958703	78108822	1
ENSG00000078699	1.02858	1.14262e-06	CBFA2T2	protein_coding	20	33490075	33650036	1
ENSG00000078747	0.790946	6.82728e-10	ITCH	protein_coding	20	34363235	34511773	1
ENSG00000078804	1.02914	3.57619e-05	TP53INP2	protein_coding	20	34704339	34713439	1
ENSG00000078808	-0.348162	0.0616991	SDF4	protein_coding	1	1216931	1232031	-1
ENSG00000078900	-0.424102	0.0739135	TP73	protein_coding	1	3652516	3736201	1
ENSG00000078902	0.219971	0.290146	TOLLIP	protein_coding	11	1274371	1309654	-1
ENSG00000078967	-0.612936	0.0185369	UBE2D4	protein_coding	7	43926436	43956136	1
ENSG00000079101	0.0894956	0.826226	CLUL1	protein_coding	18	596988	650334	1
ENSG00000079134	-0.857951	9.13365e-06	THOC1	protein_coding	18	214520	268050	-1
ENSG00000079150	-1.18469	0.0084152	FKBP7	protein_coding	2	178463664	178478600	-1
ENSG00000079156	-0.683488	0.0030144	OSBPL6	protein_coding	2	178194481	178402893	1
ENSG00000079215	0.610716	0.00598431	SLC1A3	protein_coding	5	36596588	36688334	1
ENSG00000079246	-0.897628	1.14992e-15	XRCC5	protein_coding	2	216107464	216206303	1
ENSG00000079277	0.0362398	0.887751	MKNK1	protein_coding	1	46557407	46616843	-1
ENSG00000079308	0.0857387	0.79758	TNS1	protein_coding	2	217799588	218033982	-1
ENSG00000079313	0.330582	0.0372346	REXO1	protein_coding	19	1815248	1848483	-1
ENSG00000079332	-0.487931	0.000169159	SAR1A	protein_coding	10	70147289	70170523	-1
ENSG00000079335	-0.306757	0.31709	CDC14A	protein_coding	1	100345001	100520277	1
ENSG00000079337	0.43797	0.326362	RAPGEF3	protein_coding	12	47734363	47771040	-1
ENSG00000079385	0.47224	0.242157	CEACAM1	protein_coding	19	42507304	42561234	-1
ENSG00000079387	-0.724814	5.64164e-05	SENP1	protein_coding	12	48042897	48106079	-1
ENSG00000079432	1.1142	1.57319e-11	CIC	protein_coding	19	42268537	42295797	1
ENSG00000079435	0.0702362	0.869821	LIPE	protein_coding	19	42401514	42427388	-1
ENSG00000079459	0.176729	0.677276	FDFT1	protein_coding	8	11795573	11839304	1
ENSG00000079462	0.117244	0.586113	PAFAH1B3	protein_coding	19	42297033	42303546	-1
ENSG00000079482	0.234191	0.484472	OPHN1	protein_coding	X	67949349	68433913	-1
ENSG00000079616	-0.274966	0.0616712	KIF22	protein_coding	16	29790727	29805385	1
ENSG00000079691	0.3569	0.043456	CARMIL1	protein_coding	6	25279078	25620530	1
ENSG00000079739	1.87539	7.24021e-33	PGM1	protein_coding	1	63593411	63660245	1
ENSG00000079785	-1.22255	4.75414e-24	DDX1	protein_coding	2	15591178	15634346	1
ENSG00000079805	0.40066	0.0170906	DNM2	protein_coding	19	10718055	10833488	1
ENSG00000079819	0.24827	0.0497907	EPB41L2	protein_coding	6	130839347	131063322	-1
ENSG00000079931	0.412914	0.345824	MOXD1	protein_coding	6	132296055	132401475	-1
ENSG00000079950	0.213895	0.285674	STX7	protein_coding	6	132445867	132513198	-1
ENSG00000079974	-0.341028	0.0882771	RABL2B	protein_coding	22	50767501	50783667	-1
ENSG00000079999	-0.515007	0.000235812	KEAP1	protein_coding	19	10486125	10503558	-1
ENSG00000080031	2.17579	1.3349e-22	PTPRH	protein_coding	19	55181247	55209506	-1
ENSG00000080166	0.0526399	0.900667	DCT	protein_coding	13	94436811	94479682	-1
ENSG00000080189	-0.212205	0.265933	SLC35C2	protein_coding	20	46345980	46364458	-1
ENSG00000080200	1.08052	4.52256e-08	CRYBG3	protein_coding	3	97822011	97944984	1
ENSG00000080298	1.44293	1.96449e-08	RFX3	protein_coding	9	3218297	3526004	-1
ENSG00000080345	-0.766146	0.00140113	RIF1	protein_coding	2	151409883	151508013	1
ENSG00000080371	-0.335494	0.0784562	RAB21	protein_coding	12	71754863	71800286	1
ENSG00000080503	-0.352702	0.131371	SMARCA2	protein_coding	9	1980290	2193624	1
ENSG00000080546	0.687406	0.00156446	SESN1	protein_coding	6	108984309	109094846	-1
ENSG00000080561	1.97734	9.77362e-12	MID2	protein_coding	X	107825755	107931637	1
ENSG00000080573	0.584124	0.182014	COL5A3	protein_coding	19	9959561	10010504	-1
ENSG00000080603	-0.017227	0.959791	SRCAP	protein_coding	16	30698209	30741409	1
ENSG00000080608	-1.62965	1.6591e-15	PUM3	protein_coding	9	2720469	2844095	-1
ENSG00000080802	-0.0165668	0.945221	CNOT4	protein_coding	7	135361795	135510127	-1
ENSG00000080815	0.685987	3.26792e-05	PSEN1	protein_coding	14	73136418	73223691	1
ENSG00000080819	0.832333	4.03662e-08	CPOX	protein_coding	3	98579446	98593648	-1
ENSG00000080822	1.00442	9.36362e-12	CLDND1	protein_coding	3	98497912	98523066	-1
ENSG00000080823	-0.756202	0.0224311	MOK	protein_coding	14	102224500	102305190	-1
ENSG00000080824	-1.11559	4.00268e-15	HSP90AA1	protein_coding	14	102080742	102139699	-1
ENSG00000080839	-1.42586	5.25255e-13	RBL1	protein_coding	20	36996349	37095997	-1
ENSG00000080845	1.2667	1.4841e-15	DLGAP4	protein_coding	20	36306336	36528637	1
ENSG00000080854	0.410483	0.247812	IGSF9B	protein_coding	11	133896438	133956968	-1
ENSG00000080947	1.15794	0.0212197	CROCCP3	transcribed_unprocessed_pseudogene	1	16467436	16499257	-1
ENSG00000080986	-0.563036	0.000286478	NDC80	protein_coding	18	2571557	2616635	1
ENSG00000081014	-0.57715	0.00313506	AP4E1	protein_coding	15	50908672	51005895	1
ENSG00000081019	1.86484	1.04353e-21	RSBN1	protein_coding	1	113761832	113812476	-1
ENSG00000081026	0.461489	0.025674	MAGI3	protein_coding	1	113390515	113685923	1
ENSG00000081041	-0.343029	0.204641	CXCL2	protein_coding	4	74097040	74099196	-1
ENSG00000081052	1.66328	4.66793e-12	COL4A4	protein_coding	2	227002714	227164453	-1
ENSG00000081059	-0.690582	0.00404571	TCF7	protein_coding	5	134114681	134151865	1
ENSG00000081087	-0.305784	0.197719	OSTM1	protein_coding	6	108029245	108165854	-1
ENSG00000081148	0.956611	0.0822886	IMPG2	protein_coding	3	101222546	101320575	-1
ENSG00000081154	0.0442579	0.821328	PCNP	protein_coding	3	101574180	101594465	1
ENSG00000081177	0.633359	0.000218869	EXD2	protein_coding	14	69191498	69244020	1
ENSG00000081181	1.00585	0.000153005	ARG2	protein_coding	14	67619920	67651708	1
ENSG00000081189	0.669165	0.0246523	MEF2C	protein_coding	5	88717117	88904257	-1
ENSG00000081307	-1.10373	5.05132e-10	UBA5	protein_coding	3	132654446	132679794	1
ENSG00000081320	0.630579	0.000455538	STK17B	protein_coding	2	196133583	196176503	-1
ENSG00000081377	0.491274	0.00484954	CDC14B	protein_coding	9	96490241	96619843	-1
ENSG00000081386	1.26565	5.06243e-06	ZNF510	protein_coding	9	96754553	96778129	-1
ENSG00000081692	-2.55993	9.94645e-15	JMJD4	protein_coding	1	227730425	227735411	-1
ENSG00000081721	-1.19743	6.62108e-11	DUSP12	protein_coding	1	161749758	161757238	1
ENSG00000081760	0.188083	0.415375	AACS	protein_coding	12	125065434	125143333	1
ENSG00000081791	0.209222	0.240176	DELE1	protein_coding	5	141923855	141942047	1
ENSG00000081803	0.13438	0.590813	CADPS2	protein_coding	7	122318411	122886759	-1
ENSG00000081870	-0.477936	0.0316286	HSPB11	protein_coding	1	53916574	53945699	-1
ENSG00000081913	0.923017	4.84247e-07	PHLPP1	protein_coding	18	62715541	62980433	1
ENSG00000081923	0.211141	0.285156	ATP8B1	protein_coding	18	57646426	57803315	-1
ENSG00000082014	0.498477	0.0119582	SMARCD3	protein_coding	7	151238764	151277896	-1
ENSG00000082068	-0.181833	0.382623	WDR70	protein_coding	5	37379285	37753435	1
ENSG00000082146	-0.362	0.149425	STRADB	protein_coding	2	201387858	201480846	1
ENSG00000082153	-0.323873	0.0066929	BZW1	protein_coding	2	200810594	200827338	1
ENSG00000082196	0.150683	0.718186	C1QTNF3	protein_coding	5	34017858	34043213	-1
ENSG00000082212	-0.837154	3.61994e-08	ME2	protein_coding	18	50879080	50954257	1
ENSG00000082213	-0.97535	2.15671e-08	C5orf22	protein_coding	5	31532287	31555053	1
ENSG00000082258	-0.50175	0.00342207	CCNT2	protein_coding	2	134918235	134959342	1
ENSG00000082269	-0.0612137	0.794002	FAM135A	protein_coding	6	70412941	70561174	1
ENSG00000082438	-0.383026	0.202474	COBLL1	protein_coding	2	164653624	164843679	-1
ENSG00000082458	0.787213	2.01039e-07	DLG3	protein_coding	X	70444835	70505490	1
ENSG00000082497	0.0547445	0.864239	SERTAD4	protein_coding	1	210232796	210246631	1
ENSG00000082512	-0.403077	0.122791	TRAF5	protein_coding	1	211326615	211374946	1
ENSG00000082515	-0.269054	0.201704	MRPL22	protein_coding	5	154941073	154969411	1
ENSG00000082516	-1.46006	1.49824e-11	GEMIN5	protein_coding	5	154887411	154938211	-1
ENSG00000082641	-0.19707	0.109492	NFE2L1	protein_coding	17	48048329	48061545	1
ENSG00000082701	0.61437	0.000291865	GSK3B	protein_coding	3	119821321	120094994	-1
ENSG00000082781	0.505804	0.000173837	ITGB5	protein_coding	3	124761948	124901418	-1
ENSG00000082805	0.552948	4.20867e-05	ERC1	protein_coding	12	990509	1495933	1
ENSG00000082898	-0.596202	1.57357e-05	XPO1	protein_coding	2	61476032	61538741	-1
ENSG00000082996	-0.0421299	0.838127	RNF13	protein_coding	3	149812770	149962139	1
ENSG00000083093	-1.16029	1.94507e-08	PALB2	protein_coding	16	23603160	23641321	-1
ENSG00000083097	-0.237849	0.470632	DOP1A	protein_coding	6	83067666	83171350	1
ENSG00000083099	-1.84171	6.03887e-30	LYRM2	protein_coding	6	89568144	89638749	-1
ENSG00000083123	0.106677	0.771686	BCKDHB	protein_coding	6	80106647	80346270	1
ENSG00000083168	-0.028016	0.905108	KAT6A	protein_coding	8	41929479	42051994	-1
ENSG00000083223	0.440675	0.0212168	TUT7	protein_coding	9	86287733	86354454	-1
ENSG00000083290	1.46723	7.78664e-08	ULK2	protein_coding	17	19770829	19867936	-1
ENSG00000083307	0.177548	0.455907	GRHL2	protein_coding	8	101492439	101669726	1
ENSG00000083312	-0.415784	0.00106146	TNPO1	protein_coding	5	72816312	72916733	1
ENSG00000083444	1.3102	3.68282e-36	PLOD1	protein_coding	1	11934205	11975538	1
ENSG00000083454	0.0152026	0.973634	P2RX5	protein_coding	17	3672199	3696240	-1
ENSG00000083457	-0.682686	0.0155077	ITGAE	protein_coding	17	3714628	3801188	-1
ENSG00000083520	-0.321449	0.0524131	DIS3	protein_coding	13	72752169	72782096	-1
ENSG00000083535	-0.200256	0.324964	PIBF1	protein_coding	13	72782133	73016461	1
ENSG00000083544	0.363858	0.0885959	TDRD3	protein_coding	13	60396457	60573878	1
ENSG00000083635	-1.45668	8.67688e-13	NUFIP1	protein_coding	13	44939249	44989471	-1
ENSG00000083642	-0.159792	0.437404	PDS5B	protein_coding	13	32586452	32778019	1
ENSG00000083720	-1.46521	2.37248e-18	OXCT1	protein_coding	5	41730065	41870425	-1
ENSG00000083750	0.088557	0.782327	RRAGB	protein_coding	X	55717749	55758774	1
ENSG00000083799	0.225305	0.364886	CYLD	protein_coding	16	50742050	50801935	1
ENSG00000083807	-0.525312	0.102716	SLC27A5	protein_coding	19	58479512	58512413	-1
ENSG00000083812	-1.41626	1.43701e-05	ZNF324	protein_coding	19	58467056	58475436	1
ENSG00000083817	-0.59355	0.0954241	ZNF416	protein_coding	19	57571566	57578911	-1
ENSG00000083828	-0.184465	0.664365	ZNF586	protein_coding	19	57769655	57819939	1
ENSG00000083838	0.101767	0.810419	ZNF446	protein_coding	19	58474017	58481230	1
ENSG00000083844	0.966398	1.63423e-06	ZNF264	protein_coding	19	57191500	57222846	1
ENSG00000083845	0.29652	0.19746	RPS5	protein_coding	19	58386400	58394806	1
ENSG00000083857	1.07894	0.00540935	FAT1	protein_coding	4	186587794	186726722	-1
ENSG00000083896	-0.155062	0.373417	YTHDC1	protein_coding	4	68310387	68350090	-1
ENSG00000083937	-0.341283	0.0223684	CHMP2B	protein_coding	3	87227271	87255556	1
ENSG00000084070	1.08054	7.45548e-11	SMAP2	protein_coding	1	40344850	40423326	1
ENSG00000084072	-0.552864	0.000706707	PPIE	protein_coding	1	39692182	39763914	1
ENSG00000084073	-2.24164	6.39454e-62	ZMPSTE24	protein_coding	1	40258041	40294180	1
ENSG00000084090	-0.885814	1.14509e-15	STARD7	protein_coding	2	96184859	96208827	-1
ENSG00000084092	0.371785	0.0080767	NOA1	protein_coding	4	56963350	56977606	-1
ENSG00000084093	0.287177	0.132313	REST	protein_coding	4	56907876	56966808	1
ENSG00000084110	-0.431657	0.274987	HAL	protein_coding	12	95972662	95996365	-1
ENSG00000084112	0.848583	1.31965e-09	SSH1	protein_coding	12	108778191	108857590	-1
ENSG00000084207	-0.0742031	0.763429	GSTP1	protein_coding	11	67583742	67586656	1
ENSG00000084234	0.0237379	0.909737	APLP2	protein_coding	11	130068147	130144811	1
ENSG00000084444	1.20324	2.69668e-11	FAM234B	protein_coding	12	13044381	13142521	1
ENSG00000084463	-0.64769	1.83618e-07	WBP11	protein_coding	12	14784582	14803486	-1
ENSG00000084623	-0.765803	2.87584e-06	EIF3I	protein_coding	1	32221077	32245397	1
ENSG00000084628	0.365227	0.382271	NKAIN1	protein_coding	1	31179745	31239887	-1
ENSG00000084636	-0.000629686	0.997686	COL16A1	protein_coding	1	31652263	31704319	-1
ENSG00000084652	-0.307634	0.0400571	TXLNA	protein_coding	1	32179675	32198285	1
ENSG00000084676	0.537951	0.00316909	NCOA1	protein_coding	2	24491254	24770702	1
ENSG00000084693	0.954434	8.29557e-08	AGBL5	protein_coding	2	27042364	27070622	1
ENSG00000084710	0.575944	0.210799	EFR3B	protein_coding	2	25042076	25159135	1
ENSG00000084731	1.84366	7.18745e-09	KIF3C	protein_coding	2	25926598	25982749	-1
ENSG00000084733	-0.388685	0.00159618	RAB10	protein_coding	2	26034084	26137454	1
ENSG00000084754	0.135043	0.416347	HADHA	protein_coding	2	26190635	26244672	-1
ENSG00000084764	1.42653	1.17645e-10	MAPRE3	protein_coding	2	26970637	27027219	1
ENSG00000084774	-0.827458	1.06906e-08	CAD	protein_coding	2	27217369	27243943	1
ENSG00000085063	0.943352	1.22944e-09	CD59	protein_coding	11	33703010	33736479	-1
ENSG00000085117	1.71253	2.20856e-09	CD82	protein_coding	11	44564427	44620358	1
ENSG00000085185	0.601772	8.80356e-05	BCORL1	protein_coding	X	129981107	130058071	1
ENSG00000085224	0.389998	0.0299148	ATRX	protein_coding	X	77504880	77786233	-1
ENSG00000085231	-0.15237	0.506592	AK6	protein_coding	5	69350984	69370013	-1
ENSG00000085274	0.13874	0.553247	MYNN	protein_coding	3	169773396	169789716	1
ENSG00000085276	-1.12284	0.00702807	MECOM	protein_coding	3	169083499	169663775	-1
ENSG00000085365	0.711659	0.000476034	SCAMP1	protein_coding	5	78360611	78480739	1
ENSG00000085377	0.0844505	0.67041	PREP	protein_coding	6	105273218	105454062	-1
ENSG00000085382	1.03678	2.48766e-06	HACE1	protein_coding	6	104728094	104859919	-1
ENSG00000085415	-1.24549	1.43406e-16	SEH1L	protein_coding	18	12947133	12987536	1
ENSG00000085433	0.273768	0.161172	WDR47	protein_coding	1	108970214	109042113	-1
ENSG00000085449	0.962398	4.22605e-07	WDFY1	protein_coding	2	223855716	223945357	-1
ENSG00000085465	1.54752	0.00134615	OVGP1	protein_coding	1	111414319	111427735	-1
ENSG00000085491	-0.206779	0.302584	SLC25A24	protein_coding	1	108134043	108200849	-1
ENSG00000085511	0.193446	0.210627	MAP3K4	protein_coding	6	160991727	161117385	1
ENSG00000085514	0.152992	0.638826	PILRA	protein_coding	7	100367530	100400096	1
ENSG00000085552	0.474295	0.226408	IGSF9	protein_coding	1	159927039	159945613	-1
ENSG00000085563	-0.526462	0.175547	ABCB1	protein_coding	7	87503017	87713323	-1
ENSG00000085644	-0.507588	0.0601368	ZNF213	protein_coding	16	3129777	3142804	1
ENSG00000085662	-0.115551	0.709931	AKR1B1	protein_coding	7	134442356	134459284	-1
ENSG00000085719	-0.0812	0.699745	CPNE3	protein_coding	8	86514435	86561498	1
ENSG00000085721	-0.881599	7.71482e-09	RRN3	protein_coding	16	15060033	15094311	-1
ENSG00000085733	-0.139803	0.396393	CTTN	protein_coding	11	70398404	70436584	1
ENSG00000085741	0.771441	0.114956	WNT11	protein_coding	11	76186325	76210736	-1
ENSG00000085760	-0.881023	4.65169e-07	MTIF2	protein_coding	2	55236595	55269347	-1
ENSG00000085788	1.171	2.07638e-09	DDHD2	protein_coding	8	38225218	38275558	1
ENSG00000085831	0.692556	0.00159168	TTC39A	protein_coding	1	51287258	51345116	-1
ENSG00000085832	0.597539	0.000447009	EPS15	protein_coding	1	51354263	51519266	-1
ENSG00000085840	-1.46782	4.46127e-19	ORC1	protein_coding	1	52372829	52404423	-1
ENSG00000085871	0.0300342	0.937057	MGST2	protein_coding	4	139665768	139740745	1
ENSG00000085872	-0.646976	3.97157e-07	CHERP	protein_coding	19	16517894	16542437	-1
ENSG00000085978	-0.275623	0.0833685	ATG16L1	protein_coding	2	233210051	233295674	1
ENSG00000085982	-1.09809	3.62821e-10	USP40	protein_coding	2	233475520	233566782	-1
ENSG00000085998	0.163091	0.311495	POMGNT1	protein_coding	1	46188683	46220305	-1
ENSG00000085999	-0.624957	0.00979814	RAD54L	protein_coding	1	46246461	46278480	1
ENSG00000086015	0.450732	0.000834475	MAST2	protein_coding	1	45786987	46036122	1
ENSG00000086061	-1.46169	3.31145e-13	DNAJA1	protein_coding	9	33025273	33039907	1
ENSG00000086062	0.217615	0.1907	B4GALT1	protein_coding	9	33104082	33167356	-1
ENSG00000086065	0.159002	0.515197	CHMP5	protein_coding	9	33264879	33282070	1
ENSG00000086102	-0.478533	0.00321746	NFX1	protein_coding	9	33290512	33371157	1
ENSG00000086189	-1.48386	2.07787e-16	DIMT1	protein_coding	5	62347284	62403943	-1
ENSG00000086200	-1.29326	2.92578e-16	IPO11	protein_coding	5	62403972	62628582	1
ENSG00000086232	0.145933	0.286942	EIF2AK1	protein_coding	7	6022247	6059175	-1
ENSG00000086289	-0.733612	0.000541188	EPDR1	protein_coding	7	37920640	37951936	1
ENSG00000086300	0.172112	0.469453	SNX10	protein_coding	7	26291862	26374383	1
ENSG00000086475	-0.699027	1.40831e-06	SEPHS1	protein_coding	10	13317428	13348298	-1
ENSG00000086504	-0.607196	0.00575364	MRPL28	protein_coding	16	366969	371289	-1
ENSG00000086544	0.246471	0.362289	ITPKC	protein_coding	19	40717112	40740860	1
ENSG00000086589	-0.599407	9.12821e-06	RBM22	protein_coding	5	150690792	150701077	-1
ENSG00000086598	-0.561151	2.5806e-06	TMED2	protein_coding	12	123584533	123598582	1
ENSG00000086619	0.899931	0.000650496	ERO1B	protein_coding	1	236214681	236282019	-1
ENSG00000086666	0.461588	0.0117062	ZFAND6	protein_coding	15	80059568	80138393	1
ENSG00000086712	-1.30217	4.78037e-19	TXLNG	protein_coding	X	16786432	16844519	1
ENSG00000086730	1.16346	8.38431e-05	LAT2	protein_coding	7	74199652	74229834	1
ENSG00000086758	0.469143	0.0449227	HUWE1	protein_coding	X	53532096	53686728	-1
ENSG00000086827	-1.3964	5.7736e-19	ZW10	protein_coding	11	113733187	113773735	-1
ENSG00000086848	-0.0683491	0.860693	ALG9	protein_coding	11	111782195	111871581	-1
ENSG00000087008	-0.0872948	0.750087	ACOX3	protein_coding	4	8366282	8440723	-1
ENSG00000087053	-0.892361	2.74891e-10	MTMR2	protein_coding	11	95821766	95925315	-1
ENSG00000087074	0.217875	0.251078	PPP1R15A	protein_coding	19	48872421	48876058	1
ENSG00000087076	0.597596	0.188333	HSD17B14	protein_coding	19	48813018	48836510	-1
ENSG00000087077	-0.468238	0.000676498	TRIP6	protein_coding	7	100867387	100873454	1
ENSG00000087085	0.266462	0.541186	ACHE	protein_coding	7	100889994	100896974	-1
ENSG00000087086	0.745256	1.72449e-11	FTL	protein_coding	19	48965309	48966879	1
ENSG00000087087	-0.721061	2.86453e-05	SRRT	protein_coding	7	100875103	100888664	1
ENSG00000087088	0.0646024	0.750347	BAX	protein_coding	19	48954815	48961798	1
ENSG00000087095	-0.308337	0.176575	NLK	protein_coding	17	28041737	28196381	1
ENSG00000087111	-0.494792	0.00136338	PIGS	protein_coding	17	28553383	28571794	-1
ENSG00000087116	2.85958	5.32554e-13	ADAMTS2	protein_coding	5	179110853	179345461	-1
ENSG00000087152	0.156853	0.417773	ATXN7L3	protein_coding	17	44191805	44200113	-1
ENSG00000087157	-0.0812181	0.73571	PGS1	protein_coding	17	78378649	78425114	1
ENSG00000087191	-1.14697	1.06196e-10	PSMC5	protein_coding	17	63827152	63832026	1
ENSG00000087206	0.319165	0.105715	UIMC1	protein_coding	5	176905005	177022633	-1
ENSG00000087253	0.544421	0.0127466	LPCAT2	protein_coding	16	55509072	55586666	1
ENSG00000087263	-1.53111	2.35613e-24	OGFOD1	protein_coding	16	56451521	56479104	1
ENSG00000087266	0.285298	0.100262	SH3BP2	protein_coding	4	2793071	2841098	1
ENSG00000087269	-0.672457	3.42149e-06	NOP14	protein_coding	4	2937933	2963406	-1
ENSG00000087274	0.102438	0.584939	ADD1	protein_coding	4	2843844	2930076	1
ENSG00000087299	0.0228596	0.929359	L2HGDH	protein_coding	14	50237563	50312229	-1
ENSG00000087301	0.372599	0.296286	TXNDC16	protein_coding	14	52430596	52552522	-1
ENSG00000087302	-0.529976	0.000143012	RTRAF	protein_coding	14	51989514	52010694	1
ENSG00000087338	0.148915	0.474514	GMCL1	protein_coding	2	69829660	69881384	1
ENSG00000087365	-0.706655	2.1299e-07	SF3B2	protein_coding	11	66050729	66069308	1
ENSG00000087448	-0.794936	1.25748e-06	KLHL42	protein_coding	12	27780048	27803040	1
ENSG00000087460	0.698462	2.00647e-08	GNAS	protein_coding	20	58839718	58911192	1
ENSG00000087470	-0.291984	0.0350572	DNM1L	protein_coding	12	32679200	32745650	1
ENSG00000087494	0.125826	0.690528	PTHLH	protein_coding	12	27958084	27972733	-1
ENSG00000087502	-0.393915	0.0106829	ERGIC2	protein_coding	12	29337352	29381189	-1
ENSG00000087510	1.75848	3.7966e-10	TFAP2C	protein_coding	20	56629306	56639283	1
ENSG00000087586	-0.341102	0.0354466	AURKA	protein_coding	20	56369389	56392337	-1
ENSG00000087589	1.09647	0.0558129	CASS4	protein_coding	20	56412112	56460387	1
ENSG00000087842	-0.400607	0.0639156	PIR	protein_coding	X	15384799	15493564	-1
ENSG00000087884	0.909523	0.0117161	AAMDC	protein_coding	11	77821109	77918432	1
ENSG00000087903	0.446509	0.0850857	RFX2	protein_coding	19	5993164	6199572	-1
ENSG00000087995	-0.737125	2.71522e-06	METTL2A	protein_coding	17	62423875	62453385	1
ENSG00000088002	0.959057	0.0739663	SULT2B1	protein_coding	19	48552172	48599425	1
ENSG00000088035	-1.36739	7.56784e-10	ALG6	protein_coding	1	63367575	63438553	1
ENSG00000088038	-0.0171331	0.936999	CNOT3	protein_coding	19	54137749	54155681	1
ENSG00000088179	0.525579	0.00775571	PTPN4	protein_coding	2	119759922	119984899	1
ENSG00000088205	-1.38081	6.99977e-18	DDX18	protein_coding	2	117814691	117832377	1
ENSG00000088247	-0.66728	2.87119e-08	KHSRP	protein_coding	19	6413102	6424811	-1
ENSG00000088256	-0.270478	0.101161	GNA11	protein_coding	19	3094362	3123999	1
ENSG00000088280	0.40017	0.114281	ASAP3	protein_coding	1	23428563	23484568	-1
ENSG00000088298	-0.0531747	0.841052	EDEM2	protein_coding	20	35115364	35147336	-1
ENSG00000088305	-0.870386	1.28978e-05	DNMT3B	protein_coding	20	32762385	32809359	1
ENSG00000088325	-0.582679	1.99068e-06	TPX2	protein_coding	20	31739271	31801805	1
ENSG00000088340	2.86043	2.37732e-16	FER1L4	transcribed_unitary_pseudogene	20	35558737	35607562	-1
ENSG00000088356	-1.33012	2.16824e-12	PDRG1	protein_coding	20	31944337	31952046	-1
ENSG00000088367	0.915163	5.74334e-08	EPB41L1	protein_coding	20	36091504	36232799	1
ENSG00000088386	1.47964	0.00367994	SLC15A1	protein_coding	13	98683801	98752672	-1
ENSG00000088387	0.627575	7.01096e-06	DOCK9	protein_coding	13	98793429	99086625	-1
ENSG00000088448	1.13111	5.22939e-13	ANKRD10	protein_coding	13	110878540	110915069	-1
ENSG00000088451	-0.146857	0.532567	TGDS	protein_coding	13	94574054	94596242	-1
ENSG00000088538	1.69747	1.10845e-15	DOCK3	protein_coding	3	50674927	51384198	1
ENSG00000088543	1.09734	9.51e-05	C3orf18	protein_coding	3	50558025	50571027	-1
ENSG00000088682	-0.366117	0.0255282	COQ9	protein_coding	16	57447425	57461270	1
ENSG00000088726	0.725188	0.0293939	TMEM40	protein_coding	3	12733528	12769457	-1
ENSG00000088727	-1.17303	4.21048e-05	KIF9	protein_coding	3	47227998	47283451	-1
ENSG00000088766	-0.24462	0.177339	CRLS1	protein_coding	20	6006093	6040053	1
ENSG00000088808	0.00346494	0.992009	PPP1R13B	protein_coding	14	103733195	103847575	-1
ENSG00000088812	1.12972	3.3546e-13	ATRN	protein_coding	20	3471018	3651118	1
ENSG00000088826	1.28949	4.58787e-08	SMOX	protein_coding	20	4120980	4187747	1
ENSG00000088827	0.471989	0.0564419	SIGLEC1	protein_coding	20	3686970	3712600	-1
ENSG00000088832	-0.11038	0.412635	FKBP1A	protein_coding	20	1368977	1393164	-1
ENSG00000088833	-1.077	6.60575e-08	NSFL1C	protein_coding	20	1442162	1473842	-1
ENSG00000088836	-0.477999	0.0763201	SLC4A11	protein_coding	20	3227417	3239559	-1
ENSG00000088854	1.16725	8.38208e-07	DNAAF9	protein_coding	20	3249306	3407669	-1
ENSG00000088876	-0.471552	0.0624652	ZNF343	protein_coding	20	2481817	2524702	-1
ENSG00000088881	2.65422	8.81684e-13	EBF4	protein_coding	20	2692780	2760108	1
ENSG00000088888	0.189378	0.294395	MAVS	protein_coding	20	3846799	3876123	1
ENSG00000088899	1.21895	3.63346e-06	LZTS3	protein_coding	20	3162617	3173549	-1
ENSG00000088930	-0.364561	0.00231918	XRN2	protein_coding	20	21303331	21389825	1
ENSG00000088970	0.599797	0.0313928	KIZ	protein_coding	20	21125983	21246622	1
ENSG00000088986	-0.789427	3.77192e-07	DYNLL1	protein_coding	12	120469850	120498493	1
ENSG00000088992	0.260025	0.439317	TESC	protein_coding	12	117038923	117099479	-1
ENSG00000089006	-0.554319	7.91083e-05	SNX5	protein_coding	20	17941597	17968980	-1
ENSG00000089009	0.235551	0.151627	RPL6	protein_coding	12	112405189	112418838	-1
ENSG00000089022	-0.731884	7.3445e-06	MAPKAPK5	protein_coding	12	111842228	111902222	1
ENSG00000089041	0.513374	0.260361	P2RX7	protein_coding	12	121132819	121188032	1
ENSG00000089048	-1.30564	2.10094e-11	ESF1	protein_coding	20	13714322	13784919	-1
ENSG00000089050	-1.29441	2.4804e-05	RBBP9	protein_coding	20	18486540	18497225	-1
ENSG00000089053	-0.416119	0.001774	ANAPC5	protein_coding	12	121308245	121399896	-1
ENSG00000089057	0.238838	0.247709	SLC23A2	protein_coding	20	4852356	5010293	-1
ENSG00000089060	0.0224412	0.932824	SLC8B1	protein_coding	12	113298759	113359493	-1
ENSG00000089063	-0.0482739	0.792858	TMEM230	protein_coding	20	5068232	5113103	-1
ENSG00000089091	-0.0544667	0.906657	DZANK1	protein_coding	20	18383367	18467281	-1
ENSG00000089094	0.162064	0.302692	KDM2B	protein_coding	12	121429096	121581023	-1
ENSG00000089116	-0.119677	0.77841	LHX5	protein_coding	12	113462033	113472280	-1
ENSG00000089123	-0.348251	0.166948	TASP1	protein_coding	20	13389392	13638932	-1
ENSG00000089154	-0.351871	0.0358656	GCN1	protein_coding	12	120127202	120194715	-1
ENSG00000089157	0.537698	0.000197287	RPLP0	protein_coding	12	120196699	120201235	-1
ENSG00000089159	0.410074	0.00298284	PXN	protein_coding	12	120210439	120265771	-1
ENSG00000089163	0.977313	0.0554872	SIRT4	protein_coding	12	120302316	120313249	1
ENSG00000089169	0.482218	0.144225	RPH3A	protein_coding	12	112570380	112898881	1
ENSG00000089177	0.778678	0.000962663	KIF16B	protein_coding	20	16272104	16573448	-1
ENSG00000089195	-1.57415	2.58248e-19	TRMT6	protein_coding	20	5937228	5950558	-1
ENSG00000089220	-0.173278	0.240481	PEBP1	protein_coding	12	118136124	118145584	1
ENSG00000089234	-0.322437	0.0601644	BRAP	protein_coding	12	111642146	111685956	-1
ENSG00000089248	-0.464627	0.00430249	ERP29	protein_coding	12	112013348	112023449	1
ENSG00000089250	2.58728	0.0199894	NOS1	protein_coding	12	117208142	117452170	-1
ENSG00000089280	-1.56282	5.48035e-24	FUS	protein_coding	16	31180138	31191605	1
ENSG00000089289	1.08145	2.31249e-11	IGBP1	protein_coding	X	70133447	70166324	1
ENSG00000089327	0.366967	0.0503749	FXYD5	protein_coding	19	35154730	35169881	1
ENSG00000089335	-1.07044	4.60133e-05	ZNF302	protein_coding	19	34677639	34686397	1
ENSG00000089351	1.10854	6.32529e-12	GRAMD1A	protein_coding	19	34994784	35026471	1
ENSG00000089356	0.0348995	0.942521	FXYD3	protein_coding	19	35115823	35124324	1
ENSG00000089486	0.700357	0.0331056	CDIP1	protein_coding	16	4510669	4538828	-1
ENSG00000089505	0.496102	0.267652	CMTM1	protein_coding	16	66566393	66579137	1
ENSG00000089597	0.324782	0.0125983	GANAB	protein_coding	11	62624826	62646726	-1
ENSG00000089639	0.510501	0.0458221	GMIP	protein_coding	19	19629476	19643657	-1
ENSG00000089682	0.231497	0.283909	RBM41	protein_coding	X	107061885	107118823	-1
ENSG00000089685	-0.478955	0.00299981	BIRC5	protein_coding	17	78214186	78225636	1
ENSG00000089692	0.797394	0.10856	LAG3	protein_coding	12	6772512	6778455	1
ENSG00000089693	-0.00937348	0.958007	MLF2	protein_coding	12	6747996	6767475	-1
ENSG00000089723	0.936087	0.000202717	OTUB2	protein_coding	14	94026340	94048930	1
ENSG00000089737	-0.847333	1.9966e-13	DDX24	protein_coding	14	94048287	94081202	-1
ENSG00000089775	1.26991	5.46854e-08	ZBTB25	protein_coding	14	64449106	64505213	-1
ENSG00000089818	-0.745777	4.19247e-06	NECAP1	protein_coding	12	8076939	8097881	1
ENSG00000089820	-0.647392	0.000189127	ARHGAP4	protein_coding	X	153907367	153934999	-1
ENSG00000089847	0.413813	0.335913	ANKRD24	protein_coding	19	4182689	4224814	1
ENSG00000089876	0.889716	1.42331e-06	DHX32	protein_coding	10	125836337	125896436	-1
ENSG00000089902	0.232502	0.22838	RCOR1	protein_coding	14	102592649	102730561	1
ENSG00000089916	0.823634	3.12324e-06	GPATCH2L	protein_coding	14	76151916	76254342	1
ENSG00000090006	1.04602	4.21758e-14	LTBP4	protein_coding	19	40592883	40629818	1
ENSG00000090013	0.951627	7.96237e-08	BLVRB	protein_coding	19	40447765	40465764	-1
ENSG00000090020	0.125326	0.644427	SLC9A1	protein_coding	1	27098809	27166981	-1
ENSG00000090054	-0.14389	0.364911	SPTLC1	protein_coding	9	92000087	92115413	-1
ENSG00000090060	-0.372656	0.000806151	PAPOLA	protein_coding	14	96501433	96567116	1
ENSG00000090061	-0.248031	0.100709	CCNK	protein_coding	14	99481169	99535044	1
ENSG00000090097	0.169731	0.404366	PCBP4	protein_coding	3	51957454	51974016	-1
ENSG00000090238	2.14283	2.05063e-07	YPEL3	protein_coding	16	30092314	30096915	-1
ENSG00000090263	-0.606991	0.00117325	MRPS33	protein_coding	7	141002610	141015228	-1
ENSG00000090266	-0.432403	0.0426846	NDUFB2	protein_coding	7	140690777	140722790	1
ENSG00000090273	-1.3727	2.55482e-13	NUDC	protein_coding	1	26900238	26946871	1
ENSG00000090316	-1.10831	4.68261e-10	MAEA	protein_coding	4	1289887	1340147	1
ENSG00000090339	0.339336	0.339973	ICAM1	protein_coding	19	10271093	10286615	1
ENSG00000090372	0.302213	0.0243159	STRN4	protein_coding	19	46719511	46746994	-1
ENSG00000090376	-0.0618399	0.868359	IRAK3	protein_coding	12	66189195	66254622	1
ENSG00000090432	-0.814397	9.94747e-06	MUL1	protein_coding	1	20499448	20508151	-1
ENSG00000090447	-0.724681	2.97314e-05	TFAP4	protein_coding	16	4257186	4273075	-1
ENSG00000090470	-0.568894	0.00144824	PDCD7	protein_coding	15	65117379	65133808	-1
ENSG00000090487	-0.0586796	0.740564	SPG21	protein_coding	15	64963022	64990310	-1
ENSG00000090520	-1.16927	1.12717e-11	DNAJB11	protein_coding	3	186567403	186585800	1
ENSG00000090530	0.251094	0.557885	P3H2	protein_coding	3	189956728	190122437	-1
ENSG00000090539	1.66939	7.63058e-10	CHRD	protein_coding	3	184380054	184390736	1
ENSG00000090554	-0.454768	0.0677848	FLT3LG	protein_coding	19	49474207	49486231	1
ENSG00000090565	-0.166434	0.466788	RAB11FIP3	protein_coding	16	425649	523011	1
ENSG00000090581	-0.142027	0.574189	GNPTG	protein_coding	16	1351931	1365737	1
ENSG00000090612	-1.59632	2.9423e-08	ZNF268	protein_coding	12	133181409	133214832	1
ENSG00000090615	-0.094554	0.670069	GOLGA3	protein_coding	12	132768902	132829143	-1
ENSG00000090621	-0.426505	0.000998067	PABPC4	protein_coding	1	39560709	39576790	-1
ENSG00000090661	0.414776	0.0793678	CERS4	protein_coding	19	8206736	8262421	1
ENSG00000090674	-0.96959	0.00194025	MCOLN1	protein_coding	19	7522624	7534009	1
ENSG00000090686	-0.171153	0.356125	USP48	protein_coding	1	21678298	21783606	-1
ENSG00000090776	0.289498	0.209227	EFNB1	protein_coding	X	68829021	68842160	1
ENSG00000090857	0.370846	0.0470781	PDPR	protein_coding	16	70114332	70162537	1
ENSG00000090861	-0.300083	0.11225	AARS1	protein_coding	16	70251983	70289707	-1
ENSG00000090863	0.739628	5.53258e-08	GLG1	protein_coding	16	74447427	74607144	-1
ENSG00000090889	-0.285916	0.0404621	KIF4A	protein_coding	X	70290104	70420886	1
ENSG00000090905	-0.884248	3.56971e-09	TNRC6A	protein_coding	16	24610209	24827632	1
ENSG00000090924	0.279936	0.260401	PLEKHG2	protein_coding	19	39412669	39428415	1
ENSG00000090971	-0.283434	0.21271	NAT14	protein_coding	19	55485188	55487568	1
ENSG00000090975	1.06634	4.60345e-08	PITPNM2	protein_coding	12	122983480	123151090	-1
ENSG00000090989	-0.0852316	0.722152	EXOC1	protein_coding	4	55853648	55905086	1
ENSG00000091009	-0.0895735	0.738942	RBM27	protein_coding	5	146203605	146289223	1
ENSG00000091010	0.0842828	0.819474	POU4F3	protein_coding	5	146338839	146341728	1
ENSG00000091039	-0.00736822	0.977755	OSBPL8	protein_coding	12	76351797	76559809	-1
ENSG00000091073	0.610955	0.0080957	DTX2	protein_coding	7	76461676	76505995	1
ENSG00000091127	-0.691265	0.000102226	PUS7	protein_coding	7	105439661	105522271	-1
ENSG00000091136	1.4785	5.17299e-25	LAMB1	protein_coding	7	107923799	108003213	-1
ENSG00000091137	0.759009	0.111706	SLC26A4	protein_coding	7	107660828	107717809	1
ENSG00000091140	-0.701486	7.01988e-07	DLD	protein_coding	7	107891162	107931730	1
ENSG00000091157	-0.628399	0.0064744	WDR7	protein_coding	18	56651343	57029811	1
ENSG00000091164	-0.457102	0.00304029	TXNL1	protein_coding	18	56597209	56651600	-1
ENSG00000091262	0.180504	0.692168	ABCC6	protein_coding	16	16149565	16223522	-1
ENSG00000091317	-0.198279	0.148228	CMTM6	protein_coding	3	32481312	32502852	-1
ENSG00000091409	0.764787	6.06574e-07	ITGA6	protein_coding	2	172427354	172506459	1
ENSG00000091428	5.97747	2.6909e-06	RAPGEF4	protein_coding	2	172735274	173052893	1
ENSG00000091436	0.197303	0.387306	MAP3K20	protein_coding	2	173075435	173268015	1
ENSG00000091483	-1.33103	1.72027e-18	FH	protein_coding	1	241497511	241519799	-1
ENSG00000091490	-0.0365663	0.855143	SEL1L3	protein_coding	4	25747433	25863760	-1
ENSG00000091513	0.517412	0.135316	TF	protein_coding	3	133746040	133796641	1
ENSG00000091527	-0.48739	0.000915623	CDV3	protein_coding	3	133573686	133590261	1
ENSG00000091536	1.60741	0.00653084	MYO15A	protein_coding	17	18108756	18179802	1
ENSG00000091542	1.05503	1.42297e-20	ALKBH5	protein_coding	17	18183078	18209954	1
ENSG00000091592	1.61059	7.83909e-05	NLRP1	protein_coding	17	5499415	5619424	-1
ENSG00000091622	1.38298	1.85859e-05	PITPNM3	protein_coding	17	6451263	6556555	-1
ENSG00000091640	0.0271868	0.916055	SPAG7	protein_coding	17	4959226	4967817	-1
ENSG00000091651	-1.79767	2.5404e-25	ORC6	protein_coding	16	46689643	46698394	1
ENSG00000091656	0.362019	0.235087	ZFHX4	protein_coding	8	76681239	76867281	1
ENSG00000091732	-0.646345	0.00112233	ZC3HC1	protein_coding	7	130018287	130051451	-1
ENSG00000091844	1.11471	0.000650496	RGS17	protein_coding	6	153004459	153131282	-1
ENSG00000091879	0.680421	0.158202	ANGPT2	protein_coding	8	6499632	6563409	-1
ENSG00000091947	0.218365	0.328427	TMEM101	protein_coding	17	44011188	44023946	-1
ENSG00000091986	0.156275	0.720293	CCDC80	protein_coding	3	112596797	112649530	-1
ENSG00000092010	0.408405	0.015939	PSME1	protein_coding	14	24136163	24138967	1
ENSG00000092020	-0.0182303	0.948055	PPP2R3C	protein_coding	14	35085467	35122517	-1
ENSG00000092036	0.34795	0.112001	HAUS4	protein_coding	14	22946228	22957161	-1
ENSG00000092068	0.404291	0.313866	SLC7A8	protein_coding	14	23125295	23183674	-1
ENSG00000092094	-1.38387	1.09491e-09	OSGEP	protein_coding	14	20446401	20455089	-1
ENSG00000092096	1.53866	4.91058e-05	SLC22A17	protein_coding	14	23346314	23352912	-1
ENSG00000092098	-0.687299	0.000293729	RNF31	protein_coding	14	24146683	24160660	1
ENSG00000092108	-0.353876	0.0601355	SCFD1	protein_coding	14	30622291	30737694	1
ENSG00000092140	-0.0880878	0.668982	G2E3	protein_coding	14	30559158	30620064	1
ENSG00000092148	0.144409	0.533963	HECTD1	protein_coding	14	31100117	31207804	-1
ENSG00000092199	-0.366448	0.0101437	HNRNPC	protein_coding	14	21209136	21269494	-1
ENSG00000092201	-0.842871	1.74235e-11	SUPT16H	protein_coding	14	21351476	21384019	-1
ENSG00000092203	0.0511189	0.77781	TOX4	protein_coding	14	21476597	21499175	1
ENSG00000092208	-0.547957	0.00912728	GEMIN2	protein_coding	14	39114285	39136973	1
ENSG00000092295	0.782281	0.0427187	TGM1	protein_coding	14	24249114	24264432	-1
ENSG00000092330	0.0876753	0.708191	TINF2	protein_coding	14	24238286	24242663	-1
ENSG00000092421	1.94912	4.00739e-17	SEMA6A	protein_coding	5	116443555	116574823	-1
ENSG00000092439	-0.461806	0.0196331	TRPM7	protein_coding	15	50552473	50686797	-1
ENSG00000092445	-0.13763	0.538235	TYRO3	protein_coding	15	41557675	41583589	1
ENSG00000092470	-1.31839	5.74438e-15	WDR76	protein_coding	15	43826980	43868412	1
ENSG00000092529	-0.0115957	0.973629	CAPN3	protein_coding	15	42359498	42412949	1
ENSG00000092531	-0.0891971	0.661797	SNAP23	protein_coding	15	42491233	42545356	1
ENSG00000092621	-0.147503	0.579424	PHGDH	protein_coding	1	119648411	119744218	1
ENSG00000092758	1.20989	3.96671e-14	COL9A3	protein_coding	20	62816244	62841159	1
ENSG00000092820	0.580944	1.19908e-05	EZR	protein_coding	6	158765741	158819368	-1
ENSG00000092841	-0.0897642	0.725422	MYL6	protein_coding	12	56158346	56163496	1
ENSG00000092847	0.500037	0.00132952	AGO1	protein_coding	1	35869808	35930532	1
ENSG00000092853	-2.30351	2.64625e-38	CLSPN	protein_coding	1	35720218	35769978	-1
ENSG00000092871	0.365253	0.0290223	RFFL	protein_coding	17	35005990	35089319	-1
ENSG00000092929	0.399596	0.0768675	UNC13D	protein_coding	17	75827225	75844785	-1
ENSG00000092931	-0.130484	0.653088	MFSD11	protein_coding	17	76735865	76781449	1
ENSG00000092964	0.861642	2.22244e-05	DPYSL2	protein_coding	8	26514031	26658178	1
ENSG00000092969	-0.214446	0.614566	TGFB2	protein_coding	1	218345336	218444619	1
ENSG00000092978	-0.448783	0.0652668	GPATCH2	protein_coding	1	217426992	217631090	-1
ENSG00000093000	-0.880432	7.87656e-14	NUP50	protein_coding	22	45163925	45188017	1
ENSG00000093009	-1.45167	1.40197e-15	CDC45	protein_coding	22	19479457	19520612	1
ENSG00000093010	-0.154469	0.456547	COMT	protein_coding	22	19941371	19969975	1
ENSG00000093144	-1.0627	1.80534e-13	ECHDC1	protein_coding	6	127288712	127343609	-1
ENSG00000093167	-0.571428	0.00132846	LRRFIP2	protein_coding	3	37052626	37183689	-1
ENSG00000093183	-0.127237	0.473421	SEC22C	protein_coding	3	42547969	42601080	-1
ENSG00000093217	-1.83171	1.80034e-08	XYLB	protein_coding	3	38346760	38421348	1
ENSG00000094631	1.00713	1.59942e-10	HDAC6	protein_coding	X	48801377	48824982	1
ENSG00000094804	-1.49667	4.18785e-27	CDC6	protein_coding	17	40287879	40304657	1
ENSG00000094841	1.60691	2.31249e-11	UPRT	protein_coding	X	75156388	75304885	1
ENSG00000094880	-0.512283	0.000750045	CDC23	protein_coding	5	138187650	138213343	-1
ENSG00000094914	-0.382072	0.0130315	AAAS	protein_coding	12	53307456	53324864	-1
ENSG00000094916	0.149906	0.533858	CBX5	protein_coding	12	54230942	54280133	-1
ENSG00000094975	0.23773	0.260579	SUCO	protein_coding	1	172532349	172611833	1
ENSG00000095002	-1.2955	5.4264e-25	MSH2	protein_coding	2	47403067	47663146	1
ENSG00000095015	1.09811	8.18838e-08	MAP3K1	protein_coding	5	56815549	56896152	1
ENSG00000095059	0.65416	6.49743e-05	DHPS	protein_coding	19	12675717	12681880	-1
ENSG00000095066	0.317738	0.0627678	HOOK2	protein_coding	19	12763003	12872740	-1
ENSG00000095139	0.25765	0.0545096	ARCN1	protein_coding	11	118572390	118603033	1
ENSG00000095203	-0.152438	0.489906	EPB41L4B	protein_coding	9	109171974	109321059	-1
ENSG00000095209	-0.80182	6.94962e-05	TMEM38B	protein_coding	9	105694541	105776629	1
ENSG00000095261	-0.946266	1.0434e-10	PSMD5	protein_coding	9	120815496	120842951	-1
ENSG00000095303	2.44323	3.7099e-13	PTGS1	protein_coding	9	122370530	122395703	1
ENSG00000095319	-0.786335	1.29512e-08	NUP188	protein_coding	9	128947699	129007096	1
ENSG00000095321	1.09754	5.25025e-07	CRAT	protein_coding	9	129094142	129111189	-1
ENSG00000095370	0.967153	0.0802242	SH2D3C	protein_coding	9	127738317	127778710	-1
ENSG00000095380	-0.0956112	0.708859	NANS	protein_coding	9	98056732	98083077	1
ENSG00000095383	-0.448419	0.0927326	TBC1D2	protein_coding	9	98199011	98255649	-1
ENSG00000095397	1.52367	1.54422e-09	WHRN	protein_coding	9	114402080	114505473	-1
ENSG00000095485	-1.01887	6.47885e-14	CWF19L1	protein_coding	10	100232298	100267680	-1
ENSG00000095539	2.40201	1.13384e-20	SEMA4G	protein_coding	10	100969504	100985871	1
ENSG00000095564	0.537529	0.00194427	BTAF1	protein_coding	10	91923770	92031437	1
ENSG00000095574	-0.046953	0.845206	IKZF5	protein_coding	10	122990807	123008812	-1
ENSG00000095587	0.344702	0.425519	TLL2	protein_coding	10	96364608	96513926	-1
ENSG00000095596	-0.0632248	0.872748	CYP26A1	protein_coding	10	93073475	93077885	1
ENSG00000095637	0.180843	0.604824	SORBS1	protein_coding	10	95311771	95561414	-1
ENSG00000095739	0.285244	0.491741	BAMBI	protein_coding	10	28677510	28682932	1
ENSG00000095752	2.93235	9.70536e-11	IL11	protein_coding	19	55364382	55370463	-1
ENSG00000095787	0.240335	0.0589293	WAC	protein_coding	10	28532493	28623112	1
ENSG00000095794	-0.545421	0.0281169	CREM	protein_coding	10	35126791	35212958	1
ENSG00000095906	-0.477124	0.0164373	NUBP2	protein_coding	16	1782932	1789186	1
ENSG00000095951	0.802006	0.000406004	HIVEP1	protein_coding	6	12008762	12164999	1
ENSG00000096060	-0.890767	1.04695e-08	FKBP5	protein_coding	6	35573585	35728583	-1
ENSG00000096063	-0.718712	1.15802e-08	SRPK1	protein_coding	6	35832966	35921342	-1
ENSG00000096070	0.0460688	0.829581	BRPF3	protein_coding	6	36196744	36232790	1
ENSG00000096080	-0.641426	0.00273895	MRPS18A	protein_coding	6	43671202	43687791	-1
ENSG00000096092	-0.250448	0.210001	TMEM14A	protein_coding	6	52671113	52686588	1
ENSG00000096093	0.743579	0.0356833	EFHC1	protein_coding	6	52362123	52529886	1
ENSG00000096384	-0.997525	4.58004e-17	HSP90AB1	protein_coding	6	44246166	44253888	1
ENSG00000096401	-0.450679	0.00103672	CDC5L	protein_coding	6	44387706	44450425	1
ENSG00000096433	0.620366	6.07712e-06	ITPR3	protein_coding	6	33620365	33696574	1
ENSG00000096654	0.382356	0.115949	ZNF184	protein_coding	6	27450743	27473118	-1
ENSG00000096696	1.01934	1.37698e-10	DSP	protein_coding	6	7541617	7586714	1
ENSG00000096717	-0.329587	0.0501816	SIRT1	protein_coding	10	67884656	67918390	1
ENSG00000096746	-0.451045	0.000359529	HNRNPH3	protein_coding	10	68331174	68343193	1
ENSG00000096872	-0.0330637	0.903211	IFT74	protein_coding	9	26947039	27066134	1
ENSG00000096968	0.187387	0.501679	JAK2	protein_coding	9	4984390	5129948	1
ENSG00000097007	0.106178	0.571546	ABL1	protein_coding	9	130713016	130887675	1
ENSG00000097021	-0.468897	0.00825686	ACOT7	protein_coding	1	6264269	6393767	-1
ENSG00000097033	0.319993	0.0325868	SH3GLB1	protein_coding	1	86704570	86748184	1
ENSG00000097046	-1.16504	7.82577e-13	CDC7	protein_coding	1	91500851	91525764	1
ENSG00000097096	0.660845	0.0402724	SYDE2	protein_coding	1	85156889	85201724	-1
ENSG00000099139	1.54371	7.05798e-09	PCSK5	protein_coding	9	75890644	76362975	1
ENSG00000099194	1.03084	7.71926e-09	SCD	protein_coding	10	100347233	100364826	1
ENSG00000099203	0.219523	0.291762	TMED1	protein_coding	19	10832067	10836318	-1
ENSG00000099204	0.00760486	0.967842	ABLIM1	protein_coding	10	114431112	114768061	-1
ENSG00000099219	1.16097	6.89823e-08	ERMP1	protein_coding	9	5749832	5879537	-1
ENSG00000099246	-0.976343	2.00141e-09	RAB18	protein_coding	10	27504174	27543207	1
ENSG00000099250	0.425492	0.133595	NRP1	protein_coding	10	33177492	33336262	-1
ENSG00000099251	0.755013	0.13166	HSD17B7P2	transcribed_unprocessed_pseudogene	10	38356380	38378505	1
ENSG00000099282	0.436393	0.111804	TSPAN15	protein_coding	10	69451465	69507666	1
ENSG00000099284	-0.0476065	0.812674	MACROH2A2	protein_coding	10	70052544	70112282	1
ENSG00000099290	-0.0770947	0.716479	WASHC2A	protein_coding	10	50067888	50133509	1
ENSG00000099308	0.9323	3.03316e-06	MAST3	protein_coding	19	18097778	18151692	1
ENSG00000099326	1.42347	1.12377e-13	MZF1	protein_coding	19	58561931	58573575	-1
ENSG00000099330	0.882391	0.000174203	OCEL1	protein_coding	19	17226213	17229219	1
ENSG00000099331	0.600692	5.15088e-06	MYO9B	protein_coding	19	17075777	17214537	1
ENSG00000099337	0.642207	0.00373207	KCNK6	protein_coding	19	38319845	38332076	1
ENSG00000099338	-0.0180492	0.967868	CATSPERG	protein_coding	19	38335775	38370943	1
ENSG00000099341	-0.780139	2.96841e-07	PSMD8	protein_coding	19	38374563	38383850	1
ENSG00000099364	-0.0292451	0.890298	FBXL19	protein_coding	16	30923055	30948783	1
ENSG00000099365	0.24402	0.496004	STX1B	protein_coding	16	30989256	31010638	-1
ENSG00000099377	0.86906	0.0066452	HSD3B7	protein_coding	16	30985207	30989147	1
ENSG00000099381	0.0470472	0.869401	SETD1A	protein_coding	16	30957754	30984664	1
ENSG00000099385	0.0592899	0.787833	BCL7C	protein_coding	16	30833626	30894302	-1
ENSG00000099399	-0.338388	0.0229559	MAGEB2	protein_coding	X	30215563	30220089	1
ENSG00000099617	0.634142	0.0311152	EFNA2	protein_coding	19	1285873	1301431	1
ENSG00000099622	-0.897313	3.87236e-12	CIRBP	protein_coding	19	1259384	1274880	1
ENSG00000099624	-0.44942	0.00539284	ATP5F1D	protein_coding	19	1241746	1244825	1
ENSG00000099625	0.175283	0.504719	CBARP	protein_coding	19	1228287	1238027	-1
ENSG00000099783	-2.00818	5.4956e-51	HNRNPM	protein_coding	19	8444767	8489114	1
ENSG00000099785	0.902879	0.000605545	MARCHF2	protein_coding	19	8413270	8439017	1
ENSG00000099795	-0.229992	0.322645	NDUFB7	protein_coding	19	14566078	14572066	-1
ENSG00000099797	0.00681767	0.979139	TECR	protein_coding	19	14517085	14565980	1
ENSG00000099800	-1.47392	8.83037e-14	TIMM13	protein_coding	19	2425625	2427586	-1
ENSG00000099804	0.214078	0.284189	CDC34	protein_coding	19	531760	542092	1
ENSG00000099810	-0.277353	0.0570189	MTAP	protein_coding	9	21802636	21937651	1
ENSG00000099812	-0.160131	0.569113	MISP	protein_coding	19	751112	764318	1
ENSG00000099814	-0.265703	0.119453	CEP170B	protein_coding	14	104865268	104896747	1
ENSG00000099817	-0.669515	6.52239e-06	POLR2E	protein_coding	19	1086574	1095380	-1
ENSG00000099821	0.0550248	0.739669	POLRMT	protein_coding	19	617221	633537	-1
ENSG00000099822	1.73857	3.74675e-08	HCN2	protein_coding	19	589881	617159	1
ENSG00000099840	2.74903	2.66815e-07	IZUMO4	protein_coding	19	2096429	2099593	1
ENSG00000099849	0.55225	0.00372532	RASSF7	protein_coding	11	560404	564025	1
ENSG00000099860	0.17645	0.484585	GADD45B	protein_coding	19	2476122	2478259	1
ENSG00000099864	1.865	2.54484e-27	PALM	protein_coding	19	708935	748329	1
ENSG00000099869	5.87172	0.000209056	IGF2-AS	lncRNA	11	2140501	2148666	1
ENSG00000099875	2.03104	6.05766e-65	MKNK2	protein_coding	19	2037465	2051244	-1
ENSG00000099889	0.916539	1.52429e-06	ARVCF	protein_coding	22	19969896	20016823	-1
ENSG00000099899	-1.20333	3.95671e-10	TRMT2A	protein_coding	22	20111875	20117392	-1
ENSG00000099901	-1.48079	2.79906e-21	RANBP1	protein_coding	22	20115938	20127355	1
ENSG00000099904	-0.350654	0.0388994	ZDHHC8	protein_coding	22	20129456	20148007	1
ENSG00000099910	0.0994529	0.797147	KLHL22	protein_coding	22	20441519	20495844	-1
ENSG00000099917	0.776807	2.00522e-07	MED15	protein_coding	22	20495913	20587632	1
ENSG00000099940	-0.246975	0.157531	SNAP29	protein_coding	22	20859007	20891214	1
ENSG00000099942	1.0566	1.46193e-22	CRKL	protein_coding	22	20917407	20953747	1
ENSG00000099949	-0.285589	0.235788	LZTR1	protein_coding	22	20982269	20999032	1
ENSG00000099953	0.634218	0.0581233	MMP11	protein_coding	22	23768226	23784316	1
ENSG00000099954	2.08029	7.1812e-21	CECR2	protein_coding	22	17359949	17558151	1
ENSG00000099956	-0.313654	0.0728049	SMARCB1	protein_coding	22	23786931	23838009	1
ENSG00000099968	0.557431	0.000176198	BCL2L13	protein_coding	22	17628855	17730855	1
ENSG00000099974	-0.175113	0.698351	DDTL	protein_coding	22	23966888	23972556	1
ENSG00000099977	0.313754	0.120833	DDT	protein_coding	22	23971365	23979828	-1
ENSG00000099984	1.04465	0.035046	GSTT2	protein_coding	22	23980058	23983915	1
ENSG00000099991	0.818473	3.0383e-08	CABIN1	protein_coding	22	24011192	24178628	1
ENSG00000099992	0.964148	0.00105214	TBC1D10A	protein_coding	22	30291990	30326947	-1
ENSG00000099994	0.558871	0.00789348	SUSD2	protein_coding	22	24181487	24189106	1
ENSG00000099995	-0.386988	0.00358133	SF3A1	protein_coding	22	30331988	30356919	-1
ENSG00000099999	1.09168	9.94553e-06	RNF215	protein_coding	22	30368811	30421771	-1
ENSG00000100003	1.54328	9.92521e-12	SEC14L2	protein_coding	22	30396941	30425303	1
ENSG00000100014	-0.505853	0.0121624	SPECC1L	protein_coding	22	24270817	24417739	1
ENSG00000100023	-0.992746	9.19666e-10	PPIL2	protein_coding	22	21666000	21700015	1
ENSG00000100024	0.342912	0.186428	UPB1	protein_coding	22	24494107	24528390	1
ENSG00000100027	4.86826	7.97451e-14	YPEL1	protein_coding	22	21697536	21735794	-1
ENSG00000100028	-0.979855	3.80253e-11	SNRPD3	protein_coding	22	24555958	24582052	1
ENSG00000100029	-1.36066	3.22971e-21	PES1	protein_coding	22	30576625	30607083	-1
ENSG00000100030	-0.278579	0.0671301	MAPK1	protein_coding	22	21759657	21867680	-1
ENSG00000100031	0.790316	0.000854305	GGT1	protein_coding	22	24594811	24629005	1
ENSG00000100034	-0.0371815	0.886841	PPM1F	protein_coding	22	21919425	21952848	-1
ENSG00000100036	0.0211668	0.954314	SLC35E4	protein_coding	22	30635781	30669016	1
ENSG00000100038	0.0496592	0.860247	TOP3B	protein_coding	22	21957025	21982813	-1
ENSG00000100053	3.04213	0.00294095	CRYBB3	protein_coding	22	25199858	25207359	1
ENSG00000100055	1.24263	0.00310888	CYTH4	protein_coding	22	37282027	37315341	1
ENSG00000100056	-0.957687	3.89264e-05	ESS2	protein_coding	22	19130279	19144684	-1
ENSG00000100058	0.111171	0.682882	CRYBB2P1	transcribed_unprocessed_pseudogene	22	25448080	25520856	1
ENSG00000100060	1.0307	0.0223176	MFNG	protein_coding	22	37469063	37486393	-1
ENSG00000100065	-0.333645	0.0683558	CARD10	protein_coding	22	37490362	37519542	-1
ENSG00000100068	0.709829	0.0566867	LRP5L	transcribed_unprocessed_pseudogene	22	25351418	25405377	-1
ENSG00000100075	0.464423	0.00435793	SLC25A1	protein_coding	22	19175581	19178739	-1
ENSG00000100077	0.281787	0.115916	GRK3	protein_coding	22	25564675	25729294	1
ENSG00000100083	0.348806	0.0152271	GGA1	protein_coding	22	37608725	37633564	1
ENSG00000100084	-0.99513	6.53405e-06	HIRA	protein_coding	22	19330698	19447450	-1
ENSG00000100092	0.450992	0.0912333	SH3BP1	protein_coding	22	37634654	37656117	1
ENSG00000100097	1.84252	1.489e-05	LGALS1	protein_coding	22	37675636	37679802	1
ENSG00000100099	-0.0415983	0.86202	HPS4	protein_coding	22	26443107	26483931	-1
ENSG00000100100	0.357082	0.249843	PIK3IP1	protein_coding	22	31281594	31292534	-1
ENSG00000100104	-0.798886	1.31844e-07	SRRD	protein_coding	22	26483877	26494658	1
ENSG00000100105	0.26719	0.144258	PATZ1	protein_coding	22	31325804	31346346	-1
ENSG00000100106	1.27982	1.60894e-11	TRIOBP	protein_coding	22	37697048	37776556	1
ENSG00000100109	-0.667268	0.000108745	TFIP11	protein_coding	22	26491225	26512505	-1
ENSG00000100116	0.646433	7.23702e-05	GCAT	protein_coding	22	37807905	37817176	1
ENSG00000100124	-0.155409	0.517035	ANKRD54	protein_coding	22	37830855	37849327	-1
ENSG00000100129	0.650604	2.40404e-09	EIF3L	protein_coding	22	37848868	37889407	1
ENSG00000100138	-1.02518	2.67217e-16	SNU13	protein_coding	22	41673933	41690504	-1
ENSG00000100139	0.287863	0.210912	MICALL1	protein_coding	22	37905657	37942822	1
ENSG00000100142	-0.991364	1.15543e-05	POLR2F	protein_coding	22	37952607	38041915	1
ENSG00000100147	-0.973302	0.00207409	CCDC134	protein_coding	22	41800679	41832164	1
ENSG00000100150	-0.138085	0.633341	DEPDC5	protein_coding	22	31753867	31908033	1
ENSG00000100151	-0.110367	0.648261	PICK1	protein_coding	22	38056311	38075701	1
ENSG00000100162	-1.47305	5.79761e-10	CENPM	protein_coding	22	41938737	41947152	-1
ENSG00000100167	1.2701	3.84685e-09	SEPTIN3	protein_coding	22	41969443	41998221	1
ENSG00000100196	1.17827	3.31709e-12	KDELR3	protein_coding	22	38468078	38483447	1
ENSG00000100197	0.0680485	0.846674	CYP2D6	protein_coding	22	42126499	42130865	-1
ENSG00000100201	0.230315	0.123899	DDX17	protein_coding	22	38483438	38507660	-1
ENSG00000100206	-0.334659	0.185585	DMC1	protein_coding	22	38518948	38570204	-1
ENSG00000100207	0.430775	0.00096948	TCF20	protein_coding	22	42160013	42343616	-1
ENSG00000100209	-0.223461	0.416768	HSCB	protein_coding	22	28742039	28757515	1
ENSG00000100211	-0.251479	0.297105	CBY1	protein_coding	22	38656636	38673854	1
ENSG00000100216	-1.04574	7.18373e-11	TOMM22	protein_coding	22	38681957	38685421	1
ENSG00000100218	-0.00737066	0.982801	RSPH14	protein_coding	22	23059415	23145021	-1
ENSG00000100219	-0.0442533	0.824923	XBP1	protein_coding	22	28794555	28800597	-1
ENSG00000100220	-0.717342	3.05341e-06	RTCB	protein_coding	22	32387582	32412248	-1
ENSG00000100221	0.255175	0.0754576	JOSD1	protein_coding	22	38685543	38701556	-1
ENSG00000100225	-0.207798	0.177596	FBXO7	protein_coding	22	32474676	32498829	1
ENSG00000100226	0.541218	0.0014377	GTPBP1	protein_coding	22	38705742	38738299	1
ENSG00000100227	-0.0441906	0.783292	POLDIP3	protein_coding	22	42583721	42614962	-1
ENSG00000100228	-1.89999	1.1755e-09	RAB36	protein_coding	22	23145366	23165663	1
ENSG00000100234	0.263015	0.552452	TIMP3	protein_coding	22	32801705	32863041	1
ENSG00000100239	0.526552	0.00120671	PPP6R2	protein_coding	22	50343304	50445090	1
ENSG00000100241	0.529492	0.000567356	SBF1	protein_coding	22	50443219	50483923	-1
ENSG00000100242	0.750467	1.4477e-07	SUN2	protein_coding	22	38733290	38794143	-1
ENSG00000100243	0.346921	0.0090015	CYB5R3	protein_coding	22	42615730	42720870	-1
ENSG00000100246	0.895221	3.40097e-05	DNAL4	protein_coding	22	38778508	38794198	-1
ENSG00000100253	0.441782	0.0451461	MIOX	protein_coding	22	50486784	50490648	1
ENSG00000100258	-0.319319	0.118549	LMF2	protein_coding	22	50502949	50507702	-1
ENSG00000100263	-1.06286	4.36984e-06	RHBDD3	protein_coding	22	29259872	29268209	-1
ENSG00000100266	0.585694	0.000308773	PACSIN2	protein_coding	22	42835412	43015149	-1
ENSG00000100271	1.49171	0.00182992	TTLL1	protein_coding	22	43039516	43089419	-1
ENSG00000100276	-0.053482	0.905282	RASL10A	protein_coding	22	29312933	29319679	-1
ENSG00000100280	-0.568539	0.000275925	AP1B1	protein_coding	22	29327680	29388583	-1
ENSG00000100281	0.207012	0.227819	HMGXB4	protein_coding	22	35257452	35295807	1
ENSG00000100284	0.120867	0.645078	TOM1	protein_coding	22	35299275	35347992	1
ENSG00000100288	0.516557	0.246206	CHKB	protein_coding	22	50578959	50601455	-1
ENSG00000100290	0.316757	0.204409	BIK	protein_coding	22	43110750	43129712	1
ENSG00000100292	0.109271	0.717183	HMOX1	protein_coding	22	35380361	35394214	1
ENSG00000100294	-1.37423	4.08487e-13	MCAT	protein_coding	22	43132209	43143398	-1
ENSG00000100296	-0.728411	6.67227e-07	THOC5	protein_coding	22	29505879	29555216	-1
ENSG00000100297	-1.72431	5.55778e-34	MCM5	protein_coding	22	35400134	35425431	1
ENSG00000100298	-0.0487688	0.904887	APOBEC3H	protein_coding	22	39097224	39104067	1
ENSG00000100299	0.747874	0.0421607	ARSA	protein_coding	22	50622754	50628173	-1
ENSG00000100300	0.27674	0.100843	TSPO	protein_coding	22	43151547	43163242	1
ENSG00000100302	1.97775	0.000120724	RASD2	protein_coding	22	35540831	35553999	1
ENSG00000100304	-0.616677	4.35845e-07	TTLL12	protein_coding	22	43166622	43187134	-1
ENSG00000100307	0.98798	1.16509e-07	CBX7	protein_coding	22	39120167	39152680	-1
ENSG00000100311	0.877279	6.43613e-06	PDGFB	protein_coding	22	39223359	39244982	-1
ENSG00000100312	1.88943	0.0312846	ACR	protein_coding	22	50738196	50745339	1
ENSG00000100316	0.865458	4.29701e-11	RPL3	protein_coding	22	39312882	39320389	-1
ENSG00000100319	-0.172071	0.599044	ZMAT5	protein_coding	22	29730956	29767011	-1
ENSG00000100320	0.887588	6.61122e-13	RBFOX2	protein_coding	22	35738736	36028824	-1
ENSG00000100321	1.43866	9.65027e-12	SYNGR1	protein_coding	22	39349925	39385575	1
ENSG00000100324	-0.0913427	0.68359	TAB1	protein_coding	22	39399778	39437060	1
ENSG00000100325	-0.182599	0.303348	ASCC2	protein_coding	22	29788609	29838304	-1
ENSG00000100330	1.2772	1.45744e-14	MTMR3	protein_coding	22	29883169	30030868	1
ENSG00000100335	-0.554388	2.98613e-05	MIEF1	protein_coding	22	39499432	39518132	1
ENSG00000100341	-1.25121	0.00534075	PNPLA5	protein_coding	22	43879678	43892013	-1
ENSG00000100344	0.479175	0.183822	PNPLA3	protein_coding	22	43923792	43964488	1
ENSG00000100345	0.404369	0.00229128	MYH9	protein_coding	22	36281280	36388010	-1
ENSG00000100346	5.22984	0.00100507	CACNA1I	protein_coding	22	39570753	39689735	1
ENSG00000100347	-0.622676	0.000139849	SAMM50	protein_coding	22	43955442	44010531	1
ENSG00000100348	-0.599111	9.33083e-05	TXN2	protein_coding	22	36467046	36481640	-1
ENSG00000100350	-1.81301	2.999e-18	FOXRED2	protein_coding	22	36487190	36507221	-1
ENSG00000100353	0.148732	0.349534	EIF3D	protein_coding	22	36510855	36529184	-1
ENSG00000100354	0.618795	0.00529946	TNRC6B	protein_coding	22	40044817	40335808	1
ENSG00000100359	0.746885	0.0475084	SGSM3	protein_coding	22	40370591	40410289	1
ENSG00000100360	0.747015	0.00159592	IFT27	protein_coding	22	36758202	36776256	-1
ENSG00000100364	0.0377985	0.869546	KIAA0930	protein_coding	22	45192244	45240894	-1
ENSG00000100372	-0.919691	7.71281e-07	SLC25A17	protein_coding	22	40769630	40819399	-1
ENSG00000100376	-0.188288	0.344773	FAM118A	protein_coding	22	45308968	45341955	1
ENSG00000100379	-0.0518714	0.86656	KCTD17	protein_coding	22	37051739	37063390	1
ENSG00000100380	0.0132167	0.936163	ST13	protein_coding	22	40824535	40856639	-1
ENSG00000100387	-0.230105	0.305063	RBX1	protein_coding	22	40951347	40973309	1
ENSG00000100393	0.501204	0.0056137	EP300	protein_coding	22	41092592	41180077	1
ENSG00000100395	-2.02866	5.0127e-31	L3MBTL2	protein_coding	22	41205282	41231271	1
ENSG00000100401	-1.05012	2.63074e-10	RANGAP1	protein_coding	22	41244779	41286187	-1
ENSG00000100403	-0.777985	1.30111e-08	ZC3H7B	protein_coding	22	41301525	41360147	1
ENSG00000100410	-1.61728	8.53584e-15	PHF5A	protein_coding	22	41459717	41468692	-1
ENSG00000100412	0.0907672	0.621421	ACO2	protein_coding	22	41447830	41529273	1
ENSG00000100413	-1.81918	7.58041e-19	POLR3H	protein_coding	22	41525799	41544606	-1
ENSG00000100416	-0.402927	0.00734786	TRMU	protein_coding	22	46330875	46357340	1
ENSG00000100417	0.421161	0.0692898	PMM1	protein_coding	22	41576900	41589871	-1
ENSG00000100418	-1.40243	2.28528e-14	DESI1	protein_coding	22	41598028	41621043	-1
ENSG00000100422	0.107938	0.525637	CERK	protein_coding	22	46684410	46738252	-1
ENSG00000100425	0.131723	0.474136	BRD1	protein_coding	22	49773283	49827873	-1
ENSG00000100426	0.530575	0.000323091	ZBED4	protein_coding	22	49853844	49890080	1
ENSG00000100429	1.07872	0.000450885	HDAC10	protein_coding	22	50245183	50251405	-1
ENSG00000100439	0.553747	0.0223713	ABHD4	protein_coding	14	22598290	22612963	1
ENSG00000100441	1.73507	1.52188e-42	KHNYN	protein_coding	14	24429286	24441843	1
ENSG00000100442	-0.303868	0.0931319	FKBP3	protein_coding	14	45115599	45135319	-1
ENSG00000100445	-0.00670862	0.979507	SDR39U1	protein_coding	14	24439766	24442905	-1
ENSG00000100461	-0.0568384	0.758401	RBM23	protein_coding	14	22893204	22919182	-1
ENSG00000100462	-1.06322	3.04832e-16	PRMT5	protein_coding	14	22920525	22929408	-1
ENSG00000100473	0.631931	0.0155275	COCH	protein_coding	14	30874514	30895065	1
ENSG00000100478	-1.93469	3.70579e-08	AP4S1	protein_coding	14	31025106	31130996	1
ENSG00000100479	-2.07913	2.12987e-25	POLE2	protein_coding	14	49643555	49688422	-1
ENSG00000100483	-0.591542	0.0259959	VCPKMT	protein_coding	14	50108632	50116600	-1
ENSG00000100485	0.794453	0.00388899	SOS2	protein_coding	14	50117130	50231578	-1
ENSG00000100490	-0.485303	0.23379	CDKL1	protein_coding	14	50326265	50416461	-1
ENSG00000100503	-0.117833	0.439186	NIN	protein_coding	14	50719763	50831162	-1
ENSG00000100504	0.787831	3.66587e-12	PYGL	protein_coding	14	50857891	50944483	-1
ENSG00000100505	1.31101	1.6614e-06	TRIM9	protein_coding	14	50975262	51096061	-1
ENSG00000100519	-0.949118	5.58157e-09	PSMC6	protein_coding	14	52707178	52728590	1
ENSG00000100522	-0.284558	0.163383	GNPNAT1	protein_coding	14	52775193	52791668	-1
ENSG00000100523	-0.0829013	0.739751	DDHD1	protein_coding	14	53036745	53153323	-1
ENSG00000100526	-0.455121	0.0226704	CDKN3	protein_coding	14	54396849	54420218	1
ENSG00000100528	-0.437857	0.00348993	CNIH1	protein_coding	14	54423561	54441391	-1
ENSG00000100532	-0.515164	0.096091	CGRRF1	protein_coding	14	54509812	54539292	1
ENSG00000100554	-0.244807	0.16973	ATP6V1D	protein_coding	14	67294371	67360265	-1
ENSG00000100558	0.259119	0.110473	PLEK2	protein_coding	14	67386984	67412167	-1
ENSG00000100564	0.442785	0.0510027	PIGH	protein_coding	14	67581955	67600286	-1
ENSG00000100567	-1.34286	3.27292e-19	PSMA3	protein_coding	14	58244843	58272012	1
ENSG00000100568	-0.226	0.166571	VTI1B	protein_coding	14	67647085	67674820	-1
ENSG00000100575	-0.464444	0.0446695	TIMM9	protein_coding	14	58408495	58427531	-1
ENSG00000100577	0.388609	0.153466	GSTZ1	protein_coding	14	77320996	77331597	1
ENSG00000100578	-0.477008	0.0499165	KIAA0586	protein_coding	14	58427385	58551297	1
ENSG00000100580	0.267565	0.269113	TMED8	protein_coding	14	77335029	77377094	-1
ENSG00000100583	-1.30686	0.0394163	SAMD15	protein_coding	14	77376689	77392163	1
ENSG00000100591	-1.26107	2.519e-15	AHSA1	protein_coding	14	77457870	77469472	1
ENSG00000100592	0.608031	0.00586863	DAAM1	protein_coding	14	59188646	59371405	1
ENSG00000100596	0.211888	0.214945	SPTLC2	protein_coding	14	77505997	77616637	-1
ENSG00000100599	-0.0484599	0.848199	RIN3	protein_coding	14	92513781	92688994	1
ENSG00000100600	0.398831	0.039684	LGMN	protein_coding	14	92703807	92748679	-1
ENSG00000100601	-0.703618	0.000305182	ALKBH1	protein_coding	14	77672404	77708023	-1
ENSG00000100603	-0.415178	0.00150159	SNW1	protein_coding	14	77717599	77761207	-1
ENSG00000100605	-0.495035	0.00196034	ITPK1	protein_coding	14	92936914	93116320	-1
ENSG00000100612	0.166122	0.377328	DHRS7	protein_coding	14	60144119	60169856	-1
ENSG00000100614	0.554627	0.000247954	PPM1A	protein_coding	14	60245752	60299087	1
ENSG00000100625	0.694665	4.74561e-05	SIX4	protein_coding	14	60709539	60724351	-1
ENSG00000100629	-0.188664	0.427777	CEP128	protein_coding	14	80476983	80959517	-1
ENSG00000100632	-0.883374	7.68361e-08	ERH	protein_coding	14	69380128	69398299	-1
ENSG00000100644	-1.11113	1.5336e-13	HIF1A	protein_coding	14	61695513	61748259	1
ENSG00000100647	0.49494	0.0229997	SUSD6	protein_coding	14	69611596	69715144	1
ENSG00000100650	-0.943511	1.80394e-13	SRSF5	protein_coding	14	69726900	69772005	1
ENSG00000100664	-1.47376	2.48933e-23	EIF5	protein_coding	14	103333544	103345025	1
ENSG00000100697	-0.229961	0.352207	DICER1	protein_coding	14	95086228	95158010	-1
ENSG00000100711	0.1186	0.598192	ZFYVE21	protein_coding	14	103715730	103733668	1
ENSG00000100714	-1.31941	5.53646e-31	MTHFD1	protein_coding	14	64388031	64463457	1
ENSG00000100722	-0.738374	1.22965e-08	ZC3H14	protein_coding	14	88562970	88627596	1
ENSG00000100726	-1.17396	7.22623e-15	TELO2	protein_coding	16	1493344	1510457	1
ENSG00000100731	0.774239	7.38591e-06	PCNX1	protein_coding	14	70907405	71115382	1
ENSG00000100744	-0.437135	0.0462374	GSKIP	protein_coding	14	96363452	96387288	1
ENSG00000100749	-1.25817	4.03102e-15	VRK1	protein_coding	14	96797304	96954846	1
ENSG00000100764	-1.25502	9.0203e-15	PSMC1	protein_coding	14	90256527	90275429	1
ENSG00000100767	0.74551	0.0105057	PAPLN	protein_coding	14	73237497	73274640	1
ENSG00000100784	0.0942172	0.754634	RPS6KA5	protein_coding	14	90847861	91060641	-1
ENSG00000100796	-0.363173	0.00427917	PPP4R3A	protein_coding	14	91457508	91510554	-1
ENSG00000100802	0.283598	0.33218	C14orf93	protein_coding	14	22985894	23010166	-1
ENSG00000100804	-0.532942	0.00140454	PSMB5	protein_coding	14	23016543	23035230	-1
ENSG00000100811	0.252382	0.0393726	YY1	protein_coding	14	100238298	100282788	1
ENSG00000100813	-0.248682	0.095498	ACIN1	protein_coding	14	23058564	23095614	-1
ENSG00000100814	0.178672	0.322406	CCNB1IP1	protein_coding	14	20311368	20333312	-1
ENSG00000100815	-0.150473	0.521016	TRIP11	protein_coding	14	91965991	92040896	-1
ENSG00000100823	-0.837366	7.7704e-10	APEX1	protein_coding	14	20455191	20457772	1
ENSG00000100836	-0.350434	0.00725996	PABPN1	protein_coding	14	23321457	23326163	1
ENSG00000100852	0.229454	0.204854	ARHGAP5	protein_coding	14	32076114	32159728	1
ENSG00000100865	-0.857569	4.11167e-06	CINP	protein_coding	14	102341102	102362916	-1
ENSG00000100867	-0.952857	0.00508438	DHRS2	protein_coding	14	23630115	23645639	1
ENSG00000100883	-0.151693	0.326139	SRP54	protein_coding	14	34981957	35029686	1
ENSG00000100888	-0.188223	0.317214	CHD8	protein_coding	14	21385194	21456126	-1
ENSG00000100889	-0.301261	0.349363	PCK2	protein_coding	14	24094053	24110598	1
ENSG00000100890	-0.0859056	0.823817	PRORP	protein_coding	14	35121846	35277622	1
ENSG00000100897	0.834752	3.28612e-05	DCAF11	protein_coding	14	24114195	24125242	1
ENSG00000100902	-0.550816	0.0104693	PSMA6	protein_coding	14	35278633	35317493	1
ENSG00000100906	0.961216	0.000482663	NFKBIA	protein_coding	14	35401079	35404749	-1
ENSG00000100908	0.117495	0.683295	EMC9	protein_coding	14	24138959	24141591	-1
ENSG00000100911	-0.28893	0.19453	PSME2	protein_coding	14	24143362	24147570	-1
ENSG00000100916	-0.535044	0.0221884	BRMS1L	protein_coding	14	35826338	35932325	1
ENSG00000100918	0.849309	0.0706971	REC8	protein_coding	14	24171853	24180257	1
ENSG00000100926	-0.386319	0.253788	TM9SF1	protein_coding	14	24189149	24195687	-1
ENSG00000100934	0.726154	2.05992e-05	SEC23A	protein_coding	14	39031919	39109646	-1
ENSG00000100938	-0.371468	0.0354931	GMPR2	protein_coding	14	24232422	24239242	1
ENSG00000100941	-0.459122	0.000198911	PNN	protein_coding	14	39175183	39183220	1
ENSG00000100949	0.216238	0.31237	RABGGTA	protein_coding	14	24265538	24271611	-1
ENSG00000100968	3.04362	9.28183e-14	NFATC4	protein_coding	14	24365673	24379604	1
ENSG00000100979	0.252289	0.573063	PLTP	protein_coding	20	45898621	45912155	-1
ENSG00000100982	0.809916	4.10036e-06	PCIF1	protein_coding	20	45934683	45948023	1
ENSG00000100983	-0.185025	0.284274	GSS	protein_coding	20	34928432	34956027	-1
ENSG00000100985	0.124368	0.685551	MMP9	protein_coding	20	46008908	46016561	1
ENSG00000100991	-0.368765	0.00707665	TRPC4AP	protein_coding	20	35002404	35092807	-1
ENSG00000100994	-0.441026	0.0116942	PYGB	protein_coding	20	25248085	25298012	1
ENSG00000100997	-0.74102	0.000277167	ABHD12	protein_coding	20	25294742	25390835	-1
ENSG00000101000	-0.187853	0.373557	PROCR	protein_coding	20	35172072	35216240	1
ENSG00000101003	-0.981962	8.50325e-12	GINS1	protein_coding	20	25391008	25452700	1
ENSG00000101004	1.38526	4.28208e-08	NINL	protein_coding	20	25452697	25585531	-1
ENSG00000101017	0.277904	0.256531	CD40	protein_coding	20	46118271	46129863	1
ENSG00000101019	-0.44885	0.00483704	UQCC1	protein_coding	20	35302566	35412031	-1
ENSG00000101040	0.390484	0.0274988	ZMYND8	protein_coding	20	47209214	47356889	-1
ENSG00000101049	3.6479	4.18983e-05	SGK2	protein_coding	20	43558968	43588237	1
ENSG00000101052	-0.359597	0.0711941	IFT52	protein_coding	20	43590937	43647299	1
ENSG00000101057	-1.21901	1.41953e-11	MYBL2	protein_coding	20	43667019	43716495	1
ENSG00000101076	0.785876	0.0242094	HNF4A	protein_coding	20	44355699	44432845	1
ENSG00000101079	0.304978	0.0487879	NDRG3	protein_coding	20	36651766	36746090	-1
ENSG00000101084	-1.31322	5.58738e-07	RAB5IF	protein_coding	20	36605779	36612557	1
ENSG00000101096	1.72541	3.5529e-10	NFATC2	protein_coding	20	51386957	51562831	-1
ENSG00000101104	-0.261212	0.238039	PABPC1L	protein_coding	20	44910060	44959035	1
ENSG00000101109	-0.238451	0.133125	STK4	protein_coding	20	44966494	45080021	1
ENSG00000101115	0.491601	0.272372	SALL4	protein_coding	20	51782331	51802521	-1
ENSG00000101126	0.16695	0.271605	ADNP	protein_coding	20	50888916	50931437	-1
ENSG00000101132	-0.406027	0.0975711	PFDN4	protein_coding	20	54208087	54228052	1
ENSG00000101138	-0.123769	0.475919	CSTF1	protein_coding	20	56392371	56406362	1
ENSG00000101144	0.494459	0.0281667	BMP7	protein_coding	20	57168753	57266641	-1
ENSG00000101146	-1.069	2.30859e-15	RAE1	protein_coding	20	57351223	57379211	1
ENSG00000101150	-0.784271	7.07091e-11	TPD52L2	protein_coding	20	63865228	63891545	1
ENSG00000101152	0.0484969	0.800807	DNAJC5	protein_coding	20	63895126	63936031	1
ENSG00000101158	-0.193374	0.213881	NELFCD	protein_coding	20	58981208	58995133	1
ENSG00000101160	0.0993889	0.598889	CTSZ	protein_coding	20	58985686	59008238	-1
ENSG00000101161	-0.684759	3.07194e-07	PRPF6	protein_coding	20	63981132	64033100	1
ENSG00000101166	-0.480394	0.000593378	PRELID3B	protein_coding	20	59033145	59042809	-1
ENSG00000101181	-1.21965	2.99594e-10	MTG2	protein_coding	20	62183028	62203568	1
ENSG00000101182	-0.927034	2.95114e-06	PSMA7	protein_coding	20	62136733	62143440	-1
ENSG00000101187	1.45175	8.85834e-09	SLCO4A1	protein_coding	20	62642503	62685785	1
ENSG00000101188	0.202093	0.270191	NTSR1	protein_coding	20	62708836	62762771	1
ENSG00000101189	0.548168	0.000457056	MRGBP	protein_coding	20	62796473	62801729	1
[truncated: 14,580 more rows]

## Sheet: MCF-7
ensembl_gene_id	log2FoldChange	FDR	external_gene_name	gene_biotype	chromosome_name	start_position	end_position	strand
ENSG00000000003	0.591367	8.9849e-05	TSPAN6	protein_coding	X	100627108	100639991	-1
ENSG00000000419	-0.347768	0.000984629	DPM1	protein_coding	20	50934867	50959140	-1
ENSG00000000457	-0.0480902	0.768634	SCYL3	protein_coding	1	169849631	169894267	-1
ENSG00000000460	-0.513638	0.0202354	C1orf112	protein_coding	1	169662007	169854080	1
ENSG00000001036	-0.519242	3.30295e-05	FUCA2	protein_coding	6	143494812	143511720	-1
ENSG00000001084	-0.0971311	0.486481	GCLC	protein_coding	6	53497341	53616970	-1
ENSG00000001167	-0.0297273	0.854903	NFYA	protein_coding	6	41072974	41102403	1
ENSG00000001460	-0.04336	0.876436	STPG1	protein_coding	1	24356999	24416934	-1
ENSG00000001461	0.612788	3.87419e-09	NIPAL3	protein_coding	1	24415802	24472976	1
ENSG00000001497	-0.488608	0.000262825	LAS1L	protein_coding	X	65438549	65534810	-1
ENSG00000001561	0.226947	0.0602113	ENPP4	protein_coding	6	46129989	46146688	1
ENSG00000001617	-0.378659	0.00530604	SEMA3F	protein_coding	3	50155045	50189075	1
ENSG00000001629	0.018583	0.927085	ANKIB1	protein_coding	7	92245974	92401383	1
ENSG00000001630	0.117594	0.601789	CYP51A1	protein_coding	7	92084987	92134803	-1
ENSG00000001631	0.00165237	0.994574	KRIT1	protein_coding	7	92197498	92246166	-1
ENSG00000002016	0.0444862	0.828136	RAD52	protein_coding	12	911736	990053	-1
ENSG00000002079	0.930784	0.0013683	MYH16	transcribed_unitary_pseudogene	7	99238829	99311130	1
ENSG00000002330	-0.0806762	0.796913	BAD	protein_coding	11	64269830	64284704	-1
ENSG00000002549	-0.488148	0.0131972	LAP3	protein_coding	4	17577198	17607972	1
ENSG00000002586	0.370814	0.000629818	CD99	protein_coding	X	2691187	2741309	1
ENSG00000002587	0.150917	0.670576	HS3ST1	protein_coding	4	11393150	11429564	-1
ENSG00000002726	0.16421	0.469252	AOC1	protein_coding	7	150824627	150861504	1
ENSG00000002746	-0.0600354	0.836073	HECW1	protein_coding	7	43112629	43566001	1
ENSG00000002822	-0.700037	7.55902e-11	MAD1L1	protein_coding	7	1815793	2233243	-1
ENSG00000002834	0.288884	0.0582035	LASP1	protein_coding	17	38869859	38921770	1
ENSG00000002919	0.123936	0.393901	SNX11	protein_coding	17	48103357	48123601	1
ENSG00000003056	-0.127415	0.286806	M6PR	protein_coding	12	8940361	8949761	-1
ENSG00000003096	-0.323305	0.0113185	KLHL13	protein_coding	X	117897813	118117340	-1
ENSG00000003137	-1.53969	8.71051e-07	CYP26B1	protein_coding	2	72129238	72147862	-1
ENSG00000003147	0.0870926	0.548755	ICA1	protein_coding	7	8113184	8262687	-1
ENSG00000003249	-0.384028	0.0002262	DBNDD1	protein_coding	16	90004871	90019890	-1
ENSG00000003393	-0.135757	0.254611	ALS2	protein_coding	2	201700267	201782112	-1
ENSG00000003400	0.0331908	0.93701	CASP10	protein_coding	2	201182872	201229428	1
ENSG00000003402	0.126753	0.297768	CFLAR	protein_coding	2	201116154	201176687	1
ENSG00000003436	0.184559	0.597449	TFPI	protein_coding	2	187464230	187565760	-1
ENSG00000003509	-0.0366138	0.841932	NDUFAF7	protein_coding	2	37231631	37253403	1
ENSG00000003756	-0.0225192	0.916335	RBM5	protein_coding	3	50088919	50119021	1
ENSG00000003987	0.271136	0.28611	MTMR7	protein_coding	8	17296794	17413528	-1
ENSG00000003989	0.134553	0.389243	SLC7A2	protein_coding	8	17497088	17570573	1
ENSG00000004059	-0.234859	0.0415046	ARF5	protein_coding	7	127588386	127591700	1
ENSG00000004139	0.0842203	0.722685	SARM1	protein_coding	17	28364356	28404049	1
ENSG00000004142	-0.748382	1.60879e-08	POLDIP2	protein_coding	17	28346633	28357527	-1
ENSG00000004399	-0.166124	0.309565	PLXND1	protein_coding	3	129555214	129606676	-1
ENSG00000004455	0.361624	0.000633862	AK2	protein_coding	1	33007986	33080996	-1
ENSG00000004478	-1.25119	1.01774e-20	FKBP4	protein_coding	12	2794970	2805423	1
ENSG00000004487	-0.191992	0.0425809	KDM1A	protein_coding	1	23019443	23083689	1
ENSG00000004534	-0.308631	0.00973067	RBM6	protein_coding	3	49940007	50100045	1
ENSG00000004660	0.787052	4.04529e-10	CAMKK1	protein_coding	17	3860315	3894891	-1
ENSG00000004700	-0.516937	1.66314e-06	RECQL	protein_coding	12	21468910	21501669	-1
ENSG00000004766	-0.121508	0.334666	VPS50	protein_coding	7	93232340	93361123	1
ENSG00000004776	0.154654	0.617213	HSPB6	protein_coding	19	35754566	35758079	-1
ENSG00000004777	0.494041	0.00289149	ARHGAP33	protein_coding	19	35774532	35788822	1
ENSG00000004779	-0.575088	2.62671e-05	NDUFAB1	protein_coding	16	23581014	23596316	-1
ENSG00000004799	-0.00929256	0.977719	PDK4	protein_coding	7	95583499	95596516	-1
ENSG00000004838	0.772525	0.00206037	ZMYND10	protein_coding	3	50341110	50345732	-1
ENSG00000004848	-0.214628	0.539065	ARX	protein_coding	X	25003694	25016420	-1
ENSG00000004864	-0.523666	1.71839e-05	SLC25A13	protein_coding	7	96120220	96322147	-1
ENSG00000004866	-0.873611	1.09808e-09	ST7	protein_coding	7	116953238	117230176	1
ENSG00000004897	-0.430996	2.78848e-05	CDC27	protein_coding	17	47117703	47189422	-1
ENSG00000004948	0.0312383	0.942267	CALCR	protein_coding	7	93424486	93574730	-1
ENSG00000004961	-0.591445	4.79805e-05	HCCS	protein_coding	X	11111301	11123086	1
ENSG00000004975	0.272764	0.023637	DVL2	protein_coding	17	7225342	7234517	-1
ENSG00000005001	-0.879938	2.72649e-05	PRSS22	protein_coding	16	2852730	2858170	-1
ENSG00000005007	-0.340302	0.00631143	UPF1	protein_coding	19	18831959	18868230	1
ENSG00000005020	0.115985	0.368209	SKAP2	protein_coding	7	26667068	26995239	-1
ENSG00000005022	-0.929398	2.17268e-07	SLC25A5	protein_coding	X	119468422	119471396	1
ENSG00000005059	-0.488894	0.000390487	MCUB	protein_coding	4	109560209	109688719	1
ENSG00000005073	-0.622311	0.109306	HOXA11	protein_coding	7	27181157	27185232	-1
ENSG00000005075	-0.192846	0.0955221	POLR2J	protein_coding	7	102473128	102478922	-1
ENSG00000005100	-0.412148	0.0043109	DHX33	protein_coding	17	5440917	5468982	-1
ENSG00000005156	-0.537497	3.16672e-07	LIG3	protein_coding	17	34980512	35009743	1
ENSG00000005175	-0.522318	1.19828e-05	RPAP3	protein_coding	12	47661249	47706030	-1
ENSG00000005187	1.03819	0.000239599	ACSM3	protein_coding	16	20610243	20797581	1
ENSG00000005189	-0.333339	0.047708	REXO5	protein_coding	16	20806429	20849665	1
ENSG00000005194	-0.897946	6.94475e-13	CIAPIN1	protein_coding	16	57428187	57447420	-1
ENSG00000005206	0.0180473	0.933928	SPPL2B	protein_coding	19	2328615	2355095	1
ENSG00000005238	1.58818	1.56482e-37	FAM214B	protein_coding	9	35104112	35116341	-1
ENSG00000005243	0.63342	0.00125138	COPZ2	protein_coding	17	48026167	48038030	-1
ENSG00000005249	-0.320493	0.167653	PRKAR2B	protein_coding	7	107044705	107161811	1
ENSG00000005302	0.21018	0.0841218	MSL3	protein_coding	X	11758159	11775772	1
ENSG00000005339	-0.102992	0.434883	CREBBP	protein_coding	16	3725054	3880713	-1
ENSG00000005379	0.220967	0.39045	TSPOAP1	protein_coding	17	58301228	58328795	-1
ENSG00000005436	-0.654081	2.95866e-08	GCFC2	protein_coding	2	75652000	75710985	-1
ENSG00000005448	1.51464	1.03287e-61	WDR54	protein_coding	2	74421678	74425755	1
ENSG00000005469	-0.47923	1.33016e-05	CROT	protein_coding	7	87345664	87399794	1
ENSG00000005471	-0.31773	0.337243	ABCB4	protein_coding	7	87401696	87480435	-1
ENSG00000005483	0.546422	0.000139523	KMT2E	protein_coding	7	104940943	105115019	1
ENSG00000005486	-1.09698	1.90449e-17	RHBDD2	protein_coding	7	75842602	75888926	1
ENSG00000005513	0.170042	0.637627	SOX8	protein_coding	16	981770	986979	1
ENSG00000005700	0.041305	0.848599	IBTK	protein_coding	6	82169986	82247754	-1
ENSG00000005801	-0.154028	0.351591	ZNF195	protein_coding	11	3339261	3379222	-1
ENSG00000005810	-0.293812	0.00945437	MYCBP2	protein_coding	13	77042474	77327094	-1
ENSG00000005812	-0.00199438	0.990934	FBXL3	protein_coding	13	76992598	77027195	-1
ENSG00000005844	-0.322749	0.313474	ITGAL	protein_coding	16	30472658	30523567	1
ENSG00000005882	-0.164561	0.330085	PDK2	protein_coding	17	50094737	50112152	1
ENSG00000005884	-0.045082	0.794127	ITGA3	protein_coding	17	50055968	50090481	1
ENSG00000005889	-0.31078	0.00130751	ZFX	protein_coding	X	24149173	24216255	1
ENSG00000005893	-0.0438136	0.731145	LAMP2	protein_coding	X	120426148	120469365	-1
ENSG00000005961	0.563658	0.00657795	ITGA2B	protein_coding	17	44372180	44389649	-1
ENSG00000006007	-0.489536	0.00128261	GDE1	protein_coding	16	19501693	19522123	-1
ENSG00000006015	-0.221831	0.267001	REX1BD	protein_coding	19	18588685	18592337	1
ENSG00000006016	0.0607994	0.794722	CRLF1	protein_coding	19	18572220	18607741	-1
ENSG00000006025	0.0335874	0.896552	OSBPL7	protein_coding	17	47807372	47821834	-1
ENSG00000006042	-0.186141	0.518953	TMEM98	protein_coding	17	32927910	32945106	1
ENSG00000006047	-0.63427	3.9681e-06	YBX2	protein_coding	17	7288263	7294639	-1
ENSG00000006062	0.0779496	0.682748	MAP3K14	protein_coding	17	45263119	45317029	-1
ENSG00000006071	-0.359979	0.16489	ABCC8	protein_coding	11	17392498	17476894	-1
ENSG00000006118	-0.018411	0.935916	TMEM132A	protein_coding	11	60924460	60937159	1
ENSG00000006125	0.161778	0.149108	AP2B1	protein_coding	17	35578046	35726413	1
ENSG00000006194	0.191899	0.0749624	ZNF263	protein_coding	16	3263800	3301401	1
ENSG00000006210	0.268156	0.343938	CX3CL1	protein_coding	16	57372477	57385044	1
ENSG00000006282	0.00314874	0.990576	SPATA20	protein_coding	17	50543058	50555852	1
ENSG00000006283	-0.256015	0.387012	CACNA1G	protein_coding	17	50560715	50627474	1
ENSG00000006327	-0.578345	9.26746e-09	TNFRSF12A	protein_coding	16	3018445	3022383	1
ENSG00000006432	-0.0831624	0.615501	MAP3K9	protein_coding	14	70722526	70809534	-1
ENSG00000006451	-0.347049	0.000859298	RALA	protein_coding	7	39623565	39708120	1
ENSG00000006453	0.177771	0.234233	BAIAP2L1	protein_coding	7	98291650	98401090	-1
ENSG00000006459	0.752112	2.37035e-06	KDM7A	protein_coding	7	140084746	140176983	-1
ENSG00000006530	-0.241079	0.0522961	AGK	protein_coding	7	141551278	141655244	1
ENSG00000006534	1.28864	2.85614e-31	ALDH3B1	protein_coding	11	68008578	68029282	1
ENSG00000006555	0.325727	0.335109	TTC22	protein_coding	1	54779712	54801323	-1
ENSG00000006576	-0.271944	0.00637839	PHTF2	protein_coding	7	77798773	77957503	1
ENSG00000006606	0.120877	0.717105	CCL26	protein_coding	7	75769533	75789896	-1
ENSG00000006607	-0.389218	0.0050612	FARP2	protein_coding	2	241356285	241494841	1
ENSG00000006625	-1.01298	3.57226e-15	GGCT	protein_coding	7	30496621	30504841	-1
ENSG00000006634	-0.542998	9.52334e-07	DBF4	protein_coding	7	87876216	87909553	1
ENSG00000006652	-0.464429	0.00121765	IFRD1	protein_coding	7	112422887	112481017	1
ENSG00000006695	-0.227328	0.151345	COX10	protein_coding	17	14069490	14231736	1
ENSG00000006704	0.079171	0.565506	GTF2IRD1	protein_coding	7	74453790	74602605	1
ENSG00000006712	-0.5199	3.2321e-05	PAF1	protein_coding	19	39385629	39391154	-1
ENSG00000006715	0.388135	2.73717e-06	VPS41	protein_coding	7	38722974	38932394	-1
ENSG00000006740	-0.10366	0.519608	ARHGAP44	protein_coding	17	12789498	12991643	1
ENSG00000006744	-0.872827	8.56443e-18	ELAC2	protein_coding	17	12991612	13018065	-1
ENSG00000006747	-0.45391	0.0850846	SCIN	protein_coding	7	12570577	12660182	1
ENSG00000006756	0.214273	0.171491	ARSD	protein_coding	X	2903972	2929349	-1
ENSG00000006757	0.307459	0.0672118	PNPLA4	protein_coding	X	7898247	7927739	-1
ENSG00000006831	-0.256089	0.0403834	ADIPOR2	protein_coding	12	1688574	1788674	1
ENSG00000006837	0.159045	0.636959	CDKL3	protein_coding	5	134286350	134371047	-1
ENSG00000007047	0.363612	0.00299184	MARK4	protein_coding	19	45079288	45305284	1
ENSG00000007080	-0.589667	0.000192076	CCDC124	protein_coding	19	17933015	17943991	1
ENSG00000007168	-0.178733	0.222856	PAFAH1B1	protein_coding	17	2593210	2685615	1
ENSG00000007202	-0.499541	8.97135e-05	KIAA0100	protein_coding	17	28614446	28645454	-1
ENSG00000007237	-0.253318	0.301583	GAS7	protein_coding	17	9910606	10198606	-1
ENSG00000007255	0.412754	2.50338e-05	TRAPPC6A	protein_coding	19	45162928	45178237	-1
ENSG00000007264	0.501786	0.001565	MATK	protein_coding	19	3777970	3802129	-1
ENSG00000007341	-0.418843	0.000991619	ST7L	protein_coding	1	112523514	112620825	-1
ENSG00000007376	-0.521536	0.000532556	RPUSD1	protein_coding	16	784974	788397	-1
ENSG00000007384	-0.41469	6.3699e-05	RHBDF1	protein_coding	16	58059	76355	-1
ENSG00000007392	-0.446583	0.000171137	LUC7L	protein_coding	16	188969	229463	-1
ENSG00000007402	0.368902	0.154432	CACNA2D2	protein_coding	3	50362613	50504244	-1
ENSG00000007516	0.214643	0.269362	BAIAP3	protein_coding	16	1333638	1349441	1
ENSG00000007520	-0.243424	0.115844	TSR3	protein_coding	16	1349240	1351878	-1
ENSG00000007541	-0.849757	2.00947e-06	PIGQ	protein_coding	16	566995	584109	1
ENSG00000007545	-0.367277	0.00164984	CRAMP1	protein_coding	16	1612337	1677908	1
ENSG00000007866	-0.561278	2.77486e-06	TEAD3	protein_coding	6	35473597	35497079	-1
ENSG00000007908	-0.15028	0.619836	SELE	protein_coding	1	169722640	169764705	-1
ENSG00000007923	-0.497724	2.63887e-06	DNAJC11	protein_coding	1	6634168	6701924	-1
ENSG00000007944	0.415124	6.48347e-06	MYLIP	protein_coding	6	16129086	16148248	1
ENSG00000007952	-0.237057	0.485256	NOX1	protein_coding	X	100843324	100874359	-1
ENSG00000007968	-1.45698	1.59707e-14	E2F2	protein_coding	1	23506438	23531233	-1
ENSG00000008018	-0.340174	0.00737208	PSMB1	protein_coding	6	170535120	170553307	-1
ENSG00000008056	0.131821	0.660484	SYN1	protein_coding	X	47571901	47619857	-1
ENSG00000008083	-0.108586	0.365262	JARID2	protein_coding	6	15246069	15522042	1
ENSG00000008086	-0.0326451	0.86913	CDKL5	protein_coding	X	18425583	18653629	1
ENSG00000008128	-0.262407	0.273244	CDK11A	protein_coding	1	1702379	1724357	-1
ENSG00000008130	-0.0455138	0.841243	NADK	protein_coding	1	1751232	1780457	-1
ENSG00000008226	0.780981	0.0027197	DLEC1	protein_coding	3	38039205	38124025	1
ENSG00000008256	0.164484	0.3094	CYTH3	protein_coding	7	6161776	6272644	-1
ENSG00000008277	0.118226	0.472809	ADAM22	protein_coding	7	87934143	88202889	1
ENSG00000008282	-0.107074	0.590873	SYPL1	protein_coding	7	106090505	106112576	-1
ENSG00000008283	-0.575355	0.000343441	CYB561	protein_coding	17	63432304	63446354	-1
ENSG00000008294	0.276765	0.00196504	SPAG9	protein_coding	17	50962174	51120868	-1
ENSG00000008300	0.806326	1.14279e-08	CELSR3	protein_coding	3	48636463	48662886	-1
ENSG00000008311	0.271171	0.382	AASS	protein_coding	7	122064583	122144308	-1
ENSG00000008323	-0.088684	0.669815	PLEKHG6	protein_coding	12	6310436	6328506	1
ENSG00000008324	-0.350714	0.00424187	SS18L2	protein_coding	3	42581840	42596934	1
ENSG00000008382	-0.229249	0.0527154	MPND	protein_coding	19	4343527	4360086	1
ENSG00000008394	-0.0716693	0.718629	MGST1	protein_coding	12	16347142	16609259	1
ENSG00000008405	-1.41021	2.27911e-33	CRY1	protein_coding	12	106991364	107093549	-1
ENSG00000008438	0.0169261	0.963841	PGLYRP1	protein_coding	19	46019153	46023053	-1
ENSG00000008441	-0.71067	0.0139855	NFIX	protein_coding	19	12995475	13098796	1
ENSG00000008513	1.24011	1.12819e-08	ST3GAL1	protein_coding	8	133454848	133571940	-1
ENSG00000008516	0.115915	0.753887	MMP25	protein_coding	16	3046062	3060726	1
ENSG00000008517	-0.152671	0.580753	IL32	protein_coding	16	3065297	3082192	1
ENSG00000008710	0.8961	1.36338e-06	PKD1	protein_coding	16	2088708	2135898	-1
ENSG00000008735	-0.599442	0.00826817	MAPK8IP2	protein_coding	22	50600793	50613981	1
ENSG00000008838	-0.33236	0.00600078	MED24	protein_coding	17	40019097	40061215	-1
ENSG00000008853	-0.448042	0.00528244	RHOBTB2	protein_coding	8	22987417	23020509	1
ENSG00000008869	0.249227	0.0463982	HEATR5B	protein_coding	2	36968383	37084372	-1
ENSG00000008952	-0.286049	0.00802467	SEC62	protein_coding	3	169966635	169998373	1
ENSG00000008988	0.191452	0.171017	RPS20	protein_coding	8	56067254	56074510	-1
ENSG00000009307	0.17121	0.0976485	CSDE1	protein_coding	1	114716913	114758676	-1
ENSG00000009335	-0.328383	0.000985958	UBE3C	protein_coding	7	157138916	157269370	1
ENSG00000009413	-0.321766	0.0880935	REV3L	protein_coding	6	111299028	111483715	-1
ENSG00000009694	0.0358597	0.920952	TENM1	protein_coding	X	124375903	125204312	-1
ENSG00000009724	0.0238927	0.949	MASP2	protein_coding	1	11022009	11047239	-1
ENSG00000009780	-0.72087	7.50747e-07	FAM76A	protein_coding	1	27725961	27763116	1
ENSG00000009790	0.0171167	0.967622	TRAF3IP3	protein_coding	1	209756032	209782320	1
ENSG00000009830	-0.442564	0.000674135	POMT2	protein_coding	14	77274956	77320883	-1
ENSG00000009844	-0.266169	0.0268382	VTA1	protein_coding	6	142147162	142224685	1
ENSG00000009950	0.249542	0.337181	MLXIPL	protein_coding	7	73593194	73624543	-1
ENSG00000009954	-0.536668	7.52568e-08	BAZ1B	protein_coding	7	73440406	73522293	-1
ENSG00000010017	-0.0366193	0.821407	RANBP9	protein_coding	6	13621498	13711835	-1
ENSG00000010030	-0.227374	0.508079	ETV7	protein_coding	6	36354091	36387800	-1
ENSG00000010072	-1.23749	6.76354e-25	SPRTN	protein_coding	1	231337104	231355023	1
ENSG00000010165	-0.288557	0.0241559	METTL13	protein_coding	1	171781660	171814023	1
ENSG00000010219	0.438269	0.094106	DYRK4	protein_coding	12	4562208	4615302	1
ENSG00000010244	-0.0648413	0.628353	ZNF207	protein_coding	17	32350132	32381885	1
ENSG00000010256	-0.242473	0.0140961	UQCRC1	protein_coding	3	48599002	48610976	-1
ENSG00000010270	0.00112877	0.995515	STARD3NL	protein_coding	7	38178245	38230670	1
ENSG00000010278	-0.207636	0.164437	CD9	protein_coding	12	6199715	6238271	1
ENSG00000010292	0.137361	0.583778	NCAPD2	protein_coding	12	6493356	6531955	1
ENSG00000010295	1.95063	1.20156e-13	IFFO1	protein_coding	12	6538961	6556073	-1
ENSG00000010310	1.34878	1.45829e-08	GIPR	protein_coding	19	45668221	45683722	1
ENSG00000010318	-0.392182	0.102596	PHF7	protein_coding	3	52410660	52423641	1
ENSG00000010319	-0.930413	0.0440634	SEMA3G	protein_coding	3	52433035	52445103	-1
ENSG00000010322	0.301143	0.0403435	NISCH	protein_coding	3	52455118	52493068	1
ENSG00000010327	0.232295	0.456986	STAB1	protein_coding	3	52495338	52524495	1
ENSG00000010361	-0.0171947	0.937258	FUZ	protein_coding	19	49806866	49817376	-1
ENSG00000010404	0.814005	2.69666e-16	IDS	protein_coding	X	149476988	149521096	-1
ENSG00000010539	-0.163621	0.22638	ZNF200	protein_coding	16	3222325	3236221	-1
ENSG00000010626	0.784131	4.82247e-07	LRRC23	protein_coding	12	6873569	6914241	1
ENSG00000010671	-0.149685	0.660055	BTK	protein_coding	X	101349338	101390796	-1
ENSG00000010704	0.321496	0.0921587	HFE	protein_coding	6	26087281	26098343	1
ENSG00000010803	0.0689702	0.787078	SCMH1	protein_coding	1	41027202	41242306	-1
ENSG00000010810	1.52023	5.09122e-16	FYN	protein_coding	6	111660332	111873452	-1
ENSG00000010818	0.277349	0.0656305	HIVEP2	protein_coding	6	142751469	142956698	-1
ENSG00000010932	0.05886	0.878993	FMO1	protein_coding	1	171248471	171285978	1
ENSG00000011007	-0.296461	0.00814933	ELOA	protein_coding	1	23743448	23762059	1
ENSG00000011009	-0.480959	5.98486e-05	LYPLA2	protein_coding	1	23791145	23795539	1
ENSG00000011021	0.304043	0.0259149	CLCN6	protein_coding	1	11806096	11848079	1
ENSG00000011028	0.188179	0.239777	MRC2	protein_coding	17	62627670	62693597	1
ENSG00000011105	-0.213468	0.170214	TSPAN9	protein_coding	12	3077355	3286564	1
ENSG00000011114	-0.144689	0.228719	BTBD7	protein_coding	14	93237550	93333092	-1
ENSG00000011132	0.0054047	0.988947	APBA3	protein_coding	19	3750772	3761692	-1
ENSG00000011143	-0.121023	0.275769	MKS1	protein_coding	17	58205441	58219605	-1
ENSG00000011198	-0.815936	9.38149e-13	ABHD5	protein_coding	3	43690108	43734371	1
ENSG00000011201	0.157139	0.651347	ANOS1	protein_coding	X	8528874	8732137	-1
ENSG00000011243	0.0896153	0.52748	AKAP8L	protein_coding	19	15380050	15419141	-1
ENSG00000011258	0.760193	2.26026e-08	MBTD1	protein_coding	17	51177425	51260163	-1
ENSG00000011260	-0.876962	2.19967e-12	UTP18	protein_coding	17	51260546	51297936	1
ENSG00000011275	-0.387478	3.41704e-06	RNF216	protein_coding	7	5620047	5781696	-1
ENSG00000011295	-0.14647	0.170534	TTC19	protein_coding	17	15999784	16045015	1
ENSG00000011304	-0.381531	0.00697004	PTBP1	protein_coding	19	797075	812327	1
ENSG00000011332	-0.991004	2.35139e-05	DPF1	protein_coding	19	38211006	38229714	-1
ENSG00000011347	-0.467308	0.000727758	SYT7	protein_coding	11	61513714	61581148	-1
ENSG00000011376	-0.715366	1.72821e-10	LARS2	protein_coding	3	45388561	45554726	1
ENSG00000011405	0.134741	0.57534	PIK3C2A	protein_coding	11	17077730	17207986	-1
ENSG00000011422	1.38392	2.87318e-23	PLAUR	protein_coding	19	43646095	43670547	-1
ENSG00000011426	-0.190603	0.273908	ANLN	protein_coding	7	36389821	36453791	1
ENSG00000011451	-0.0705059	0.681172	WIZ	protein_coding	19	15419978	15449956	-1
ENSG00000011454	-0.0600265	0.787044	RABGAP1	protein_coding	9	122940833	123104866	1
ENSG00000011478	0.743221	3.82665e-09	QPCTL	protein_coding	19	45692403	45703989	1
ENSG00000011485	-0.618513	4.5206e-07	PPP5C	protein_coding	19	46347087	46392981	1
ENSG00000011523	0.0724794	0.670833	CEP68	protein_coding	2	65056366	65087004	1
ENSG00000011566	-0.151493	0.146924	MAP4K3	protein_coding	2	39249266	39437301	-1
ENSG00000011590	-0.417305	0.0264067	ZBTB32	protein_coding	19	35704558	35717038	1
ENSG00000011638	0.806788	3.33265e-12	LDAF1	protein_coding	16	21158377	21180616	1
ENSG00000012048	-0.748395	4.50848e-16	BRCA1	protein_coding	17	43044295	43170245	-1
ENSG00000012061	0.221223	0.0526295	ERCC1	protein_coding	19	45407334	45478828	-1
ENSG00000012124	-1.36239	2.87643e-05	CD22	protein_coding	19	35319261	35347361	1
ENSG00000012171	0.922565	4.06389e-08	SEMA3B	protein_coding	3	50267558	50277546	1
ENSG00000012174	-0.130715	0.494645	MBTPS2	protein_coding	X	21839617	21885423	1
ENSG00000012211	0.423685	0.00145301	PRICKLE3	protein_coding	X	49174802	49186528	-1
ENSG00000012232	-0.927066	1.59681e-08	EXTL3	protein_coding	8	28600469	28756561	1
ENSG00000012660	-1.14628	1.4893e-23	ELOVL5	protein_coding	6	53267398	53349179	-1
ENSG00000012779	1.87081	1.66429e-08	ALOX5	protein_coding	10	45374176	45446119	1
ENSG00000012822	1.49797	2.13908e-27	CALCOCO1	protein_coding	12	53708517	53727745	-1
ENSG00000012963	-0.654408	1.3319e-06	UBR7	protein_coding	14	93207241	93229215	1
ENSG00000012983	-0.000937812	0.995835	MAP4K5	protein_coding	14	50418501	50561126	-1
ENSG00000013016	-0.698074	0.000437955	EHD3	protein_coding	2	31234152	31269451	1
ENSG00000013275	-0.824451	1.84621e-09	PSMC4	protein_coding	19	39971165	39981764	1
ENSG00000013288	-0.295635	0.0337719	MAN2B2	protein_coding	4	6575189	6623362	1
ENSG00000013297	-0.152926	0.571599	CLDN11	protein_coding	3	170418868	170454733	1
ENSG00000013306	-0.946533	2.36555e-28	SLC25A39	protein_coding	17	44319625	44324870	-1
ENSG00000013364	0.168213	0.229061	MVP	protein_coding	16	29820394	29848039	1
ENSG00000013374	-0.215761	0.0899354	NUB1	protein_coding	7	151341772	151378449	1
ENSG00000013375	0.0144906	0.944369	PGM3	protein_coding	6	83147324	83193936	-1
ENSG00000013392	-0.0451687	0.831967	RWDD2A	protein_coding	6	83193357	83198935	1
ENSG00000013441	0.737495	2.37418e-19	CLK1	protein_coding	2	200853009	200864691	-1
ENSG00000013503	-0.803133	7.55902e-11	POLR3B	protein_coding	12	106357748	106510198	1
ENSG00000013523	-0.677549	7.20485e-13	ANGEL1	protein_coding	14	76786009	76826246	-1
ENSG00000013561	-0.379291	0.000326546	RNF14	protein_coding	5	141958328	141990292	1
ENSG00000013563	0.231223	0.0581849	DNASE1L1	protein_coding	X	154401236	154412112	-1
ENSG00000013573	-0.222877	0.102137	DDX11	protein_coding	12	31073860	31104799	1
ENSG00000013583	-0.298651	0.0876161	HEBP1	protein_coding	12	12974870	13000265	-1
ENSG00000013588	1.05014	4.52435e-15	GPRC5A	protein_coding	12	12891559	12917937	1
ENSG00000013619	-1.0637	0.00121235	MAMLD1	protein_coding	X	150361422	150514178	1
ENSG00000013810	-0.416864	0.0164904	TACC3	protein_coding	4	1712858	1745171	1
ENSG00000014123	0.228856	0.0623311	UFL1	protein_coding	6	96521595	96555276	1
ENSG00000014138	-1.29273	2.64177e-17	POLA2	protein_coding	11	65261920	65305589	1
ENSG00000014164	-0.192796	0.198824	ZC3H3	protein_coding	8	143437659	143541447	-1
ENSG00000014216	-0.139764	0.212707	CAPN1	protein_coding	11	65180566	65212006	1
ENSG00000014257	0.770419	8.18628e-05	ACP3	protein_coding	3	132317369	132368298	1
ENSG00000014641	-0.179757	0.0935442	MDH1	protein_coding	2	63588609	63607197	1
ENSG00000014824	-0.0137155	0.939135	SLC30A9	protein_coding	4	41990502	42090461	1
ENSG00000014914	1.29574	6.64204e-16	MTMR11	protein_coding	1	149928651	149936879	-1
ENSG00000014919	0.275795	0.00817987	COX15	protein_coding	10	99710868	99732127	-1
ENSG00000015133	-0.180626	0.312502	CCDC88C	protein_coding	14	91271323	91417844	-1
ENSG00000015153	-0.581912	1.26906e-06	YAF2	protein_coding	12	42157104	42238349	-1
ENSG00000015171	-0.598184	2.63155e-11	ZMYND11	protein_coding	10	134465	254637	1
ENSG00000015285	0.19409	0.567446	WAS	protein_coding	X	48676596	48691431	1
ENSG00000015413	0.278117	0.337627	DPEP1	protein_coding	16	89613308	89638456	1
ENSG00000015475	-0.534888	2.12077e-07	BID	protein_coding	22	17734138	17774770	-1
ENSG00000015479	0.214556	0.224813	MATR3	protein_coding	5	139293674	139331677	1
ENSG00000015520	2.77781	3.85046e-14	NPC1L1	protein_coding	7	44512535	44541330	-1
ENSG00000015532	0.0416024	0.797972	XYLT2	protein_coding	17	50346126	50363138	1
ENSG00000015676	-0.0474174	0.763069	NUDCD3	protein_coding	7	44379119	44490658	-1
ENSG00000016391	-0.765741	8.31963e-09	CHDH	protein_coding	3	53812335	53846419	-1
ENSG00000016402	-0.438992	0.177459	IL20RA	protein_coding	6	136999971	137045180	-1
ENSG00000016864	0.326199	0.00320451	GLT8D1	protein_coding	3	52694486	52706032	-1
ENSG00000017260	0.536732	1.62623e-09	ATP2C1	protein_coding	3	130850595	131016712	1
ENSG00000017483	0.277183	0.280476	SLC38A5	protein_coding	X	48458537	48470260	-1
ENSG00000017797	-0.0427707	0.745572	RALBP1	protein_coding	18	9475009	9538114	1
ENSG00000018189	-0.649625	1.69229e-08	RUFY3	protein_coding	4	70704204	70808619	1
ENSG00000018280	1.55812	2.18476e-15	SLC11A1	protein_coding	2	218382029	218396894	1
ENSG00000018408	0.18864	0.13385	WWTR1	protein_coding	3	149517235	149736714	-1
ENSG00000018510	0.0175109	0.952944	AGPS	protein_coding	2	177392746	177567024	1
ENSG00000018610	-0.167674	0.201361	STEEP1	protein_coding	X	119538149	119565409	-1
ENSG00000018699	-0.16313	0.170214	TTC27	protein_coding	2	32628032	32821051	1
ENSG00000019102	-0.53899	0.142293	VSIG2	protein_coding	11	124747474	124752255	-1
ENSG00000019144	-0.308687	0.11204	PHLDB1	protein_coding	11	118606440	118658031	1
ENSG00000019186	0.085794	0.796649	CYP24A1	protein_coding	20	54153446	54173986	-1
ENSG00000019485	-1.11738	5.21814e-11	PRDM11	protein_coding	11	45095806	45235110	1
ENSG00000019505	0.118981	0.713779	SYT13	protein_coding	11	45240302	45286341	-1
ENSG00000019549	0.19056	0.583399	SNAI2	protein_coding	8	48917598	48921740	-1
ENSG00000019582	-0.0321834	0.937687	CD74	protein_coding	5	150401637	150412969	-1
ENSG00000019995	0.0142729	0.952148	ZRANB1	protein_coding	10	124942123	124988189	1
ENSG00000020129	-0.704284	7.18232e-08	NCDN	protein_coding	1	35557473	35567274	1
ENSG00000020181	-0.074576	0.782955	ADGRA2	protein_coding	8	37784191	37844896	1
ENSG00000020256	0.135926	0.337113	ZFP64	protein_coding	20	52051663	52204308	-1
ENSG00000020426	-0.244246	0.0189797	MNAT1	protein_coding	14	60734742	60969965	1
ENSG00000020577	0.962038	2.30898e-17	SAMD4A	protein_coding	14	54566117	54793315	1
ENSG00000020922	-0.192162	0.0734148	MRE11	protein_coding	11	94415570	94493885	-1
ENSG00000021300	-0.281418	0.249867	PLEKHB1	protein_coding	11	73646178	73662819	1
ENSG00000021355	0.366779	0.00191334	SERPINB1	protein_coding	6	2832332	2841959	-1
ENSG00000021488	0.0826707	0.764711	SLC7A9	protein_coding	19	32830509	32869767	-1
ENSG00000021574	-0.224744	0.0291971	SPAST	protein_coding	2	32063556	32157637	1
ENSG00000021762	0.0101332	0.967463	OSBPL5	protein_coding	11	3087107	3166739	-1
ENSG00000021776	-0.38057	0.000726982	AQR	protein_coding	15	34851782	34969742	-1
ENSG00000021826	0.442731	0.0490571	CPS1	protein_coding	2	210477682	210679107	1
ENSG00000022267	0.0818165	0.690194	FHL1	protein_coding	X	136146702	136211359	1
ENSG00000022277	-0.149889	0.247192	RTF2	protein_coding	20	56468585	56519449	1
ENSG00000022567	-0.746946	1.72303e-07	SLC45A4	protein_coding	8	141207166	141308305	-1
ENSG00000022840	-0.102124	0.50116	RNF10	protein_coding	12	120533480	120577588	1
ENSG00000022976	0.222062	0.0964161	ZNF839	protein_coding	14	102317377	102342702	1
ENSG00000023041	-0.210519	0.0480118	ZDHHC6	protein_coding	10	112424428	112447572	-1
ENSG00000023171	1.10233	0.0349556	GRAMD1B	protein_coding	11	123358428	123627774	1
ENSG00000023191	-0.262981	0.0530275	RNH1	protein_coding	11	494512	507300	-1
ENSG00000023228	-0.652144	4.37702e-08	NDUFS1	protein_coding	2	206114817	206159509	-1
ENSG00000023287	0.352524	0.0193358	RB1CC1	protein_coding	8	52622458	52745843	-1
ENSG00000023318	-0.0448977	0.827063	ERP44	protein_coding	9	99979185	100099052	-1
ENSG00000023330	-0.695366	1.21636e-06	ALAS1	protein_coding	3	52198086	52214327	1
ENSG00000023445	1.76312	2.27451e-08	BIRC3	protein_coding	11	102317450	102339403	1
ENSG00000023516	-0.0447482	0.833615	AKAP11	protein_coding	13	42272152	42323261	1
ENSG00000023572	-0.94516	3.28477e-13	GLRX2	protein_coding	1	193090866	193106114	-1
ENSG00000023608	0.557084	0.000381725	SNAPC1	protein_coding	14	61762420	61796428	1
ENSG00000023697	-0.163495	0.244689	DERA	protein_coding	12	15911302	16037381	1
ENSG00000023734	-0.931753	4.72849e-24	STRAP	protein_coding	12	15882387	15903478	1
ENSG00000023839	0.34662	0.239399	ABCC2	protein_coding	10	99782640	99852594	1
ENSG00000023892	0.160807	0.319634	DEF6	protein_coding	6	35297818	35321771	1
ENSG00000023902	0.312406	0.0658622	PLEKHO1	protein_coding	1	150149183	150164720	1
ENSG00000023909	-0.706872	1.31318e-05	GCLM	protein_coding	1	93885199	93909456	-1
ENSG00000024048	0.0155559	0.91659	UBR2	protein_coding	6	42564029	42693505	1
ENSG00000024422	1.28987	5.39628e-11	EHD2	protein_coding	19	47713422	47743134	1
ENSG00000024526	-0.132794	0.284165	DEPDC1	protein_coding	1	68474152	68497221	-1
ENSG00000024862	0.829612	3.01315e-08	CCDC28A	protein_coding	6	138773769	138793319	1
ENSG00000025039	2.81166	2.17696e-47	RRAGD	protein_coding	6	89364616	89412273	-1
ENSG00000025156	-0.453716	0.00013142	HSF2	protein_coding	6	122399551	122433119	1
ENSG00000025293	0.10965	0.336651	PHF20	protein_coding	20	35771974	35950370	1
ENSG00000025423	-0.100092	0.768442	HSD17B6	protein_coding	12	56752161	56787790	1
ENSG00000025434	0.246435	0.0668461	NR1H3	protein_coding	11	47248300	47269033	1
ENSG00000025708	0.157094	0.451733	TYMP	protein_coding	22	50525752	50530032	-1
ENSG00000025770	-0.408774	0.0015962	NCAPH2	protein_coding	22	50508224	50524780	1
ENSG00000025772	-0.631852	2.31729e-08	TOMM34	protein_coding	20	44942130	44960397	-1
ENSG00000025796	0.0242661	0.89859	SEC63	protein_coding	6	107867756	107958208	-1
ENSG00000025800	-0.205941	0.0951051	KPNA6	protein_coding	1	32108056	32176563	1
ENSG00000026025	1.59578	2.42666e-07	VIM	protein_coding	10	17228241	17237593	1
ENSG00000026036	-0.873581	6.52311e-07	RTEL1-TNFRSF6B	protein_coding	20	63659300	63698684	1
ENSG00000026103	-0.251401	0.210736	FAS	protein_coding	10	88953813	89029605	1
ENSG00000026297	0.849953	3.48124e-09	RNASET2	protein_coding	6	166922113	166957191	-1
ENSG00000026508	0.177343	0.251643	CD44	protein_coding	11	35138882	35232402	1
ENSG00000026559	-0.642297	0.0308283	KCNG1	protein_coding	20	51003656	51023107	-1
ENSG00000026652	0.0520599	0.898492	AGPAT4	protein_coding	6	161129967	161274061	-1
ENSG00000026950	0.349507	0.171293	BTN3A1	protein_coding	6	26402237	26415208	1
ENSG00000027001	-0.292508	0.0504032	MIPEP	protein_coding	13	23730189	23889400	-1
ENSG00000027075	0.276757	0.0282874	PRKCH	protein_coding	14	61187559	61550976	1
ENSG00000027697	-0.125529	0.357174	IFNGR1	protein_coding	6	137197483	137219449	-1
ENSG00000027847	-0.374224	0.00185529	B4GALT7	protein_coding	5	177600132	177610330	1
ENSG00000028116	-0.415673	0.000678184	VRK2	protein_coding	2	57907629	58159920	1
ENSG00000028203	0.397214	0.000638083	VEZT	protein_coding	12	95217746	95302799	1
ENSG00000028277	0.297342	0.389322	POU2F2	protein_coding	19	42086110	42196585	-1
ENSG00000028310	-0.300569	0.00202584	BRD9	protein_coding	5	850291	892801	-1
ENSG00000028528	-0.201491	0.0266049	SNX1	protein_coding	15	64094123	64146090	1
ENSG00000028839	-0.077659	0.661975	TBPL1	protein_coding	6	133952170	133990432	1
ENSG00000029153	-1.49267	1.22419e-44	ARNTL2	protein_coding	12	27332836	27425289	1
ENSG00000029363	-0.403216	1.41923e-06	BCLAF1	protein_coding	6	136256627	136289851	-1
ENSG00000029364	-0.124383	0.442311	SLC39A9	protein_coding	14	69398015	69462390	1
ENSG00000029534	-1.29176	8.7163e-08	ANK1	protein_coding	8	41653220	41896762	-1
ENSG00000029559	-1.5178	0.00397322	IBSP	protein_coding	4	87799554	87812435	1
ENSG00000029639	0.161481	0.340424	TFB1M	protein_coding	6	155256134	155314493	-1
ENSG00000029725	-0.70552	1.93812e-12	RABEP1	protein_coding	17	5282265	5386340	1
ENSG00000029993	-0.25607	0.273424	HMGB3	protein_coding	X	150980509	150990771	1
ENSG00000030066	-0.349136	0.00425852	NUP160	protein_coding	11	47778087	47848555	-1
ENSG00000030110	-0.807313	1.01002e-12	BAK1	protein_coding	6	33572547	33580293	-1
ENSG00000030419	0.489274	2.06667e-06	IKZF2	protein_coding	2	212999691	213152427	-1
ENSG00000030582	0.543833	0.000156911	GRN	protein_coding	17	44345246	44353106	1
ENSG00000031003	0.22761	0.0199453	FAM13B	protein_coding	5	137937960	138051961	-1
ENSG00000031081	-0.049962	0.896313	ARHGAP31	protein_coding	3	119294383	119420714	1
ENSG00000031691	-0.079832	0.610281	CENPQ	protein_coding	6	49463370	49493107	1
ENSG00000031698	-0.285909	0.0149189	SARS1	protein_coding	1	109213918	109238182	1
ENSG00000031823	-0.608679	3.29043e-07	RANBP3	protein_coding	19	5916139	5978142	-1
ENSG00000032219	0.148073	0.497864	ARID4A	protein_coding	14	58298504	58373887	1
ENSG00000032389	-0.372562	0.00016918	EIPR1	protein_coding	2	3188925	3377830	-1
ENSG00000032444	0.0629322	0.804319	PNPLA6	protein_coding	19	7534004	7561764	1
ENSG00000032742	-0.0547291	0.744516	IFT88	protein_coding	13	20567138	20691444	1
ENSG00000033011	-0.299215	0.0406618	ALG1	protein_coding	16	5033702	5087379	1
ENSG00000033030	0.108228	0.382849	ZCCHC8	protein_coding	12	122471599	122501073	-1
ENSG00000033050	-1.42003	1.13468e-21	ABCF2	protein_coding	7	151211484	151227205	-1
ENSG00000033100	-0.059829	0.716784	CHPF2	protein_coding	7	151232483	151240979	1
ENSG00000033122	0.100978	0.791797	LRRC7	protein_coding	1	69567922	70151945	1
ENSG00000033170	0.16598	0.177861	FUT8	protein_coding	14	65410592	65744121	1
ENSG00000033178	0.122035	0.323958	UBA6	protein_coding	4	67612652	67701155	-1
ENSG00000033327	-0.261493	0.0875041	GAB2	protein_coding	11	78215293	78418348	-1
ENSG00000033627	0.0706	0.631391	ATP6V0A1	protein_coding	17	42458844	42522582	1
ENSG00000033800	0.0262205	0.871048	PIAS1	protein_coding	15	68054309	68198603	1
ENSG00000033867	-0.12322	0.418749	SLC4A7	protein_coding	3	27372721	27484420	-1
ENSG00000034053	0.319653	0.0727011	APBA2	protein_coding	15	28884483	29118315	1
ENSG00000034152	-0.495368	7.6586e-05	MAP2K3	protein_coding	17	21284672	21315232	1
ENSG00000034510	1.41483	8.26703e-25	TMSB10	protein_coding	2	84905656	84906671	1
ENSG00000034533	-0.4111	0.0104414	ASTE1	protein_coding	3	131013875	131027649	-1
ENSG00000034677	0.400444	3.72156e-06	RNF19A	protein_coding	8	100257060	100336218	-1
ENSG00000034693	0.460969	5.61502e-05	PEX3	protein_coding	6	143450805	143490616	1
ENSG00000034713	0.00218482	0.99257	GABARAPL2	protein_coding	16	75566375	75577881	1
ENSG00000035115	0.510313	2.152e-06	SH3YL1	protein_coding	2	217730	266398	-1
ENSG00000035141	-0.521619	1.0904e-05	FAM136A	protein_coding	2	70295975	70302090	-1
ENSG00000035403	0.343595	0.000307197	VCL	protein_coding	10	73995193	74121363	1
ENSG00000035499	-0.199848	0.177275	DEPDC1B	protein_coding	5	60596912	60700190	-1
ENSG00000035664	2.84449	3.68604e-88	DAPK2	protein_coding	15	63907036	64072033	-1
ENSG00000035681	-0.407946	1.37197e-05	NSMAF	protein_coding	8	58583508	58659853	-1
ENSG00000035687	-0.0145795	0.928381	ADSS2	protein_coding	1	244408494	244451909	-1
ENSG00000035862	0.7606	2.27178e-14	TIMP2	protein_coding	17	78852977	78925387	-1
ENSG00000035928	0.00758487	0.965606	RFC1	protein_coding	4	39287456	39366375	-1
ENSG00000036054	0.228537	0.0186526	TBC1D23	protein_coding	3	100260992	100325251	1
ENSG00000036257	-0.31199	0.00273703	CUL3	protein_coding	2	224470150	224585397	-1
ENSG00000036530	-0.0899782	0.814458	CYP46A1	protein_coding	14	99684298	99727301	1
ENSG00000036549	0.078999	0.653945	ZZZ3	protein_coding	1	77562416	77683419	-1
ENSG00000036672	-0.576475	0.0526121	USP2	protein_coding	11	119355215	119381711	-1
ENSG00000037042	-0.00905993	0.972658	TUBG2	protein_coding	17	42659284	42667006	1
ENSG00000037241	-0.559069	3.84409e-07	RPL26L1	protein_coding	5	172958729	172969771	1
ENSG00000037280	1.08657	5.47462e-07	FLT4	protein_coding	5	180601506	180649624	-1
ENSG00000037474	-0.745385	5.44612e-09	NSUN2	protein_coding	5	6599239	6633291	-1
ENSG00000037637	0.501129	1.62583e-05	FBXO42	protein_coding	1	16246840	16352480	-1
ENSG00000037749	-0.047848	0.763064	MFAP3	protein_coding	5	154038959	154220478	1
ENSG00000037757	-0.0124676	0.94919	MRI1	protein_coding	19	13764522	13774282	1
ENSG00000037897	-1.03787	4.28043e-10	METTL1	protein_coding	12	57768471	57772119	-1
ENSG00000037965	-1.70649	0.0217872	HOXC8	protein_coding	12	54008985	54012769	1
ENSG00000038002	-0.128039	0.444829	AGA	protein_coding	4	177430774	177442437	-1
ENSG00000038210	-0.0697216	0.658162	PI4K2B	protein_coding	4	25160663	25279204	1
ENSG00000038219	0.343092	0.0287551	BOD1L1	protein_coding	4	13568738	13627725	-1
ENSG00000038274	-0.0739729	0.583781	MAT2B	protein_coding	5	163503114	163519558	1
ENSG00000038358	-0.290984	0.00577558	EDC4	protein_coding	16	67873052	67884499	1
ENSG00000038382	0.197351	0.114784	TRIO	protein_coding	5	14143342	14532128	1
ENSG00000038532	-0.512176	8.17797e-05	CLEC16A	protein_coding	16	10944539	11182186	1
ENSG00000039068	-0.162569	0.168136	CDH1	protein_coding	16	68737292	68835537	1
ENSG00000039123	-0.273584	0.00262316	MTREX	protein_coding	5	55307989	55425579	1
ENSG00000039139	0.616212	0.00161226	DNAH5	protein_coding	5	13690328	14011818	-1
ENSG00000039319	-0.568366	1.37073e-05	ZFYVE16	protein_coding	5	80408013	80483379	1
ENSG00000039523	-0.348494	0.0715094	RIPOR1	protein_coding	16	67518418	67546788	1
ENSG00000039560	-0.000180391	0.997286	RAI14	protein_coding	5	34656328	34832612	1
ENSG00000039650	-0.654775	7.65197e-09	PNKP	protein_coding	19	49859882	49878351	-1
ENSG00000039987	0.210672	0.481509	BEST2	protein_coding	19	12751702	12758458	1
ENSG00000040199	-1.22903	6.05172e-41	PHLPP2	protein_coding	16	71637835	71724701	-1
ENSG00000040275	-0.284172	0.017963	SPDL1	protein_coding	5	169583636	169604778	1
ENSG00000040341	-0.260724	0.0321062	STAU2	protein_coding	8	73420369	73747708	-1
ENSG00000040487	-0.360873	0.012535	SLC66A1	protein_coding	1	19312326	19329300	1
ENSG00000040531	-0.613445	1.48713e-05	CTNS	protein_coding	17	3636459	3663103	1
ENSG00000040608	-0.619735	0.024538	RTN4R	protein_coding	22	20241415	20283246	-1
ENSG00000040633	-0.406686	0.0106123	PHF23	protein_coding	17	7235029	7239722	-1
ENSG00000040933	-0.386738	0.000370439	INPP4A	protein_coding	2	98444854	98594392	1
ENSG00000041353	0.374716	0.0204191	RAB27B	protein_coding	18	54717860	54895516	1
ENSG00000041357	-0.783168	1.53115e-17	PSMA4	protein_coding	15	78540405	78552417	1
ENSG00000041515	0.517742	0.0336189	MYO16	protein_coding	13	108596152	109208005	1
ENSG00000041802	-0.774108	3.02353e-07	LSG1	protein_coding	3	194640791	194672463	-1
ENSG00000041880	0.496728	0.0370039	PARP3	protein_coding	3	51942345	51948867	1
ENSG00000041988	0.031422	0.87963	THAP3	protein_coding	1	6624868	6635586	1
ENSG00000042062	-0.839834	2.4344e-07	RIPOR3	protein_coding	20	50586108	50691542	-1
ENSG00000042088	-0.0123879	0.959094	TDP1	protein_coding	14	89954939	90044764	1
ENSG00000042286	-0.141424	0.324335	AIFM2	protein_coding	10	70098223	70132934	-1
ENSG00000042317	0.510072	0.00208937	SPATA7	protein_coding	14	88384924	88470350	1
ENSG00000042429	0.0501807	0.800687	MED17	protein_coding	11	93784227	93814963	1
ENSG00000042445	0.109574	0.383824	RETSAT	protein_coding	2	85341955	85354531	-1
ENSG00000042493	0.610448	4.34396e-08	CAPG	protein_coding	2	85394753	85418432	-1
ENSG00000042753	-0.214438	0.059097	AP2S1	protein_coding	19	46838136	46850846	-1
ENSG00000042781	-0.0385395	0.920589	USH2A	protein_coding	1	215622891	216423448	-1
ENSG00000042832	0.21668	0.426086	TG	protein_coding	8	132866958	133134903	1
ENSG00000042980	1.06595	0.0470036	ADAM28	protein_coding	8	24294069	24359014	1
ENSG00000043039	-0.401024	0.0339231	BARX2	protein_coding	11	129375848	129452279	1
ENSG00000043093	-0.312087	0.00248646	DCUN1D1	protein_coding	3	182938074	182985953	-1
ENSG00000043143	-0.832078	1.29616e-23	JADE2	protein_coding	5	134524312	134583230	1
ENSG00000043355	0.164268	0.443534	ZIC2	protein_coding	13	99981784	99986765	1
ENSG00000043514	0.534988	3.71477e-06	TRIT1	protein_coding	1	39838110	39883511	-1
ENSG00000043591	-0.878888	0.00493235	ADRB1	protein_coding	10	114043866	114046904	1
ENSG00000044090	0.417068	1.27257e-05	CUL7	protein_coding	6	43037617	43053943	-1
ENSG00000044115	0.111465	0.461147	CTNNA1	protein_coding	5	138610967	138935034	1
ENSG00000044446	-0.176447	0.109705	PHKA2	protein_coding	X	18892298	18984114	-1
ENSG00000044459	-0.843122	0.00880057	CNTLN	protein_coding	9	17134982	17503923	1
ENSG00000044524	0.353846	0.30185	EPHA3	protein_coding	3	89107621	89482134	1
ENSG00000044574	-0.602179	9.54413e-07	HSPA5	protein_coding	9	125234853	125241382	-1
ENSG00000046604	0.677781	1.38532e-07	DSG2	protein_coding	18	31498177	31549008	1
ENSG00000046647	0.706402	1.55545e-08	GEMIN8	protein_coding	X	14006726	14029893	-1
ENSG00000046651	0.70887	2.31952e-16	OFD1	protein_coding	X	13734743	13777955	1
ENSG00000046653	0.345924	0.0934332	GPM6B	protein_coding	X	13770939	13938638	-1
ENSG00000047056	0.175314	0.151495	WDR37	protein_coding	10	1049538	1132384	1
ENSG00000047188	-0.564643	3.8419e-06	YTHDC2	protein_coding	5	113513694	113595285	1
ENSG00000047230	-0.200716	0.131595	CTPS2	protein_coding	X	16587999	16712936	-1
ENSG00000047249	-0.176255	0.100766	ATP6V1H	protein_coding	8	53715543	53843558	-1
ENSG00000047315	-0.394067	0.000790755	POLR2B	protein_coding	4	56977722	57031158	1
ENSG00000047346	0.614393	2.23549e-07	FAM214A	protein_coding	15	52581317	52709817	-1
ENSG00000047365	-0.0327345	0.840257	ARAP2	protein_coding	4	35948221	36244514	-1
ENSG00000047410	0.136268	0.48261	TPR	protein_coding	1	186311652	186375693	-1
ENSG00000047457	1.5677	1.63337e-07	CP	protein_coding	3	149162410	149221829	-1
ENSG00000047578	-0.205375	0.130816	KATNIP	protein_coding	16	27550133	27780344	1
ENSG00000047579	-0.615021	2.75214e-06	DTNBP1	protein_coding	6	15522807	15663058	-1
ENSG00000047597	-0.623545	0.000310972	XK	protein_coding	X	37685791	37732130	1
ENSG00000047621	-0.287153	0.0291553	C12orf4	protein_coding	12	4487735	4538508	-1
ENSG00000047634	-0.138532	0.337113	SCML1	protein_coding	X	17737449	17754988	1
ENSG00000047644	-0.384311	0.000592008	WWC3	protein_coding	X	10015254	10144474	1
ENSG00000047662	0.166506	0.643308	FAM184B	protein_coding	4	17629306	17781621	-1
ENSG00000047849	0.322666	0.00116744	MAP4	protein_coding	3	47850690	48089272	-1
ENSG00000047932	0.0115762	0.947089	GOPC	protein_coding	6	117560269	117602542	-1
ENSG00000048028	0.35682	0.00367021	USP28	protein_coding	11	113797874	113875572	-1
ENSG00000048052	-1.3884	0.000111562	HDAC9	protein_coding	7	18086949	19002416	1
ENSG00000048140	-0.740914	7.78914e-15	TSPAN17	protein_coding	5	176647387	176659054	1
ENSG00000048162	-0.803608	1.11866e-07	NOP16	protein_coding	5	176383946	176388927	-1
ENSG00000048342	0.10661	0.494399	CC2D2A	protein_coding	4	15469865	15601552	1
ENSG00000048392	-0.748678	9.51791e-13	RRM2B	protein_coding	8	102204502	102238961	-1
ENSG00000048405	-0.258105	0.0282336	ZNF800	protein_coding	7	127346790	127431924	-1
ENSG00000048462	-0.000673537	0.997169	TNFRSF17	protein_coding	16	11965210	11968068	1
ENSG00000048471	-0.179468	0.17342	SNX29	protein_coding	16	11976734	12574287	1
ENSG00000048540	0.0478321	0.9001	LMO3	protein_coding	12	16548372	16610594	-1
ENSG00000048544	-0.716443	6.85809e-10	MRPS10	protein_coding	6	42206807	42217861	-1
ENSG00000048649	0.230388	0.166805	RSF1	protein_coding	11	77660009	77820869	-1
ENSG00000048707	-0.308819	0.00043872	VPS13D	protein_coding	1	12230030	12512047	1
ENSG00000048828	-0.1241	0.420275	FAM120A	protein_coding	9	93451685	93566112	1
ENSG00000048991	-0.78894	3.06175e-12	R3HDM1	protein_coding	2	135531455	135725270	1
ENSG00000049089	-0.123447	0.613897	COL9A2	protein_coding	1	40300489	40317813	-1
ENSG00000049130	-0.915321	9.4181e-05	KITLG	protein_coding	12	88492793	88580851	-1
ENSG00000049167	-0.927905	1.19363e-13	ERCC8	protein_coding	5	60866454	60945073	-1
ENSG00000049192	0.137451	0.66927	ADAMTS6	protein_coding	5	65148738	65481920	-1
ENSG00000049239	0.476251	5.8031e-08	H6PD	protein_coding	1	9234774	9271337	1
ENSG00000049245	0.00354603	0.987339	VAMP3	protein_coding	1	7771296	7781432	1
ENSG00000049246	-0.458686	0.000901475	PER3	protein_coding	1	7784291	7845177	1
ENSG00000049283	-0.470595	0.000265059	EPN3	protein_coding	17	50532682	50543750	1
ENSG00000049323	-0.596434	1.38581e-07	LTBP1	protein_coding	2	32946953	33399509	1
ENSG00000049449	0.437705	0.0460372	RCN1	protein_coding	11	32091074	32105722	1
ENSG00000049541	-0.730945	3.79013e-08	RFC2	protein_coding	7	74231499	74254458	-1
ENSG00000049618	0.0157707	0.920921	ARID1B	protein_coding	6	156776020	157210779	1
ENSG00000049656	-0.905356	1.08637e-23	CLPTM1L	protein_coding	5	1317752	1345099	-1
ENSG00000049759	0.356095	0.00139806	NEDD4L	protein_coding	18	58044226	58401540	1
ENSG00000049768	0.274933	0.418214	FOXP3	protein_coding	X	49250438	49270477	-1
ENSG00000049769	-0.691664	1.29442e-05	PPP1R3F	protein_coding	X	49269793	49301461	1
ENSG00000049860	-0.503403	9.7923e-08	HEXB	protein_coding	5	74640023	74722647	1
ENSG00000049883	-0.0851408	0.636152	PTCD2	protein_coding	5	72320367	72368395	1
ENSG00000050030	0.617774	0.0313311	NEXMIF	protein_coding	X	74732856	74925472	-1
ENSG00000050130	-0.122231	0.332341	JKAMP	protein_coding	14	59484443	59505410	1
ENSG00000050327	0.177089	0.271648	ARHGEF5	protein_coding	7	144355288	144380632	1
ENSG00000050344	-0.413191	0.0018542	NFE2L3	protein_coding	7	26152198	26187137	1
ENSG00000050393	-0.211852	0.0590141	MCUR1	protein_coding	6	13786557	13814568	-1
ENSG00000050405	0.224351	0.149054	LIMA1	protein_coding	12	50175788	50283520	-1
ENSG00000050426	0.674669	1.42631e-10	LETMD1	protein_coding	12	51047962	51060424	1
ENSG00000050438	-1.09372	1.08916e-07	SLC4A8	protein_coding	12	51391317	51515763	1
ENSG00000050555	0.301936	0.375971	LAMC3	protein_coding	9	131009174	131094473	1
ENSG00000050628	0.662304	0.0277663	PTGER3	protein_coding	1	70852353	71047816	-1
ENSG00000050748	-0.662531	1.94122e-11	MAPK9	protein_coding	5	180233143	180292099	-1
ENSG00000050767	0.450736	0.186101	COL23A1	protein_coding	5	178237476	178590393	-1
ENSG00000050820	-0.353994	0.0131907	BCAR1	protein_coding	16	75228181	75268053	-1
ENSG00000051009	0.14602	0.36882	FHIP1B	protein_coding	11	6211345	6234711	-1
ENSG00000051108	0.303108	0.00851447	HERPUD1	protein_coding	16	56932142	56944864	1
ENSG00000051128	-0.15797	0.320928	HOMER3	protein_coding	19	18929201	18941261	-1
ENSG00000051180	-0.615006	0.0239208	RAD51	protein_coding	15	40694774	40732340	1
ENSG00000051341	-0.451235	3.08684e-07	POLQ	protein_coding	3	121431431	121545988	-1
ENSG00000051382	-0.0517192	0.775434	PIK3CB	protein_coding	3	138652698	138834928	-1
ENSG00000051523	-0.135764	0.543899	CYBA	protein_coding	16	88643275	88651083	-1
ENSG00000051596	-0.203282	0.147986	THOC3	protein_coding	5	175917873	176034680	-1
ENSG00000051620	0.115022	0.365598	HEBP2	protein_coding	6	138403531	138422197	1
ENSG00000051825	-0.57061	1.40643e-05	MPHOSPH9	protein_coding	12	123152320	123244014	-1
ENSG00000052126	-0.0414443	0.828294	PLEKHA5	protein_coding	12	19129733	19376400	1
ENSG00000052344	1.06802	2.12954e-26	PRSS8	protein_coding	16	31131433	31135727	-1
ENSG00000052723	-0.0709684	0.522691	SIKE1	protein_coding	1	114769479	114780685	-1
ENSG00000052749	-0.845453	2.09038e-15	RRP12	protein_coding	10	97356358	97426076	-1
ENSG00000052795	-0.301549	0.0145645	FNIP2	protein_coding	4	158769026	158908050	1
ENSG00000052802	0.632152	0.00339529	MSMO1	protein_coding	4	165327667	165343164	1
ENSG00000052841	0.165411	0.15421	TTC17	protein_coding	11	43358920	43494933	1
ENSG00000052850	-0.127392	0.684462	ALX4	protein_coding	11	44260440	44310139	-1
ENSG00000053108	1.26335	5.70944e-16	FSTL4	protein_coding	5	133196455	133612541	-1
ENSG00000053254	1.0383	2.20965e-12	FOXN3	protein_coding	14	89124871	89619149	-1
ENSG00000053371	0.0379832	0.82021	AKR7A2	protein_coding	1	19303965	19312144	-1
ENSG00000053372	-0.75212	9.34767e-08	MRTO4	protein_coding	1	19251805	19260128	1
ENSG00000053438	0.28486	0.311416	NNAT	protein_coding	20	37521206	37523690	1
ENSG00000053501	0.117519	0.534896	USE1	protein_coding	19	17215346	17219829	1
ENSG00000053524	-0.352598	0.264508	MCF2L2	protein_coding	3	183178041	183428778	-1
ENSG00000053702	0.548888	0.0466202	NRIP2	protein_coding	12	2825348	2835544	-1
ENSG00000053747	0.32249	0.0799876	LAMA3	protein_coding	18	23689453	23956222	1
ENSG00000053770	-0.694432	8.60239e-14	AP5M1	protein_coding	14	57268924	57298742	1
ENSG00000053900	-0.374084	0.000143979	ANAPC4	protein_coding	4	25377263	25418498	1
ENSG00000053918	0.463841	0.176323	KCNQ1	protein_coding	11	2444684	2849105	1
ENSG00000054116	-0.571587	1.50386e-08	TRAPPC3	protein_coding	1	36136570	36156053	-1
ENSG00000054118	-0.199696	0.0709563	THRAP3	protein_coding	1	36224432	36305357	1
ENSG00000054148	0.33686	0.025728	PHPT1	protein_coding	9	136848724	136851027	1
ENSG00000054179	0.290523	0.222224	ENTPD2	protein_coding	9	137048107	137054061	-1
ENSG00000054267	0.0884249	0.54537	ARID4B	protein_coding	1	235131634	235328219	-1
ENSG00000054277	0.824061	1.77519e-06	OPN3	protein_coding	1	241590102	241677376	-1
ENSG00000054282	0.164173	0.291293	SDCCAG8	protein_coding	1	243256034	243500091	1
ENSG00000054356	8.6897	1.1561e-30	PTPRN	protein_coding	2	219289623	219309648	-1
ENSG00000054392	0.550807	4.53371e-05	HHAT	protein_coding	1	210328252	210676296	1
ENSG00000054523	-0.0932891	0.489222	KIF1B	protein_coding	1	10210570	10381603	1
ENSG00000054598	-1.08992	2.47081e-11	FOXC1	protein_coding	6	1609915	1613897	1
ENSG00000054611	0.730635	5.53768e-09	TBC1D22A	protein_coding	22	46762617	47175699	1
ENSG00000054654	0.0709936	0.778678	SYNE2	protein_coding	14	63761899	64226433	1
ENSG00000054690	0.190214	0.111533	PLEKHH1	protein_coding	14	67533290	67589612	1
ENSG00000054793	0.729498	1.47392e-08	ATP9A	protein_coding	20	51596514	51768390	-1
ENSG00000054803	-0.311784	0.348878	CBLN4	protein_coding	20	55997357	56005519	-1
ENSG00000054965	0.588225	1.03271e-07	FAM168A	protein_coding	11	73400487	73598189	-1
ENSG00000054967	1.00126	4.12451e-21	RELT	protein_coding	11	73376399	73397474	1
ENSG00000054983	0.175607	0.192143	GALC	protein_coding	14	87837820	87993665	-1
ENSG00000055044	-0.441904	5.03181e-06	NOP58	protein_coding	2	202265736	202303661	1
ENSG00000055070	-0.227856	0.0395227	SZRD1	protein_coding	1	16352575	16398145	1
ENSG00000055118	-0.303549	0.176323	KCNH2	protein_coding	7	150944961	150978321	-1
ENSG00000055130	-0.258314	0.0370201	CUL1	protein_coding	7	148697914	148801110	1
ENSG00000055147	0.0955302	0.511939	FAM114A2	protein_coding	5	153990148	154038936	-1
ENSG00000055163	0.546603	5.12991e-06	CYFIP2	protein_coding	5	157266079	157395595	1
ENSG00000055208	0.100942	0.545318	TAB2	protein_coding	6	149218641	149411613	1
ENSG00000055211	-0.0839021	0.54377	GINM1	protein_coding	6	149566294	149591748	1
ENSG00000055332	0.023614	0.953967	EIF2AK2	protein_coding	2	37099210	37157522	-1
ENSG00000055483	-0.0670993	0.651508	USP36	protein_coding	17	78787381	78841441	-1
ENSG00000055609	0.38608	0.00369075	KMT2C	protein_coding	7	152134922	152436644	-1
ENSG00000055732	-0.556403	0.00220986	MCOLN3	protein_coding	1	85018082	85048500	-1
ENSG00000055813	0.23194	0.377498	CCDC85A	protein_coding	2	56183990	56386172	1
ENSG00000055917	0.072501	0.627332	PUM2	protein_coding	2	20248691	20352234	-1
ENSG00000055950	-0.032344	0.821631	MRPL43	protein_coding	10	100969458	100987515	-1
ENSG00000056050	-0.75476	7.96827e-09	HPF1	protein_coding	4	169729470	169757944	-1
ENSG00000056097	-0.267179	0.0096232	ZFR	protein_coding	5	32354350	32444740	-1
ENSG00000056277	-0.426613	0.000656815	ZNF280C	protein_coding	X	130202707	130268899	-1
ENSG00000056487	-0.0601042	0.877193	PHF21B	protein_coding	22	44881162	45010005	-1
ENSG00000056558	-0.284059	0.238838	TRAF1	protein_coding	9	120902393	120929173	-1
ENSG00000056586	-0.198356	0.0895313	RC3H2	protein_coding	9	122844556	122905359	-1
ENSG00000056736	-1.30288	2.44335e-20	IL17RB	protein_coding	3	53846568	53865794	1
ENSG00000056972	-0.0676583	0.644804	TRAF3IP2	protein_coding	6	111555381	111606906	-1
ENSG00000056998	-0.428767	0.039784	GYG2	protein_coding	X	2828822	2882820	1
ENSG00000057019	-0.0967366	0.489596	DCBLD2	protein_coding	3	98795941	98901695	-1
ENSG00000057252	-1.17204	6.00333e-15	SOAT1	protein_coding	1	179293714	179358680	1
ENSG00000057294	-0.0751226	0.65389	PKP2	protein_coding	12	32790745	32896777	-1
ENSG00000057468	0.0331695	0.933324	MSH4	protein_coding	1	75796882	75913242	1
ENSG00000057593	0.149257	0.595996	F7	protein_coding	13	113105788	113120685	1
ENSG00000057608	-0.1602	0.201621	GDI2	protein_coding	10	5765223	5842132	-1
ENSG00000057657	4.31315	2.59057e-18	PRDM1	protein_coding	6	105993463	106109939	1
ENSG00000057663	-0.0266609	0.877144	ATG5	protein_coding	6	106045423	106325791	-1
ENSG00000057704	-0.0116706	0.970073	TMCC3	protein_coding	12	94567122	94650557	-1
ENSG00000057757	-0.698815	3.32702e-06	PITHD1	protein_coding	1	23778418	23788232	1
ENSG00000057935	0.0496956	0.744982	MTA3	protein_coding	2	42494569	42756947	1
ENSG00000058056	-0.640155	1.37632e-12	USP13	protein_coding	3	179653032	179804366	1
ENSG00000058063	-0.166088	0.164453	ATP11B	protein_coding	3	182793503	182921629	1
ENSG00000058085	1.52139	7.35313e-32	LAMC2	protein_coding	1	183186238	183245127	1
ENSG00000058091	-0.497419	0.00424301	CDK14	protein_coding	7	90466424	91210590	1
ENSG00000058262	-0.352292	0.0109775	SEC61A1	protein_coding	3	128051641	128071705	1
ENSG00000058272	0.0812393	0.59061	PPP1R12A	protein_coding	12	79773563	79935460	-1
ENSG00000058404	0.199264	0.394901	CAMK2B	protein_coding	7	44210019	44334577	-1
ENSG00000058453	0.00419956	0.989229	CROCC	protein_coding	1	16740273	16972964	1
ENSG00000058600	-0.627188	1.74329e-10	POLR3E	protein_coding	16	22297375	22335101	1
ENSG00000058668	0.45998	0.0203705	ATP2B4	protein_coding	1	203626787	203744081	1
ENSG00000058673	-0.336091	0.160017	ZC3H11A	protein_coding	1	203795623	203854999	1
ENSG00000058729	-0.191243	0.161733	RIOK2	protein_coding	5	97160867	97183247	-1
ENSG00000058799	-0.66206	7.85283e-06	YIPF1	protein_coding	1	53851719	53889798	-1
ENSG00000058804	-0.221359	0.183084	NDC1	protein_coding	1	53765478	53838463	-1
ENSG00000058866	-0.0483675	0.901965	DGKG	protein_coding	3	186105668	186362234	-1
ENSG00000059122	-0.398927	0.00336078	FLYWCH1	protein_coding	16	2911931	2951208	1
ENSG00000059145	-0.0405575	0.848599	UNKL	protein_coding	16	1363205	1414751	-1
ENSG00000059377	-0.177431	0.60262	TBXAS1	protein_coding	7	139777051	140020325	1
ENSG00000059378	-0.0586741	0.837876	PARP12	protein_coding	7	140023749	140062951	-1
ENSG00000059573	0.196885	0.032792	ALDH18A1	protein_coding	10	95605941	95656711	-1
ENSG00000059588	-0.620447	8.5061e-07	TARBP1	protein_coding	1	234391313	234479179	-1
ENSG00000059691	0.173599	0.203267	GATB	protein_coding	4	151670504	151761007	-1
ENSG00000059728	0.763514	5.27798e-07	MXD1	protein_coding	2	69897688	69942945	1
ENSG00000059758	0.0494242	0.77638	CDK17	protein_coding	12	96278261	96400480	-1
ENSG00000059769	0.36515	0.0102061	DNAJC25	protein_coding	9	111631334	111654351	1
ENSG00000059804	3.56639	1.40679e-08	SLC2A3	protein_coding	12	7919230	7936187	-1
ENSG00000059915	0.213089	0.408791	PSD	protein_coding	10	102402617	102421539	-1
ENSG00000060069	0.0533647	0.798527	CTDP1	protein_coding	18	79679803	79754503	1
ENSG00000060138	0.115782	0.389137	YBX3	protein_coding	12	10699089	10723323	-1
ENSG00000060140	1.49639	7.71963e-12	STYK1	protein_coding	12	10618923	10674318	-1
ENSG00000060237	-0.25664	0.0364087	WNK1	protein_coding	12	752579	911452	1
ENSG00000060303	0.141949	0.636959	RPS17P5	processed_pseudogene	6	50857255	50857662	-1
ENSG00000060339	-0.281334	0.00906452	CCAR1	protein_coding	10	68721012	68792377	1
ENSG00000060491	0.25395	0.254611	OGFR	protein_coding	20	62804835	62814000	1
ENSG00000060566	0.0928255	0.743763	CREB3L3	protein_coding	19	4153631	4173054	1
ENSG00000060642	0.351405	0.0295888	PIGV	protein_coding	1	26787054	26800659	1
ENSG00000060656	0.384871	0.00162123	PTPRU	protein_coding	1	29236516	29326813	1
ENSG00000060688	-0.978415	3.82553e-12	SNRNP40	protein_coding	1	31259568	31296788	-1
ENSG00000060749	0.0888908	0.603707	QSER1	protein_coding	11	32892811	32993316	1
ENSG00000060762	-1.29312	3.83504e-16	MPC1	protein_coding	6	166364919	166383013	-1
ENSG00000060971	-0.239384	0.0181702	ACAA1	protein_coding	3	38103129	38137242	-1
ENSG00000060982	-0.192774	0.481098	BCAT1	protein_coding	12	24810024	24949101	-1
ENSG00000061273	-0.497491	3.38364e-06	HDAC7	protein_coding	12	47782722	47833132	-1
ENSG00000061455	-0.800868	1.28877e-05	PRDM6	protein_coding	5	123089241	123194266	1
ENSG00000061656	2.97165	3.84346e-147	SPAG4	protein_coding	20	35615829	35621094	1
ENSG00000061676	-0.21315	0.085698	NCKAP1	protein_coding	2	182909115	183038858	-1
ENSG00000061794	-0.31208	0.00784624	MRPS35	protein_coding	12	27710822	27756295	1
ENSG00000061918	-0.321243	0.290712	GUCY1B1	protein_coding	4	155758992	155807811	1
ENSG00000061936	-0.0125672	0.940115	SFSWAP	protein_coding	12	131711081	131799738	1
ENSG00000061938	-0.5107	9.18136e-07	TNK2	protein_coding	3	195863364	195911945	-1
ENSG00000061987	0.100201	0.426086	MON2	protein_coding	12	62466817	62600476	1
ENSG00000062038	0.0997755	0.591837	CDH3	protein_coding	16	68636189	68727468	1
ENSG00000062194	-0.107853	0.51744	GPBP1	protein_coding	5	57173948	57264679	1
ENSG00000062282	-1.05271	1.59246e-07	DGAT2	protein_coding	11	75759512	75801535	1
ENSG00000062370	0.605004	8.79693e-05	ZNF112	protein_coding	19	44326555	44367217	-1
ENSG00000062485	-0.703736	3.46708e-05	CS	protein_coding	12	56271699	56300391	-1
ENSG00000062524	0.247159	0.438137	LTK	protein_coding	15	41503637	41513887	-1
ENSG00000062582	0.0114081	0.97972	MRPS24	protein_coding	7	43866558	43869893	-1
ENSG00000062598	-0.923509	2.02875e-10	ELMO2	protein_coding	20	46366050	46432985	-1
ENSG00000062650	-0.325779	0.00121765	WAPL	protein_coding	10	86435256	86521792	-1
ENSG00000062716	0.965154	1.65906e-14	VMP1	protein_coding	17	59707192	59842255	1
ENSG00000062725	0.0213169	0.849541	APPBP2	protein_coding	17	60443158	60526242	-1
ENSG00000062822	-0.598615	1.7015e-06	POLD1	protein_coding	19	50384204	50418018	1
ENSG00000063015	0.316769	0.296113	SEZ6	protein_coding	17	28954901	29006440	-1
ENSG00000063046	0.468258	0.0010876	EIF4B	protein_coding	12	53006282	53042215	1
ENSG00000063127	1.17975	0.00162723	SLC6A16	protein_coding	19	49289638	49325215	-1
ENSG00000063169	-0.0527086	0.873733	BICRA	protein_coding	19	47608196	47703277	1
ENSG00000063176	-0.195	0.320191	SPHK2	protein_coding	19	48619291	48630717	1
ENSG00000063177	0.130916	0.205849	RPL18	protein_coding	19	48615328	48619184	-1
ENSG00000063180	1.03656	4.13004e-07	CA11	protein_coding	19	48637946	48646187	-1
ENSG00000063241	-0.539027	4.53785e-06	ISOC2	protein_coding	19	55452985	55462343	-1
ENSG00000063244	-0.309165	0.00630375	U2AF2	protein_coding	19	55654146	55674716	1
ENSG00000063245	-0.180329	0.248736	EPN1	protein_coding	19	55675226	55709858	1
ENSG00000063322	-0.251584	0.0893185	MED29	protein_coding	19	39391303	39400641	1
ENSG00000063438	0.629485	0.100439	AHRR	protein_coding	5	321714	438291	1
ENSG00000063587	-0.135925	0.535073	ZNF275	protein_coding	X	153334147	153360110	1
ENSG00000063601	0.0445254	0.796485	MTMR1	protein_coding	X	150692971	150765108	1
ENSG00000063660	-0.193811	0.252756	GPC1	protein_coding	2	240435663	240468076	1
ENSG00000063761	-1.44664	1.82005e-23	ADCK1	protein_coding	14	77800109	77935014	1
ENSG00000063854	0.266475	0.00874411	HAGH	protein_coding	16	1795620	1827157	-1
ENSG00000063978	0.00602929	0.98235	RNF4	protein_coding	4	2462220	2625320	1
ENSG00000064012	0.286123	0.0362306	CASP8	protein_coding	2	201233443	201361836	1
ENSG00000064042	1.57476	9.96516e-12	LIMCH1	protein_coding	4	41359607	41700044	1
ENSG00000064102	0.130995	0.35387	INTS13	protein_coding	12	26905181	26938326	-1
ENSG00000064115	-0.583692	8.59571e-07	TM7SF3	protein_coding	12	26971579	27014434	-1
ENSG00000064195	-0.439639	0.0425887	DLX3	protein_coding	17	49990005	49995224	-1
ENSG00000064199	-0.722608	0.00083589	SPA17	protein_coding	11	124673844	124697518	1
ENSG00000064201	1.22287	0.00254696	TSPAN32	protein_coding	11	2301997	2318204	1
ENSG00000064205	1.40976	6.76487e-05	CCN5	protein_coding	20	44714844	44728509	1
ENSG00000064225	0.172098	0.625914	ST3GAL6	protein_coding	3	98732236	98821201	1
ENSG00000064270	-0.0358728	0.841243	ATP2C2	protein_coding	16	84368527	84464187	1
ENSG00000064300	0.895162	0.00224378	NGFR	protein_coding	17	49495293	49515008	1
ENSG00000064309	0.858072	5.38462e-09	CDON	protein_coding	11	125955796	126063335	-1
ENSG00000064313	-0.401457	0.000350033	TAF2	protein_coding	8	119730774	119832863	-1
ENSG00000064393	-0.315352	0.0651424	HIPK2	protein_coding	7	139561570	139777998	-1
ENSG00000064419	-0.140349	0.330333	TNPO3	protein_coding	7	128954180	129055173	-1
ENSG00000064490	-0.294507	0.00524777	RFXANK	protein_coding	19	19192229	19201869	1
ENSG00000064545	-0.0540983	0.756911	TMEM161A	protein_coding	19	19119169	19138513	-1
ENSG00000064547	-0.15621	0.358241	LPAR2	protein_coding	19	19623655	19628930	-1
ENSG00000064601	0.280144	0.00917314	CTSA	protein_coding	20	45890144	45898949	1
ENSG00000064607	-0.509647	4.54238e-08	SUGP2	protein_coding	19	18990888	19034023	-1
ENSG00000064651	0.145236	0.594331	SLC12A2	protein_coding	5	128083766	128189677	1
ENSG00000064652	-1.09114	1.59524e-15	SNX24	protein_coding	5	122843439	123029354	1
ENSG00000064655	0.178353	0.520494	EYA2	protein_coding	20	46894624	47188844	1
ENSG00000064666	0.121566	0.568358	CNN2	protein_coding	19	1026586	1039068	1
ENSG00000064687	-1.92978	7.00579e-24	ABCA7	protein_coding	19	1039997	1065572	1
ENSG00000064703	-1.08817	1.27064e-21	DDX20	protein_coding	1	111754832	111775602	1
ENSG00000064726	-0.0833809	0.513827	BTBD1	protein_coding	15	83016423	83067252	-1
ENSG00000064763	-0.350059	0.129412	FAR2	protein_coding	12	29149016	29341121	1
ENSG00000064787	2.09953	1.00267e-106	BCAS1	protein_coding	20	53936777	54070594	-1
ENSG00000064835	0.0585236	0.865426	POU1F1	protein_coding	3	87259404	87276584	-1
ENSG00000064886	0.0709335	0.849266	CHI3L2	protein_coding	1	111200771	111243440	1
ENSG00000064932	-0.198438	0.252756	SBNO2	protein_coding	19	1107637	1174268	-1
ENSG00000064933	-0.615692	8.65249e-10	PMS1	protein_coding	2	189784085	189877629	1
ENSG00000064961	0.446722	3.08357e-05	HMG20B	protein_coding	19	3572777	3579088	1
ENSG00000064989	0.234299	0.364557	CALCRL	protein_coding	2	187341964	187448460	-1
ENSG00000064995	-0.119001	0.284158	TAF11	protein_coding	6	34877462	34889192	-1
ENSG00000064999	-0.236706	0.0336154	ANKS1A	protein_coding	6	34889255	35091406	1
ENSG00000065000	-0.438762	0.000148885	AP3D1	protein_coding	19	2100988	2164468	-1
ENSG00000065029	-0.182774	0.1077	ZNF76	protein_coding	6	35258909	35295985	1
ENSG00000065054	0.451193	0.0173721	SLC9A3R2	protein_coding	16	2025356	2039026	1
ENSG00000065057	-0.0517974	0.829287	NTHL1	protein_coding	16	2039815	2047866	-1
ENSG00000065060	-0.384771	0.000991619	UHRF1BP1	protein_coding	6	34792083	34877514	1
ENSG00000065135	0.0342637	0.867393	GNAI3	protein_coding	1	109548615	109600195	1
ENSG00000065150	-0.495186	0.000746569	IPO5	protein_coding	13	97953658	98024296	1
ENSG00000065154	-0.1976	0.0729199	OAT	protein_coding	10	124397303	124418976	-1
ENSG00000065183	-0.293229	0.00389977	WDR3	protein_coding	1	117929720	117966543	1
ENSG00000065243	-0.0843031	0.591741	PKN2	protein_coding	1	88684222	88836255	1
ENSG00000065268	-0.451522	0.00195017	WDR18	protein_coding	19	984332	998438	1
ENSG00000065308	0.622989	2.6184e-06	TRAM2	protein_coding	6	52497408	52577060	-1
ENSG00000065320	-0.82051	3.34553e-07	NTN1	protein_coding	17	9021510	9244000	1
ENSG00000065325	0.100181	0.7722	GLP2R	protein_coding	17	9822206	9892099	1
ENSG00000065328	-1.47812	1.05499e-14	MCM10	protein_coding	10	13161558	13211110	1
ENSG00000065357	0.043255	0.890404	DGKA	protein_coding	12	55927319	55954027	1
ENSG00000065361	0.33502	0.000131453	ERBB3	protein_coding	12	56076799	56103505	1
ENSG00000065413	-0.713385	8.65435e-08	ANKRD44	protein_coding	2	196967017	197311173	-1
ENSG00000065427	-0.260864	0.144301	KARS1	protein_coding	16	75627474	75648643	-1
ENSG00000065457	-1.26331	1.54898e-11	ADAT1	protein_coding	16	75596868	75623300	-1
ENSG00000065485	-0.191223	0.187232	PDIA5	protein_coding	3	123067025	123225227	1
ENSG00000065491	-0.165046	0.214962	TBC1D22B	protein_coding	6	37257772	37332970	1
ENSG00000065518	0.0649044	0.618334	NDUFB4	protein_coding	3	120596328	120602507	1
ENSG00000065526	-0.212111	0.157478	SPEN	protein_coding	1	15836095	15940456	1
ENSG00000065534	-0.182204	0.278926	MYLK	protein_coding	3	123610049	123884332	-1
ENSG00000065548	-0.322604	0.00310203	ZC3H15	protein_coding	2	186486253	186509361	1
ENSG00000065559	-0.150589	0.197732	MAP2K4	protein_coding	17	12020829	12143830	1
ENSG00000065600	-0.982091	1.07989e-09	PACC1	protein_coding	1	212363928	212414901	-1
ENSG00000065613	0.109372	0.579465	SLK	protein_coding	10	103967140	104029233	1
ENSG00000065615	-0.108595	0.457132	CYB5R4	protein_coding	6	83859656	83967423	1
ENSG00000065618	1.82985	2.146e-06	COL17A1	protein_coding	10	104031286	104085880	-1
ENSG00000065621	-0.146949	0.242226	GSTO2	protein_coding	10	104268873	104304950	1
ENSG00000065665	-0.703679	6.91646e-07	SEC61A2	protein_coding	10	12129637	12169961	1
ENSG00000065717	-0.294165	0.19158	TLE2	protein_coding	19	2997639	3047635	-1
ENSG00000065802	0.0117508	0.955337	ASB1	protein_coding	2	238426742	238452250	1
ENSG00000065809	0.325039	0.00613392	FAM107B	protein_coding	10	14518557	14774897	-1
ENSG00000065833	0.00546411	0.987883	ME1	protein_coding	6	83210402	83431051	-1
ENSG00000065882	-0.177319	0.304233	TBC1D1	protein_coding	4	37891084	38139175	1
ENSG00000065883	-0.0447656	0.735439	CDK13	protein_coding	7	39950121	40099580	1
ENSG00000065911	-0.105882	0.368945	MTHFD2	protein_coding	2	74186172	74217565	1
ENSG00000065923	0.655595	4.33739e-15	SLC9A7	protein_coding	X	46599251	46759118	-1
ENSG00000065970	-0.160677	0.323846	FOXJ2	protein_coding	12	8032716	8055517	1
ENSG00000065978	-0.262036	0.0159772	YBX1	protein_coding	1	42682418	42703805	1
ENSG00000065989	-0.125405	0.735117	PDE4A	protein_coding	19	10416773	10469630	1
ENSG00000066027	-0.293377	0.00749455	PPP2R5A	protein_coding	1	212285410	212361853	1
ENSG00000066044	-0.594966	5.35034e-07	ELAVL1	protein_coding	19	7958573	8005659	-1
ENSG00000066084	-0.137826	0.17718	DIP2B	protein_coding	12	50504985	50748657	1
ENSG00000066117	-0.765822	5.2028e-15	SMARCD1	protein_coding	12	50085200	50100707	1
ENSG00000066135	0.0612794	0.664524	KDM4A	protein_coding	1	43650149	43705518	1
ENSG00000066136	-0.0140459	0.941911	NFYC	protein_coding	1	40691648	40771603	1
ENSG00000066185	0.721194	0.0252581	ZMYND12	protein_coding	1	42430329	42456253	-1
ENSG00000066230	0.235724	0.341558	SLC9A3	protein_coding	5	470456	524449	-1
ENSG00000066248	0.955422	7.26901e-13	NGEF	protein_coding	2	232878701	233013256	-1
ENSG00000066279	-0.132211	0.300651	ASPM	protein_coding	1	197084121	197146694	-1
ENSG00000066322	-0.152421	0.468749	ELOVL1	protein_coding	1	43363398	43368074	-1
ENSG00000066379	-0.127304	0.404204	POLR1H	protein_coding	6	30058899	30064909	1
ENSG00000066382	-0.558842	0.024118	MPPED2	protein_coding	11	30384493	30586872	-1
ENSG00000066422	-0.222267	0.0488361	ZBTB11	protein_coding	3	101648889	101677135	-1
ENSG00000066427	0.591702	1.97458e-05	ATXN3	protein_coding	14	92044496	92106621	-1
ENSG00000066455	0.0310882	0.831187	GOLGA5	protein_coding	14	92794305	92839947	1
ENSG00000066468	0.177834	0.472414	FGFR2	protein_coding	10	121478332	121598458	-1
ENSG00000066557	-0.0872454	0.652261	LRRC40	protein_coding	1	70144805	70205579	-1
ENSG00000066583	-0.973307	2.86021e-06	ISOC1	protein_coding	5	129094749	129114028	1
ENSG00000066629	-0.393714	0.0107092	EML1	protein_coding	14	99737693	99942060	1
ENSG00000066651	-0.193336	0.1626	TRMT11	protein_coding	6	125986479	126203817	1
ENSG00000066654	-0.186366	0.0635014	THUMPD1	protein_coding	16	20702816	20742084	-1
ENSG00000066697	0.587573	1.50372e-09	MSANTD3	protein_coding	9	100427143	100451734	1
ENSG00000066735	-0.764229	0.00185065	KIF26A	protein_coding	14	104136454	104180894	1
ENSG00000066739	-0.110998	0.496711	ATG2B	protein_coding	14	96279195	96363341	-1
ENSG00000066777	0.149196	0.383955	ARFGEF1	protein_coding	8	67173511	67343781	-1
ENSG00000066827	-0.0274487	0.890452	ZFAT	protein_coding	8	134477788	134713049	-1
ENSG00000066855	-0.401132	1.77456e-05	MTFR1	protein_coding	8	65644734	65771261	1
ENSG00000066923	-0.150782	0.548268	STAG3	protein_coding	7	100177563	100221488	1
ENSG00000066926	-0.362645	0.0021618	FECH	protein_coding	18	57544377	57586732	-1
ENSG00000066933	0.344275	0.00947558	MYO9A	protein_coding	15	71822291	72118577	-1
ENSG00000067057	1.68113	2.27772e-58	PFKP	protein_coding	10	3066333	3137718	1
ENSG00000067064	0.180669	0.607844	IDI1	protein_coding	10	1039152	1049119	-1
ENSG00000067066	0.442932	0.209044	SP100	protein_coding	2	230415942	230545606	1
ENSG00000067082	1.09648	3.12486e-24	KLF6	protein_coding	10	3775996	3785281	-1
ENSG00000067113	-0.320758	0.0668155	PLPP1	protein_coding	5	55424854	55534969	-1
ENSG00000067141	-0.146105	0.195345	NEO1	protein_coding	15	73051710	73305205	1
ENSG00000067167	0.0332493	0.841418	TRAM1	protein_coding	8	70573218	70608416	-1
ENSG00000067177	0.106091	0.469209	PHKA1	protein_coding	X	72578814	72714319	-1
ENSG00000067182	0.145186	0.455802	TNFRSF1A	protein_coding	12	6328757	6342114	-1
ENSG00000067191	0.124265	0.599339	CACNB1	protein_coding	17	39173453	39197703	-1
ENSG00000067208	-0.322199	0.00574415	EVI5	protein_coding	1	92508696	92792404	-1
ENSG00000067221	-0.0732128	0.72728	STOML1	protein_coding	15	73978926	73994622	-1
ENSG00000067225	1.28292	2.22111e-28	PKM	protein_coding	15	72199029	72231819	-1
ENSG00000067248	-1.10034	7.35595e-35	DHX29	protein_coding	5	55256055	55307694	-1
ENSG00000067334	-0.519654	3.02441e-05	DNTTIP2	protein_coding	1	93866284	93879918	-1
ENSG00000067365	0.279427	0.0205336	METTL22	protein_coding	16	8621683	8649654	1
ENSG00000067369	-0.149581	0.332051	TP53BP1	protein_coding	15	43403061	43510728	-1
ENSG00000067533	-0.761654	2.01619e-16	RRP15	protein_coding	1	218285293	218337983	1
ENSG00000067560	0.0134168	0.920374	RHOA	protein_coding	3	49359139	49412998	-1
ENSG00000067596	-0.375315	0.00990738	DHX8	protein_coding	17	43483865	43610338	1
ENSG00000067601	0.0598891	0.833806	PMS2P4	transcribed_unprocessed_pseudogene	7	67139961	67302503	-1
ENSG00000067606	0.303001	0.00641423	PRKCZ	protein_coding	1	2050411	2185395	1
ENSG00000067704	0.420302	5.86956e-06	IARS2	protein_coding	1	220094132	220148041	1
ENSG00000067715	0.0952361	0.559398	SYT1	protein_coding	12	78863993	79452008	1
ENSG00000067798	0.0580025	0.88562	NAV3	protein_coding	12	77324641	78213010	1
ENSG00000067829	-0.0736201	0.615702	IDH3G	protein_coding	X	153785766	153794512	-1
ENSG00000067836	-0.303649	0.00837332	ROGDI	protein_coding	16	4796968	4802880	-1
ENSG00000067840	0.524781	0.00269072	PDZD4	protein_coding	X	153802166	153830565	-1
ENSG00000067900	-0.191211	0.258638	ROCK1	protein_coding	18	20946906	21111813	-1
ENSG00000067955	-0.55474	3.82665e-09	CBFB	protein_coding	16	67028984	67101058	1
ENSG00000067992	0.611299	6.86555e-12	PDK3	protein_coding	X	24465244	24550466	1
ENSG00000068001	-0.544108	8.09956e-05	HYAL2	protein_coding	3	50317790	50322782	-1
ENSG00000068024	-0.489989	0.00108622	HDAC4	protein_coding	2	239048168	239401654	-1
ENSG00000068028	0.935011	4.78459e-07	RASSF1	protein_coding	3	50329782	50340980	-1
ENSG00000068078	0.0580635	0.82021	FGFR3	protein_coding	4	1793293	1808872	1
ENSG00000068079	-0.0488578	0.895048	IFI35	protein_coding	17	43006740	43014456	1
ENSG00000068097	0.233742	0.0200483	HEATR6	protein_coding	17	60041008	60078922	-1
ENSG00000068120	-0.700311	4.54645e-08	COASY	protein_coding	17	42561467	42566277	1
ENSG00000068137	-0.0788384	0.713666	PLEKHH3	protein_coding	17	42667914	42676994	-1
ENSG00000068305	0.29366	0.00287027	MEF2A	protein_coding	15	99565417	99716488	1
ENSG00000068308	0.227402	0.0439508	OTUD5	protein_coding	X	48922024	48958386	-1
ENSG00000068323	0.0924393	0.510571	TFE3	protein_coding	X	49028726	49043410	-1
ENSG00000068354	0.275827	0.0540322	TBC1D25	protein_coding	X	48539714	48562609	1
ENSG00000068366	-0.394601	0.125617	ACSL4	protein_coding	X	109624244	109733403	-1
ENSG00000068383	0.124027	0.327956	INPP5A	protein_coding	10	132537787	132783480	1
ENSG00000068394	-0.457264	2.20438e-06	GPKOW	protein_coding	X	49113407	49123735	-1
ENSG00000068400	0.040624	0.776591	GRIPAP1	protein_coding	X	48973720	49002264	-1
ENSG00000068438	-0.616278	5.87561e-06	FTSJ1	protein_coding	X	48476021	48486364	1
ENSG00000068489	0.276229	0.208455	PRR11	protein_coding	17	59155732	59206709	1
ENSG00000068615	-0.699582	0.00129841	REEP1	protein_coding	2	86213993	86338083	-1
ENSG00000068650	-0.101501	0.704347	ATP11A	protein_coding	13	112690038	112887168	1
ENSG00000068654	-0.535807	2.35025e-05	POLR1A	protein_coding	2	86020216	86106155	-1
ENSG00000068697	0.105571	0.551812	LAPTM4A	protein_coding	2	20032650	20051628	-1
ENSG00000068724	-1.13539	1.06262e-29	TTC7A	protein_coding	2	46915869	47076137	1
ENSG00000068745	0.443202	0.000107336	IP6K2	protein_coding	3	48688003	48740353	-1
ENSG00000068784	-0.0170729	0.910071	SRBD1	protein_coding	2	45388680	45612165	-1
ENSG00000068796	-0.475911	1.25473e-05	KIF2A	protein_coding	5	62306162	62391025	1
ENSG00000068831	0.076062	0.846874	RASGRP2	protein_coding	11	64726911	64745456	-1
ENSG00000068878	-0.484611	2.63077e-05	PSME4	protein_coding	2	53864069	53970993	-1
ENSG00000068885	0.413453	0.000233271	IFT80	protein_coding	3	160256986	160399880	-1
ENSG00000068903	0.358295	0.00206265	SIRT2	protein_coding	19	38878555	38899862	-1
ENSG00000068912	-0.206941	0.0401325	ERLEC1	protein_coding	2	53787009	53833038	1
ENSG00000068971	1.16346	4.0866e-22	PPP2R5B	protein_coding	11	64917553	64934475	1
ENSG00000068976	0.475973	0.108716	PYGM	protein_coding	11	64746389	64759974	-1
ENSG00000069011	-1.42382	2.28947e-13	PITX1	protein_coding	5	135027734	135034813	-1
[truncated: 23,319 more rows]

## Sheet: A549
ensembl_gene_id	log2FoldChange	FDR	external_gene_name	gene_biotype	chromosome_name	start_position	end_position	strand
[truncated: 18,276 more rows]

[truncated: 2 more sheets: 501-MEL, SKNAS]
