# Supplementary material for: NF-κB is a central regulator of hypoxia-induced gene expression
Source: EMBO Rep. 2025 Nov 26;27(2):416–32. doi: 10.1038/s44319-025-00651-x (PMC12852801; doi:10.1038/s44319-025-00651-x)
Supplement: Supplementary file 10 — Source data Fig. 4 [file 44319_2025_651_MOESM10_ESM.zip › Figure 4/Figure 4 D graph.xlsx]

## Sheet: Hypx up
U87 Hypx Up	HCT116 Hypx Up	MCF-7 Hypx Up	A549 Hypx Up	501-MEL Hypx Up	SKNAS Hypx Up	NF-𝜅B target genes
A2M	AAMDC	AACSP1	AACS	AAMDC	ABCA2	ABCA1
A2MP1	ABAT	AATK	AADAC	ABCA5	ABTB2	ABCB1
AANAT	ABCA1	ABCA4	ABAT	ABCB5	ADAMTS13	ABCB4
AATK	ABCA2	ABCC1	ABCA1	ABCC1	ADAMTS17	ABCC6
ABCA1	ABCA3	ABHD11-AS1	ABCA3	ABHD14B	ADAMTS2	ABCG8
ABCA10	ABCA4	ABHD4	ABL2	ABHD4	ADAMTS20	ADH1A
ABCA12	ABCA5	ABLIM1	ABLIM3	ABTB1	ADAMTS7P3	ADORA1
ABCA13	ABCA7	ABO	ABTB2	ACADS	ADAMTS9-AS2	ADORA2A
ABCA2	ABCB6	ABTB1	ACAP1	ACAT2	ADAMTSL2	AFP
ABCB6	ABCC3	ACAP1	ACHE	ACP5	ADGRB3-DT	AGER
ABCB9	ABCD1	ACKR2	ACKR3	ACSF2	ADGRF4	AGT
ABCC1	ABCG1	ACKR3	ACOT1	ACSL3	ADGRV1	AICDA
ABCC11	ABL2	ACP3	ACOT4	ACSS2	ADM	ALOX12
ABCD1	ABLIM2	ACP6	ACRBP	ADAM10	AFAP1L1	AMACR
ABCG1	ABLIM3	ACRBP	ACSL4	ADAM12	AHRR	AMH
ABHD12B	ABTB1	ACSL1	ACSS2	ADAMTS18	AK4	ANGPT1
ABHD14B	ACAA2	ACSM3	ADAM12	ADM	AK7	APOBEC2
ABL1	ACADVL	ACTG1	ADAMTS13	ADPRHL1	AMPD3	APOC3
ABL2	ACAP1	ACVR2B-AS1	ADAMTSL4	ADPRM	ANGPTL4	APOD
ABLIM3	ACBD3	ADA2	ADARB1	ADSS1	ANKRD37	APOE
ABTB1	ACBD4	ADAM12	ADGRD1-AS1	AFF3	ANKZF1	AQP4
ABTB2	ACBD7	ADAM2	ADGRF4	AGAP2	AOC3	AR
ACADVL	ACR	ADAM28	ADM	AHNAK2	APBA1	ARFRP1
ACAP1	ACSF2	ADAMTS14	ADM-DT	AK4	APCDD1L	ART1
ACBD5	ACSS2	ADAMTS2	ADM2	AKAP1-DT	APLN	ASPH
ACER2	ACTA2	ADAMTS9-AS2	ADPRH	ALDH2	APLP1	ASS1
ACHE	ACTR1B	ADGRB1	AFAP1L1	ALDH7A1	AQP1	ATP1A2
ACKR3	ACVR1C	ADGRE2	AFF1	ALDOC	AQP10	B2M
ACP3	ACVR2B	ADGRF1	AGAP2	AMOT	ARHGEF37	BACE1
ACP7	ADAM10	ADGRF2	AGO4	AMPD3	ARID3A	BAX
ACRBP	ADAM19	ADGRF4	AGPAT4	AMZ2P1	ARL10	BCL2
ACSM4	ADAMTS10	ADM	AGR2	ANAPC16	ARMC12	BCL2A1
ACTN2	ADAMTS13	ADM-DT	AHNAK	ANKDD1A	ARRDC4	BCL2L1
ACTN3	ADAMTS2	ADORA2B	AHNAK2	ANKRD37	ASIC3	BCL2L11
ACTR1B	ADAMTS7	ADPGK-AS1	AK4	ANKZF1	ATG9B	BCL3
ACVR2B	ADAMTSL4	ADPRHL1	AK4P1	ANO7	ATP2B3	BDKRB1
ADA2	ADARB1	ADPRM	AK4P3	ANXA5	ATP8B3	BDNF
ADAM12	ADCY10P1	AFDN-DT	AK7	APBB3	B3GNT7	BLNK
ADAM1B	ADCY6	AGAP1-IT1	AKAP12	APLN	B4GALNT4	BMI1
ADAM28	ADCY9	AGO4	ALDOA	APOD	B4GAT1-DT	BMP2
ADAMTS1	ADD3	AGRP	ALDOAP2	APOE	BAIAP2L2	BMP4
ADAMTS13	ADGRA2	AHI1-DT	ALDOC	APOLD1	BAIAP3	BNIP3
ADAMTS14	ADGRB1	AHNAK	ALPK3	AQP4-AS1	BCAN	BRCA2
ADAMTS16	ADGRB2	AHNAK2	AMH	AQP5-AS1	BCAN-AS1	BTK
ADAMTS18	ADGRG6	AJM1	AMOTL1	ARFGAP1	BCL2L2-PABPN1	C3
ADAMTS2	ADIRF-AS1	AK4	AMPD3	ARFGEF3	BCL6	C4A
ADAMTS6	ADM	AKNAD1	ANGPTL4	ARFIP2	BFSP1	C4BPA
ADAMTS9	ADM2	ALDH1A3	ANK2	ARHGAP4	BHLHE40	CALCB
ADAMTS9-AS2	ADORA2A	ALDH1A3-AS1	ANKRD37	ARHGEF17	BHLHE40-AS1	CASP4
ADAMTSL4	ADPRM	ALDH2	ANKS1B	ARNTL	BHLHE41	CCL1
ADAMTSL4-AS1	ADSS1	ALDH3A1	ANKZF1	ARRDC2	BICDL2	CCL15
ADARB1	AFAP1	ALDH3B1	ANO6	ARRDC4	BMF	CCL17
ADCY8	AFAP1L1	ALDOA	ANO7	ASIC1	BMT2	CCL19
ADCYAP1R1	AFDN-DT	ALDOC	ANO9	ASIP	BNIP3	CCL2
ADD3	AFF4	ALOX5	ANXA4	ASPH	BNIP3L	CCL20
ADD3-AS1	AFMID	ALOX5AP	ANXA8	ASRGL1	BOK	CCL22
ADGRA1	AGAP1	ALOXE3	AP1G2	ATG10	BRSK2	CCL23
ADGRA2	AGBL5	ALPK1	APBB1IP	ATG16L2	BTBD19	CCL28
ADGRB1	AGER	ALPK3	APC2	ATP11A	BTG1	CCL3
ADGRB3	AGO3	ALS2CL	APOL1	ATP6AP1	C10orf90	CCL4
ADGRB3-DT	AGO4	AMIGO2	APOL2	ATP6AP1-DT	C1QL1	CCL5
ADH6	AGPAT4	AMPD1	ARC	ATP6V0A1	C1QL3	CCND1
ADM	AGRN	AMPD3	ARFGEF3	ATP6V0D1	C1RL	CCND2
ADM-DT	AHCYL1	AMZ1	ARG2	ATP7A	C2orf72	CCR5
ADPRHL1	AHCYL2	AMZ2P1	ARHGAP26	ATP8B3	C4orf3	CCR7
ADRA1B	AHDC1	ANG	ARHGAP29	AZIN2	C4orf47	CD209
ADSS1	AHNAK	ANGPTL4	ARHGAP31	B4GALNT4	C4orf50	CD274
AFAP1L1	AHNAK2	ANGPTL6	ARHGAP4	B4GALT7	C8orf58	CD38
AFDN-DT	AHRR	ANKRA2	ARHGAP45	BAAT	CA12	CD3G
AFF4	AHSA2P	ANKRD12	ARHGEF2	BBC3	CA9	CD40
AGAP1	AIP	ANKRD20A19P	ARHGEF28	BBS2	CABP1	CD40LG
AGAP1-IT1	AK3	ANKRD22	ARHGEF37	BCAN	CABP7	CD44
AGAP2	AK4	ANKRD24	ARHGEF6	BCAN-AS1	CALCOCO1	CD48
AGAP2-AS1	AK7	ANKRD33B	ARID5A	BCDIN3D	CAPN12	CD80
AGBL2	AKAP10	ANKRD36B	ARL10	BCL6	CARD14	CD83
AGER	AKAP12	ANKRD37	ARMCX4	BCLAF3	CARMN	CD86
AGPAT5	AKAP13	ANKS1B	ARNTL	BEND5	CASKIN1	CDK6
AGRN	AKAP8L	ANKZF1	ARRDC3	BEST1	CBLN3	CDX1
AGTPBP1	AKR1C1	ANO6	ARRDC4	BFSP1	CCDC110	CEBPD
AGTR1	AKT3	ANO7	ARSD	BFSP2	CCDC18-AS1	CFB
AGXT	ALCAM	ANO9	ARVCF	BHLHE40	CCDC33	CFLAR
AIRE	ALDH1A3	ANXA1	ASIC3	BHLHE41	CCDC9B	CHI3L1
AJM1	ALDH2	ANXA2	ATCAY	BIRC7	CCNG2	CIDEA
AK2	ALDH3B1	AOX2P	ATF3	BLOC1S1	CD7	COL1A2
AK4	ALDH6A1	AP3S1	ATG9B	BMF	CDHR17P	CR2
AK4P1	ALDH8A1	AP4B1-AS1	ATP6V0A4	BMT2	CEND1	CREB3
AK7	ALDOA	APAF1	ATP6V0D2	BNIP3	CEP250	CRP
AK8	ALDOC	APBB3	ATP6V1C2	BNIP3L	CFAP251	CSF1
AKAP11	ALKBH5	APLP1	ATP8B3	BNIP3P1	CFAP410	CSF2
AKAP12	ALKBH7	APOBEC3H	ATRNL1	BPHL	CFAP44	CSF3
AKAP3	ALOX5	APOLD1	B3GALT4	BSDC1	CHRM4	CTSB
AKR7A2	ALPK1	AQP3	B3GALT5	BTBD19	CHRNB1	CXCL1
AKR7A2P1	ALPK3	ARFGEF3	B3GNT3	BTG1	CIART	CXCL10
AKR7A3	ALS2CL	ARHGAP22	B3GNT4	BTN2A2	CLCNKA	CXCL3
AKR7L	AMN	ARHGAP29	B3GNT5	BTNL9	CLK1	CXCL5
ALDH18A1	AMN1	ARHGAP30	B4GALNT2	C10orf95-AS1	CNIH2	CXCL9
ALDH1A3	AMOT	ARHGAP4	BACE2	C11orf54	CNNM1	CYP19A1
ALDH1A3-AS1	AMPD2	ARHGEF10	BACH1	C11orf68	COL11A2	CYP27B1
ALDH1L2	AMZ2P1	ARHGEF2-AS2	BAIAP3	C11orf71	COL16A1	CYP7B1
ALDH8A1	ANAPC16	ARHGEF37	BARX1	C12orf57	COL27A1	DIO2
ALDOA	ANAPC1P2	ARHGEF38	BARX1-DT	C14orf132	COL4A6	DMP1
ALDOC	ANG	ARHGEF7	BBC3	C16orf86	COL7A1	DNASE1L2
ALKBH5	ANGPTL4	ARID3A	BCAN-AS1	C16orf89	COL9A3	E2F3
ALMS1P1	ANK1	ARID5A	BCL10	C21orf91	COX20	EBI3
ALOX12B	ANK3	ARL14	BCL2A1	C2orf72	COX4I2	EDN1
ALOX15B	ANKDD1A	ARMCX2	BHLHA15	C2orf81	CPOX	EGFR
ALOX15P1	ANKRA2	ARMH1	BHLHE40	C4orf3	CREBRF	ELF3
ALOXE3	ANKRD10	ARRDC3	BHLHE40-AS1	C4orf47	CRH	ENG
ALOXE3P1	ANKRD12	ARRDC4	BHLHE41	C6orf223	CROCC2	EPHA1
ALPG	ANKRD19P	ARTN	BIK	C6orf226	CSPG5	EPO
ALPK3	ANKRD22	ASB9	BIRC2	C8orf58	CSRP2	ERBB2
AMN	ANKRD33B	ASCL2	BIRC3	C8orf82	CT75	F3
AMPD2	ANKRD37	ASIC4	BMP2	CA5B	CUBN	F8
AMPD3	ANKRD50	ASPG	BMP6	CA9	CXCR4	FABP6
AMY2B	ANKRD6	ASPH	BMPER	CACFD1	CYB5D2	FAS
AMZ1	ANKRD9	ATAD3C	BMPR2	CALCOCO1	CYP11A1	FASLG
AMZ2P1	ANKZF1	ATF3	BMT2	CALCR	CYP1A1	FCER2
ANAPC16	ANLN	ATG14	BNIP3	CAPG	DARS1	FCGRT
ANG	ANO6	ATG9B	BNIP3L	CAPN3	DARS1-AS1	FGF8
ANGPTL4	ANO8	ATL1	BNIP3P1	CAPN5	DDC	FN1
ANGPTL6	ANO9	ATOH8	BRICD5	CASP9	DDIT4	FSTL3
ANKLE1	ANTXR2	ATP10B	BRSK1	CATSPER2P1	DDR1	FTH1
ANKRD1	AOAH	ATP1B1	BRSK2	CBFA2T3	DENND2A	GADD45B
ANKRD10	AOC2	ATP2C2-AS1	BSPRY	CBX5	DENND6B	GATA3
ANKRD10-IT1	AOC3	ATP6AP1L	BTG1	CBX7	DEPTOR	GBP1
ANKRD12	AP1G2	ATP6V0D2	BTG1-DT	CCDC136	DGKI	GCLC
ANKRD16	AP1S3	ATP6V1G2	BTN2A2	CCDC171	DIPK2A	GCLM
ANKRD20A17P	AP2A1	ATP8B1	C10orf90	CCDC18-AS1	DIRC3	GNAI2
ANKRD24	APAF1	ATP9A	C11orf86	CCDC28A	DLK1	GNRH2
ANKRD36	APBB2	ATXN1	C12orf75-AS1	CCN5	DNAI1	GRM2
ANKRD36B	APH1B	ATXN3	C14orf28	CCND1	DNASE1L1	GSTP1
ANKRD37	APLP1	AVPR2	C15orf48	CCNG2	DNHD1	GZMB
ANKRD53	APOBEC3C	AXL	C1QL1	CCT6B	DOC2A	HAMP
ANKRD6	APOBEC3F	AZIN2	C1QL2	CD109	DOC2GP	HAS1
ANKRD60	APOE	B3GNT4	C1RL	CD59	DOK3	HBE1
ANKZF1	APOLD1	B3GNT8	C1RL-AS1	CD63-AS1	DPCD	HBZ
ANO6	AQP3	BAG1	C2orf72	CDC37L1-DT	DPY19L2	HIF1A
ANO7	ARAP1	BBC3	C2orf81	CDH19	DPYSL4	HLA-B
ANPEP	AREG	BBS9	C2orf88	CDIP1	DRGX	HLA-G
ANXA5	ARFGAP3	BBX	C2orf92	CDK19	DUOX1	HMGN1
ANXA8	ARFGEF3	BCAN	C4orf3	CDK5R1	DUSP5P1	HMOX1
ANXA9	ARG2	BCAN-AS1	C4orf47	CEACAM1	DYSF	HOXA9
AOC1	ARHGAP18	BCAS1	C6orf132	CEP112	EDN3	HSD11B2
AOC2	ARHGAP19	BCKDHA	C7orf31	CEP131	EFNA3	IER3
AOC3	ARHGAP21	BCKDK	C8orf58	CEP68	EGFL7	IFNB1
AP1G2	ARHGAP27P1-BPTFP1-KPNA2P3	BCL10	CA12	CFAP20DC	EGLN1	IFNG
AP1M2	ARHGAP31	BCL11B	CA13	CFAP61	EGLN3	IGFBP2
AP1S2	ARHGAP32	BCL2L15	CA9	CGNL1	ELAVL3	IGHE
AP3S1	ARHGAP33	BCL6	CACNA1B	CHAC1	EML2	IGHG1
APAF1	ARHGAP35	BCL9P1	CACNB1	CHCHD6	ENO1	IGHG2
APBB1IP	ARHGAP42	BDH2	CACNB3	CHPF	ENO2	IGHG4
APBB2	ARHGAP45	BDNF-AS	CALD1	CHRDL2	EOLA1-DT	IGKC
APBB3	ARHGAP8	BEND5	CALHM5	CIITA	EPB41L4B	IL10
APCDD1L	ARHGEF10	BEST1	CAMK1D	CLCN6	EPHA4	IL11
APCDD1L-DT	ARHGEF16	BEX2	CAMK2N1	CLCN7	EPHB1	IL12A
APLN	ARHGEF17	BEX4	CAPN12	CLDN14	EPS8L2	IL12B
APLP1	ARHGEF25	BFAR	CARD6	CLDN15	ERBB3	IL13
APLP2	ARHGEF28	BHLHA15	CARMIL2	CLK1	ERO1A	IL1A
APOA4	ARHGEF3	BHLHE40	CASC8	CNFN	FAM117B	IL1B
APOC3	ARHGEF34P	BHLHE40-AS1	CASKIN1	CNPPD1	FAM162A	IL1RN
APOE	ARHGEF37	BIK	CAVIN3	COL9A1	FAM167A	IL2
APOH	ARHGEF40	BIRC3	CCDC154	COMT	FAM219A	IL23A
APOLD1	ARHGEF5	BIRC7	CCDC18-AS1	COQ8A	FAM227A	IL27
AQP1	ARID2	BLACAT1	CCDC183	CPA4	FANK1	IL2RA
ARAP1	ARID3A	BLNK	CCDC184	CPEB4	FAUP4	IL6
ARF4P2	ARID3B	BMF	CCDC198	CPNE5	FBXL8	IL9
ARFGEF3	ARID4A	BMP4	CCDC68	CREB3L4	FER1L4	INHBA
ARG1	ARID5A	BMT2	CCDC92	CREBRF	FFAR2	IRF1
ARHGAP27P1-BPTFP1-KPNA2P3	ARID5B	BNIP3	CCL26	CRTAC1	FGL1	IRF2
ARHGAP32	ARL15	BNIP3L	CCL28	CRYAB	FHIP1A	IRF4
ARHGAP4	ARL4C	BNIP3P1	CCN3	CRYBB2P1	FNDC3CP	IRF7
ARHGAP40	ARL5B	BOC	CCN5	CRYL1	FOXO3	JUNB
ARHGAP44	ARL8A	BOLA3-DT	CCNG2	CRYM	FTCD	KCNK5
ARHGAP45	ARMCX3	BPNT1	CCR10	CSPG5	FUT11	KCNN2
ARHGAP5	ARMH4	BRPF3-AS1	CCSER2	CSTB	FZD5	KISS1
ARHGEF10	ARNT	BRSK1	CD163L1	CTC-338M12.4	GAL3ST4	KITLG
ARHGEF17	ARRB1	BSG-AS1	CD24	CTSD	GALNT18	KLK3
ARHGEF37	ARRDC1	BSPRY	CD9	CTSF	GASAL1	KRT15
ARHGEF6	ARRDC3	BTG1	CD96	CTSS	GBE1	KRT3
ARHGEF7	ARSA	BTG1-DT	CDA	CTSV	GIPR	KRT5
ARID3A	ARSD	BTN2A2	CDCP1	CUBN	GNA14	KRT6B
ARID5A	ARSG	BTN3A2	CDH3	CYB5D2	GOLGA6GP	LAMB2
ARL10	ARSJ	C11orf65	CDK18	CYGB	GOLGA6L9	LBP
ARL4C	ARSK	C12orf76	CDKL2	CYLD	GOLGA8A	LCN2
ARL6	ARTN	C16orf89	CDKL5	CYP19A1	GPI	LEF1
ARMC5	ARVCF	C17orf107	CDYL2	CYP27A1	GPR153	LGALS3
ARMH1	ASAP1	C17orf58	CEACAM19	CYP4A22-AS1	GPR155	LIPG
ARPC2	ASAP2	C19orf38	CEBPD	D2HGDH	GPR35	LTA
ARPP21	ASH1L	C19orf67	CELF2	DAAM1	GPR83	LTB
ARRDC2	ASIC1	C1orf115	CELSR1P1	DACT3	GPRC5C	LYZ
ARRDC3	ASIC3	C1orf116	CELSR3	DARS1	GPX3	MADCAM1
ARRDC4	ASIC4	C1orf54	CEMIP	DARS1-AS1	GS1-24F4.2	MBP
ARSG	ASMTL	C1R	CEP85L	DBIL5P	GSDMB	MDK
ARSJ	ASPH	C1RL	CFAP251	DCAF6	GSN	MMP3
ARTN	ASS1	C21orf62-AS1	CFAP58	DCT	GTF2IRD2B	MMP9
ARVCF	ATAT1	C2CD4D-AS1	CHAC1	DCTN6	H19	MTHFR
ASAP1	ATF2	C2orf72	CHD2	DCTN6-DT	H2BC18	MUC2
ASAP2	ATF3	C2orf81	CHD5	DDHD2	H2BC20P	MYB
ASGR1	ATF7	C3	CHIC2	DDIT4	H3C6	MYC
ASIC1	ATG12	C4orf3	CHRDL2	DDT	HES7	MYLK
ASIC3	ATG16L2	C4orf47	CHRM4	DDX25	HGFAC	MYOZ1
ASIC4	ATG9B	C6orf223	CHRNB1	DDX41	HIC1	NFKB1
ASNS	ATP11A	C7orf61	CHST13	DENND2D	HIF1A	NFKB2
ASPH	ATP11B	C8orf58	CIART	DEPTOR	HIF3A	NFKBIA
ASPHD2	ATP1B1	C9orf50	CIB1	DEXI	HK2	NFKBIE
ASPRV1	ATP2A1	CA11	CIC	DHCR24	HMCN2	NFKBIZ
ASXL3	ATP2A3	CA4	CITED2	DHCR7	HPGD	NLRP2
ATCAY	ATP2B4	CA5B	CKB	DHRS1	HR	NOD2
ATF1	ATP2C2-AS1	CA9	CLDN14-AS1	DHRS11	HSF4	NOS1
ATF3	ATP6AP1L	CABIN1	CLDN3	DHRS13	HSPA12B	NOX1
ATF4	ATP6V0A1	CABLES1	CLEC2B	DHRS2	HSPB7	NPY1R
ATG14	ATP6V1C2	CACNG8	CLIC3	DHX40	HTR1E	NQO1
ATG9B	ATP7A	CALCOCO1	CLIC6	DIP2C-AS1	HYAL3	NR4A2
ATP10A	ATP8B3	CALML3	CLIP3	DIPK1A	ID2-AS1	NRG1
ATP11A	ATP9A	CALML3-AS1	CLK1	DIPK1B	IDI1	NUAK2
ATP11B	ATRN	CAMK1D	CMKLR2	DIPK1C	IDS	OLR1
ATP13A4	ATRNL1	CAMK4	CNIH3	DIPK2A	IGSF9	OPN1SW
ATP1A2	ATXN1	CAMKK1	COL13A1	DLX4	IL2RB	OPRD1
ATP1A4	AUH	CAPG	COL4A3	DNAJB2	IL3RA	OPRM1
ATP2A1	AVL9	CAPN12	COL4A4	DNAJC22	INHA	ORM1
ATP2B3	AVPI1	CAPN2	CORO2A	DNAJC25	INSIG1	OXTR
ATP2C1	AZIN2	CARD14	CORO2B	DNASE1	INSIG2	PAFAH2
ATP2C2	B3GNT4	CARHSP1-DT	COX6B2	DNASE1L1	INTS6-AS1	PDGFB
ATP2C2-AS1	B3GNT7	CASC15	CP	DNASE2	IQCN	PDYN
ATP5IF1	B3GNT9	CASP14	CRABP2	DNPH1	ITGA2B	PENK
ATP6AP1L	B4GALNT3	CATSPER1	CRB3	DOK3	KCNC3	PGLYRP1
ATP6AP2	B4GALT6	CATSPER2P1	CREB3L1	DPH6	KCNE4	PGR
ATP6V0CP4	BACE1	CATSPERG	CREB3L2	DPY19L2P3	KCNJ6	PIGF
ATP7A	BACE1-AS	CAV1	CREB5	DPYSL2	KCNQ1	PIGR
ATP7B	BACH1	CAVIN1	CREBRF	DPYSL4	KDM3A	PIK3CA
ATP8B3	BACH2	CBLB	CRIP2	DTNA	KDM4B	PIM1
ATRN	BAHCC1	CBX5P1	CRLF2	DTX4	KDM4C	PLAU
ATXN1	BAIAP2-DT	CCDC110	CRMP1	DUSP23	KDM5B	PLCD1
ATXN3	BAIAP2L1	CCDC18-AS1	CSF2RA	DUSP9	KDM6B	PLK3
AURKC	BAIAP3	CCDC183	CSGALNACT2	DYNLT3	KDM7A	POMC
AVIL	BAZ2A	CCDC184	CSPG4	DYNLT4	KDM7A-DT	PPARGC1B
AZGP1	BAZ2B	CCDC187	CSPG5	E2F7	KIFC2	PRF1
AZI2	BBC3	CCDC28A	CSRNP1	EEF1A1	KLF10	PRKACA
B3GALT4	BBS2	CCDC33	CSRP1-AS1	EFNA3	KLF11	PRKCD
B3GNT4	BBS9	CCDC80	CSRP2	EFR3B	KLHL24	PRL
B4GALNT3	BBX	CCDC88B	CSTB	EGLN1	L1CAM	PSMB9
B4GALT1	BCAM	CCDC92B	CTF1	EGR1	LAG3	PSME1
B4GALT7	BCAN-AS1	CCL28	CTHRC1	EHD2	LBH	PSME2
B9D2	BCAR3	CCN3	CTNS-AS1	EIF1AD	LDHA	PTAFR
BACE1-AS	BCAS3	CCN4	CTSK	EIF4B	LECT2	PTEN
BACE2	BCKDHA	CCN5	CXCL8	ELF1	LINC00051	PTGDS
BACH1	BCKDK	CCNG2	CXCR4	EMP1	LINC00324	PTGS2
BAIAP2L2	BCL11A	CCNYL7	CYB5D2	ENO1	LINC00511	PTHLH
BASP1	BCL11B	CCR1	CYGB	ENO2	LINC00511	PTPN1
BASP1-AS1	BCL2L2	CCR3	CYP26A1	ENTPD3-AS1	LINC00886	PTX3
BBOF1	BCL3	CD109	CYP26B1	EPB41L4A-AS1	LINC00963	PYCARD
BCAN-AS1	BCL6	CD109-AS1	CYP51A1	EPG5	LINC01250	RAG1
BCAP29	BCO2	CD164L2	CYP51A1P1	EPHA2	LINC01262	RAG2
BCAP31	BCORL1	CD27-AS1	CYP51A1P2	EPHB3	LINC01679	RBBP4
BCAT1	BDKRB2	CD2AP-DT	CYRIA	EPOP	LINC01948	REL
BCAT2	BEAN1	CD37	CYS1	EPOR	LINC01977	RELB
BCKDHA	BEGAIN	CD5	DACT1	EPS15	LINC02037	S100A4
BCKDK	BEST1	CD55	DAPK1	EPS8L2	LINC02102	S100A6
BCL11B	BFSP1	CD72	DARS1	ERFE	LINC02269	SAA1
BCL2L2	BHLHB9	CDA	DARS1-AS1	ERG28	LINC02593	SAA2
BCL2L2-PABPN1	BHLHE40	CDC37L1-DT	DDIT3	ERO1A	LINC02600	SAT1
BCL6	BHLHE41	CDC42EP3	DDIT4	ESCO1	LINC02615	SCNN1A
BCL6B	BICD1	CDC42P5	DDIT4L	ESPN	LINC02810	SDC4
BCL9L	BICRA	CDCA7L	DDN-AS1	ESRP1	LINC03013	SELE
BCLAF3	BICRAL	CDH15	DDR2	ETV3	LINC03080	SELP
BCOR	BIRC2	CDIPTOSP	DEGS2	EVI5L	LINGO1	SENP2
BDH1	BIRC3	CDK19	DENND2A	EWSAT1	LIPG	SERPINA1
BDKRB1	BLACAT1	CDKL2	DENND4C	EXOC3-AS1	LMNTD2	SERPINA2
BDKRB2	BLVRB	CDKN1B	DENND6B	F11R	LMO1	SERPINA3
BEND5	BMERB1	CDKN1C	DEPDC1-AS1	FABP7	LNCOC1	SERPINB1
BEST1	BMF	CDON	DIPK2A	FAHD2A	LNPK	SERPINE1
BEST4	BMP1	CEACAM1	DIRAS1	FAHD2CP	LOX	SERPINE2
BET1-AS1	BMPR2	CEBPB-AS1	DISP2	FAM117B	LOXHD1	SH3BGRL
BGN	BMT2	CELF5	DLK2	FAM13B	LOXL3	SKP2
BHLHE40	BNIP3	CELSR3	DLX4	FAM162A	LRP1	SLC11A2
BHLHE40-AS1	BNIP3L	CEMIP	DMBX1	FAM167B	LRRC39	SLC16A1
BHLHE41	BNIP3P1	CEP250	DMKN	FAM180B	LRRC71	SLC3A2
BICC1	BNIPL	CERS1	DMRTA1	FAM216A	LSP1	SLC6A6
BIRC3	BOC	CES3	DMTN	FAM227B	LUCAT1	SNAI1
BIRC6-AS2	BRAF	CFAP20DC	DNAAF3-AS1	FAM228B	MAFF	SOD1
BIRC7	BRPF3-AS1	CFAP251	DNAAF9	FAM76B	MAP2K1	SOD2
BISPR	BRSK1	CFAP300	DNAH10OS	FARP2	MAP3K15	SOX9
BLACE	BRWD1	CFAP36	DNAH11	FAXDC2	MAP6	SPI1
BLOC1S4	BRWD3	CFAP53	DNAJB2	FBXL16	MAST1	SPP1
BLOC1S6	BSCL2	CFAP69	DNAJB9	FBXL20	MEG3	ST6GAL1
BLVRB	BSPRY	CHASERR	DNAJC18	FBXL7	MEG8	ST8SIA1
BMP1	BTBD11	CHD2	DNAL4	FBXO2	MEG9	STAT5A
BMP7	BTBD19	CHMP4BP1	DNER	FBXO25	MEG9	TACR1
BMPER	BTBD2	CHRNB1	DNHD1	FBXO32	MEIS1-AS3	TAP1
BMPR2	BTBD8	CHRNB4	DNTTIP1	FBXO46	MFSD12	TAPBP
BNC2	BTG1	CIART	DOK3	FBXW4	MIF-AS1	TERT
BNC2-AS1	BTG2	CITED2	DPYSL2	FBXW9	MIR210HG	TFEC
BNIP3	BTN2A2	CKAP2-DT	DPYSL4	FCGRT	MIR493HG	TFF3
BNIP3L	BTN3A1	CKB	DSC2	FCRLA	MLLT3	TGM1
BNIP3P1	BTNL9	CLDN12	DSP	FDFT1	MNT	TGM2
BNIPL	C11orf54	CLDN14-AS1	DSP-AS1	FEZ1	MPI	TICAM1
BOC	C11orf68	CLDND1	DUSP1	FGFBP2	MROH5	TLR2
BOLA1	C11orf80	CLHC1	DUSP16	FHL2	MST1	TLR9
BPNT2	C14orf132	CLIP4	DUSP8	FKBP9	MUC1	TNC
BRK1	C14orf28	CLK1	DYNC2I1	FKBP9P1	MXI1	TNF
BRPF3	C1orf115	CLK3	DYRK1B	FLJ16779	MYH15	TNFAIP3
BRPF3-AS1	C1orf116	CLMN	DYSF	FLNB	MYLK4	TNFRSF4
BRSK1	C1orf21	CLSTN3	ECM2	FLYWCH1	MYO15B	TNFRSF9
BRSK2	C1orf210	CLTRN	EDEM1	FMN2	MYO1E	TNFSF10
BRWD1	C1orf226	CMYA5	EDIL3	FN1	MYOD1	TNFSF13B
BRWD3	C1QL1	CNFN	EFEMP2	FNDC10	NALCN	TNFSF15
BSCL2	C1QL4	CNNM1	EFHD2	FNIP2	NARF	TNIP1
BSG	C1QTNF12	CNOT8	EFNA1	FOSL2	NCKIPSD	TNIP3
BSN	C1QTNF6	COL11A2	EFNA3	FOXD1	NDRG1	TP53
BTAF1	C1RL	COL13A1	EGFR	FOXN3	NDUFA4L2	TRAF1
BTBD11	C1S	COL17A1	EGLN1	FOXO6	NEDD4L	TRAF2
BTBD16	C2CD4C	COL1A1	EGLN3	FRAT1	NFATC4	TREM1
BTBD19	C2orf68	COL20A1	EGR1	FRMD8	NHLH1	TRPC1
BTBD2	C2orf72	COL27A1	EHD2	FSTL5	NOL3	TWIST1
BTG1	C3orf18	COL28A1	EIF2AK3	FUT11	NOTUM	UPK1B
BTG1-DT	C4orf3	COL4A3	ELF3-AS1	FYN	NOX3	UPP1
BTN2A1	C4orf47	COL4A4	ELL2	FZD6	NPEPL1	VCAM1
BVES	C5AR1	COL5A3	ELL2P1	GAA	NPEPL1	VEGFC
C10orf90	C6orf223	COL6A1	ELOVL7	GAB2	NPIPB6	VIM
C11orf42	C8orf58	COL6A2	EML2-AS1	GABARAPL2	NRG3	WT1
C11orf54	CA11	COL6A6	ENO2	GABPB1-IT1	NRN1	XIAP
C11orf68	CA12	COL7A1	EPAS1	GABRA3	NRSN2-AS1	YY1
C11orf71	CA8	COL8A2	EPOR	GAD1	NRXN1
C11orf96	CA9	COLEC10	ERFE	GADD45B	NUDT18
C12orf42	CAB39	COPZ2	ERICD	GALNT3	NXPH4
C12orf50	CAB39L	COX20	ERO1A	GAPDH	OBSCN
C13orf46	CABIN1	COX20P1	ERRFI1	GAPDHS	OBSCN-AS1
C14orf132	CACNA1C	CP	ESCO1	GBE1	OLMALINC
C14orf28	CACNA1G	CPNE5	ESR2	GDF15	OSMR
C16orf54	CACNA1H	CPNE9	ETS1	GDPD5	OXSR1
C16orf74	CACNA1I	CPOX	ETS2	GLMP	P2RY11
C17orf100	CACNA2D2	CREBRF	EVC2	GLUL	P4HA1
C17orf114	CACNB3	CREG2	EVI5L	GM2A	P4HA2
C17orf58	CACNB4	CRELD1	EXOC3L2	GNAS	P4HA2-AS1
C19orf67	CACNG8	CRIP1	F3	GNE	PBXIP1
C19orf71	CADM4	CRMP1	FA2H	GNPTG	PCAT14
C1GALT1	CALB2	CRYBG2	FADS1	GOLGA4-AS1	PCAT6
C1GALT1C1L	CALCOCO1	CRYBG3	FADS2	GOLGA8A	PCBP1-AS1
C1orf21	CAMK1D	CRYM	FAM107B	GPC5	PCDH10
C1QL1	CAMK2D	CRYM-AS1	FAM117A	GPI	PCDH17
C1QTNF1	CAMK2N1	CSF1R	FAM131C	GPR146	PCSK4
C1QTNF1-AS1	CAMKK1	CSGALNACT1	FAM13A	GPR153	PCSK6
C1QTNF6	CAMLG	CSPG4P10	FAM13B	GPR157	PCYT1B
C1R	CAMSAP3	CSPG4P12	FAM162A	GPR176	PDK1
C1RL-AS1	CAMTA2	CSRNP1	FAM167A	GPR85	PDK1-AS1
C1S	CAPG	CSRP2	FAM177B	GPSM3	PDZD7
C20orf204	CAPN12	CSTPP1	FAM189A2	GRAP	PECAM1
C21orf62-AS1	CAPN5	CTAGE15	FAM210A	GRK3	PFKFB3
C2CD4C	CAPRIN2	CTNNA3	FAM214A	GRN	PFKFB4
C2orf81	CAPS2	CTSV	FAM214B	GSN	PFKP
C2orf92	CARD19	CUL4B	FAM229A	GSTA4	PFKP-DT
C3	CARHSP1	CXCL17	FAM43B	GSTZ1	PGAM1
C3orf18	CASC8	CXCR4	FAM83A	GUK1	PGK1
C3orf49	CASC9	CYB561D2	FAT4	GXYLT2	PGM1
C3orf80	CASKIN1	CYP1B1	FBXL16	GYG2	PIEZO1
C4BPAP1	CASTOR1	CYP1B1-AS1	FBXL21P	GYS1	PIGA
C4orf3	CASZ1	CYP2W1	FBXL8	H1-2	PKM
C4orf47	CAT	CYP3A5	FBXO41	H2AC6	PLCXD1
C6orf132	CAVIN3	CYP4F23P	FER	H2AW	PLD5
C6orf223	CBFA2T2	CYSRT1	FER1L4	H2BC21	PLIN2
C7orf61	CBL	CYTOR	FGF11	H2BC5	PLOD1
C8orf58	CBLB	DAAM1	FGF5	H3C6	PLOD2
C9orf24	CBX4	DAPK2	FHIP1A	H6PD	PLXNA3
CA12	CBX7	DAPK3	FICD	HADHB	PLXNA4
CA14	CCDC102A	DAPP1	FLG-AS1	HAGH	PNCK
CA2	CCDC107	DARS1	FLVCR2	HAGHL	PNLIPRP1
CA5B	CCDC110	DARS1-AS1	FMNL2	HAS2	PNMA2
CA9	CCDC120	DBP	FNDC3B	HAS2-AS1	PNRC1
CABIN1	CCDC136	DCAF12L2	FOS	HBP1	PPARGC1A
CABP1	CCDC146	DCST2	FOSB	HCG20	PPFIA4
CACFD1	CCDC149	DDIT3	FOXD1	HDAC11	PPM1N
CACNA1B	CCDC18-AS1	DDIT4	FOXN3	HDAC4-AS1	PPP1R13L
CACNA1C-AS1	CCDC187	DDR1	FOXP1	HDAC5	PPP1R3C
CACNA1G	CCDC24	DDTL	FRAS1	HDHD5	PPP1R3G
CACNA1H	CCDC28A	DDX41	FRMD3	HEIH	PPP4R1L
CACNA1I	CCDC28B	DEGS2	FRMD6	HELZ2	PRLHR
CACNA2D2	CCDC68	DENND11	FSCN2	HERC3	PRR36
CACNB1	CCDC74A	DENND3	FSD1L	HES1	PRUNE2
CACNB3	CCDC85B	DENND3-AS1	FUT1	HEXA	PSD
CACNB4	CCDC88B	DENND5A	FUT11	HEXIM1	PTCH2
CACNG8	CCDC92	DEPTOR	FZD8	HILPDA	PTER
CACTIN-AS1	CCDC9B	DET1	G0S2	HK1	PTGS2
CADM1	CCNG1	DHRS13	GABARAPL1	HK2	PTP4A3
CADM2	CCNG2	DHRS2	GACAT2	HKDC1	PYGM
CADM4	CCNI	DHRS3	GAL3ST1	HLA-A	RAB33A
CALB2	CCNJL	DHX32	GALNT12	HLA-B	RAB3A
CALCOCO1	CCNL2	DHX40	GALNT18	HLA-C	RASD2
CALML3-AS1	CCSAP	DIPK2A	GAPDHP40	HLA-E	RASSF4
CALR	CD109	DIXDC1	GAPDHP65	HLA-F-AS1	RASSF7
CAMK1D	CD164L2	DLEC1	GARIN1A	HLA-G	RBPJ
CAMK2B	CD24	DLG4	GATA5	HLA-L	RCOR2
CAMK2N1	CD27-AS1	DLGAP1-AS1	GATA6	HMGCL	RD3
CAPN12	CD276	DLL1	GATM	HMGCR	RGS4
CAPN3	CD55	DMPK	GBE1	HMGCS1	RHOU
CAPS	CD59	DMRTA1	GBP2	HNRNPA3P6	RIMKLA
CARF	CD72	DNAAF1	GCAWKR	HOMEZ	RLF
CARNS1	CD82	DNAAF11	GCNT4	HOXA13	RNF122
CASD1	CD9	DNAH11	GDPD5	HOXD1	RNF165
CASK	CD99	DNAH2	GDPGP1	HP1BP3	RNF207
CASKIN1	CD99P1	DNAH5	GEM	HPCAL4	RNF208
CASQ1	CDA	DNAH7	GFAP	HPDL	RNF24
CASS4	CDC42BPG	DNAJB2	GGACT	HPRT1	RPL17P50
CATSPER2P1	CDC42EP4	DNAJB6P2	GIPC3	HR	RRAGD
CATSPERE	CDC42EP5	DNAJC12	GJB3	HSD11B1L	RSPH9
CAV1	CDCP1	DNAJC18	GLIPR1	HSD17B14	RUNDC3A-AS1
CAVIN4	CDH1	DNAJC27-AS1	GLRX	HSD17B7	RUNX3
CBLB	CDH22	DNAJC28	GLS	HSPA12A	SAMD14
CBLC	CDH3	DNAJC4	GLTP	HSPG2	SAP30-DT
CBLL1-AS1	CDIP1	DNASE1	GNA15-DT	HTR2C	SBK1
CBLN2	CDK10	DNM1P35	GNG4	HTRA1	SCARB1
CBLN3	CDK14	DNM2	GOLGA7B	IDH1	SCIRT
CBWD3	CDK18	DNPEP-AS1	GOLGB1	IDH2	SDAD1P1
CBWD4P	CDK19	DOC2A	GOLT1A	IDH3G	SDK2
CBWD5	CDKL5	DOC2GP	GPATCH2L	IDI1	SEC31B
CBWD6	CDKN1A	DOK3	GPER1	IER3	SELPLG
CBX7	CDKN1B	DPCD	GPI	IFI27L2	SEMA4B
CBX8	CDKN1C	DPP4	GPR146	IFI6	SEMA5B
CCDC102A	CDKN2B	DPY19L2P5	GPR155	IFIT3	SEMA6D
CCDC107	CDKN2D	DPYSL2	GPR160	IFITM3	SERPINB1
CCDC110	CDON	DPYSL4	GPR176	IFT81	SERPINB8
CCDC146	CDS2	DQX1	GPRC5A	IGBP1	SERPINB9
CCDC159	CEBPB	DRAXIN	GRAMD2B	IGF1R	SERPINB9P1
CCDC17	CECR2	DSC2	GRASLND	IGFBP5	SFXN3
CCDC170	CELF5	DSCAM	GRB10	IGFL2-AS1	SH2D4B
CCDC18-AS1	CELSR1	DSG2	GREM1	IGSF11	SH3D21
CCDC180	CELSR1P1	DSP	GRIN3B	IKZF2	SH3TC2
CCDC184	CELSR2	DSP-AS1	GTF2IP7	IL17D	SLC16A3
CCDC188	CELSR3	DTNA	GTF2IRD2	IL1RAP	SLC18A1
CCDC30	CEMIP	DTX1	GTF2IRD2B	IL21R	SLC22A20P
CCDC34	CEP112	DTX4	GYS1	IL6ST	SLC25A25-AS1
CCDC57	CEP170	DUSP1	H1-0	ILRUN-AS1	SLC25A36
CCDC62	CEP250	DUSP10	H2BC15	INAFM2	SLC25A45
CCDC7	CEP350	DUSP5P1	H2BC6	ING4	SLC26A10P
CCDC71L	CEP70	DYNC2H1	H3C6	INHA	SLC26A6
CCDC80	CEP85L	DYRK1B	H4C8	INHBE	SLC29A4
CCL20	CERCAM	EBF2	H6PD	INSIG1	SLC2A1
CCL3	CEROX1	ECE1	HAGLR	INSIG1-DT	SLC2A1-DT
CCL3L1	CFAP20DC	EDA	HAVCR1	INSIG2	SLC2A3
CCL4	CFAP251	EDARADD	HCAR2	INSR	SLC35F3
CCL4L2	CFAP36	EDN2	HCAR3	IQCG	SLC38A4-AS1
CCN2	CFAP53	EEF1AKMT3	HDAC5	IQSEC2	SLC49A3
CCN4	CFAP58	EEF2K	HDAC9	IRAK4	SLC6A16
CCN5	CGN	EFCAB13	HEATR4	ISG20	SLC6A8
CCND2	CGREF1	EFEMP2	HECA	ITFG1-AS1	SLX1B-SULT1A4
CCNG2	CHCHD6	EFHB	HERC3	ITM2B	SMIM3
CCNI	CHD2	EFNA1	HERPUD1	JAG2	SNAPC1
CCNL2	CHD3	EFNA3	HES4	JARID2	SPAG4
CCNP	CHD6	EFNB3	HHIPL1	JMJD6	SPRY4-AS1
CCR10	CHMP1B	EGFR	HIF1A-AS3	JMY	SPTBN4
CCR4	CHRD	EGLN1	HILPDA	JUN	SRMS
CCR7	CHRM4	EGLN3	HIP1	JUND	SSC5D
CCSAP	CHST1	EGLN3-AS1	HIVEP2	KANSL1-AS1	SSPOP
CD109	CHST15	EHD2	HK1	KCNAB2	STAG3
CD1D	CHST6	EHMT2-AS1	HK2	KCNIP2	STC1
CD300A	CIB1	EIF2AK3-DT	HK2P1	KCNJ4	STC2
CD6	CIB2	EIF3J-DT	HLA-B	KCTD11	STK32A
CD72	CIC	EIF4EBP1	HLA-F-AS1	KDM3A	SUSD2
CD81-AS1	CILK1	ELF3	HLA-L	KDM4B	SYNPO
CD82	CIR1	ELF3-AS1	HMGCR	KDM4C	SYP
CD99	CIT	ELF5	HMGCS1	KDM5B	SYT17
CDA	CITED2	ELL2	HNF1B	KIAA1522	SYT7
CDC42P2	CLDN14-AS1	ELOA-AS1	HOOK1	KIF1A	SYTL3
CDCA2	CLDN3	EMILIN3	HPCA	KIF25	TACR2
CDCP1	CLDN4	EMP3	HPS3	KIF3C	TAF9B
CDH13	CLDND1	ENO1	HR	KLC4	TBX6
CDH23	CLEC4OP	ENO1-AS1	HRH1	KLF10	TCAF2
CDH3	CLIC3	ENO2	HSD17B7	KLHL24	TCAP
CDHR5	CLIC4	ENOSF1	HSD17B7P2	KLHL6	TCP11L2
CDK18	CLIP2	ENPP5	HSD3B7	KRBA1	TDH
CDK19	CLIP3	ENPP7P4	HSF4	KREMEN2	TET1
CDK3	CLK1	EOLA1-DT	HSPA2	KRT81	TFR2
CDK5R2	CLK3	EOLA2-DT	HYAL3	KRTAP19-1	TGFBI
CDK5R2-AS1	CLK4	EPAS1	IBTK	KU-MEL-3	TH
CDKL5	CLMN	EPB41L4A-AS1	ICAM1	LAMTOR5	THBD
CDKN1B	CLSTN3	EPCAM-DT	IDH2	LARGE1-AS1	TIPARP
CDKN1C	CLYBL	EPHA6	IDI1	LARP6	TLE2
CDKN2D	CMBL	EPIC1	IFNAR2	LDB3	TLE6
CDON	CMIP	EPOR	IFNLR1	LDHA	TM9SF5P
CDRT15P9	CNFN	EPS8L1	IGDCC4	LDLR	TMEM130
CDYL2	CNGA1	ERAP2	IGFBP1	LEPROTL1	TMEM145
CEACAMP8	CNNM2	ERC2	IGFBP3	LGALS1	TMEM151A
CEBPB	CNNM4	ERCC5	IGFL2-AS1	LGALS3	TMEM255A
CEBPB-AS1	CNOT1	ERICH2-DT	IGLON5	LGI3	TMEM45A
CEBPD	CNOT2	ERO1A	IL11	LHPP	TMEM51-AS1
CEL	CNOT6L	ERRFI1	IL17RE	LIMS2	TNFRSF25
CELF4	CNOT8	ERRFI1-DT	IL1RAP	LINC00173	TNIP1
CENPBD2P	CNTN1	ERVE-1	IL21R	LINC00174	TNNT1
CEP164P1	CNTNAP1	EVA1B	IL31RA	LINC00467	TNNT2
CEP250	CNTNAP3	EVPLL	IL6	LINC00504	TPI1
CEP350	CNTNAP3B	EXOC3L1	IMPDH1P10	LINC00518	TPM2
CEP85L	CNTROB	EXTL1	INA	LINC00589	TTLL9
CERCAM	COBL	EZH1	INHBA	LINC00847	TXNIP
CFAP20DC	COCH	F2R	INO80D-AS1	LINC00957	UBE2Q2P2
CFAP251	COG5	F2RL3	INSIG1	LINC00963	UCN2
CFAP36	COG6	FABP2	INSIG2	LINC01320	UNC13A
CFAP410	COL11A2	FABP6	IPMK	LINC01521	VEGFA
CFAP43	COL13A1	FAHD1	IQANK1	LINC01531	VLDLR
CFAP44	COL18A1	FAM110C	IRF2BP2	LINC01605	WDR54
CFAP44-AS1	COL1A1	FAM111A-DT	IRF4	LINC01816	WDR86
CFAP46	COL27A1	FAM114A1	IRS2	LINC01827	WSB1
CFAP47	COL4A3	FAM117A	ISG20	LINC02099	YJEFN3
CFAP53	COL4A4	FAM117B	ISM2	LINC02303	YPEL3
CFAP70	COL4A5	FAM13A	ITGA1	LINC02525	ZBTB1
CFAP99	COL6A1	FAM13A-AS1	ITGA2	LINC02747	ZC3HAV1L
CFDP1	COL6A2	FAM13B-AS1	ITGA5	LINC02765	ZDBF2
CFLAR-AS1	COL7A1	FAM153CP	ITGB1-DT	LINC02941	ZDHHC11
CFTR	COL9A3	FAM162A	ITGB3	LINC03019	ZDHHC12-DT
CHD1L	COPG2	FAM163A	ITGB4	LIPT2-AS1	ZKSCAN8P1
CHD2	CORIN	FAM166A	ITPKA	LMLN	ZMAT1
CHD5	CORO2A	FAM166C	ITPR1	LNPK	ZNF160
CHGA	CORO6	FAM167A	IZUMO4	LOXL1	ZNF292
CHKB-CPT1B	CPE	FAM168A	JAG2	LRAT	ZNF395
CHL1	CPEB2	FAM172A	JAZF1	LRRC23	ZNF469
CHORDC1P1	CPEB3	FAM174A-DT	JCAD	LRRC39	ZNF470
CHPF	CPM	FAM174B	JUN	LRRC8C-DT	ZNF525
CHRDL2	CPOX	FAM177B	JUNB	LRRN4CL	ZSWIM5
CHRM3	CPQ	FAM186A	JUND	LSS
CHRM4	CPS1	FAM210A	KANK3	LYRM9
CHRNA4	CRABP2	FAM214A	KANSL1L	LZTFL1
CHRNE	CRACR2B	FAM214B	KAT6B	LZTS2
CHST15	CRAT	FAM216A	KCNC3	MAFB
CHSY1	CRB3	FAM219A	KCNJ5-AS1	MAFF
CIART	CREB3L1	FAM227B	KCNK3	MAGED2
CIB2	CREB3L2	FANK1	KCNQ3	MAGOH-DT
CIBAR2	CREBL2	FBN3	KCNS3	MAL
CIC	CREBRF	FBXL13	KCP	MAN1B1
CILK1	CREBZF	FBXL2	KCTD11	MAP2K1
CITED2	CREG2	FBXL8	KCTD9	MAP7D2
CKB	CRELD1	FBXO15	KCTD9P2	MAPK3
CKS1BP1	CRIM1	FBXO16	KDM3A	MAST1
CLCN2	CRIP2	FBXO32	KDM4B	MBP
CLCNKA	CRKL	FBXO44	KDM4C	MBTD1
CLCNKB	CRLF1	FCF1P8	KDM5B	ME1
CLDN14	CROCCP2	FCRLB	KDM6B	MEIS3
CLDN14-AS1	CROCCP3	FEM1C	KDM7A	MET
CLDN18	CRTAP	FER	KIF1A	MFGE8
CLDN6	CRTC1	FER1L4	KLF11	MGAT1
CLDN7	CRYBB3	FGD2	KLF12	MGC16275
CLEC18B	CRYBG1	FGD5	KLF4	MGP
CLEC2B	CRYBG3	FHIP1A-DT	KLF5	MGST3
CLEC2D	CRYL1	FHIT	KLF6	MHENCR
CLEC3B	CRYM	FILIP1	KLF7	MIB1
CLEC4GP1	CSPG4	FKBP8	KLHDC7B	MICAL1
CLEC4M	CSPG5	FLJ46284	KLHL24	MIDEAS
CLEC5A	CSRNP1	FLT4	KLHL2P1	MINDY2
CLIC4	CSRP2	FN3K	KLHL35	MIR210HG
CLIP3	CST6	FNBP1L	KMO	MIR3142HG
CLIP4	CTC-338M12.4	FNDC11	KPNA7	MIR3681HG
CLK1	CTDSP2	FNIP1	KRCC1	MKRN1
CLK3	CTHRC1	FOS	KRT19	MLANA
CLK4	CTIF	FOSB	KRT34	MLLT3
CLMN	CTNNA1	FOSL2	KRTAP4-1	MLPH
CLN5	CTNNBIP1	FOSL2-AS1	KRTAP9-12P	MMP24OS
CLPS	CTSB	FOXD1	L1CAM	MNX1
CLPSL1	CTSK	FOXH1	LAMB3	MOAP1
CLSTN1	CUL7	FOXN3	LAMC2	MOSPD1
CLSTN3	CUX1	FOXO1	LBH	MPI
CLTRN	CXADR	FOXO4	LBX2	MPV17
CMIP	CXCL8	FOXP1-IT1	LDHA	MR1
CNEP1R1P1	CXCR4	FREM3	LDHAP2	MS4A15
CNGA1	CXXC5	FRRS1	LDHAP3	MSMO1
CNGA4	CYB561D2	FRY	LDHAP4	MSRB2
CNIH2	CYB5R2	FSCN1	LDHAP5	MST1
CNIH3-AS1	CYFIP2	FSIP2	LDHAP7	MT-CYB
CNN2P9	CYHR1	FSTL3	LDLR	MT-ND4
CNOT8	CYP11A1	FSTL4	LGALS3	MT-TL1
CNTFR	CYP1A1	FTCD	LGALS4	MTATP6P1
CNTNAP1	CYP26B1	FTH1	LGALS8	MTHFR
COG6	CYP27A1	FTL	LGI2	MTURN
COL11A1	CYP2D7	FTLP3	LGSN	MUC1
COL15A1	CYP2E1	FUT11	LHFPL4	MVD
COL18A1	CYP2U1	FUT3	LIF	MVK
COL20A1	CYP4F11	FUT6	LIMCH1	MXD4
COL22A1	CYP4F12	FXYD3	LIMS2	MXI1
COL27A1	CYP4F3	FXYD6-AS1	LINC00313	MXRA7
COL28A1	CYRIA	FYN	LINC00324	MYEOV
COL3A1	CYS1	GABARAP	LINC00482	MYH10
COL4A3	CYTH1	GABARAPL1	LINC00672	MYO1D
COL4A4	CYTH2	GAD1	LINC00862	MYO1E
COL5A1	CYTH3	GADD45A	LINC00886	MYO1F
COL5A1-AS1	CYTH4	GADD45B	LINC00887	MYO9B
COL5A2	DAAM1	GALNT18	LINC00963	MYOM2
COL5A3	DAPK1	GALNT4	LINC01011	MYSM1
COL6A1	DARS1	GANC	LINC01116	NAGLU
COL6A2	DARS1-AS1	GAPDH	LINC01138	NARF
COL6A2-DT	DBH-AS1	GAPDH-DT	LINC01145	NAT16
COL7A1	DBNDD1	GAPDHP1	LINC01291	NATD1
COLEC12	DBP	GAPDHP40	LINC01293	NBL1
COLQ	DCAF10	GAPDHP63	LINC01322	NBR1
COMMD3	DCAF11	GAPDHP65	LINC01583	NCAM1
COX20	DCAF6	GAREM1	LINC01588	NCDN
CP	DCBLD1	GARRE1	LINC02086	NCKIPSD
CPA4	DCLK1	GAS6-AS1	LINC02593	NDRG1
CPAMD8	DCST2	GBE1	LINC02615	NDUFA4L2
CPB2	DDAH2	GBP2	LINC02649	NDUFB7
CPB2-AS1	DDB2	GCAWKR	LINC02709	NEAT1
CPED1	DDHD2	GDF15	LINC02777	NEK7
CPHL1P	DDIT4	GDF9	LINC02783	NFIL3
CPLX2	DDIT4L	GEM	LINC02925	NFKBIZ
CPN2	DDN-AS1	GEMIN8	LINC02977	NIPSNAP1
CPNE4	DDR1	GFPT2	LIPG	NLGN4X
CPNE5	DDR2	GGT1	LIPT2	NLRX1
CPNE9	DDX50	GGT7	LMNTD2	NMRK2
CPQ	DDX58	GIPR	LMNTD2-AS1	NOC2LP1
CPT1B	DEGS2	GJA1	LNCSRLR	NOP53
CRABP2	DENND11	GJA3	LNPK	NOTCH3
CRACR2B	DENND1A	GLDN	LNX1	NOX5
CREG2	DENND1B	GM2A	LOX	NPAS2
CRELD1	DENND3	GMDS-DT	LOXL2	NPC2
CRHBP	DENND5A	GNRH1	LOXL4	NR4A1
CRIP1	DENND6B	GOLGA2P10	LPCAT1	NR5A2
CRIP2	DEPP1	GOLGA2P7	LPIN1	NRAP
CRISPLD2	DEPTOR	GOLGA6EP	LPXN	NRBP2
CRKL	DGKA	GOLGA6L10	LRIG1	NREP
CRTC1	DGKD	GOLGA6L9	LRP1	NRG3
CRYAB	DGKH	GOLGA7B	LRRC3	NRN1
CRYBB2	DHPS	GOLGA7B-DT	LRRC37BP1	NSG1
CRYBB2P1	DHRS3	GOLGA8N	LRRC61	NT5C
CRYBB3	DHTKD1	GOLPH3L	LRRC75B	NT5DC1
CRYBG3	DHX32	GP6	LRRFIP1P1	NUDT14
CSF1R	DHX40	GPC3	LSR	NUDT18
CSF2	DIAPH2	GPI	LSS	NUDT8
CSF3R	DICER1-AS1	GPNMB	LTBP4	NUPR1
CSNK1E	DIP2A	GPR132	LUCAT1	NXPH4
CSPG4P10	DIP2B	GPR146	LURAP1L	OBSL1
CSPG4P12	DIPK1A	GPR148	LYPD3	OCA2
CSPG5	DIPK1B	GPR155	LYSMD3	OCEL1
CSRNP1	DIPK2A	GPR156	LZTFL1	ODAD4
CSRP1-AS1	DIRC3	GPR157	LZTS3	OLFM1
CSRP2	DISC1	GPR179	MACO1	OPRL1
CST6	DLG3	GPR61	MAFF	OPTN
CSTB	DLG4	GPR87	MAFK	OR7A5
CTAGE1	DLGAP1-AS1	GPRC5A	MAP1LC3B	ORAI3
CTAGE13P	DLGAP4	GPRIN3	MAP1LC3B2	OS9
CTAGE6	DLL1	GRAMD1B	MAP2K1	OSBPL10
CTDP1	DLX4	GRAMD1C	MAP3K15	OSER1-DT
CTDSP1	DMPK	GRB7	MAP3K21	OST4
CTF1	DMTF1	GREP1	MAP6	P2RX7
CTHRC1	DMTN	GRID2IP	MAP7	P2RY11
CTIF	DMXL1	GRIN3B	MAPK13	P4HA1
CTNNBL1	DMXL2	GRM4	MAPT	P4HA2
CTNS-AS1	DNAAF9	GS1-279B7.1	MAST1	PAK3
CTRB1	DNAH1	GSN	MATK	PAM
CTRB2	DNAH10OS	GSN-AS1	MATN3	PAQR6
CTSF	DNAH17	GSTA4	MBNL2	PAQR8
CTSS	DNAH5	GTF2IP12	MCL1	PARN
CTTNBP2	DNAJB2	GTF2IP13	MEF2A	PARVB
CTXN1	DNAJB9	GTF2IP14	MEG9	PBLD
CUBN	DNAJC22	GTF2IP7	MEGF6	PBXIP1
CUL7	DNAJC4	GTF2IRD2B	MEIOB	PCAT6
CUX1	DNAL4	GUSBP5	MEIS3	PCAT7
CXCL16	DNASE1	GYS1	METTL26	PCBP1-AS1
CXCL8	DNASE1L1	H1-12P	MFSD12	PCCA
CYB561D2	DNASE2	H19	MGLL	PCK2
CYB5D1	DNASE2B	H2AC9P	MIDEAS	PCMTD2
CYB5D2	DNHD1	H3C9P	MINDY2	PCSK9
CYBA	DNM1	H3P37	MIR155HG	PCYT2
CYLD-AS1	DNMBP	HAPLN3	MIR193BHG	PDCD4
CYP11A1	DNMT3A	HBEGF	MIR210	PDCD4-AS1
CYP26A1	DNPH1	HBP1	MIR210HG	PDE2A
CYP27A1	DOC2A	HCAR1	MIR22HG	PDE4DIP
CYP27B1	DOCK1	HCCS-DT	MITF	PDE9A
CYP27C1	DOCK3	HCFC1R1	MMP1	PDK1
CYP2E1	DOCK6	HCG27	MMP10	PDK1-AS1
CYP46A1	DOCK9	HCG4	MOB3A	PDK3
CYP4A22-AS1	DOK4	HDAC2-AS2	MOXD1	PDLIM1
CYP4F3	DOP1B	HELZ-AS1	MPI	PDZD4
CYTH4	DOT1L	HEMK1	MROH1	PELATON
CYTOR	DPCD	HERC3	MSMO1	PERM1
DAB2	DPEP1	HEXIM2-AS1	MT1E	PEX11A
DAB2IP	DPP4	HEY1	MT1F	PFKFB2
DACT1	DPYSL2	HHIPL1	MT1L	PFKFB3
DACT2	DPYSL4	HHIPL2	MT1X	PFKFB4
DACT3	DRAM2	HIF1A-AS3	MT1XP1	PFKL
DAND5	DRD1	HILPDA	MT2A	PFKP
DARS1-AS1	DRD4	HINFP	MT3	PGAM1
DBH	DSC2	HIPK1-AS1	MTMR9LP	PGGHG
DBH-AS1	DSP	HK2	MTSS1	PGK1
DCAF5	DST	HK2P1	MTUS1	PGM1
DCC	DTNA	HLA-A	MUC1	PGPEP1
DCDC1	DTNB	HLA-B	MUC3A	PGRMC2
DCDC2C	DTX2	HLA-C	MVD	PHF21A
DCHS1	DUOX1	HLA-DMA	MVP-DT	PIANP
DCHS2	DUOX2	HLA-DQB1	MXD1	PIGS
DCN	DUOXA1	HLA-DRB1	MXD4	PIGZ
DCP1B	DUSP1	HLA-E	MXI1	PIK3C3
DCST2	DUSP16	HLA-F-AS1	MYADM	PIK3CD-AS2
DCSTAMP	DUSP22	HLA-G	MYCL	PIK3IP1
DCT	DUSP4	HLA-K	MYH15	PIK3R3
DCUN1D4	DUSP5	HLA-L	MYH16	PIM1
DDHD2	DUSP6	HLA-V	MYL9	PINK1
DDIT4	DUSP8	HMGA1P8	MYLK4	PIP4K2A
DDIT4L	DYM	HMGCL	MYO15B	PKD1
DDN	DYNC2I1	HMGCLL1	MYO1D	PKHD1
DDN-AS1	DYNLRB1	HMOX1	MYO1E	PKIA
DDR1	EBF4	HOOK2	MYO7A	PKLR
DDR2	EBLN3P	HOTTIP	MYOM3	PKM
DDT	ECH1	HOXA13	MYORG	PLA1A
DDTL	ECHDC2	HOXA6	MZF1-AS1	PLAAT1
DDX11L2	EDA	HPCAL4	N4BP2	PLCH1-AS1
DDX17	EDEM1	HPN	N4BP3	PLCL1
DDX41	EEF1A1	HPSE2	NAB2	PLCXD1
DDX50	EEF1A1P5	HSBP1L1	NAGS	PLEKHA2
DDX55P1	EEF1AKMT3	HSD11B1L	NATD1	PLEKHB1
DDX59-AS1	EEF2	HSD17B14	NAV2	PLEKHH1
DEAF1	EFEMP2	HSD17B7P2	NAV2-AS6	PLEKHM3
DENND1A	EFHC1	HSF4	NCCRP1	PLOD1
DENND2A	EFNA2	HSPA2-AS1	NCR3LG1	PLOD2
DENND3	EFNA3	HSPA6	NDRG1	PLXNA2
DENND3-AS1	EGFL7	HYAL1	NEBL	PLXNB2
DENND4B	EGFL8	HYAL3	NEDD4	PMEL
DENND4C	EGFR	ID2	NEFL	PNLIPRP3
DENND5A	EGLN1	ID2-AS1	NEK6	PNMA6A
DENND6B	EGLN3	IDS	NEURL1	PNPLA3
DEPP1	EGR1	IDSP1	NEURL3	PNRC1
DGCR5	EGR3	IER3	NFASC	PODN
DGKH	EHBP1	IER3-AS1	NFATC2	POU3F3
DGUOK-AS1	EHBP1L1	IFFO1	NFIL3	PPDPF
DHRS12	EHD2	IFITM3P6	NGEF	PPFIA4
DHRS13	EHF	IGF1R	NIBAN1	PPM1H
DHRS3	EIF2AK3	IGFBP3	NID1	PPM1N
DHX32	EIF3L	IGFBP5	NID2	PPME1
DHX40	EIF4A2	IGFBP6	NIM1K	PPP1R13L
DICER1-AS1	EIF4B	IGSF8	NIPAL1	PPP1R14B-AS1
DIO1	EIF4BP3	IKBIP	NKAIN1	PPP1R3E
DIPK1C	EIF4BP6	IL12A	NLRP3P1	PPP4R3B-DT
DIPK2A	EIF4E3	IL17C	NMRK1	PRANCR
DIRAS2	EIF4G3	IL17RD	NOG	PRCD
DIRC3	ELAPOR2	IL17RE	NOL3	PRDM7
DKFZP434A062	ELF3	IL1RN	NOP14-AS1	PRDX2
DLG4	ELF3-AS1	IL36RN	NOTUM	PRDX5
DLGAP2	ELK3	IL6R	NOX5	PRELID2
DLGAP2-AS1	ELL	ILK	NOXA1	PRELP
DLL1	ELL2	ILVBL	NPC1	PRKACB-DT
DLX4	ELMO3	ILVBL-AS1	NPHS1	PRKAG2-AS1
DMBX1	EMID1	IMMP2L	NPIPB6	PRKAR1B
DMGDH	EML2	ING4	NPR1	PRKCA
DMPK	EML2-AS1	INHA	NPTX1	PRKCH
DMTF1	EML6	INSIG1	NR1D1	PRKCSH
DMTN	EMP1	INSIG2	NR2F2-AS1	PROS1
DMWD	ENDOV	INTU	NR4A2	PRPSAP2
DNAAF1	ENO1	IPCEF1	NR4A3	PSAP
DNAAF11	ENO2	IPMK	NR5A2	PTCH1
DNAAF3	ENO3	IQCN	NREP	PTCRA
DNAAF9	ENPEP	IQUB	NRN1	PTEN
DNAH1	ENTPD2	IRAG1-AS1	NRSN2	PTGES
DNAH10	EOLA1	IRF2BP2	NRSN2-AS1	PTK2B
DNAH12	EOLA2-DT	IRF6	NT5E	PTP4A3
DNAH17	EPAS1	ISG20	NUDT13	PTPRM
DNAH5	EPB41L1	ISLR	NUDT18	PTPRR
DNAI4	EPHA2	ISM2	NUDT9P1	PTPRU
DNAJA2-DT	EPHB2	ITGA5	NYAP1	PYGB
DNAJB2	EPHB3	ITGA7	OBSCN	QDPR
DNAJB6P2	EPIC1	ITGB2-AS1	OBSL1	QPRT
DNAJC18	EPN2	ITGB4	ODAD4	R3HCC1L
DNAJC4	EPOR	ITGB8-AS1	ODF3B	RAB11B-AS1
DNASE1L2	EPPK1	ITPR1	OLAH	RAB17
DNER	EPS15	ITPR1-DT	OLFML2B	RAB17-DT
DNHD1	EPS8L1	ITPRID2	OPN3	RAB20
DNM1P35	ERCC1	ITPRIPL2	OPRL1	RAB27A
DNPEP	ERGIC1	JAG2	OPTN	RAB3A
DNPEP-AS1	ERMP1	JAK3	ORAI3	RAB5B
DOC2A	ERO1A	JAKMIP1	OSMR	RAMAC
DOC2GP	ERO1B	JAKMIP3	OTUB2	RANBP10
DOCK1	ERRFI1	JAM2	OXCT2P1	RASD2
DOCK6	ESCO1	JPH2	P2RY11	RASGRP3
DOCK7	ESPN	JRKL	P3H2	RASSF2
DOCK7-DT	ESPNP	JUN	P4HA1	RBM3
DOCK8	ESRP1	JUNB	P4HA2	RDH8
DOK3	ESYT2	KANSL1-AS1	PABPC1P3	REEP6
DOK4	ETS1	KCNB1	PADI2	RFX2
DOK5	ETV4	KCNC3	PAG1	RFX4
DOK6	ETV5	KCND1	PAK3	RFX5-AS1
DOK7	ETV6	KCNIP2	PAM	RGS1
DOT1L	EVA1B	KCNJ5-AS1	PAPLN-AS1	RGS10
DPCD	EVI5L	KCNK15-AS1	PAQR6	RGS12
DPP4	EVL	KCNK3	PARP3	RGS2
DPP6	EXD2	KCNMA1	PAX8-AS1	RGS20
DPY19L2P2	EXD3	KCNN1	PCAT6	RGS3
DPYSL2	EXOC4	KCNN4	PCBP3	RHBDD2
DPYSL4	EXPH5	KCNQ1OT1	PCGF5	RHEBL1
DRC1	EZH1	KCNQ2	PCK2	RHOQ
DRC3	EZR	KCP	PCLO	RIMKLA
DRD4	F10	KCTD11	PCMTD1	RIPK4
DRD5P1	F11R	KCTD12	PCOLCE	RLBP1
DRICH1	F2R	KDM2B-DT	PCSK9	RMI2
DSP	FA2H	KDM3A	PDCD1LG2	RNF103
DST	FAAH2	KDM4B	PDCD4	RNF113A
DST-AS1	FAAHP1	KDM4C	PDCD4-AS1	RNF122
DSTNP1	FAAP20	KDM5B	PDCD6P1	RNF170
DTNA	FADS3	KDM6B	PDE1C	RNF19A
DTNBP1	FAHD2B	KDM7A	PDE2A	RNF19B
DTX4	FAM102A	KIAA0895L	PDE4DIPP2	RNF207-AS1
DUOX1	FAM102B	KIAA1217	PDE9A	RNF24
DUOX2	FAM110A	KIF17	PDGFB	RNF32-DT
DUOXA1	FAM110C	KIT	PDIA5	RNF44
DUOXA2	FAM114A1	KLC3	PDK1	RNLS
DUSP1	FAM117A	KLF10	PDK1-AS1	RNMT
DUSP14	FAM117B	KLF3-AS1	PDK3	RNPEPL1
DUSP16	FAM131A	KLF6	PDLIM2	ROBO2
DUSP28	FAM131B-AS2	KLF7	PDXK	ROPN1B
DUSP5	FAM131C	KLF7-IT1	PDZD4	RORA
DUSP5P1	FAM13A-AS1	KLF8	PDZD7	RORB
DUSP6	FAM149A	KLHL24	PDZK1IP1	RPLP0P2
DUSP9	FAM162A	KLHL2P1	PEA15	RPS6KA2
DYNLRB2	FAM168A	KLHL31	PERP	RRAGA
DYNLT1	FAM171A2	KLHL35	PFKFB3	RSPH3
DYNLT2	FAM172A	KLHL7-DT	PFKFB4	RTL8A
DYNLT2B	FAM174A	KLRG2	PFKL	RTL8C
DYNLT3	FAM189A2	KMT2E-AS1	PFKP	RTN2
DYNLT4	FAM210A	KPNA7	PFKP-DT	RXRG
DYRK1B	FAM214A	KRBOX4	PGAM1	S100A10
DYRK4	FAM214B	KREMEN2	PGK1	S100A2
DYTN	FAM220A	KRT10-AS1	PGK1P1	S100A3
EAF1	FAM229A	KRT15	PGK1P2	S100A4
EBLN2	FAM234B	KRT16	PGM1	SAMD10
ECE1-AS1	FAM238C	KRT19	PHF21A	SAMD4A
ECH1	FAM3C	KRT6A	PIGA	SAMD9
EDA	FAM3C2P	KRT7	PIK3IP1	SAP30
EDEM1	FAM43A	KRT7-AS	PIP5KL1	SAP30-DT
EDN1	FAM78A	KRT80	PITPNC1	SARAF
EDRF1-DT	FAM83A	KRT83	PKD1L2	SAT1
EEF1A1P23	FAM83B	KRT86	PKMP1	SC5D
EEF1A2	FAM83F	KRT87P	PLA2G4C	SCAND2P
EEF1AKMT3	FAM8A1	KRT89P	PLAG1	SCARB1
EFCAB13	FANK1	KRT8P46	PLAT	SCD
EFCAB13-DT	FARP1	KY	PLAUR	SCGB1D2
EFCAB3	FAT1	L3MBTL1	PLCXD1	SCIRT
EFCAB5	FAT4	LAG3	PLD5P1	SCML4
EFCAB8	FBLIM1	LAMB2P1	PLEKHA2	SDAD1P1
EFEMP2	FBLN1	LAMB3	PLEKHA4	SDC3
EFHD2-AS1	FBLN2	LAMC2	PLEKHA8P1	SDC4
EFNA1	FBN1	LANCL3	PLEKHG1	SDCBP
EFNA3	FBN3	LBHD1	PLEKHG5	SDCBP2-AS1
EFNA4	FBRS	LCN12	PLIN2	SEC14L1
EFNA5	FBXL16	LDAF1	PLOD2	SEC61G
EFNB1	FBXL17	LDHA	PLXNA3	SEL1L3
EGFR	FBXL2	LDHAL6B	PLXNB3	SELENBP1
EGFR-AS1	FBXL20	LDHAP3	PNCK	SELENOH
EGILA	FBXL8	LDHAP4	PNMA2	SEMA6A
EGLN1	FBXO2	LDHAP7	PNPLA3	SEMA7A
EGLN3	FBXO27	LDHD	PNRC1	SEPTIN10
EGR1	FBXO32	LDLRAD1	PORCN	SEPTIN6
EGR2	FBXO34	LENEP	POU5F1	SERF2
EHD2	FBXO36	LETMD1	PPFIA4	SERGEF
EIF1	FBXO42	LGALS1	PPM1F-AS1	SERINC1
EIF1P6	FBXO44	LGALS8	PPP1R13L	SERINC2
EIF2AK3-DT	FBXW4	LGALS8-AS1	PPP1R14B-AS1	SERINC3
EIF3J-DT	FCHO2	LGR6	PPP1R15A	SERPINB6
EIF4A3	FCHSD1	LHX6	PPP1R3B	SERPINB9
EIF4B	FCHSD2	LIMCH1	PPP1R3C	SERPINE2
EIF4BP3	FEM1C	LIN37	PPP1R3E	SERPINF1
EIF4E3	FER1L4	LINC-PINT	PPP1R3G	SEZ6L2
EIF4EBP1	FEZF1-AS1	LINC00173	PPP2R3A	SFXN3
EIF4H	FGD1	LINC00239	PPP2R5B	SGCD
EIF5-DT	FGD4	LINC00242	PPP4R1L	SGSH
ELANE	FGD6	LINC00243	PPTC7	SH3BP4
ELF3	FGFR3	LINC00482	PRDM8	SH3PXD2A
ELFN2	FHIP1A	LINC00494	PRKAG2	SHFL
ELL	FHIP1A-DT	LINC00511	PRKAR1B	SHMT2
ELL2	FHIP2A	LINC00574	PRR36	SIGLEC15
ELN-AS1	FHL1	LINC00589	PRR5L	SLAMF9
EMC9	FHL3	LINC00653	PRRG4	SLC12A7
EMD	FHOD3	LINC00659	PRSS16	SLC15A4
EME2	FIBCD1	LINC00662	PRSS27	SLC16A4
EML3	FKBP11	LINC00663	PRTN3	SLC19A2
EMSY	FKBP14	LINC00665	PRUNE2	SLC1A1
EMSY-DT	FKBP14-AS1	LINC00689	PSD4	SLC1A4
ENDOG	FKBP1B	LINC00705	PSMG3-AS1	SLC25A1
ENDOV	FKBP8	LINC00886	PSORS1C1	SLC25A36
ENGASE	FLJ20021	LINC00887	PSORS1C3	SLC25A42
ENKUR	FLNB	LINC00898	PSTPIP1	SLC25A48
ENO1	FMNL1	LINC00910	PTGS1	SLC26A11
ENO2	FMNL2	LINC00921	PTGS2	SLC28A3
ENO3	FN1	LINC00933	PTH1R	SLC2A1
EOLA1	FN3K	LINC00957	PTK6	SLC2A1-DT
EOLA1-DT	FNBP1	LINC00963	PTPRB	SLC2A3
EOLA2-DT	FNBP1L	LINC01004	PTPRE	SLC2A6
EPB41L1	FNDC11	LINC01011	PTPRH	SLC30A3
EPB41L4B	FNIP1	LINC01132	PTPRN	SLC35E2A
EPHA3	FOS	LINC01134	PTPRN2	SLC41A3
EPHB3	FOSB	LINC01135	PTPRR	SLC44A2
EPIC1	FOSL2	LINC01166	PXDN	SLC5A10
EPOP	FOXC1	LINC01214	PYGL	SLC6A17
EPOR	FOXD1	LINC01220	PYGM	SLC6A6
EPPK1	FOXH1	LINC01232	QSOX1	SLC7A1
EPS8L1	FOXJ2	LINC01238	RAB11B-AS1	SLC8A2
EPS8L2	FOXK1	LINC01239	RAB20	SLCO4A1-AS1
ERCC6	FOXL1	LINC01257	RAB33A	SLCO4A1-AS2
ERF	FOXN3	LINC01269	RAB39B	SLCO5A1
ERFL	FOXO1	LINC01275	RAB40C	SLFN5
ERICH2	FOXO3	LINC01285	RAB42	SMIM14
ERICH2-DT	FOXO4	LINC01348	RAB6A	SMIM19
ERMAP	FOXO6	LINC01473	RAB6B	SMS
ERMP1	FOXP1	LINC01503	RAB9A	SNAI3-AS1
ERO1A	FOXP2	LINC01607	RAP1GAP2	SNAP25
ERRFI1	FRAS1	LINC01615	RAPGEF4	SNCB
ERRFI1-DT	FRAT2	LINC01659	RARA	SNHG26
ESCO1	FRG1CP	LINC01671	RARA-AS1	SNTA1
ESPN	FRG1HP	LINC01714	RASIP1	SNX25
ESR1	FRK	LINC01770	RASSF2	SOD2-OT1
ESR2	FRMD4A	LINC01792	RASSF7	SP2-DT
ESRP2	FRMD5	LINC01918	RBCK1	SPAG4
ESRRB	FRMPD3	LINC02009	RBKS	SPATA20
ESYT2	FRZB	LINC02011	RBPJ	SPEF2
ESYT3	FSCN2	LINC02029	RCOR2	SPESP1
ETS1	FTH1	LINC02054	REPS2	SPRY1
ETS2	FTL	LINC02067	RERG	SPSB3
ETV3	FUCA1	LINC02130	RETREG1	SPTA1
ETV3L	FURIN	LINC02157	RFX7	SQLE
EVA1B	FUT11	LINC02242	RGS11	SREBF1
EVL	FXYD6	LINC02352	RHBDL2	SREBF2
EXTL1	FYN	LINC02361	RHCG	ST3GAL1
EYA1	FZD2	LINC02447	RHOB	ST3GAL6
EZR	FZD7	LINC02473	RHOF	ST6GAL1
F10	GAA	LINC02481	RHOU	STARD4
F3	GAB1	LINC02482	RIMKLA	STC1
FA2H	GAB2	LINC02569	RIOK3	STING1
FAAH	GABARAP	LINC02609	RIT1	STON1
FAAHP1	GABARAPL1	LINC02614	RLF	STXBP1
FAAP100	GABARAPL2	LINC02615	RND3	SUGCT-AS1
FABP3	GABBR1	LINC02635	RNF112	SULT1C2
FABP6	GABPB1-AS1	LINC02649	RNF122	SUMF2
FAHD2B	GABRD	LINC02656	RNF165	SUN1
FAM110C	GABRE	LINC02672	RNF208	SUSD6
FAM114A1	GAD1	LINC02709	RNF215	SWAP70
FAM117B	GADD45A	LINC02724	RNF227	SYDE1
FAM120A	GAL3ST1	LINC02732	RNF24	SYNJ1
FAM120AOS	GAL3ST4	LINC02736	ROBO3	SYT5
FAM124A	GALK1	LINC02827	RORA	SYTL2
FAM131B	GALNT12	LINC02870	RPL17P50	TANC1
FAM131B-AS2	GALNT3	LINC02913	RPL26L1-AS1	TBC1D2
FAM131C	GALNT7-DT	LINC02918	RPL30-AS1	TBC1D9B
FAM13A	GALNT9	LINC02922	RPL7AP75	TBXAS1
FAM13A-AS1	GALT	LINC02970	RPL9P3	TCAF2
FAM13B-AS1	GAN	LINC02985	RRAD	TCEA2
FAM13C	GAPDH	LINC02997	RRAGA	TCN2
FAM153A	GAREM1	LINC03014	RRAGD	TCTE1
FAM153CP	GARIN5A	LIPH	RSPH3	TDRD3
FAM162A	GARRE1	LIX1L	RSPH9	TDRD7
FAM166B	GARS1-DT	LIX1L-AS1	RTKN	TENM2-AS1
FAM167A	GAS2L3	LMBR1L	RTL5	TENT5C
FAM168A	GAS6-AS1	LMBRD1	RTL8B	TEPSIN
FAM169B	GAS7	LMNTD2	RTL8C	TESK2
FAM172A	GATD1-DT	LMNTD2-AS1	RTN2	TEX41
FAM174B	GBE1	LMO7	RTN4R	TFEB
FAM186A	GBP2	LMTK3	RTN4RL2	TFPI
FAM193B	GCAT	LNCATV	RUNX1	TFRC
FAM193B-DT	GCAWKR	LNCSRLR	RYR1	TGFBR1
FAM20A	GDA	LNPK	S100A4	TIAM2
FAM20C	GDF15	LOH12CR2	S1PR4	TKFC
FAM210A	GDI1	LOX	SALL4	TLE6
FAM216A	GDPD3	LOXL2	SAMD4A	TM4SF19
FAM219A	GDPD5	LPAR3	SAP30	TM7SF2
FAM220A	GEM	LPAR6	SAP30-DT	TMC8
FAM227B	GFPT1	LPIN3	SARM1	TMCC3
FAM229A	GFPT2	LRATD1	SAV1	TMEM121B
FAM234B	GGPS1	LRP1	SBF2-AS1	TMEM129
FAM238C	GGT1	LRP1-AS	SBK2	TMEM132A
FAM32BP	GID4	LRP2BP	SBK3	TMEM134
FAM3A	GIPR	LRP2BP-AS1	SC5D	TMEM141
FAM3B	GJA3	LRP4	SCARB1	TMEM145
FAM43A	GJB3	LRRC15	SCARF1	TMEM151B
FAM66C	GJB4	LRRC23	SCD	TMEM198B
FAM78A	GJB5	LRRC27	SCDP1	TMEM219
FAM83A	GJC2	LRRC29	SCG5	TMEM45A
FAM83F	GKAP1	LRRC3	SCIRT	TMEM53
FAM86FP	GLCCI1	LRRC37A15P	SCN3B	TMEM59
FANK1	GLCE	LRRC43	SCX	TMEM74B
FBL	GLDN	LRRC46	SDAD1P1	TMEM8B
FBLN1	GLG1	LRRC75B	SDC4	TMOD1
FBLN2	GLIS2	LRRN3	SDHAP3	TMSB10
FBLN7	GLIS3	LTBP2	SDK1	TNFRSF13C
FBN2	GLRX	LVRN	SDK2	TNFRSF14-AS1
FBN3	GLTP	LXN	SEC14L2	TNIP1
FBXL14	GM2A	LY6D	SEC14L4	TNNT1
FBXL3	GMDS-DT	LYPD3	SEC61G	TNS1
FBXL8	GNAL	LYSMD1	SEMA3B	TNS2-AS1
FBXO15	GNAS	LZTFL1	SEMA4B	TOM1
FBXO2	GNAZ	LZTS3	SERINC2	TOM1L2
FBXO27	GNG4	MAB21L3	SERPINB8	TOMM20
FBXO34-AS1	GNG7	MACC1	SERPINE1	TP53
FBXO41	GNRH1	MACC1-AS1	SERPINI1	TP53INP1
FBXO42	GOLGA2	MACC1-DT	SERTAD2	TP53INP2
FBXO44	GOLGA2P10	MACROD2	SESN2	TPBGL
FCAR	GOLGA2P7	MAF	SETBP1	TPD52
FCGBP	GOLGA6L10	MAFF	SFXN3	TPI1
FCGR1A	GOLGA6L9	MAFTRR	SGIP1	TRAPPC6A
FCGRT	GOLGA7B	MAGOH-DT	SH3BP2	TRIB2
FCHO1	GOLGA8A	MALAT1	SH3D21	TRIM2
FCHO2	GOLGA8N	MALL	SH3GL3	TRIM63
FCHSD1	GOLGB1	MALT1-AS1	SHANK2	TRIM7-AS2
FCRLA	GPATCH2L	MAMDC4	SHB	TRIOBP
FEM1C	GPC4	MAMSTR	SHC2	TRO
FER1L4	GPI	MANBA	SHC3	TRPM1
FERMT2	GPM6A	MANCR	SHH	TRPT1
FERMT3	GPR107	MAP1LC3B	SHISAL1	TSC22D3
FEZF1	GPR137B	MAP2	SIK1	TSKU
FEZF1-AS1	GPR146	MAP2K6	SIRPA	TSPAN10
FGF10-AS1	GPR153	MAP3K8	SIRPB1	TSPAN14
FGF14	GPR155	MAP7D2	SLAMF7	TSPAN17
FGF17	GPR157	MAPK7	SLC16A12	TSPAN3
FGF2	GPR160	MAPT	SLC16A13	TSPAN31
FGFBP2	GPR161	MAPT-AS1	SLC16A3	TSPYL2
FGFR1	GPR173	MAPT-IT1	SLC17A7	TSPYL4
FGGY	GPR87	MARCHF8	SLC1A1	TST
FHIP1A	GPRC5A	MAST1	SLC22A20P	TTC3
FHIP1A-DT	GPRC5C	MB	SLC25A23	TTC30A
FIBCD1	GPSM1	MBTD1	SLC25A36	TTC8
FIBCD1-AS1	GPSM2	MDGA2	SLC25A45	TUBA1A
FKBP10	GPT2	MDH1B	SLC27A3	TUBA5P
FKBP14-AS1	GRAMD1A	MEF2C	SLC29A4	TULP3
FKBP8	GRAMD1B	MEIS2	SLC2A1	TXNIP
FKBP9	GRAMD1C	METTL15P1	SLC2A3	TXNRD3
FKBP9P1	GRAMD2B	METTL21AP1	SLC2A6	TYMSOS
FLJ12825	GRAMD4	METTL27	SLC33A1	UBALD1
FLJ46284	GRB7	MEX3A	SLC38A2	UBALD2
FLNB	GRID1	MEX3B	SLC38A5	UBAP1L
FLNB-AS1	GRIK2	MFAP4	SLC41A2	UBASH3B
FLRT2	GRIN2B	MFSD10	SLC45A1	UBE2O
FLRT2-AS1	GRIN2C	MGAT4EP	SLC5A3	UBXN6
FLT4	GRIN2D	MGST3	SLC6A13	UPK1A
FLYWCH1	GRIN3B	MIATNB	SLC6A20	UPK1A-AS1
FMNL1	GRIP2	MIB2	SLC6A3	UPP1
FMNL2	GRK5	MICE	SLC6A6	USE1
FMO5	GRM4	MID1	SLC6A8	USP44
FN1	GRN	MIF	SLC6A9	USP49
FN3K	GSDMB	MIF-AS1	SLCO1B1	VASN
FNBP1	GSDME	MIGA1	SLCO1B3	VAT1
FNBP1P1	GSE1	MINDY2	SLCO1B7	VEGFA
FNDC11	GSK3B	MIR181A1HG	SLCO4A1	VIM
FNDC3B	GSN	MIR193BHG	SLCO4C1	VKORC1
FNDC3CP	GSTM2	MIR200A	SLFN5	VLDLR
FNIP2	GSTM4	MIR200CHG	SMAD7	VPS51
FNTB	GSTT2	MIR210	SMIM14	WAKMAR2
FOSL2	GTF2IP4	MIR210HG	SMPDL3A	WBP2
FOXD2	GTF2IRD2B	MIR23A	SMTN	WDR37
FOXD2-AS1	GUCY2D	MIR23AHG	SMYD2	WDR45
FOXD4	GXYLT2	MIR27A	SNAI3-AS1	WDR54
FOXD4L1	GYS1	MIR29B2CHG	SNAP91	WSB1
FOXH1	H1-0	MIR30DHG	SNHG12	XPNPEP1
FOXL1	H1-10	MIR3189	SNORC	XRN1
FOXN3	H1-2	MIR34AHG	SNTA1	YPEL1
FOXO3	H19	MIR3609	SNTB1	YPEL2
FOXO6	H2AC6	MIR365A	SNX29	YPEL3
FOXP3	H2AJ	MIR3936	SNX33	YPEL4
FOXP4	H2BC20P	MIR3936HG	SOD2	YPEL5
FPGT-TNNI3K	H2BC5	MIR4458HG	SOX9	ZBED3-AS1
FRG2B	H2BC6	MIR4756	SPAG4	ZBED5-AS1
FRMD1	H3C6	MIR5188	SPNS2	ZBTB47-AS1
FRMD3	H6PD	MIR554	SPNS2-AS1	ZC3H12A
FRMD4A	HABP4	MIR616	SPOCD1	ZC4H2
FRMD6	HACE1	MIR6728	SPOCK2	ZCCHC17
FRMPD1	HAGH	MKLN1-AS	SPRED3	ZDBF2
FRMPD2	HAP1	MKNK2	SPRY1	ZDHHC12-DT
FSCN1	HAS3	MLLT3	SPRY3	ZDHHC24
FSCN2	HBG2	MLXIP	SPTB	ZDHHC4
FSD1L	HBP1	MMEL1	SPTBN5	ZER1
FSIP2	HCFC1R1	MMP11	SPX	ZFYVE1
FSIP2-AS1	HCN2	MMP24	SRCIN1	ZFYVE16
FSTL3	HDAC10	MORF4L2-AS1	SSBP2	ZMYM2
FTCD	HDAC4	MOSPD3	SSPOP	ZNF114
FTH1	HDAC5	MPI	STARD4	ZNF160
FTH1P10	HDAC6	MPIG6B	STC1	ZNF284
FTH1P11	HECA	MPZL2	STC2	ZNF292
FTH1P16	HECTD4	MRPL23-AS1	STEAP3	ZNF350
FTH1P2	HELZ	MRPL45P2	STX11	ZNF358
FTH1P20	HELZ2	MSANTD2-AS1	SUSD1	ZNF395
FTH1P7	HERC1	MSANTD3	SYNC	ZNF419
FTH1P8	HERC2P3	MSLNL	SYNE1	ZNF470
FUT11	HERC3	MSMO1	SYNE2	ZNF501
FUT4	HERPUD2	MST1R	SYNGR3	ZNF516
FXYD1	HES1	MT-RNR2	SYT1	ZNF516-AS1
FYN	HES7	MT-TC	SYT12	ZNF548
FZD10-AS1	HEXD	MT-TY	SYT13	ZNF557
FZD4	HGFAC	MT1X	SYT5	ZNF580
FZD4-DT	HGSNAT	MTCO1P28	SYTL2	ZNF624
FZD7	HHAT	MTFP1	TBC1D22A	ZNF688
G0S2	HHLA3	MTMR11	TBC1D3L	ZNF710-AS1
GAA	HIC2	MTURN	TBC1D8	ZNF749
GAB1	HID1	MUC1	TBC1D8B	ZNF76
GAB3	HIF1A-AS3	MUC20	TC2N	ZNF772
GABARAPL1	HILPDA	MUC20P1	TCAF2	ZNF773
GABBR2	HIP1	MUC4	TCAP	ZNF8-DT
GABRA2	HIPK2	MUC5B	TCEA3	ZNF880
GAD1	HIPK3	MXD1	TCF7L1	ZP1
GADD45B	HIVEP1	MXI1	TCP11L2	ZSCAN16-AS1
GAL3ST2	HIVEP2	MYADM	TES	ZSWIM5
GAL3ST3	HIVEP3	MYADM-AS1	TESK2
GALNS	HK1	MYH16	TEX41
GALNT12	HK2	MYH7B	TF
GALNT16	HLA-A	MYH9	TFR2
GALNT18	HLA-B	MYO15A	TGFB1I1
GANAB	HLA-E	MYO15B	TGFBI
GAPDH	HLA-F	MYO1B	TGFBR1
GAPDH-DT	HLA-F-AS1	MYO1B-AS1	THBS3
GAPDHP1	HLA-H	MYO1E	THEG
GAPDHP40	HLA-K	MYO1F	THEMIS2
GAPDHP65	HLA-V	MYO7A	THRB
GARS1	HMBOX1	MYOG	TIMD4
GARS1-DT	HMG20B	MYOM1	TINAGL1
GAS2L2	HMGCL	MYT1	TIPARP
GASAL1	HNF1B	N4BP2L1	TLCD2
GATA1	HNF4A	N4BP3	TLE6
GATA6-AS1	HOMER2	NAA80	TM4SF1-AS1
GATM	HOXA13	NADSYN1	TM4SF19
GBE1	HOXB3	NAGS	TMEM102
GCGR	HOXB5	NAMPT	TMEM132B
GCLC	HOXB6	NAMPTP1	TMEM140
GCNA	HOXC-AS1	NAP1L6P	TMEM141
GCNT4	HOXC8	NAPA-AS1	TMEM145
GCSAML	HPCAL1	NAPSA	TMEM154
GDF9	HPCAL4	NARF	TMEM156
GDI1	HR	NARF-AS1	TMEM158
GDNF	HRH1	NARF-IT1	TMEM184A
GDNF-AS1	HSD11B1L	NATD1	TMEM198
GEMIN7	HSD17B13	NAV1	TMEM25
GEMIN7-AS1	HSD3B7	NCKIPSD	TMEM255A
GFRA2	HSF4	NDRG1	TMEM255B
GGA2	HSH2D	NEAT1	TMEM44
GGCTP1	HSPG2	NEBL	TMEM44-AS1
GGN	HYPK	NEBL-AS1	TMEM45A
GGT1	IAH1	NECTIN4	TMEM51-AS1
GHRHR	ICA1	NECTIN4-AS1	TMEM74B
GHRL	ICAM5	NEDD9	TMEM91
GHRLOS	ID1	NEU1	TMSB10
GIMAP5	ID2	NEXMIF	TNFAIP6
GIMAP8	ID2-AS1	NFATC4	TNFAIP8
GIPC3	IDH2	NFE2L1	TNFRSF10D
GIPR	IDS	NFIL3	TNFRSF11A
GJB5	IDUA	NFKB2	TNFRSF19
GJC2	IER3	NFKBIL1	TNFRSF25
GLG1	IER3-AS1	NGEF	TNFRSF9
GLIS2	IER5	NGFR	TNFSF12
GLIS3-AS2	IFI27	NIM1K	TNIP1
GLRA2	IFI27L1	NIPAL3	TNNT1
GLRX	IFI27L2	NIPSNAP3B	TNXB
GLT1D1	IFITM10	NKAIN4	TOB2
GLTP	IFT140	NKILA	TP53INP1
GLUL	IFT20	NKPD1	TP53INP2
GNA15	IFT27	NMB	TP73
GNA15-DT	IFT80	NOD2	TPBG
GNAS	IGBP1	NOL3	TPBGL
GNB4	IGF1R	NOS3	TPI1
GNG3	IGF2	NOTCH3	TPI1P1
GNG8	IGF2-AS	NPC1L1	TPPP3
GNLY	IGF2BP2	NPEPPS	TRABD2B
GNRH1	IGFBP2	NPPB	TRADD
GOLGA1	IGFBP3	NPR3	TRAF1
GOLGA2P10	IGFBP6	NPRL2	TRAM2
GOLGA2P7	IGIP	NR2F2-AS1	TRIB3
GOLGA6L10	IGSF1	NR3C1	TRIM36
GOLGA6L2	IGSF3	NR4A1	TRIM46
GOLGA6L3	IGSF8	NREP	TROAP-AS1
GOLGA6L4	IL10RB	NRSN2-AS1	TRPC1
GOLGA6L7	IL11	NT5DC4	TRPC6
GOLGA6L9	IL11RA	NTN4	TRPM2-AS
GOLGA7B	IL15	NTNG2	TRPM4
GOLGA8A	IL17RC	NTRK2	TRPV4
GOLGA8B	IL17RD	NTSR1	TSC22D2
GOLGA8IP	IL17RE	NUAK1	TSC22D3
GOLGA8N	IL18	NUDT13	TSPYL2
GOLGA8O	IL18BP	NUDT17	TTBK2
GOLGA8R	IL1RAP	NXN	TUBA1A
GORAB-AS1	IL1RAPL1	NYAP1	TUBB2B
GP1BA	ILDR1	NYNRIN	TXK
GPAA1P2	ILK	OBSCN	TXNIP
GPATCH2L	IMMP2L	OBSCN-AS1	UAP1
GPC1-AS1	IMPA2	ODAD1	UBC
GPI	ING1	ODAM	UBE2O
GPM6B	ING4	OFD1	UGCG
GPR132	INO80D	OGA	ULBP1
GPR137B	INPP4B	OLFM2	UPK1A
GPR146	INPP5D	OLFML2A	UPK1A-AS1
GPR155	INPPL1	OLMALINC	UPRT
GPR158	INSIG1	OOEP	USP53
GPR158-AS1	INSIG2	OPN3	VAV1
GPR162	INSR	OPTN	VEGFA
GPR173	INTS6L	ORAI3	VEGFC
GPR176	IP6K2	OSCAR	VIM
GPR179	IQCD	OSER1-DT	VKORC1
GPR37L1	IQCN	OSMR	VLDLR
GPR62	IQGAP3	OTULINL	VLDLR-AS1
GPR84	IQSEC1	OVOL1	VSIG1
GPRC5A	IQSEC2	OXA1L-DT	VSTM2L
GPSM1	IRF2	OXSM	WDR54
GPSM3	IRF2BP2	OXSR1	WFDC21P
GPT	IRF2BPL	OXTR	WFIKKN1
GPT2	IRF6	P2RY1	WHAMMP3
GPX3	IRF7	P2RY11	WIPF1
GRAMD1B	IRS1	P4HA1	WNK4
GRAMD2B	IRS2	P4HA2	WNT10B
GRAMD4P7	ISG20	P4HA3	WSB1
GRAP2	ISYNA1	PA2G4P4	YEATS2
GRIA1	ITCH	PADI1	YPEL1
GRIA3	ITGA10	PADI2	YPEL2
GRID2IP	ITGA2	PAG1	YPEL3
GRIN2A	ITGA2B	PAIP2B	YPEL5
GRIN2D	ITGA5	PAM	ZBTB1
GRIP2	ITGA6	PAPLN	ZBTB25
GRK2	ITGA7	PAQR5	ZC3H6
GRK3	ITGA9	PAQR5-DT	ZC3HAV1L
GRM1	ITGAX	PAQR7	ZCCHC2
GRM4	ITGB1	PAX8	ZDBF2
GRPEL1	ITGB4	PBOV1	ZDHHC11
GRSF1	ITGB8	PBXIP1	ZEB2
GRTP1	ITM2C	PCAT6	ZFHX2
GSDMB	ITPKA	PCDHB10	ZFP28
GSDME	ITPKB	PCDHB11	ZFP42
GSE1	ITPR2	PCDHB3	ZFP82
GSK3B-DT	ITPR3	PCDHB6	ZFYVE1
GSTA4	ITPRID2	PCDHB7	ZFYVE28
GTDC1	IZUMO4	PCDHB9	ZMIZ1-AS1
GTF2IP13	JAG1	PCDHGA4	ZMYND8
GTF2IP14	JAK3	PCDHGA5	ZNF114
GTF2IP5	JARID2	PCDHGA6	ZNF160
GTF2IRD2	JAZF1	PCDHGB1	ZNF165
GTF2IRD2B	JCAD	PCDHGB2	ZNF22
GUCY2EP	JHY	PCDHGB3	ZNF274
GUK1	JMJD1C	PCDHGB4	ZNF292
GXYLT2	JMJD6	PCED1B	ZNF385A
GYS1	JMY	PCMTD1	ZNF395
GZF1	JUN	PCOLCE	ZNF404
GZMM	JUNB	PCOLCE-AS1	ZNF425
H1-0	JUND	PCP2	ZNF470
H19	JUP	PCP4L1	ZNF528
H2AC11	KANK3	PCSK4	ZNF542P
H2AC6	KAT2B	PCYT1B	ZNF554
H2AW	KAT6B	PDE4C	ZNF582
H2BC15	KBTBD2	PDE4D	ZNF654
H2BC18	KCMF1	PDGFB	ZNF710-AS1
H2BC19P	KCNB1	PDGFRL	ZNF747
H2BC20P	KCNC4	PDK1	ZNF772
H2BC21	KCND1	PDK1-AS1	ZNF790
H2BC4	KCND3	PDK3	ZNF821
H2BC5	KCNH2	PDLIM2	ZNF841
H2BC8	KCNIP3	PDPN	ZP1
H2BC9	KCNJ1	PDZD7	ZSCAN12P1
H2BU1	KCNJ12	PEAR1	ZSWIM3
H3-4	KCNJ14	PER1	ZSWIM5
H3P37	KCNK1	PEX11A
H4-16	KCNK6	PFKFB3
H4C8	KCNMB4	PFKFB4
HAAO	KCNN3	PFKL
HACE1	KCNN4	PFKP
HAGH	KCNQ1	PFKP-DT
HAS2	KCNQ1OT1	PGAM1
HAS2-AS1	KCNQ3	PGK1
HAUS6	KCTD11	PGK1P1
HAVCR2	KCTD13	PGK1P2
HCAR2	KCTD16	PGM1
HCAR3	KCTD21	PGM2L1
HCFC1-AS1	KDELR3	PGM5
HCFC1R1	KDM2A	PGRMC2
HCG25	KDM3A	PHEX
HCG4	KDM4B	PHF10
HCG4B	KDM4C	PHF21A
HCK	KDM5A	PHF24
HCLS1	KDM5B	PHLDA3
HCN2	KDM5C	PHLDB3
HDAC11	KDM6B	PIAS2
HDAC3	KDM7A	PICART1
HDAC5	KHNYN	PIFO
HDAC6	KIAA0040	PIGA
HDAC9	KIAA0513	PIGP
HDHD5	KIAA0895L	PIK3IP1
HDHD5-AS1	KIAA1109	PIM1
HECA	KIAA1217	PIM3
HECW2-AS1	KIAA1328	PIP5KL1
HELZ	KIAA1522	PKD1
HELZ-AS1	KIAA1549	PKM
HEMK1	KIAA1671	PKMP1
HEPHL1	KIAA1958	PLA2G4D
HERPUD1	KIAA2013	PLA2G6
HERPUD2	KIAA2026	PLAC4
HES1	KIF12	PLAC8
HES2	KIF13B	PLAGL1
HES7	KIF16B	PLAUR
HEXA	KIF3C	PLCD1
HEXD	KIF5A	PLCH2
HHIPL1	KIFC2	PLD1
HIC1	KIFC3	PLD5P1
HIC2	KIZ	PLEKHA2
HIF1A-AS3	KLC3	PLEKHA8P1
HILPDA	KLC4	PLEKHG1
HILPDA-AS1	KLF10	PLIN2
HIPK3	KLF11	PLOD1
HIVEP2	KLF12	PLOD2
HK2	KLF13	PLXNA3
HK2P1	KLF3	PLXNB3
HLA-A	KLF4	PMEL
HLA-B	KLF5	PMS2CL
HLA-C	KLF6	PNCK
HLA-DPB1	KLF7	PNISR-AS1
HLA-DPB2	KLF8	PNMA2
HLA-E	KLF9	PNOC
HLA-F-AS1	KLHDC10	PNPLA7
HLA-G	KLHL24	PNRC1
HLA-H	KLHL28	POLD4
HLA-K	KLHL29	POLL
HLA-L	KLHL30	POU2F3
HLA-V	KLHL31	PPAN
HMBOX1	KLHL36	PPFIA4
HMGA2-AS1	KLK1	PPFIBP2
HMGB2P1	KLRD1	PPM1N
HMGCL	KMT2A	PPME1
HMGN1P8	KMT2C	PPP1CB-DT
HMGN2P46	KMT2E	PPP1R13B-DT
HMOX1	KMT2E-AS1	PPP1R13L
HNF1A	KMT5C	PPP1R14B-AS1
HNF1A-AS1	KNDC1	PPP1R15A
HNRNPK-AS1	KPNA5	PPP1R21-DT
HOMER1	KREMEN1	PPP1R3B
HOMEZ	KREMEN2	PPP1R3C
HOOK3	KRT15	PPP1R3E
HOXA-AS2	KRT19	PPP1R3G
HOXA-AS3	KRT32	PPP2R2A
HOXA4	KSR2	PPP2R5B
HOXA5	KTN1	PPP4R1L
HOXA6	KYAT1	PRDM1
HOXB-AS4	L1CAM	PRDX6-AS1
HOXB9	L3MBTL1	PRELID2
HOXD10	LACC1	PRKAA2
HPS3	LACTB	PRKAB2
HPSE2	LAMA3	PRKAR2A-AS1
HR	LAMA4	PRKCG
HS1BP3-IT1	LAMA5	PRKG2
HS3ST3B1	LAMB1	PROCA1
HS3ST4	LAMB2	PROS1
HSD11B1L	LAMB2P1	PRPH
HSD17B1	LAMB3	PRR15-DT
HSD17B1P1	LAMC1	PRR29
HSD3B7	LAMC2	PRRT2
HSD3BP4	LARP6	PRSS16
HSD3BP5	LAT2	PRSS29P
HSDL1	LATS2	PRSS53
HSDL2-AS1	LCAT	PRSS8
HSF4	LCOR	PRTN3
HSF5	LCORL	PRUNE2
HSP90B1	LDAF1	PSMC1P7
HSPA1L	LDHA	PSMD10P2
HSPA2-AS1	LDHAP4	PSORS1C1
HSPA5	LDHD	PTAFR
HSPB7	LDLRAD4	PTCH1
HSPG2	LEMD1	PTGER3
HTR4	LENG8	PTGER4
HTRA1	LEPR	PTGES3L
HTRA3	LETMD1	PTGR2
HUNK	LGALS1	PTGS1
HYAL1	LGALS8	PTK6
HYAL3	LGR4	PTPN22
HYPK	LHPP	PTPN7
IATPR	LHX4	PTPRH
IBA57	LIF	PTPRN
IBA57-DT	LIFR	PTPRVP
ICAM1	LIMCH1	PXDC1
ICAM4-AS1	LIMS2	PXDN
ICAM5	LINC00294	PYGL
ICOSLG	LINC00482	PYY
ID2	LINC00511	QPCTL
ID2-AS1	LINC00513	QSOX1
IDS	LINC00598	RAB11B-AS1
IER3	LINC00659	RAB11FIP5
IFFO2	LINC00663	RAB20
IFITM4P	LINC00887	RAB24
IFT140	LINC00963	RAB26
IGBP1	LINC01011	RAB33A
IGF1R	LINC01145	RAB39A
IGF2BP1	LINC01273	RAB3A
IGF2BP2	LINC01275	RAB9A
IGFBP1	LINC01301	RAD21-AS1
IGFBP3	LINC01315	RAD51-AS1
IGFBP5	LINC01405	RAD51B
IGFBP6	LINC01833	RAG1
IGFBP7	LINC01844	RALGAPA2
IGHA1	LINC01876	RALGDS
IGHA2	LINC02019	RAP1GAP
IGHV1-3	LINC02210	RAP2B
IGIP	LINC02352	RAPGEF5
IGLON5	LINC02361	RASA4
IGLVIVOR22-1	LINC02405	RASA4CP
IGSF8	LINC02492	RASAL1
IGSF9	LINC02609	RASAL3
IGSF9B	LINC02614	RASD1
IKBIP	LINC02976	RASD2
IKZF2	LINC02977	RASSF1
IL16	LINC02986	RASSF7
IL17RE	LINC03009	RBM43
IL18BP	LIPH	RBM44
IL1A	LITAF	RBMXP2
IL1F10	LIX1L	RBPJ
IL1RAP	LMAN1	RCN3
IL1RN	LMBR1L	RCOR2
IL24	LMBRD1	RDH16
IL2RB	LMBRD2	RELT
IL2RG	LMF1	RETREG2
IL32	LMNTD2	RFX3
IL33	LMNTD2-AS1	RFX8
IL36A	LMO2	RGCC
IL36B	LMO7	RGS20
IL36G	LMTK3	RGS22
IL36RN	LNPK	RHCE
IL37	LNX1	RHCG
IL6	LOXL2	RIBC1
IL6-AS1	LOXL4	RIMKLA
IL6ST-DT	LPAR1	RIMKLBP2
IMMP2L	LPCAT4	RIN1
IMP3	LPIN2	RIN2
IMPDH1	LPIN3	RIOK3
INAFM2	LPP	RIPK4
ING1	LRAT	RIT1
ING2	LRATD2	RLF
ING4	LRIG2	RMDN2-AS1
INHA	LRMDA	RN7SKP116
INHBA	LRP1	RN7SKP23
INHCAP	LRP10	RN7SL130P
INKA2-AS1	LRP11	RN7SL280P
INPP5J	LRP2BP	RN7SL346P
INSIG1	LRP5	RN7SL535P
INSIG1-DT	LRRC3	RN7SL678P
INSIG2	LRRC56	RN7SL688P
INSM2	LRRC75B	RNASET2
INTS13	LTA4H	RND3
INTS6	LTBP1	RNF113A
INTS6-AS1	LTBP2	RNF122
INTS6L	LTBP3	RNF125
IPCEF1	LTBP4	RNF149
IPMK	LTK	RNF165
IQCG	LUCAT1	RNF181
IQSEC1	LURAP1L	RNF183
IQSEC3	LVRN	RNF208
IRAK1	LY6K	RNF223
IRF7	LYPD3	RNF224
IRF9	LYSMD3	RNF227
IRS2	LYST	RNF24
IRX4	LZTS2	RNF5
IRX4-AS1	LZTS3	RNMT
ISCA1	MACF1	ROBO3
ISG20	MACROD1	ROPN1L
ISLR2	MADD	ROR2
ISYNA1	MAFF	RORA
ITGA2B	MAFK	RORC
ITGA5	MAGED2	RP1L1
ITGA6	MAGI1	RPAP3-DT
ITGA6-AS1	MAMDC2	RPL17P50
ITGAM	MAML2	RPL22P19
ITGAV	MAML3	RPL36AP43
ITGAX	MAN1A1	RPL37A-DT
ITGB1-DT	MAN1C1	RPL5P30
ITGB3	MAN2A1	RPL6P31
ITGB4	MAN2B1	RPL7P41
ITGB5	MAN2C1	RPL7P50
ITGBL1	MANBA	RPS12P26
ITIH1	MAOA	RPS28P5
ITIH3	MAP1B	RPS29P7
ITIH5	MAP2	RPS3AP20
ITPR1	MAP2K5	RPS3P1
ITPR1-DT	MAP2K7	RRAGD
ITPR3	MAP3K1	RRAS
IZUMO4	MAP3K10	RSBN1
JAG2	MAP3K14-AS1	RSPH3
JAK1	MAP3K15	RTL5
JAK3	MAP3K2	RTL8C
JAM2	MAP3K8	RTN2
JARID2	MAP3K9	RUNDC3B
JMJD6	MAPK11	RUNX2
JMY	MAPK13	RYR2
JOSD1	MAPK15	S100A10
JOSD2	MAPK3	S100A2
JPH1	MAPK7	S100A3
JPH2	MAPK8IP3	S100A4
JRKL	MAPRE3	S100A6
JTB-DT	MAPT	S100P
JUN	MARCHF2	S1PR4
JUNB	MARCHF9	SALL4
KALRN	MARCKS	SAMD12-AS1
KANK1	MARF1	SAMD14
KANK3	MARK4	SAMD4A
KANSL1-AS1	MAST1	SAP30
KANSL1L	MAST3	SAP30-DT
KANTR	MATN2	SASH1
KAT6B	MATR3	SAT1
KAT8	MBD5	SBF2
KCNAB3	MBD6	SBF2-AS1
KCNC1	MBNL2	SCAND2P
KCNC4	MBOAT2	SCAPER
KCND1	MBP	SCARB1
KCNE4	MBTD1	SCARNA21
KCNH2	MC1R	SCD
KCNH3	MCF2L	SCDP1
KCNH6	MCF2L2	SCGB1D2
KCNIP2	MCTP2	SCIRT
KCNJ3	MDGA1	SCN2B
KCNJ5	MEAK7	SCN4B
KCNJ5-AS1	MED13L	SCN5A
KCNK13	MED15	SCNN1B
KCNK3	MEF2C	SCNN1G
KCNMA1-AS1	MEF2D	SCRG1
KCNN1	MEGF6	SDAD1P1
KCNN3	MEGF8	SDC2
KCNQ1	MEIS3	SDCBP2
KCNQ1OT1	MELTF-AS1	SDK1
KCNQ2	MERTK	SDR16C5
KCNQ4	MET	SEC14L1P1
KCNS1	METRNL	SEC14L2
KCNT1	METTL25B	SEC14L4
KCTD11	MEX3A	SEC14L5
KCTD16	MEX3C	SEC61G
KCTD5	MFGE8	SEMA3B
KCTD7	MFNG	SEMA3B-AS1
KCTD9	MFSD10	SEMA4B
KDM2A	MGAT4A	SEMA5B
KDM2B	MGAT5	SEMA6C
KDM2B-DT	MGAT5B	SEPTIN6
KDM3A	MGLL	SEPTIN7-DT
KDM4B	MHENCR	SEPTIN7P6
KDM4C	MIB1	SERGEF
KDM5B	MICAL1	SERPINA1
KDM5C	MICALL2	SERPINE1
KDM6B	MICE	SERPINF2
KDM7A	MID2	SETBP1
KDM7A-DT	MIDEAS	SEZ6L2
KHDRBS3	MIF	SFMBT2
KHNYN	MINAR1	SFTPA2
KIAA0319L	MINDY2	SFTPD
KIAA1614	MINK1	SFTPD-AS1
KIAA1755	MIPOL1	SFXN3
KIAA1958	MIR100HG	SH2B2
KIAA2013	MIR1915HG	SH2D4B
KIF28P	MIR193BHG	SH3BP2
KIF5A	MIR210HG	SH3D21
KIRREL1	MIR222HG	SH3GL3
KISS1R	MIR23AHG	SHC2
KIZ-AS1	MIR30DHG	SIRLNT
KLC3	MIR34AHG	SIRT4
KLC4	MIR3667HG	SLC11A1
KLF10	MIR600HG	SLC12A6
KLF11	MIR616	SLC17A5
KLF17	MIR6728	SLC1A6
KLF3-AS1	MISP3	SLC22A11
KLF7	MKLN1-AS	SLC23A1
KLF8	MKNK2	SLC25A27
KLF9	MKRN1	SLC25A39P1
KLHDC10	MLLT3	SLC25A45
KLHDC9	MLXIPL	SLC27A1
KLHL29	MMD	SLC28A1
KLHL3	MMEL1	SLC29A4
KLHL30-AS1	MMP14	SLC2A1
KLHL31	MMP17	SLC2A1-DT
KLHL36	MMP24OS	SLC2A12
KLHL40	MMP28	SLC2A14
KLK2	MMRN2	SLC2A3
KMT2C	MN1	SLC2A4
KMT2E-AS1	MNT	SLC34A1
KRBA1	MNX1	SLC34A3
KRBOX4	MOB3A	SLC35E1
KRCC1	MORC3	SLC35F3
KREMEN1	MOSPD3	SLC37A2
KRT126P	MPI	SLC38A2
KRT17	MPZL2	SLC38A2-AS1
KRT17P5	MR1	SLC38A4-AS1
KRT3	MRC2	SLC44A4
KRT4	MROH1	SLC44A5
KRT42P	MSANTD3	SLC6A16
KRT79	MSL1	SLC6A19
KRT8P30	MSRB2	SLC6A20
KRTAP21-2	MSS51	SLC6A3
KRTCAP3	MST1P2	SLC8A3
KSR1	MT-CO1	SLC9A3-AS1
L1CAM	MT-ND4	SLC9A7
LAG3	MT-ND4L	SLC9B1
LAMB2	MT-ND5	SLCO4A1
LAMB2P1	MT1F	SLCO4A1-AS1
LAMB3	MT1X	SLCO4A1-AS2
LANCL3	MT2A	SLCO4C1
LAPTM5	MTA1	SLIT1
LARGE1	MTCL1	SMAD9
LAT	MTCO1P12	SMC2-DT
LBH	MTFR1L	SMC5-DT
LBP	MTHFR	SMIM10L2A
LCAT	MTMR11	SMIM38
LCE1A	MTMR3	SMPD3
LCE1F	MUC1	SMYD2
LCE2C	MUC12	SNAI1
LCN1	MUC20-OT1	SNAP25
LCOR	MUC3A	SNAPC3
LDB1	MXD1	SNCG
LDC1P	MXD3	SNHG18
LDHA	MXD4	SNHG31
LDHAL6B	MXI1	SNHG7
LDHAP4	MXRA7	SNORA11
LDHD	MYADM	SNORA47
LDLRAD2	MYCL	SNORA74B
LDLRAD4	MYH14	SNORC
LEKR1	MYH15	SNORD89
LENG8	MYH16	SNTA1
LENG8-AS1	MYLK	SNTB1
LGALS1	MYO10	SNX25
LGALS8	MYO15A	SNX30
LGI2	MYO15B	SNX31
LGI3	MYO18A	SORBS3
LGI4	MYO1D	SORL1
LGR4	MYO1E	SOWAHD
LGR4-AS1	MYO5B	SOX4
LHFPL4	MYO7A	SOX9
LHFPL5	MYO9A	SPACA6-AS1
LHFPL6	MYO9B	SPAG4
LHPP	MYOF	SPATA12
LHX4	MYOM1	SPATA13
LHX5	MYOM3	SPEF2
LHX9	MYRF	SPNS2
LIF	MYT1	SPOCD1
LIF-AS2	MYZAP	SPOCK1
LILRA1	MZF1	SPRY1
LILRA2	N4BP3	SPTB
LILRB1	NAA80	SPTBN4
LILRB2	NAB1	SRD5A3
LIMD1	NAB2	SRD5A3-AS1
LIMS1	NALT1	SRGAP3
LIMS1-AS1	NAMPT	SRMS
LIN7B	NARF	SRP14-DT
LINC00114	NAT16	SRPX
LINC00115	NATD1	SRSF12
LINC00174	NAV1	SSBP2
LINC00184	NBAS	ST3GAL1
LINC00205	NBEA	ST3GAL5-AS1
LINC00239	NBEAL1	ST8SIA6
LINC00298	NBPF14	ST8SIA6-AS1
LINC00299	NBR1	STARD4
LINC00304	NCK2	STARD4-AS1
LINC00313	NCKAP5L	STARD9
LINC00319	NCKIPSD	STAT6
LINC00324	NCMAP	STBD1
LINC00334	NCOA3	STC1
LINC00339	NCOA6	STC2
LINC00452	NCOR2	STRA6
LINC00461	NDE1	STX17-DT
LINC00482	NDNF	STXBP5-AS1
LINC00484	NDRG1	STYK1
LINC00511	NDUFA13	SUMF1
LINC00520	NEBL	SV2A
LINC00526	NECTIN2	SVOPL
LINC00565	NEDD4L	SWAP70
LINC00601	NEIL1	SWT1
LINC00622	NEK6	SYDE1
LINC00624	NEO1	SYNE3
LINC00629	NES	SYNGR3
LINC00645	NEURL1B	SYT17
LINC00649	NF1	SYT8
LINC00653	NFAT5	SYT9-AS1
LINC00663	NFATC1	SYTL3
LINC00672	NFATC2	SYVN1
LINC00852	NFATC4	TANC2
LINC00862	NFIB	TAS1R3
LINC00869	NFIL3	TBC1D22A
LINC00882	NFKB2	TBC1D22A-DT
LINC00887	NFKBIA	TBC1D3L
LINC00898	NGEF	TBC1D8B
LINC00938	NGLY1	TCAF2
LINC00943	NHS	TCEA3
LINC00944	NHSL1-AS1	TCN2
LINC00957	NIBAN2	TCP11L2
LINC00963	NINL	TES
LINC00964	NIPA1	TET1
LINC00971	NIPAL3	TEX19
LINC00996	NIPSNAP1	TEX46
LINC01004	NKD1	TFF3
LINC01011	NKX1-2	TFR2
LINC01088	NKX2-1	TGFB2
LINC01114	NKX3-2	TGFB2-AS1
LINC01115	NLGN2	TGFBI
LINC01123	NLGN3	TH
LINC01127	NLRP1	THA1P
LINC01128	NMB	THAP8
LINC01134	NOD2	THBS3
LINC01135	NOG	THEM5
LINC01138	NOL3	THEMIS2
LINC01141	NOL4L	TILRLS
LINC01226	NOP53	TIMP2
LINC01252	NOS1	TIPARP
LINC01257	NOTCH1	TIPARP-AS1
LINC01258	NOTCH2	TLCD3A
LINC01266	NOTCH3	TLCD4
LINC01267	NOTUM	TLE6
LINC01270	NOVA2	TM4SF1
LINC01271	NOXA1	TM4SF1-AS1
LINC01273	NPAS2	TMC4
LINC01275	NPC1	TMEM102
LINC01299	NPC1L1	TMEM105
LINC01301	NPEPL1	TMEM123
LINC01320	NPEPPS	TMEM123-DT
LINC01326	NPEPPSP1	TMEM130
LINC01341	NPHP3	TMEM132B
LINC01358	NPNT	TMEM139
LINC01359	NPR3	TMEM143
LINC01397	NPTN-IT1	TMEM144
LINC01409	NPTXR	TMEM145
LINC01411	NR1D1	TMEM14B-DT
LINC01426	NR1D2	TMEM156
LINC01460	NR2F1	TMEM263
LINC01502	NR3C1	TMEM39B
LINC01516	NR3C2	TMEM40
LINC01550	NR4A1	TMEM45A
LINC01554	NR4A2	TMEM45B
LINC01560	NR4A3	TMEM51-AS1
LINC01565	NR6A1	TMEM59
LINC01569	NRBP2	TMEM59L
LINC01579	NREP	TMEM63C
LINC01583	NT5E	TMEM67
LINC01588	NT5M	TMEM74B
LINC01605	NTN1	TMEM8B
LINC01619	NTN4	TMEM91
LINC01667	NTN5	TMEM94
LINC01679	NTNG2	TMEM95
LINC01705	NUAK1	TMEM9B-AS1
LINC01714	NUCB2	TMPRSS13
LINC01770	NUDT14	TMPRSS7
LINC01772	NUDT22	TMSB10
LINC01828	NUMB	TMTC2
LINC01844	NXNL2	TNFAIP3
LINC01849	NYAP1	TNFAIP8
LINC01851	OAF	TNFRSF11A
LINC01869	OAZ2	TNFRSF11B
LINC01920	OBSCN	TNFRSF14
LINC01929	OCEL1	TNFRSF14-AS1
LINC01937	ODAD1	TNIK
LINC01943	OGDHL	TNIP1
LINC01973	OLFM1	TNNC1
LINC02015	OLFM2	TNNI2
LINC02048	OLFML2A	TNNT1
LINC02085	OLFML2B	TNNT2
LINC02102	OLMALINC	TNS2
LINC02119	ONECUT3	TNS2-AS1
LINC02139	OPN3	TNXB
LINC02154	OPRL1	TOB1-AS1
LINC02157	OPTN	TP53INP2
LINC02167	OR51B2	TPI1
LINC02210	OR7D2	TPI1P1
LINC02256	ORAI3	TPM2
LINC02268	OSBPL10	TPO
LINC02352	OSBPL2	TPP1
LINC02361	OSBPL5	TPT1-AS1
LINC02367	OSER1-DT	TPTEP2
LINC02368	OSGIN1	TRABD2A
LINC02376	OSMR	TRADD
LINC02392	OTUB2	TRAM2
LINC02393	OTUD1	TRIB2
LINC02454	OTX1	TRIM16L
LINC02473	OVGP1	TRIM17
LINC02535	OVOL1	TRIM29
LINC02541	OXR1	TRIM46
LINC02568	OXSM	TRIM52
LINC02575	P2RX4	TRIM54
LINC02593	P4HA1	TRIM69
LINC02599	P4HA2	TRIM7-AS1
LINC02604	PABPC1	TRIM7-AS2
LINC02612	PACS1	TRIM9
LINC02614	PACS2	TRMT61A-DT
LINC02615	PACSIN2	TRNAU1AP
LINC02649	PADI2	TRPC6P2
LINC02656	PAG1	TSC22D2
LINC02709	PAIP2	TSKU
LINC02724	PAIP2B	TSKU-AS1
LINC02731	PAK4	TSPAN1
LINC02733	PALM	TSPAN10
LINC02777	PAM	TSPAN11
LINC02918	PAN2	TSPAN14-AS1
LINC02925	PAN3	TSPAN32
LINC02940	PANX2	TSPAN6
LINC02957	PAPLN	TSPEAR-AS2
LINC02970	PAPSS2	TSPO
LINC02977	PAQR5	TSPYL2
LINC02982	PAQR6	TTC21A
LINC02985	PAQR7	TTC23L-AS1
LINC03009	PAQR8	TTC30A
LINC03014	PARD3	TTC41P
LINC03015	PARD6B	TTC9
LIPE-AS1	PARD6G	TUBA1A
LIPT2-AS1	PARP16	TUBA4A
LIVAR	PARP8	TUBB3
LIX1L	PATJ	TUFT1
LMAN1	PAX8-AS1	TULP2
LMAN1L	PAXIP1-AS2	TVP23C
LMBRD1	PBX1	TXNIP
LMBRD2	PBX3	U3
LMCD1	PBXIP1	UACA
LMF1	PC	UAP1L1
LMNTD2	PCBP3	UBA6-DT
LMNTD2-AS1	PCCA	UBC
LMO1	PCDH1	UBE2E3-DT
LMTK3	PCED1A	UBE2Q2P1
LNCATV	PCED1B	UBE2Q2P2
LNCSRLR	PCGF3	UBXN6
LNPK	PCIF1	UCN
LONP1	PCMTD1	UGT1A1
LONRF1	PCMTD2	ULBP1
LORICRIN	PCNX1	UNC5CL
LOX	PCOLCE	UPK1A
LOXHD1	PCSK4	UPK1A-AS1
LOXL2	PCSK5	UPRT
LOXL3	PCSK6	USP27X-DT
LOXL4	PCSK9	USP3-AS1
LPAR1	PDCD4	USP53
LPAR2	PDE11A	UXT-AS1
LPCAT2	PDE2A	VANGL2
LPIN2	PDE4DIPP2	VAT1
LPO	PDE6D	VEGFA
LRATD1	PDE7B	VEGFB
LRCH1	PDE9A	VEGFC
LRCH2	PDGFA	VILL
LRFN5	PDGFA-DT	VIM
LRIG1	PDGFB	VIM-AS1
LRMDA	PDGFC	VIPR2
LRP1	PDGFRL	VKORC1
LRP2BP	PDIA5	VLDLR
LRP5L	PDK1	VLDLR-AS1
LRRC3	PDK1-AS1	VMP1
LRRC32	PDK3	VPS33B-DT
LRRC37BP1	PDK4	VPS37D
LRRC38	PDLIM1P4	VTCN1
LRRC42	PDLIM3	VWA7
LRRC46	PDXP	WASF2
LRRC56	PDZD7	WDPCP
LRRC66	PEAK1	WDR54
LRRC7	PEAR1	WDR5B-DT
LRRC71	PECR	WDR64
LRRC75B	PEDS1	WDR93
LRRFIP1	PELI2	WEE1
LRRTM3	PER1	WEE2
LSP1	PERP	WEE2-AS1
LSS	PEX11A	WFDC3
LST1	PFKFB3	WLS
LTB4R2	PFKFB4	WNT10B
LTBP3	PFKL	WNT11
LTBP4	PFKP	WNT9A
LTN1	PFKP-DT	WSB1
LUC7L3	PGAM1	WWC2
LUCAT1	PGGHG	WWC2-AS2
LVRN	PGK1	Y_RNA
LXN	PGK1P1	Y_RNA
LY6K	PGK1P2	Y_RNA
LYRM4	PGM1	Y_RNA
LYRM9	PGM2L1	YEATS2
LZTS2	PGPEP1	YEATS2-AS1
LZTS3	PHC1	YIPF5
M1AP	PHC2	YPEL1
MAB21L1	PHF1	YPEL2
MAB21L4	PHF20	YPEL4
MACO1	PHF21A	YPEL5
MADCAM1	PHF24	ZBED8
MADD	PHF3	ZBTB10
MAFB	PHF7	ZBTB20
MAFF	PHLDA1	ZBTB25
MAFK	PHLPP1	ZBTB47
MAGED2	PHPT1	ZC3H12A
MAGEL2	PHYHIP	ZC3HAV1L
MAGI2	PHYKPL	ZC4H2
MAGIX	PI4KAP1	ZDBF2
MAGOH-DT	PI4KAP2	ZDHHC1
MAJIN	PI4KB	ZDHHC11B
MAL2	PIAS3	ZDHHC9
MALINC1	PIK3C2B	ZFAS1
MAMDC4	PIK3C3	ZFP14
MAML1	PIK3CD	ZFPM1-AS1
MAN2B1	PIK3CD-AS2	ZFYVE1
MANBA	PIM1	ZKSCAN1
MAP1LC3A	PINK1	ZMAT4
MAP1LC3B	PIP5KL1	ZMIZ1-AS1
MAP1LC3B2	PIPOX	ZMYM3
MAP2K1	PITPNC1	ZMYND10
MAP3K2	PITPNM2	ZMYND12
MAP3K2-DT	PITPNM3	ZMYND8
MAP3K20	PJA2	ZNF112
MAP3K20-AS1	PKD1	ZNF12
MAP3K7CL	PKD1L2	ZNF160
MAP3K8	PKIB	ZNF165
MAP6D1	PKM	ZNF185
MAP7D2	PKP3	ZNF204P
MAPK13	PLA2G6	ZNF221
MAPK7	PLA2R1	ZNF23
MAPK8IP3	PLAU	ZNF234
MAPT	PLAUR	ZNF25
MARCHF3	PLCB1	ZNF264
MARCKS	PLCB4	ZNF284
MARCKSL1	PLCD1	ZNF285
MASP1	PLCH2	ZNF292
MAST1	PLCXD2	ZNF295-AS1
MATN1	PLD1	ZNF33B
MATN1-AS1	PLD2	ZNF345
MBLAC1	PLD3	ZNF350
MBOAT2	PLD5P1	ZNF365
MCC	PLEKHA2	ZNF385C
MCHR1	PLEKHA4	ZNF395
MCL1	PLEKHA5	ZNF396
MCPH1-AS1	PLEKHA8	ZNF397
MCRIP1	PLEKHA8P1	ZNF404
MCTP2	PLEKHB1	ZNF419
MDGA2	PLEKHG1	ZNF436
MDH1B	PLEKHG5	ZNF436-AS1
MEA1	PLEKHG6	ZNF490
MEAF6	PLEKHH1	ZNF511
MECP2	PLEKHH2	ZNF525
MED15	PLEKHH3	ZNF528
MEDAG	PLEKHM1P1	ZNF528-AS1
MEF2C-AS1	PLEKHM3	ZNF548
MEFV	PLIN2	ZNF550
MEGF6	PLIN3	ZNF558
MEGF8	PLIN4	ZNF567-DT
MEI1	PLLP	ZNF573
MEIS1	PLOD1	ZNF581
MEIS2	PLOD2	ZNF610
MEIS3	PLPP1	ZNF654
MELTF	PLPPR2	ZNF699
MEST	PLS3	ZNF790
Metazoa_SRP	PLSCR4	ZNF8-DT
Metazoa_SRP	PLXDC1	ZNF836
METRNL	PLXNA3	ZNF84
METTL23	PLXNB1	ZNF841
METTL26	PLXND1	ZRANB2-DT
MEX3B	PMEL	ZSCAN30
MFAP2	PMEPA1	ZSWIM4
MFAP4	PMFBP1
MFF-DT	PML
MFGE8	PNMA2
MFSD10	PNPLA2
MFSD12	PNPLA6
MGAM	PNPLA7
MGAM2	PNPLA8
MGARP	PNRC1
MHENCR	POC1B
MIAT	POFUT2
MIB2	POGZ
MICE	POLD4
MICU3	POLH
MIDEAS	POLI
MIF	POLR3GL
MIF-AS1	POMT1
MINDY1	PORCN
MINDY2	POU2F1
MIOS-DT	POU6F1
MIR124-1HG	PPARA
MIR181D	PPARG
MIR1915HG	PPFIA4
MIR210	PPIEL
MIR210HG	PPIL6
MIR23AHG	PPL
MIR29B2CHG	PPM1J
MIR30DHG	PPM1K
MIR324	PPM1N
MIR34AHG	PPP1R12B
MIR3605	PPP1R13L
MIR3617	PPP1R1C
MIR3659HG	PPP1R21
MIR365BHG	PPP1R26
MIR4435-2HG	PPP1R32
MIR4458HG	PPP1R3B
MIR4482	PPP1R3E
MIR4730	PPP2R3A
MIR4733HG	PPP2R3B
MIR4734	PPP2R5B
MIR548AR	PPP2R5C
MIR548H3	PPP3CA
MIR590	PPP4R1L
MIR635	PRAG1
MIR670	PRAM1
MIR670HG	PRCP
MIR9-1HG	PRDM1
MIRLET7A1HG	PRDM10
MIRLET7D	PRDM8
MISP3	PRELID2
MKRN1	PREX1
MKRN4P	PRKAB2
MKS1	PRKAG2-AS1
MLH3	PRKCA
MLXIP	PRKCE
MME	PRKCG
MMP1	PRKCH
MMP10	PRKCZ
MMP12	PRKG1
MMP17	PRKG2
MMP19	PRKN
MMP2	PRMT2
MMP24	PROM1
MMP24OS	PROS1
MMP7	PROSER2
MMS19	PRPH
MNT	PRR15
MOB2	PRR36
MON1B	PRRG1
MORC2-AS1	PRRG4
MORC3	PRRX2
MOSPD3	PRSS12
MPI	PRSS16
MPO	PRSS22
MPP2	PRSS3
MPP3	PRSS30P
MRAS	PRSS53
MRC2	PRSS8
MRGBP	PRTN3
[truncated: 1,619 more rows]

## Sheet: Hypx Down
U87 Hypx Down	HCT116 Hypx Down	MCF-7 Hypx Down	A549 Hypx Down	501-MEL Hypx Down	SKNAS Hypx Down	NF-𝜅B target genes
AAAS	AADAT	A2ML1	ABCC2	AATF	ACSS1	ABCA1
AADAT	AAGAB	A4GALT	ABCF2	ABCF2	AEN	ABCB1
AAGAB	AAR2	AAGAB	ABCG2	ACADVL	ALG1L6P	ABCB4
AAMP	AARS2	AARS1	ABHD11	ADNP	AVEN	ABCC6
AARS2	AASDHPPT	AASDHPPT	ACOX2	AEN	BOP1	ABCG8
AASDHPPT	ABCB10	ABAT	ADA	AFG3L1P	CAD	ADH1A
AASS	ABCC2	ABCA3	ADAM11	AIFM2	CDR2	ADORA1
ABCA3	ABCD3	ABCA7	ADAT2	AIMP1	CMSS1	ADORA2A
ABCA7	ABCE1	ABCB8	ADCY3	AIMP2	CNDP2	AFP
ABCB8	ABCF1	ABCC10	ADSL	AK6	COBLL1	AGER
ABCC2	ABCF2	ABCC13	AHRR	ALG6	CSF1	AGT
ABCC4	ABCG2	ABCC3	AKAP1	ALKBH2	CTU2	AICDA
ABCC9	ABHD11	ABCC9	AKR1B10	ALYREF	DANCR	ALOX12
ABCD2	ABHD12	ABCD3	AKR1B10P1	AMIGO2	DHRS3	AMACR
ABCD3	ABHD13	ABCE1	ALDH1A3	AMMECR1	DPF1	AMH
ABCE1	ABHD5	ABCF2	ALDH3A1	ANAPC7	FABP5	ANGPT1
ABCF2	ACAD9	ABHD13	ALDH3A2	ANKRD50	FANCE	APOBEC2
ABCG2	ACD	ABHD15	ALDH4A1	ANKRD52	FARSB	APOC3
ABHD10	ACP2	ABHD17C	ALG6	AP4B1	G6PD	APOD
ABHD11	ACTL6A	ABHD3	ALMS1-IT1	ARG2	GCAT	APOE
ABHD15	ACTL8	ABHD5	ALYREF	ARHGAP11A	GCLM	AQP4
ABHD16A	ACTR10	ABHD6	AMBP	ARMC6	GJA1	AR
ABHD17C	ACTR8	ABTB2	AMER1	ASB4	GK	ARFRP1
ABHD2	ACTRT3	ACAT1	ANGPT1	ASF1A	GYG1	ART1
ABHD3	ADAT1	ACD	ANKRD18B	ATAD3A	HGH1	ASPH
ABHD5	ADAT2	ACER3	ANKRD20A5P	ATAD3B	HK2-DT	ASS1
ABHD6	ADCK1	ACOT2	ANKRD39	ATF5	HMOX1	ATP1A2
ABRACL	ADI1	ACOT4	ANO1	ATP23	HSPA1B	B2M
ACACA	ADORA1	ACOT7	APOO	ATP2A1-AS1	KIF21B	BACE1
ACACB	ADPGK	ACOX2	AQP3	ATP5MC1	KLF15	BAX
ACAD9	ADRM1	ACP2	AR	ATP6V0E2	LIG3	BCL2
ACAT1	ADSL	ACP7	ARHGEF26	ATR	ME1	BCL2A1
ACAT2	ADSS2	ACSS1	ARL4D	ATXN7L2	MIIP	BCL2L1
ACBD7	AEN	ACTL6A	ARMC6	AUNIP	MLKL	BCL2L11
ACD	AFG3L1P	ACTR1A	ARRB2	AUP1	MSX1	BCL3
ACER3	AFG3L2	ACTRT3	ASB4	AURKA	MT-TH	BDKRB1
ACOX1	AGAP6	ADAM11	ASRGL1	AVEN	MTHFD1	BDNF
ACP2	AGK	ADAMTS19-AS1	ASTN2	B3GAT1	NCEH1	BLNK
ACSM3	AGPS	ADAMTS9	ATAD3A	B4GALNT1	NKX6-1	BMI1
ACSS3	AHCTF1	ADAP1	ATAD3B	BAG2	NOL6	BMP2
ACTL6A	AHSA1	ADAT1	ATOH8	BAK1	NPM3	BMP4
ACTL8	AIFM1	ADCK1	ATP2A1-AS1	BAMBI	NQO1	BNIP3
ACTR1A	AIMP1	ADCY3	ATP5MC1	BAZ1A	OXCT1	BRCA2
ACTR5	AIMP2	ADCY5	ATPSCKMT	BAZ1B	OXNAD1	BTK
ACVRL1	AKAP1	ADCY9	ATRIP	BCL2L12	PCCA-DT	C3
ACYP1	ALDH16A1	ADGRA3	AUNIP	BCS1L	PEMT	C4A
ADAM19	ALDH1A3-AS1	ADGRB2	AXIN2	BDH1	PLA2G4A	C4BPA
ADAMTS12	ALDH1B1	ADGRL1	BAG3	BEND3	POLR1G	CALCB
ADAMTS20	ALG1	ADI1	BAMBI	BEND6	POLR3G	CASP4
ADAMTS3	ALG10	ADO	BCCIP	BID	POP1	CCL1
ADAT1	ALG14	ADORA1	BCL2	BIN3	PPARGC1B	CCL15
ADAT2	ALG2	ADRA2C	BCL2L11	BLMH	PPM1K	CCL17
ADCK1	ALG5	ADRB1	BCS1L	BMP6	PRADC1	CCL19
ADCK2	ALG6	ADRM1	BCYRN1	BNIP1	RARB	CCL2
ADCY3	ALKBH1	ADSL	BEND3	BOD1	RNASEH1-DT	CCL20
ADGRA3	ALKBH2	AEN	BIN1	BOP1	RPIA	CCL22
ADGRE1	ALKBH4	AFG3L1P	BLMH	BRD9	RPP40	CCL23
ADGRF2	ALKBH8	AGAP6	BMP4	BRIX1	RRP7A	CCL28
ADGRF4	ALYREF	AGFG2	BMPR1B	BRMS1	RRP9	CCL3
ADGRG1	AMD1	AGMAT	BOP1	BRPF3	RXYLT1	CCL4
ADGRL2	AMDHD2	AGR3	BRIX1	BVES	SAMHD1	CCL5
ADGRV1	ANAPC10	AHSA1	BYSL	BYSL	SCFD2	CCND1
ADORA1	ANAPC13	AIFM1	C11orf71	C12orf43	SERTM1	CCND2
ADRA2A	ANAPC15	AIMP2	C1QBP	C1orf112	SFXN2	CCR5
ADSL	ANAPC4	AK1	C20orf27	C1orf198	SLC25A15	CCR7
AEN	ANAPC7	AK6	CACHD1	C20orf27	SLC25A19	CD209
AFAP1	ANGEL2	AKAP5	CAMK2D	CAB39L	SLC25A33	CD274
AFG3L1P	ANKEF1	AKIP1	CASTOR2	CACHD1	SLC27A4	CD38
AFG3L2	ANKLE1	AKIRIN1	CASTOR3	CACYBP	SLC48A1	CD3G
AGAP6	ANKRD16	AKR1B10	CBR3	CAD	SMIM29	CD40
AGBL3	ANKRD26	ALAS1	CBX2	CADPS2	SNAPC5	CD40LG
AGFG2	ANKRD39	ALDH16A1	CCDC134	CCDC66	SRM	CD44
AGPS	ANKRD52	ALDH1B1	CCDC61	CCDC86	STAT5A	CD48
AHCTF1	ANO2	ALDH4A1	CCDC86	CCDC97	TACC1	CD80
AHI1	ANP32A	ALOX15	CCK	CCN3	TEAD4	CD83
AHNAK2	ANP32B	ALYREF	CCND3	CCNB1	TMEM117	CD86
AHR	ANP32E	AMD1	CD14	CCND3	TMEM241	CDK6
AHRR	ANXA1	AMIGO1	CD22	CCNQ	TOR3A	CDX1
AHSA1	ANXA7	AMMECR1	CDAN1	CCT3	TRAM1L1	CEBPD
AIF1L	AOPEP	AMPH	CDC25A	CCT5	USP18	CFB
AIFM1	AP3M2	ANAPC7	CDC25B	CCT6A	VARS1	CFLAR
AIMP2	AP4B1	ANGEL1	CDCA7	CDC20	WDR5B	CHI3L1
AK1	AP4S1	ANGPT4	CDH24	CDCA3	YARS1	CIDEA
AK3	AP5B1	ANK1	CEACAM6	CDK5RAP1		COL1A2
AK5	AP5M1	ANKRD13D	CEBPA-DT	CDR2		CR2
AKAP1	AP5Z1	ANKRD30B	CENPM	CDR2L		CREB3
AKAP6	APEH	ANKRD34B	CENPP	CENPM		CRP
AKAP7	APEX1	ANKRD40	CENPV	CENPN		CSF1
AKIP1	API5	ANKRD44	CEP131	CENPO		CSF2
AKNA	API5P1	ANKRD52	CES1	CFAP298		CSF3
AKNAD1	APMAP	ANTKMT	CES1P1	CHAC2		CTSB
AKR1A1	APOL2	ANXA2R-AS1	CFH	CHN1		CXCL1
AKR1B1	APOO	ANXA6	CGN	CHORDC1		CXCL10
AKR1B10	APTR	ANXA7	CGNL1	CHST6		CXCL3
AKR1B15	APTX	AOX1	CHAC2	CIBAR1		CXCL5
AKR1C1	AQR	AP1B1	CHAF1A	CISD1		CXCL9
AKR1C2	ARFGAP2	AP5M1	CHAF1B	CIZ1		CYP19A1
ALAS1	ARFRP1	APCDD1	CHID1	CLASRP		CYP27B1
ALDH16A1	ARHGAP11A	APEH	CHRNA5	CLIC1		CYP7B1
ALDH1A2	ARHGAP4	APIP	CHTF18	CLSPN		DIO2
ALDH1B1	ARHGDIA	APMAP	CISD1	CMSS1		DMP1
ALDH1L1	ARIH2	APOO	CLDN11	COA7		DNASE1L2
ALDH3A2	ARL13B	AQP11	CLDN2	CPT1A		E2F3
ALDH9A1	ARL14EP	AREL1	CLSPN	CRELD2		EBI3
ALG1	ARL16	ARHGAP16P	CLUH	CRLF3		EDN1
ALG10	ARL4A	ARHGAP26	CMTM8	CSK		EGFR
ALG14	ARL5A	ARHGAP39	CNTNAP3P2	CTCF		ELF3
ALG1L13P	ARMC1	ARHGDIA	COA3	CTPS1		ENG
ALG3	ARMC6	ARHGEF26	COA4	CTU2		EPHA1
ALG6	ARMC7	ARHGEF4	COA7	CUEDC1		EPO
ALKBH2	ARMCX5	ARHGEF40	COBLL1	CUTC		ERBB2
ALKBH8	ARMH3	ARIH2	COQ3	CYCS		F3
ALPK2	ARNTL2	ARL13B	COQ8A	CYREN		F8
ALYREF	ARPC4	ARMC6	CPLX2	DANCR		FABP6
AMD1	ARPC5L	ARMC9	CSAD	DCAF13		FAS
AMDHD2	ARRDC1-AS1	ARMCX4	CTSC	DCPS		FASLG
AMER1	ARSB	ARMT1	CTU2	DCTPP1		FCER2
AMIGO1	ASAH1	ARNT2	CUTC	DDIAS		FCGRT
AMIGO2	ASAH2B	ARNTL2	CYB5RL	DDX10		FGF8
AMMECR1	ASB16-AS1	ARPC1B	CYC1	DDX11		FN1
AMOTL2	ASF1A	ARPC5L	CYP19A1	DDX21		FSTL3
AMPH	ASF1B	ARRDC1-AS1	CYP1B1	DDX39A		FTH1
ANAPC1	ASNSD1	ARSB	CYP24A1	DDX3X		GADD45B
ANAPC10	ASRGL1	ART4	CYP4F11	DDX54		GATA3
ANAPC13	ASTE1	ASB13	CYP4F3	DDX56		GBP1
ANAPC7	ATAD3A	ASF1B	DAAM2	DGKG		GCLC
ANGEL1	ATAD3B	ASPHD2	DAGLA	DGKH		GCLM
ANGPTL2	ATAD5	ASPSCR1	DCAF13	DHDDS		GNAI2
ANK1	ATE1	ASRGL1	DCTPP1	DHX29		GNRH2
ANKEF1	ATF5	ATAD2	DDIAS	DHX37		GRM2
ANKRD13B	ATG3	ATAD3A	DDX12P	DIS3L		GSTP1
ANKRD13C	ATIC	ATAD3B	DDX51	DLC1		GZMB
ANKRD17	ATMIN	ATE1	DDX56	DMWD		HAMP
ANKRD18B	ATP2A1-AS1	ATF5	DEPDC7	DNAJA1		HAS1
ANKRD29	ATP5MC1	ATG4A	DEPTOR	DNAJA3		HBE1
ANKRD30BP1	ATP5MC3	ATG4D	DGAT2	DNAJB11		HBZ
ANKRD35	ATP5PB	ATIC	DHODH	DNAJC2		HIF1A
ANKRD39	ATP6V0A2	ATOX1	DHRS11	DNM3		HLA-B
ANKRD40	ATP6V0B	ATP13A2	DIMT1	DOHH		HLA-G
ANKRD44	ATP6V0D1	ATP1B3	DIO2	DOLK		HMGN1
ANKRD45	ATP6V0E2	ATP2A1-AS1	DIRAS3	DOLPP1		HMOX1
ANKRD52	ATP6V1E2	ATP5F1A	DKC1	DPAGT1		HOXA9
ANKRD54	ATP6V1G1	ATP5F1B	DKK1	DPH2		HSD11B2
ANLN	ATPAF1	ATP5MC1	DNAJB4	DSCC1		IER3
ANO5	ATPSCKMT	ATP5MC1P4	DND1P1	EBNA1BP2		IFNB1
ANTKMT	ATR	ATP5MC3	DOC2B	ECSIT		IFNG
ANXA2R	ATRIP	ATP5MG	DOLK	EEF1E1		IGFBP2
ANXA2R-AS1	AUNIP	ATP6V0A2	DPH2	EEF2KMT		IGHE
ANXA7	AURKAIP1	ATP6V0B	DPH5-DT	EFCAB2		IGHG1
ANXA8L1	AVEN	ATP6V0D1	DSCC1	EIF2B3		IGHG2
AP1AR	AXIN2	ATP6V0E2	DTD2	EIF3J		IGHG4
AP1B1	B3GALNT1	ATP6V0E2-AS1	E2F2	EIF5		IGKC
AP1S1	B3GALNT2	ATP8A2	EAF2	ELAC2		IL10
AP2S1	B3GALT6	ATPSCKMT	EARS2	ELMO2		IL11
AP3B2	B3GALT9	ATR	EBF1	ELOVL1		IL12A
AP3M1	B4GALNT1	ATRIP	EBNA1BP2	EMG1		IL12B
AP3M2	B4GALT5	AUNIP	EEF2KMT	EML2		IL13
AP4B1	B4GALT7	AURKAIP1	EFEMP1	ENG		IL1A
AP4B1-AS1	BAG1	AVEN	EHF	FAH		IL1B
AP4S1	BAG2	AXIN2	EIF2B3	FAM124A		IL1RN
AP5S1	BAG3	B3GALNT1	EML3	FAM136A		IL2
APC	BAG5	B3GALNT2	EML4	FAM241A		IL23A
APEH	BAK1	B3GALT5-AS1	EN1	FAM3C		IL27
APEX1	BARD1	B3GALT6	ENDOD1	FAM81A		IL2RA
APEX2	BAZ1B	B3GLCT	ENTPD1-AS1	FAM98A		IL6
API5	BCAS2	B4GALNT1	EPHX1	FANCE		IL9
APIP	BCCIP	B4GALT5	ERMP1	FARSB		INHBA
APOBEC3B	BCL2	B4GALT6	EVA1C	FASTKD1		IRF1
APOBEC3C	BCL2L12	BACH1-AS1	EXOC3-AS1	FASTKD2		IRF2
APOL1	BCLAF1	BAG2	EXOSC2	FHOD1		IRF4
APOL3	BCLAF1P2	BAG3	EXOSC4	FIGN		IRF7
APOOL	BCS1L	BAK1	F2RL2	FKBPL		JUNB
APTR	BCYRN1	BANF1	FAH	FLRT2		KCNK5
AQP9	BDH1	BBLN	FAM171A2	FOCAD		KCNN2
AR	BDNF	BCAS3	FAM72C	FOXC1		KISS1
ARAP2	BEND3	BCAS4	FAM72D	FPGS		KITLG
AREL1	BICDL1	BCL2L12	FAM86C2P	FRMD5		KLK3
ARFGAP2	BLM	BCR	FANCA	FUBP1		KRT15
ARFRP1	BLMH	BCYRN1	FANCE	GABRB3		KRT3
ARHGAP11A	BLOC1S2	BEND3	FANCG	GALNT7		KRT5
ARHGAP18	BMS1	BEND6	FARSB	GAN		KRT6B
ARHGAP19	BOLA3	BEND7	FCMR	GAR1		LAMB2
ARHGAP20	BOP1	BICDL1	FDXACB1	GAS2L1		LBP
ARHGAP24	BORA	BLM	FDXR	GCLM		LCN2
ARHGAP26	BORCS7	BLMH	FERMT1	GEMIN5		LEF1
ARHGAP29	BORCS8	BNIP3P17	FGFR3	GEMIN6		LGALS3
ARHGAP42	BRCA1	BOLA2B	FHOD1	GINS1		LIPG
ARHGEF26	BRCC3	BOP1	FKBP4	GIT1		LTA
ARHGEF28	BRD7	BRCA1	FKBP5	GLRX2		LTB
ARIH2	BRD9	BRICD5	FOXN3-AS1	GMPPB		LYZ
ARL13B	BRF1	BRINP2	FOXO1	GNAL		MADCAM1
ARL15	BRF2	BRIX1	FOXRED2	GNB1L		MBP
ARL2BP	BRIP1	BRMS1	FPR1	GNG11		MDK
ARL4A	BRIX1	BTBD6	FZD2	GOLIM4		MMP3
ARL6IP1	BRMS1	BYSL	GAL	GPATCH4		MMP9
ARL6IP5	BUB3	C10orf143	GALNT14	GPD1L		MTHFR
ARMC1	BUD13	C10orf88B	GALNT6	GPN1		MUC2
ARMC6	BUD31	C12orf43	GATA2	GRWD1		MYB
ARMC7	BYSL	C12orf60	GBX2-AS1	GSPT1		MYC
ARMC8	BZW2	C12orf75	GCDH	GSR		MYLK
ARMC9	C11orf24	C17orf67	GCLM	GTF2H2		MYOZ1
ARMCX1	C11orf58	C19orf47	GEMIN4	GTPBP3		NFKB1
ARMCX4	C12orf29	C19orf73	GEMIN5	GYG1		NFKB2
ARMCX6	C12orf4	C1orf122	GEMIN6	HAUS2		NFKBIA
ARNT2	C12orf43	C1orf216	GGCT	HAUS3		NFKBIE
ARNTL2	C12orf60	C1orf53	GGT5	HAUS7		NFKBIZ
ARPC5	C15orf39	C1QBP	GINS2	HEATR1		NLRP2
ARPC5L	C16orf91	C1QL1	GINS4	HELLPAR		NOD2
ARPIN	C18orf21	C20orf27	GLYCTK	HEY2		NOS1
ARRB1	C19orf25	C2CD2	GPAT3	HGH1		NOX1
ARRDC1-AS1	C19orf44	C2CD4A	GPATCH4	HK2-DT		NPY1R
ARRDC3-AS1	C19orf47	C4orf19	GPC1	HMGN2		NQO1
ARSB	C19orf48	C4orf48	GPR63	HMOX1		NR4A2
ARV1	C1orf109	C5	GPX2	HSP90AA1		NRG1
ASAH2	C1orf112	C5orf22	GRWD1	HSP90AA2P		NUAK2
ASAH2B	C1orf122	C6orf141	GSC	HSP90AB1		OLR1
ASAP3	C1orf131	C8orf88	GSR	HSPA14		OPN1SW
ASB16	C1orf159	C9orf64	GUCY1A2	HSPA1B		OPRD1
ASB16-AS1	C1orf216	C9orf78	HGH1	HSPA8		OPRM1
ASB2	C1orf52	CA12	HHIP	HSPD1		ORM1
ASB6	C1orf74	CABCOCO1	HIF1A	HSPE1		OXTR
ASF1A	C1QBP	CACYBP	HLF	HSPH1		PAFAH2
ASF1B	C20orf27	CAD	HMOX1	HUWE1		PDGFB
ASH2L	C2orf49-DT	CADM4	HOXB2	HYAL2		PDYN
ASPM	C3orf38	CADPS2	HOXB4	HYOU1		PENK
ASTN2	C3orf52	CALML5	HOXB5	ID1		PGLYRP1
ATAD2	C3orf80	CAMK2N1	HOXB8	ID3		PGR
ATAD3A	C4orf46	CASKIN2	HPDL	IDE		PIGF
ATAD3B	C5orf22	CASP3	HPSE	IDH3A		PIGR
ATAD5	C5orf34	CASTOR2	HSPA1B	IER5		PIK3CA
ATE1	C6orf120	CASTOR3	HSPA8	IFRD2		PIM1
ATF5	C6orf47	CBARP	IFFO2	IGDCC3		PLAU
ATF6	C6orf52	CBX6	IFRD2	IGFN1		PLCD1
ATF7IP	C7orf50	CCDC117	IGFL4	IL24		PLK3
ATG16L1	C8orf33	CCDC124	IL22RA1	IL27RA		POMC
ATG2A	C9orf78	CCDC136	IL24	ILF2		PPARGC1B
ATG3	CACNB1	CCDC137	IL6R	IMP4		PRF1
ATG4A	CACYBP	CCDC69	ILF3-DT	INF2		PRKACA
ATIC	CAD	CCDC74A	IMP4	INO80		PRKCD
ATL2	CALM1	CCDC74B	IMPA2	INTS15		PRL
ATOH1	CALR	CCDC78	INHBB	IPO4		PSMB9
ATOH8	CASC19	CCDC86	IQGAP2	IPO5		PSME1
ATOX1	CASC2	CCDC87	ISLR2	IPO7		PSME2
ATP10D	CASKIN2	CCDC88A	ITPKB	IQCE		PTAFR
ATP1B3	CASP2	CCDC96	JAKMIP3	ISOC2		PTEN
ATP23	CASP3	CCDC9B	JMJD4	ITGA6		PTGDS
ATP2A1-AS1	CASP6	CCM2	KBTBD6	ITPR1		PTGS2
ATP2A2	CASP8	CCM2L	KCNF1	ITPRIP		PTHLH
ATP5F1A	CASP8AP2	CCND3	KCNH1	JPT1		PTPN1
ATP5F1AP10	CBX2	CCNE1	KITLG	JTB		PTX3
ATP5F1B	CBX3	CCNE2	KLRG1	KAT2A		PYCARD
ATP5F1C	CC2D2A	CCNJ	KRT81	KDM1B		RAG1
ATP5MC1	CCDC134	CCNO	KRT86	KEAP1		RAG2
ATP5MC3	CCDC137	CCNQ	LAP3	KIAA1549		RBBP4
ATP5MF	CCDC138	CCR7	LAS1L	KIF26B		REL
ATP6V0A2	CCDC142	CCT2	LHX4	KIF5B		RELB
ATP6V0D2	CCDC15	CCT3	LIG3	KIRREL1		S100A4
ATP6V0E2	CCDC150	CCT4	LINC00173	KITLG		S100A6
ATP6V0E2-AS1	CCDC18	CCT5	LINC01914	KPNA4		SAA1
ATP6V1A	CCDC34	CCT6A	LINC02595	KPNB1		SAA2
ATP6V1B1-AS1	CCDC51	CCT7	LINC02643	KYNU		SAT1
ATP6V1B2	CCDC59	CD22	LIPE	LARS2		SCNN1A
ATP6V1H	CCDC66	CD320	LNP1	LDLRAP1		SDC4
ATP8A1	CCDC71	CD36	LONRF2	LFNG		SELE
ATP8B4	CCDC71L	CDC123	LPAR6	LIG3		SELP
ATR	CCDC86	CDC20	LPCAT2	LIMK1		SENP2
ATRIP	CCDC97	CDC25A	LRFN1	LMNB1		SERPINA1
AUNIP	CCN3	CDC42EP2	LRP3	LMO4		SERPINA2
AURKA	CCNA2	CDC42SE1	LRP4	LPAR3		SERPINA3
AURKAIP1	CCNB1	CDC45	LRRC8D	LRRC59		SERPINB1
AURKB	CCND1	CDC6	LRWD1	LRRK2		SERPINE1
AVEN	CCND3	CDC7	LSM10	LRRN3		SERPINE2
AZIN1	CCNE1	CDCA7	LY6E	LSM10		SH3BGRL
B3GALNT1	CCNE2	CDH13	LYAR	LSM2		SKP2
B3GALNT2	CCNH	CDH26	MAGEE1	LTBR		SLC11A2
B3GNT2	CCNQ	CDK11B	MANEAL	LUC7L		SLC16A1
B3GNTL1	CCT2	CDK2AP1	MCM10	LYAR		SLC3A2
B4GALNT1	CCT3	CDK5	MCM2	LYN		SLC6A6
B4GALT5	CCT4	CDK5R1	MCM3	LYPD1		SNAI1
B4GALT6	CCT5	CDK5RAP1	MCM4	LYRM7		SOD1
B4GAT1	CCT6A	CDR2	MCM5	LYSMD2		SOD2
BAG2	CCT6P1	CDR2L	MCM6	MAGOHB		SOX9
BAG4	CCT7	CEBPA	MCM7	MANEAL		SPI1
BAK1	CCT8	CEBPA-DT	MED12L	MAP1A		SPP1
BARD1	CCZ1	CEBPG	MEGF9	MAP1B		ST6GAL1
BATF2	CCZ1P1	CELSR1P1	MESP1	MCOLN2		ST8SIA1
BATF3	CD2BP2	CENPB	METTL7B	MCTS1		STAT5A
BAZ1A	CD320	CENPM	MID1	MDN1		TACR1
BAZ1B	CD63-AS1	CENPN	MIF4GD-DT	ME2		TAP1
BCAR3	CDC123	CENPN-AS1	MIR1915HG	MEN1		TAPBP
BCAS2	CDC20	CENPP	MLXIPL	METTL1		TERT
BCDIN3D	CDC25A	CENPU	MMP2	METTL21A		TFEC
BCHE	CDC26	CENPX	MNS1	METTL3		TFF3
BCL2	CDC37	CEP170B	MON1A	MGST1		TGM1
BCL2L12	CDC37L1	CEP19	MORC4	MICAL2		TGM2
BCL9	CDC42EP2	CEP55	MPP3	MID1		TICAM1
BCR	CDC45	CEP78	MPV17L2	MIIP		TLR2
BCRP2	CDC6	CERS2	MRM1	MKI67		TLR9
BCS1L	CDC7	CERS4	MRPL12	MLLT11		TNC
BEND3	CDCA4	CFAP157	MRPL20	MMP16		TNF
BEND6	CDCA5	CFL1	MRPL24	MND1		TNFAIP3
BEST3	CDCA7	CGAS	MRPL38	MOCOS		TNFRSF4
BEX1	CDCA8	CHAC1	MRPL4	MON1A		TNFRSF9
BICDL1	CDK11B	CHAC2	MRPL46	MPDU1		TNFSF10
BICRA	CDK4	CHAF1A	MRPS12	MPHOSPH6		TNFSF13B
BIN1	CDK5RAP1	CHAF1B	MRPS25	MPHOSPH9		TNFSF15
BIRC5	CDKN2AIP	CHAMP1	MRTO4	MRM1		TNIP1
BLM	CDPF1	CHCHD10	MSH6	MRPL1		TNIP3
BLMH	CEBPA	CHCHD3	MT-ND6	MRPL11		TP53
BLOC1S3	CEBPG	CHCHD4	MT-TD	MRPL12		TRAF1
BLVRA	CEBPZ	CHDH	MT-TE	MRPL15		TRAF2
BMF	CECR7	CHGA	MT-TI	MRPL19		TREM1
BMP2	CENATAC	CHKA	MT-TL1	MRPL21		TRPC1
BMP2K	CENATAC-DT	CHN1	MT-TM	MRPL24		TWIST1
BMPR1B	CENPB	CHORDC1	MT-TP	MRPL27		UPK1B
BNIP3P11	CENPBD1P	CHPT1	MT-TQ	MRPL3		UPP1
BOP1	CENPI	CHRNA5	MT-TV	MRPL46		VCAM1
BORA	CENPK	CHST1	MT-TW	MRPL47		VEGFC
BORCS8	CENPL	CHST10	MTHFD1	MRPL52		VIM
BPGM	CENPM	CHST11	MTND6P4	MRPL58		WT1
BPNT1	CENPN	CHST3	MTSS2	MRPL9		XIAP
BRAT1	CENPO	CHST8	MUC5AC	MRPS10		YY1
BRCA1	CENPP	CHTF18	MUC5B	MRPS12
BRCA2	CENPQ	CHUK	MYBBP1A	MRPS26
BRD7	CENPS	CIAPIN1	NAMPT	MRPS28
BRD8	CENPU	CIB3	NAMPTP1	MRPS5
BRI3BP	CENPV	CIBAR1	NAPRT	MRTO4
BRIP1	CENPW	CIBAR1P1	NARS2	MSTO1
BRIX1	CEP162	CIDECP1	NDUFAF4	MT-ND3
BRME1	CEP41	CIP2A	NDUFAF8	MT-ND6
BRMS1	CEP72	CISD1	NECTIN1	MT-TC
BTBD10	CEP78	CISD3	NEIL3	MT-TM
BTC	CEP83	CITED4	NEU3	MT-TP
BTD	CFAP298	CKMT1B	NINJ1	MT-TY
BTF3L4	CHAC1	CLCN5	NLE1	MTHFD1
BTN2A2	CHAC2	CLDN23	NME1	MTHFD2P1
BTN2A3P	CHAF1A	CLEC11A	NOC2L	MTX3
BTN3A1	CHAF1B	CLEC2D	NOC2LP1	MYBBP1A
BTN3A3	CHAMP1	CLEC3A	NOC2LP2	MYBL2
BUB1	CHCHD10	CLGN	NOC4L	MYLK3
BUB1B	CHCHD2	CLN6	NOL12	MYO19
BUD13	CHCHD3	CLPSL1	NOL6	NAA15
BYSL	CHCHD4	CLPTM1L	NOLC1	NAA25
BZW2	CHCHD7	CLSPN	NOP16	NACC1
C10orf55	CHD1	CLSTN2	NOP56	NALF2
C11orf80	CHDH	CLTB	NPM3	NBEAL2
C12orf4	CHEK1	CMC2	NQO1	NCLN
C12orf43	CHERP	CMSS1	NQO2	NCS1
C14orf93	CHML	CMTM6	NR0B1	NDC1
C16orf87	CHMP6	CNDP2	NR2C2AP	NDOR1
C16orf91	CHN1	CNNM3-DT	NRARP	NDUFAF2
C17orf75	CHORDC1	CNP	NRCAM	NDUFAF4
C18orf54	CHPF	CNTLN	NSMF	NDUFAF5
C19orf47	CHPF2	CNTNAP2	NTHL1	NECAB3
C19orf48	CHRNA5	COA7	NTMT1	NECTIN3
C1GALT1C1	CHROMR	COASY	NUDC	NEFL
C1orf109	CHUK	COCH	NUDT1	NKD1
C1orf112	CHURC1	COL12A1	OLFM1	NLE1
C1orf216	CIAO2A	COL2A1	ORC1	NMRAL2P
C1orf220	CIAPIN1	COMMD5	OSGIN1	NOC4L
C1orf94	CIDECP1	COPRS	OSR1	NOL11
C1QBP	CINP	COPS3	OSR2	NOL12
C1QTNF2	CIP2A	COPS9	P2RY6	NOL6
C20orf27	CIRBP	CORO1A	PA2G4	NOL9
C21orf58	CIRBP-AS1	CORO1B	PA2G4P4	NOLC1
C21orf91	CISD1	CORO2B	PA2G4P5	NOM1
C2CD2L	CISD3	CPM	PACSIN3	NOP16
C2CD3	CLCN2	CPSF2	PAK1IP1	NOP2
C2CD5	CLINT1	CPSF3	PCCA-DT	NOP58
C2orf72	CLMP	CPSF4	PCDH7	NOP9
C2orf88	CLN6	CRACR2A	PCDH9	NOTCH1
C3AR1	CLP1	CRAT	PCDHAC2	NPM3
C3orf52	CLPTM1L	CRELD2	PCDHGC3	NQO1
C4orf46	CLSPN	CRY1	PCNA	NR2F1
C5	CLTA	CS	PDCD11	NSMAF
C5AR1	CLTB	CSE1L	PDCD2L	NSUN5
C5orf22	CLUAP1	CSK	PDE3A	NTHL1
C5orf34	CLUH	CSMD3	PDK4	NTMT1
C6orf141	CMPK2	CSTF2	PDSS1	NUDT4
C7orf50	CMSS1	CT62	PEG10	NUFIP1
C8orf33	CNDP2	CTDSPL	PFAS	NVL
C9orf40	CNOT10	CTNNAL1	PGAM5	NXPE3
C9orf78	CNOT9	CTNS	PHB1	OAF
CAB39	CNPY2	CTPS1	PINX1	OGG1
CABLES2	COA1	CTSC	PITX1	ONECUT2
CACYBP	COA3	CTU2	PITX2	OSBPL6
CAD	COA4	CTXN1	PKDCC	OSGIN1
CADPS2	COA7	CXCL12	PKMYT1	OTUD6B
CALCRL	COG2	CYB561A3	PLA2G4A	P2RX5
CALHM5	COMMD2	CYC1	PLCD4	PA2G4
CALM2	COMMD4	CYCS	PLCE1	PAK1IP1
CALML4	COMMD5	CYP26B1	PLCH1	PALS2
CAMK2G	COMMD8	CYP4V2	PLCH2	PART1
CAMK2G-AS1	COMMD9	CYREN	PLD6	PCCA-DT
CAMKMT	COMTD1	CYSTM1	PLPP3	PCDH1
CAMSAP1-DT	COPRS	DAGLA	PLXNA2	PDCD2
CAP2	COPS2	DBF4P1	PLXND1	PDE7B
CAPN14	COPS3	DCAF13	PMS2P1	PDRG1
CAPRIN1	COPS4	DCAF17	PNO1	PDSS1
CARD10	COPS5	DCDC2	PODNL1	PEX6
CARD16	COPS7A	DCLRE1A	POLE2	PFDN6
CARD6	COPS8	DCTPP1	POLE3	PGAM5
CARMAL	COPS9	DCXR	POLR1B	PHF19
CARMIL1	COQ2	DDIAS	POLR1E	PIF1
CARNMT1	COQ3	DDX10	POLR1G	PIGF
CASKIN2	COQ4	DDX20	POLR1H	PIMREG
CASP1	COQ8B	DDX21	POLR3G	PITHD1
CASP10	COX19	DDX28	POLR3K	PITPNM1
CASP2	CPSF2	DDX31	POMZP3	PLAGL2
CASP3	CPSF3	DDX39A	POP1	PLK4
CASP4	CPSF4	DDX46	POP5	PLPP2
CASP6	CPSF6	DDX5	PPARGC1B	PNO1
CASP8AP2	CRCP	DDX52	PPP1R14A	PNP
CASTOR2	CRELD2	DDX56	PPP2R1B	POC1A
CASTOR3	CRNKL1	DEF8	PRIM1	POLG
CATSPER2	CSE1L	DESI1	PRKCQ-AS1	POLR1A
CBFB	CSPP1	DFFB	PRMT3	POLR1G
CBR3	CSTB	DGAT2	PRMT7	POLR3B
CBR3-AS1	CSTF2	DGCR6L	PROCR	POLR3E
CBX2	CSTF2T	DGKE	PRPF4	POLR3K
CBX5	CTNS	DGKQ	PRR7-AS1	POLRMT
CBX6	CTPS1	DGKZ	PSMB9	POP1
CBY1	CTR9	DGKZP1	PSMC3IP	POP5
CC2D2A	CTSC	DHFR	PTGER4	POP7
CCAR2	CTU1	DHFRP1	PTGES	POPDC3
CCBE1	CTU2	DHRS11	PTGES2	PPA1
CCDC125	CWF19L1	DHX29	PTK2B	PPAN
CCDC134	CYB561	DHX30	PTRH1	PPARGC1B
CCDC137	CYB561A3	DHX35	PUM3	PPID
CCDC138	CYB561D1	DHX9	PYCR3	PPIL1
CCDC14	CYB561D2	DIO3	QTRT1	PPP1R14B
CCDC142	CYB5D1	DIRAS2	R3HCC1	PPP2R1B
CCDC15	CYB5R1	DIS3L	RAB30-DT	PPP4R3A
CCDC150	CYB5RL	DKC1	RAB3IL1	PPRC1
CCDC167	CYCS	DKK1	RABEPK	PRDX1
CCDC169	CYP20A1	DLD	RAD54L	PRDX6
CCDC181	CYREN	DLG1-AS1	RANBP1	PRPS1
CCDC198	DANCR	DLGAP3	RANBP1P1	PRRC2C
CCDC28B	DARS2	DNA2	RAP1GAP	PSMB9
CCDC61	DBF4	DNAJA1	RASD1	PSMC1
CCDC66	DBNL	DNAJA3	RASSF10	PSMC3IP
CCDC69	DBR1	DNAJB11	RASSF9	PSMC6
CCDC71	DCAF13	DNAJB5	RBM14	PSMD1
CCDC77	DCAF17	DNAJC10	RBM20	PSMD12
CCDC85B	DCBLD2	DNAJC9	RDH10	PSMD14
CCDC87	DCLRE1A	DNM1L	RFC3	PSMD3
CCDC89	DCLRE1B	DNMT1	RHBDL3	PSME3
CCDC96	DCLRE1C	DNMT3B	RHOV	PSME4
CCDC97	DCTN5	DOCK10	RNASEH2A	PSMG1
CCDC9B	DCTPP1	DOCK8	RNF43	PUM3
CCHCR1	DCUN1D5	DOCK8-AS1	RPS10	PUS1
CCL2	DCXR	DOK7	RRP12	QSER1
CCN1	DDI2	DOLK	RRP7A	QTRT1
CCN3	DDIAS	DONSON	RRP7BP	QTRT2
CCNA2	DDN	DPF1	RRP9	RAB15
CCNB1	DDX1	DPF3	RRS1	RAB23
CCNB2	DDX10	DPH2	RSAD1	RAB3C
CCNB3	DDX11	DPH3	RTEL1	RAB5IF
CCND1	DDX18	DPH5-DT	RTEL1-TNFRSF6B	RABEPK
CCND3	DDX19A	DPH7	RTTN	RALGAPA1
CCNE1	DDX19A-DT	DPP3	S1PR3	RANBP1
CCNE2	DDX20	DPYSL5	S1PR5	RANBP1P1
CCNF	DDX21	DRAP1	SCARA3	RANGRF
CCNJ	DDX23	DRD1	SCARA5	RAP1GAP2
CCNO	DDX24	DSCC1	SCFD2	RBM19
CCNQ	DDX27	DTD2	SCLY	RBM28
CCNYL1	DDX28	DTL	SECTM1	RCC1
CCP110	DDX31	DTNBP1	SEMA6B	RDH13
CCT2	DDX39A	DTYMK	SEPTIN4	RFC5
CCT3	DDX42	DUS1L	SERINC5	RIDA
CCT4	DDX49	DUSP2	SETMAR	RIN1
CCT5	DDX5	DUT	SFXN2	RIOK1
CCT6A	DDX51	DUT-AS1	SFXN4	RIOX1
CCT7	DDX52	DYNC2I2	SH3BP5	RIOX2
CCT8	DDX54	DYNLT2B	SH3PXD2A	RNA5SP141
CD22	DDX55	DYRK3	SKIDA1	RNASEH1-DT
CD24	DDX56	E2F1	SLC12A2	ROR1
CD274	DEGS1	E2F2	SLC16A14	RPL36A
CD2BP2	DEK	E2F3	SLC19A1	RPL6P27
CD302	DENR	E2F4	SLC1A3	RPL7AP50
CD58	DEPDC1B	E2F6	SLC25A10	RPP40
CD70	DESI1	E2F8	SLC25A15	RPRML
CD83	DFFA	EBNA1BP2	SLC25A19	RPS19BP1
CD9	DFFB	ECEL1	SLC25A22	RPS26
CDAN1	DGCR11	EDEM3	SLC27A2	RRM2
CDC123	DGCR6L	EEF1E1	SLC2A8	RRP12
CDC14B	DGCR8	EEF2KMT	SLC35G1	RRP1B
CDC20	DGKG	EFCAB2	SLC43A1	RRP7A
CDC25A	DGKZ	EFR3B	SLC47A1	RRP8
CDC25B	DGUOK-AS1	EFTUD2	SLC48A1	RRP9
CDC25C	DHCR24	EGR3	SLC4A11	RRS1
CDC37L1	DHDDS	EHD3	SLC5A6	RSAD1
CDC42EP2	DHFR	EHD4	SLC9A2	RTN4IP1
CDC42EP3	DHFR2	EID2	SLCO2B1	RUSC1
CDC42EP4	DHODH	EID2B	SLITRK5	RUVBL1
CDC42SE2	DHRS11	EIF2B2	SMPD2	RWDD1
CDC45	DHRS2	EIF2B3	SNAPC5	RXYLT1
CDC6	DHX29	EIF2S1	SNHG10	SAAL1
CDC7	DHX30	EIF3J	SNHG20	SACS
CDCA3	DHX33	EIF4E	SNHG21	SCLY
CDCA4	DHX34	EIF4G1	SNHG30	SDF2L1
CDCA5	DHX35	EIF5A	SNHG4	SEMA3D
CDCA7	DHX36	EIF5A2	SNHG9	SERTAD4
CDCA7L	DHX37	ELAC2	SNORD104	SFXN4
CDCA8	DHX57	ELAVL1	SNRNP25	SFXN5
CDH18	DHX9	ELFN1	SNX18	SH3BGRL2
CDH2	DIDO1	ELMO2	SORD	SHISA2
CDH24	DIMT1	ELOVL2	SORD2P	SHLD2
CDH4	DIS3L	ELOVL2-AS1	SOX18	SHROOM3
CDH5	DIS3L2	ELOVL4	SOX2	SHTN1
CDH6	DKC1	ELOVL5	SOX7	SIK2
CDIN1	DLAT	EMC8	SP2-AS1	SLC19A1
CDIPT	DLD	EMID1	SPECC1-DT	SLC1A3
CDK1	DLEU2	EML3	SPOUT1	SLC25A12
CDK11B	DLST	EML4	SPRYD4	SLC25A17
CDK12	DMAP1	EML6	SRM	SLC25A19
CDK15	DNA2	EMSLR	SRPX2	SLC25A32
CDK2	DNAAF2	EN2	SRXN1	SLC27A4
CDK20	DNAAF3	ENHO	SSBP3	SLC2A8
CDK4	DNAH17-AS1	ENOX2	ST3GAL4	SLC35F2
CDK9	DNAJA1	ENTPD1	ST8SIA4	SLC43A1
CDKL1	DNAJA2	ENTPD1-AS1	STEAP1	SLC43A2
CDKN2AIP	DNAJA3	ENTPD7	STEAP2	SLC5A6
CDKN2AIPNL	DNAJA4	ENTR1	STK32B	SLC7A2
CDKN3	DNAJB1	EOGT	SULF2	SLF2
CDR2	DNAJB11	EP400P1	SYT6	SMYD5
CDS1	DNAJB12	EPHA2	TACO1	SNAPC5
CDT1	DNAJC10	EPHB2	TAF9B	SNHG12
CDYL	DNAJC11	EPHX1	TAP2	SNHG7
CEBPZ	DNAJC15	EPM2A	TBC1D30	SNHG9
CEMIP2	DNAJC19	EPS8	TBL3	SNPH
CEND1	DNAJC2	ERCC4	TEAD4	SOCS2
CENPA	DNAJC25	ERCC8	TEDC2	SPC24
CENPB	DNAJC30	ERH	TERT	SPR
CENPE	DNAJC7	ERI1	TFEB	SRFBP1
CENPF	DNAJC8	ERP27	TFPI2	SRM
CENPH	DNAJC9	ESCO2	THOC3	ST6GALNAC4
CENPI	DNAL1	ESR1	THOC5	STAG1
CENPJ	DNMT1	ESRRA	TIMM10	STEAP1
CENPK	DNMT3B	ETF1	TIMM21	STIP1
CENPL	DNTTIP2	ETFA	TIMM50	STOML2
CENPM	DOHH	ETNK2	TIMM8A	STYXL1
CENPN	DOLK	ETV5	TIPIN	SUGT1
CENPO	DOLPP1	EVI5L	TLR1	SUPT3H
CENPP	DONSON	EWSR1	TMCC1-DT	SVIL-AS1
CENPQ	DPAGT1	EXO1	TMEM120B	SYNE2
CENPS	DPH2	EXOC2	TMEM131L	SYNPO2
CENPU	DPH3	EXOG	TMEM177	SYT14
CENPW	DPH5	EXOSC1	TMEM201	TACO1
CENPX	DPH6	EXOSC4	TMEM37	TAF9B
CEP128	DPH7	EXOSC6	TNFRSF1A	TAP2
CEP131	DPM1	EXOSC9	TNFRSF21	TARBP2
CEP152	DPY19L3	EXT2	TOMM40	TASOR2
CEP162	DRG1	EXTL3	TONSL	TBX2
CEP20	DSCC1	FAHD2B	TOR3A	TCOF1
CEP295	DTD2	FAIM	TOX2	TCP1
CEP41	DTL	FAM111B	TPD52L1	TEAD4
CEP55	DTNBP1	FAM118B	TRAIP	TEDC2
CEP57L1	DTYMK	FAM120C	TRAP1	TENM3-AS1
CEP72	DUBR	FAM126A	TRIM14	TEX15
CEP76	DUS1L	FAM169A	TRIM67	TEX19
CEP78	DUS2	FAM222A	TRMT1	TEX261
CEP85	DUS3L	FAM30A	TRMT61A	THADA
CEP97	DUSP12	FAM53A	TSEN2	THAP1
CFAP157	DUSP14	FAM76A	TSEN54	THAP4
CFAP20	DUSP2	FAM78A	TTC4	THUMPD1
CFAP298	DUSP23	FAM81A	TTLL12	TIMM44
CFAP97	DUT	FAM83A	TTPA	TIMM8A
CFL2	DUXAP8	FAM86C1P	TWNK	TIPIN
CGB8	DYNC1LI1	FAM86EP	UBIAD1	TMC6
CHAC2	DYNC2I2	FAM98A	UCP2	TMED5
CHAF1A	DYNLL1	FANCA	UFSP1	TMEM120A
CHAF1B	DYNLL2	FANCE	UMPS	TMEM120B
CHCHD10	E2F1	FAR1	URB1	TMEM126A
CHCHD3	E2F2	FAR2P1	URB2	TMEM126B
CHCHD4	E2F3	FARSB	UTP14A	TMEM37
CHD1	E2F4	FASTKD5	UTP15	TMPO
CHD4	E2F6	FAT4	UTP20	TNFRSF1A
CHD7	E2F8	FAXC	VARS1	TNFRSF21
CHERP	EAF2	FBF1	VASH2	TOMM40
CHI3L1	EBNA1BP2	FBLN2	VASN	TOMM40L
CHIC1	EBP	FBP1	VPS9D1-AS1	TRAPPC10
CHMP1B2P	ECD	FBXL18	WDR3	TRIM16
CHMP6	ECHDC1	FBXL6	WDR4	TRIM16L
CHN1	EDF1	FBXO22	WDR46	TRMT61A
CHODL	EDRF1	FBXO27	WDR76	TSEN54
CHORDC1	EED	FBXO30	WDR77	TSHZ2
CHRFAM7A	EEF1AKMT1	FBXW4P1	WIF1	TTC27
CHRNA3	EEF1E1	FDX1	WNK2	TTC4
CHRNA5	EEF2KMT	FEM1A	WNT5A	TTLL12
CHRNA7	EFCAB7	FEN1	WT1	TUBA1C
CHRNA9	EFTUD2	FGD3	XRCC2	TUBB6
CHST10	EGLN2	FGF12	XYLB	TUBGCP4
CHST7	EID2	FH	ZFP69B	TXNRD1
CHSY3	EIF1AX	FHDC1	ZMYND19	U2SURP
CHTF18	EIF2B1	FHOD3	ZNF30	UBTF
CHUK	EIF2B2	FICD	ZNF341	UMPS
CIAO1	EIF2B3	FIGN	ZNF488	UNKL
CIAO2A	EIF2B4	FJX1	ZNF589	URB2
CIAPIN1	EIF2S1	FKBP4	ZNF593	USB1
CIBAR1	EIF2S2	FKBP5	ZNF724	USP13
CIDECP1	EIF3B	FLAD1	ZNRF3	USP53
CIITA	EIF3C	FLVCR1		UST
CINP	EIF3G	FLVCR1-DT		UTP14A
CIP2A	EIF3I	FMNL3		UTP15
CISD1	EIF3J	FOXC1		UTP20
CISD3	EIF4E	FOXD3-AS1		VGF
CIT	EIF4G1	FOXF1		VKORC1L1
CKAP2	EIF4G2	FOXI3		VPS9D1-AS1
CKAP2L	EIF5	FOXM1		WDR12
CKAP5	EIF5A	FOXP4		WDR4
CKLF	EIF5A2	FOXRED1		WDR5
CKLF-CMTM1	EIF5AL1	FPGS		WDR62
CKMT1B	EIF5B	FRMD5		WNT10B
CKMT2	EIF6	FSTL5		WWC1
CKS1B	ELAC1	FTSJ1		XRCC2
CLASP2	ELAC2	FTSJ3		YARS2
CLCA3P	ELFN1-AS1	FURIN		ZBTB2
CLCN4	ELOA	FUT1		ZBTB20
CLCN5	ELOC	FUT4		ZC3H15
CLCN7	ELOF1	FXN		ZDHHC14
CLEC16A	ELOVL6	FZD8		ZFHX4
CLGN	ELP5	FZD9		ZFPM2-AS1
CLN6	ELP6	G6PC3		ZFTA
CLSPN	EMC10	G6PD		ZIC1
CLSTN2	EMC2	GABBR2		ZIC5
CLTB	EMC3	GAL		ZNF142
CLTC	EMC3-AS1	GALNT10		ZNF219
CLUH	EMC6	GALNT14		ZNF234
CLVS2	EMC7	GALNT16		ZNF385C
CMAHP	EMC8	GALNT5		ZNF593
CMC2	EME1	GALNTL6		ZNF771
CMKLR1	EMG1	GAREM2		ZNHIT6
CMKLR2	EMILIN2	GARS1
CMSS1	EMSLR	GART
CMTM6	ENOPH1	GAS2L1
CNDP2	ENOX2	GATA2
CNIH3	ENSA	GBA2
CNKSR2	ENTPD1-AS1	GBX2
CNN1	ENTPD7	GCDH
CNN2	ENY2	GCFC2
CNOT9	EOGT	GCH1
CNP	EOMES	GCLM
CNTF	EPDR1	GCNT4
CNTLN	EPM2AIP1	GDPD3
CNTRL	ERAL1	GFM1
COA3	ERCC3	GFOD1
COA4	ERCC6L	GFRA1
COA7	ERCC8	GFUS
COBLL1	ERH	GGCT
COG2	ERI2	GINS1
COL12A1	ERLIN2	GINS2
COL1A1	ERVK3-1	GINS3
COL4A2	ERVMER34-1	GINS4
COL4A5	ESCO2	GJB2
COL4A6	ESD	GJD3-AS1
COL8A1	ESF1	GK
COMMD4	ESS2	GK5
COMMD7	ETF1	GLA
COMMD8	EVA1C	GLDC
COPS3	EWSR1	GLRX2
COPS6	EXO1	GLYR1
COPS7B	EXOC3-AS1	GMDS
COQ10A	EXOG	GMNN
COQ10B	EXOSC1	GNAQP1
COQ2	EXOSC10	GNAZ
COQ3	EXOSC2	GNB1L
CORO1A	EXOSC3	GNL3L
CORO2B	EXOSC4	GNPNAT1
CORO6	EXOSC6	GOLGA2P5
COX10	EXOSC8	GOLIM4
COX11	EXOSC9	GOLPH3-DT
CPM	EZH2	GON7
CPNE8	FAAP100	GOT1
CPNE8-AS1	FABP5	GOT2
CPPED1	FAHD1	GPAA1
CPSF2	FAIM	GPATCH4
CPSF3	FAM104B	GPLD1
CPSF6	FAM111A	GPR135
CPT1A	FAM111B	GPR171
CPTP	FAM114A2	GPR27
CRACD	FAM118B	GPR68
CRCP	FAM120AOS	GPR89A
CREB3L2	FAM133B	GPRIN1
CREB3L4	FAM136A	GPS1
CREB5	FAM13B	GRK3
CRISPLD1	FAM174C	GRWD1
CRNKL1	FAM200A	GSC
CROT	FAM204A	GSKIP
CRY1	FAM217B	GSS
CRYBG1	FAM222A	GSTCD
CS	FAM222A-AS1	GTF2A2
CSE1L	FAM241A	GTF2F2
CSF1	FAM241B	GTF2H2
CSMD3	FAM83D	GTF2IRD1P1
CSRNP3	FAM83H	GTF3C6
CSTF2	FAM86B1	GTPBP4
CSTF2T	FAM86C1P	GYG1
CSTF3	FAM86C2P	GZF1
CTC1	FAM86DP	H1-10
CTDSPL	FAM86EP	H2AC12
CTNNAL1	FAM86JP	H2AC14
CTNNBIP1	FAM98A	H2AC16
CTPS1	FANCA	H2AC4
CTPS2	FANCB	H2BC14
CTSC	FANCD2	H2BC3
CTU2	FANCE	H3C12
CUL2	FANCF	HABP4
CXADR	FANCG	HACD3
CXCL2	FANCI	HAGHL
CXXC4	FANCM	HARBI1
CYB561	FAR1	HARS1
CYB561A3	FARP2	HASPIN
CYB5A	FARS2	HAT1
CYB5B	FARSA	HAUS1
CYB5R4	FARSB	HAUS8
CYB5RL	FAS	HCCS
CYC1	FASTKD1	HCK
CYCS	FASTKD2	HDAC9
CYP19A1	FASTKD3	HDGFL3
CYP1B1	FASTKD5	HEATR3
CYP1B1-AS1	FBXL18	HEATR4
CYP24A1	FBXL19-AS1	HEATR5A
CYP26B1	FBXL6	HELLS
CYP3A5	FBXO30	HERC2
CYREN	FBXO4	HERC2P9
CYRIA	FBXO5	HES6
CYRIB	FCF1	HEY2
CYSLTR1	FDX1	HGH1
DAAM2	FDXACB1	HHEX
DAGLA	FEM1A	HIF1A
DANCR	FEN1	HIP1
DAPK1	FERMT1	HIRA
DARS2	FGF2	HLF
DBF4	FGFBP3	HMBS
DBF4B	FH	HMCES
DBNDD1	FIGNL1	HMGA1
DBR1	FJX1	HMGB1
DCAF13	FKBP4	HMOX2
DCAF15	FKBP5	HNRNPA2B1
DCAF4	FKBP7	HNRNPAB
DCAKD	FKBPL	HNRNPM
DCK	FKRP	HOXA10
DCLK1	FKTN	HOXB-AS1
DCLRE1A	FLAD1	HOXB1
DCLRE1B	FLVCR1	HOXB9
DCLRE1C	FOXM1	HOXC11
DCPS	FOXRED1	HOXC13
DCTPP1	FOXRED2	HOXC8
DCUN1D1	FPGS	HOXD8
DCUN1D2	FPGT	HPD
DDIAS	FTSJ1	HPDL
DDO	FTSJ3	HPF1
DDX1	FTX	HRH2
DDX10	FUBP1	HS3ST3A1
DDX11	FUOM	HSD17B10
DDX12P	FUS	HSD17B4
DDX19A	FXN	HSP90AA1
DDX20	G3BP1	HSPA14
DDX21	G6PC3	HSPA2
DDX23	GABPB1	HSPA4
DDX27	GABPB2	HSPA5
DDX28	GABRQ	HSPA8
DDX31	GAL	HSPA9
DDX39A	GALNT7	HSPBAP1
DDX39BP2	GAMT	HSPD1
DDX3X	GAR1	HSPE1
DDX46	GART	HSPH1
DDX49	GAS6-DT	HTRA1
DDX5	GATB	HYKK
DDX52	GATM	HYOU1
DDX54	GBA	IARS1
DDX56	GBX2	IBSP
DDX60	GBX2-AS1	ICA1L
DDX60L	GCDH	ICMT
DEK	GCFC2	IDE
DENND1B	GCH1	IDH3A
DENND2B	GCLM	IFNAR2
DENND5B	GDAP1	IFRD2
DEPDC1	GEMIN4	IGDCC3
DEPDC1B	GEMIN5	IGFBP4
DEPDC4	GEMIN6	IGFLR1
DEPDC7	GEMIN7	IGHE
DEPTOR	GEN1	IGHEP2
DERA	GET3	IGSF9B
DESI1	GFER	IKBKG
DEXI	GFM1	IL17D
DFFA	GFM2	IL17RB
DFFB	GFUS	IL1R1
DGAT2	GIN1	IL27RA
DGCR11	GINS1	IL4R
DGCR8	GINS2	IL6ST
DGKG	GINS3	ILF2
DGKI	GINS4	ILKAP
DHCR24	GLA	IMP4
DHCR7	GLB1L2	IMPDH1
DHDDS	GLMN	INPP1
DHFR	GLRX2	INPP5J
DHFRP1	GLRX3	INSYN1
DHRS11	GLRX5	INSYN2A
DHRS7B	GLYCTK	INTS15
DHRS9	GLYR1	IPO13
DHTKD1	GMFB	IPO4
DHX29	GMNN	IPPK
DHX30	GMPPB	IQCA1
DHX33	GMPS	IQCE
DHX34	GNB3	IRAIN
DHX35	GNL2	IRAK1
DHX36	GNL3	IRF5
DHX37	GNPDA1	IRGQ
DHX57	GOLIM4	IRX2
DHX58	GOLM1	IRX4
DHX8	GON7	IRX4-AS1
DHX9	GOSR2	ISOC1
DIAPH3	GOT2	ITGAE
DIO2	GPAA1	ITGB5
DIPK1B	GPAM	ITIH6
DIRAS3	GPAT2	ITPK1
DIS3L	GPAT2P1	ITPR2
DISP1	GPATCH1	JADE2
DKC1	GPATCH11	JAK2
DKK1	GPATCH3	JDP2
DLAT	GPATCH4	JDP2-AS1
DLC1	GPCPD1	JMJD8
DLD	GPD1	JPH1
DLEU2	GPD1L	KALRN
DLG3	GPN1	KANK1
DLGAP5	GPR3	KAT14
DLX1	GPR63	KAZN
DLX2	GPR89A	KBTBD6
DLX3	GPRIN1	KBTBD8
DLX5	GPS1	KCNG1
DLX6	GPX8	KCNG3
DLX6-AS1	GRSF1	KCNJ3
DMAC2L	GRWD1	KCNJ8
DMD	GSPT1	KCNK5
DMRT2	GSTCD	KCNV1
DNA2	GTF2A2	KCTD1
DNAAF2	GTF2F2	KCTD17
DNAH6	GTF2H1	KHK
DNAH7	GTF2H2	KIAA0930
DNAI3	GTF2H2B	KIAA1549
DNAJA1	GTF2H2C	KIAA1586
DNAJA3	GTF2H3	KIF18B
DNAJB1	GTF3A	KIF1C
DNAJB11	GTF3C4	KIF24
DNAJB12	GTF3C6	KIF26A
DNAJB4	GTPBP10	KIF9-AS1
DNAJC12	GTPBP4	KIFBP
DNAJC15	GTPBP8	KITLG
DNAJC2	GTSF1	KLB
DNAJC21	GUF1	KLC2
DNAJC22	GYG1	KLF16
DNAJC3-DT	GZF1	KLHL18
DNAJC9	H2AX	KLHL22
DNM1	H2AZ1	KLHL23
DNM1L	H3-3B	KLHL25
DNMT1	H3-5	KLHL29
DNMT3B	HACD2	KLHL4
DNTTIP2	HARBI1	KLHL42
DOCK10	HARS1	KMT5A
DOCK11	HASPIN	KNOP1
DOHH	HAT1	KPNA1
DOLK	HAUS1	KPNA2
DOLPP1	HAUS2	KPNA3
DONSON	HAUS3	KRT13
DOP1B	HAUS5	KRT18P46
DPAGT1	HAUS6	L3MBTL2
DPF1	HAUS8	LACTB2
DPH2	HCCS	LAD1
DPH5-DT	HCG18	LARGE2
DPH6	HDDC3	LARP4
DPH7	HEATR1	LARS2
DPM2	HEATR3	LAT2
DPPA4	HECTD2	LCMT2
DPYD	HELLS	LCTL
DROSHA	HERC6	LDHB
DRP2	HERPUD2-AS1	LDLRAP1
DSCC1	HGH1	LETM1
DSEL	HHEX	LHX2
DSN1	HIBCH	LIG4
DTD2	HIF1A	LIMK1
DTL	HIGD1A	LIN52
DTX3L	HIKESHI	LINC00632
DTYMK	HIRA	LINC00885
DUBR	HIRIP3	LINC00888
DUS1L	HK2-DT	LINC01016
DUSP10	HMBS	LINC01030
DUXA	HMGB1	LINC01143
DUXAP8	HMGB1P5	LINC01160
DUXAP9	HMGB1P6	LINC01291
DYNC2I2	HMGN2	LINC01293
DZIP1	HMGN2P3	LINC01441
E2F1	HMMR	LINC02015
E2F2	HMOX2	LINC02568
E2F3	HNRNPA0	LINC02600
E2F6	HNRNPA1L2	LINC02716
E2F7	HNRNPA2B1	LINC02762
E2F8	HNRNPA3	LINC02861
EAF2	HNRNPA3P5	LINC02916
EARS2	HNRNPAB	LINC02977
EBF1	HNRNPD	LINGO1
EBF2	HNRNPDL	LLPH
EBPL	HNRNPF	LMF2
ECHDC1	HNRNPL	LMNB2
ECM2	HNRNPM	LMO4
ECT2	HNRNPR	LMX1B
EDEM3	HNRNPU	LOXL3
EDNRB	HOXA-AS3	LPCAT3
EDRF1	HOXA10-AS	LRFN4
EEF1E1	HOXA11	LRFN5
EEF2KMT	HOXA7	LRP2
EEPD1	HOXA9	LRP3
EFCAB7	HPS6	LRP8
EFEMP1	HRAS	LRPAP1
EFHD2	HRK	LRR1
EFR3B	HROB	LRRC4
EFTUD2	HS6ST2	LRRC45
EHBP1	HSD17B1-AS1	LRRC59
EHD1	HSD17B10	LRRC73
EHD3	HSP90AA1	LRRC8B
EHHADH	HSP90AA2P	LRRFIP2
EHMT1	HSP90AA3P	LRWD1
EID3	HSP90AB1	LSG1
EIF1AX	HSP90AB2P	LSM1
EIF1AXP1	HSP90AB3P	LSM10
EIF2AK2	HSPA14	LSM2
EIF2AK4	HSPA1A	LTBP1
EIF2B2	HSPA1B	LTV1
EIF2B3	HSPA4	LY6E
EIF2B4	HSPA4L	LYAR
EIF2S1	HSPA8	LYPD6
EIF3A	HSPA8P1	LYSMD2
EIF3EP1	HSPA8P5	LYZL2
EIF3J	HSPA8P8	MACF1
EIF4E	HSPA8P9	MACROH2A1
EIF4G1	HSPA9	MAD1L1
EIF5	HSPBAP1	MAFA
EIF5A	HSPBP1	MAFG-DT
EIF5A2	HSPD1	MAGEF1
EIF6	HSPD1P1	MAK16
EIPR1	HSPD1P4	MAMLD1
ELAC1	HSPD1P5	MAN2A2
ELAC2	HSPE1	MANEAL
ELAVL2	HSPE1P3	MANSC1
ELOVL3	HSPH1	MAOA
ELOVL5	HTATSF1	MAOB
ELP4	HTRA2	MAP3K4-AS1
ELP6	HUS1	MAP4K2
EMC3-AS1	HYLS1	MAP7-AS1
EMC8	HYOU1	MAP7D1
EME1	IARS1	MAPK12
EMG1	ICMT	MAPK8IP1
EML4	ID3	MAPK8IP2
EMP2	IDE	MAPK9
ENAH	IDH3A	MAPKAP1
ENC1	IER3IP1	MAPKAPK2
ENDOD1	IFIT3	MAPKAPK3
ENOPH1	IFIT5	MAPRE1
ENOX1	IFRD1	MARCHF2
ENOX2	IFRD2	MARCHF3
ENPP1	IFT22	MARS1
ENPP5	IFT46	MARS2
ENTPD1	IFT88	MARVELD2
ENTPD1-AS1	IKBKE	MAST2
ENTPD6	IL17RB	MATR3
ENTPD7	ILF2	MBNL3
EPB41	ILKAP	MBOAT1
EPG5	IMP4	MCEE
EPHA2	IMPA1	MCIDAS
EPHA5	IMPDH1	MCM10
EPHB2	IMPDH1P10	MCM2
EPHX1	INO80	MCM3
EPM2A	INTS12	MCM4
EPS8	INTS15	MCM5
ERAL1	INTS4	MCM6
ERCC2	INTS5	MCM7
ERCC4	INTS7	MCM8
ERCC6L	INTS9	MCRS1
ERCC8	IPO11	MCTP1
ERFE	IPO4	MDM1
ERG28	IPO5P1	ME2
ERH	IPO9	MED12L
ERI1	IPPK	MED27
ERI2	IQCC	MELK
ERI3	IQCK	MESP1
ERVK13-1	IRAK1BP1	MESP2
ESCO2	IRAK4	Metazoa_SRP
ESRRA	IRGQ	METRN
ESRRG	ISCU	METTL1
ETF1	ISG20L2	METTL2A
ETFA	ISM1	METTL2B
ETHE1	ISOC1	METTL7A
ETV1	ISY1	MFAP3L
ETV5	ITFG2	MFHAS1
EVA1C	ITGAE	MFSD13A
EWSR1	ITGB1BP1	MFSD14B
EXO1	ITGB3BP	MFSD2A
EXOC3-AS1	ITPA	MFSD3
EXOC6	ITPRIPL1	MIA2
EXOG	IVD	MICA
EXOSC1	JAGN1	MICAL1
EXOSC10	JMJD4	MICAL2
EXOSC2	JMJD8	MICALL1
EXOSC3	JOSD2	MICB
EXOSC4	JPT2	MICOS10
EXOSC6	JTB	MIEN1
EXOSC8	KANSL2	MIF4GD
EXOSC9	KARS1	MIF4GD-DT
EXTL2	KAT14	MIGA2
EYA3	KATNB1	MIIP
EYA4	KBTBD6	MIR25
EZH2	KBTBD8	MIR3150BHG
F2R	KCNK13	MIR3677HG
F2RL1	KDM8	MIR4292
F2RL2	KHDC1	MIR4521
FAAP24	KHK	MIR621
FABP5	KHSRP	MIR646HG
FADD	KIAA1143	MIRLET7IHG
FAIM	KIAA1586	MIS12
FAM102A	KIF20B	MKKS
FAM107A	KIF23	MLH1
FAM110A	KIF23-AS1	MLYCD
FAM111A	KIF24	MMP16
FAM111A-DT	KIF9	MOCOS
FAM111B	KIFBP	MOCS1
FAM118B	KIN	MON1A
FAM120C	KISS1R	MORN3
FAM133A	KLHDC4	MPC1
FAM135A	KLHL13	MPC2
FAM136A	KLHL18	MPHOSPH6
FAM161A	KLHL20	MPV17L2
FAM169A	KLHL21	MPZL1
FAM171A2	KLHL42	MRAS
FAM171B	KNOP1	MRM1
FAM184A	KNSTRN	MRM2
FAM217B	KPNA2	MRM3
FAM221A	KPNA4	MRPL12
FAM225A	KRBOX4	MRPL15
FAM227A	KRI1	MRPL18
FAM241A	KRR1	MRPL20
FAM50B	KRT20	MRPL20-AS1
FAM72A	KRT6A	MRPL3
FAM72B	KRT80	MRPL34
FAM72C	KTI12	MRPL36
FAM76A	L3HYPDH	MRPL4
FAM83D	L3MBTL2	MRPL41
FAM86B1	LACTB2	MRPL47
FAM86B3P	LAD1	MRPL49
FAM86C1P	LAMA2	MRPL58
FAM86C2P	LAMTOR1	MRPS10
FAM86HP	LANCL2	MRPS11
FAM86JP	LAP3	MRPS12
FAM98A	LARGE2	MRPS16
FAM98B	LARP4	MRPS23
FANCA	LARP7	MRPS26
FANCB	LARS2	MRPS34
FANCD2	LAS1L	MRPS6
FANCE	LBR	MRPS7
FANCF	LCLAT1	MRTO4
FANCG	LCMT2	MSH6
FANCI	LENG1	MSMB
FANCL	LEO1	MSRA
FANCM	LEPROT	MSTO1
FAR1	LEPROTL1	MSX1
FARP2	LETM1	MT-ATP8
FARS2	LETM2	MT-ND1
FARSB	LFNG	MT-ND2
FAS	LIAS	MT-ND3
FASN	LIG1	MT-ND6
FASTKD2	LIG4	MT-TP
FASTKD3	LIMK2	MTA2
FASTKD5	LIN52	MTARC1
FAXDC2	LIN9	MTARC2
FBF1	LINC00467	MTERF3
FBXL18	LINC00680	MTHFD1
FBXL6	LINC00839	MTHFD2L
FBXO10	LINC00941	MTMR9
FBXO22	LINC01234	MTND2P28
FBXO4	LINC01806	MTND2P40
FBXO43	LINC01963	MTOR
FBXO5	LLPH	MTOR-AS1
FCSK	LMAN2L	MVB12B
FDFT1	LMNB1	MYBBP1A
FDPS	LMNB2	MYBL1
FDX1	LONRF2	MYBL2
FDXACB1	LOXL3	MYCBP
FDXR	LPCAT1	MYCL
FECH	LPCAT3	NAA10
FEN1	LRIF1	NAA15
FER1L6	LRIG3	NAA40
FERMT1	LRP3	NAA50
FGD1	LRR1	NAAA
FGD4	LRRC20	NACC1
FGD6	LRRC40	NACC2
FGF1	LRRC45	NAE1
FGF12	LRRC47	NALF2
FGF13	LRRC49	NAP1L2
FGF14-AS2	LRRC51	NAPA
FGFBP1	LRRC58	NAPRT
FGFRL1	LRRC59	NASP
FH	LRRC8B	NAT1
FHIP2A	LRRC8C	NAT8L
FHL2	LRRC8D	NAXE
FHOD1	LRRCC1	NBEAL2
FIBIN	LRWD1	NBPF20
FICD	LSG1	NBPF9
FIGN	LSM1	NCAM2
FIGNL1	LSM10	NCAPD3
FIP1L1	LSM3	NCAPH
FIRRE	LSM5	NCBP1
FJX1	LSM6	NCDN
FKBP14	LSM8	NCEH1
FKBP3	LTO1	NDOR1
FKBP5	LTV1	NDST1
FKBP7	LUC7L	NDUFA9
FKBPL	LYAR	NDUFAF1
FLAD1	LYRM2	NDUFAF2
FLG	LYRM7	NDUFAF4
FLG-AS1	LYSMD2	NDUFAF5
FLRT3	LYSMD4	NDUFAF6
FLVCR1-DT	M6PR	NDUFAF8
FN3KRP	MACROH2A1	NDUFB1
FOXF1	MAD2L1	NDUFB1P1
FOXM1	MAEA	NDUFS1
FOXRED1	MAFG-DT	NDUFS6
FOXRED2	MAGEA3	NDUFS7
FPGS	MAGOH	NDUFS8
FPR1	MAGOHB	NECAB1
FRAT1	MAIP1	NECTIN1
FRAT2	MAK16	NEK3
FRMD5	MALL	NEK4
FRMD7	MAN1B1-DT	NES
FRMPD3	MANEAL	NETO2
FSIP1	MAP1A	NEU3
FTCDNL1	MAP2K3	NF2
FTSJ3	MAP7-AS1	NFIX
FUBP1	MAPKAPK3	NFKB1
FUS	MAPKAPK5	NGRN
FUT10	MAPRE1	NIN
FUT8	MAPRE2	NINJ1
FZD5	MARS1	NIP7
FZD6	MARS2	NIPA2
G2E3	MASTL	NKD2
GABPB1	MAT2A	NKX3-1
GABRB1	MAT2B	NME1
GABRB2	MAX	NME2
GABRQ	MCAT	NMNAT2
GADD45A	MCCC2	NOC2L
GALM	MCIDAS	NOC4L
GALNT10	MCM10	NOL11
GALNT15	MCM2	NOL6
GALNT6	MCM3	NOL9
GALNT7	MCM4	NOLC1
GALNT9	MCM5	NOM1
GALT	MCM6	NOP16
GAMT	MCM7	NOP2
GAP43	MCM8	NOP56
GAPLINC	MCM9	NOP9
GAR1	MCMBP	NOPCHAP1
GAREM1	MCOLN1	NPL
GART	MCPH1	NPLOC4
GAS2L3	MCTS1	NPM3
GAS8	MCTS2	NPTXR
GAS8-AS1	MDC1	NQO1
GASK1B	MDH1B	NR2C2AP
GATA3	MDM1	NR4A3
GATAD2A	ME2	NR5A2
GBAP1	MECOM	NRAD1
GBP1	MECR	NRARP
GBP2	MED10	NRP2
GCDH	MED20	NSFL1C
GCFC2	MED22	NSMCE4A
GCLM	MED27	NSUN2
GCNT1	MED29	NSUN5
GCNT2	MEIOSIN	NTMT1
GCNT3	MELK	NTN1
GCSHP5	MESD	NTRK3
GDAP1	MEST	NUDC
GDE1	METAP1D	NUDT16L1
GDF15	METTL1	NUDT3
GDF5	METTL13	NUDT5
GDPD1	METTL16	NUP188
GEM	METTL2A	NUP210
GEMIN5	METTL2B	NUP42
GEMIN6	METTL8	NUP50
GEN1	MFN2	NUP50-DT
GFM1	MFSD1	NUP93
GFM2	MFSD13A	NXPE3
GFOD1	MFSD14B	NXPH3
GFOD2	MFSD2A	NXT1
GFUS	MFSD5	OAF
GGCT	MGAT2	OBI1
GGT4P	MGME1	ODC1
GHET1	MGST1	OGFOD1
GINS1	MICA	OLFM1
GINS2	MICU2	OLFML3
GINS3	MID1	ONECUT2
GINS4	MID1IP1	ORAI1
GIPC1	MINDY3	ORC1
GJC1	MINPP1	ORC6
GK	MIPEP	OSBPL3
GKAP1	MIR17HG	OSBPL6
GLA	MIR22HG	OSTM1
GLB1L3	MIS12	OTUD6B
GLDC	MIS18A	OVOL2
GLDN	MIX23	OXCT1
GLI1	MKKS	OXLD1
GLI2	MKS1	OXNAD1
GLIS1	MKX	P2RX5
GLMN	MLH1	P3H1
GLO1	MLKL	PA2G4
GLRB	MMACHC	PACC1
GLRX2	MMGT1	PACSIN1
GLRX3	MMS22L	PAK1IP1
GLRX5	MND1	PAPOLA-DT
GLUD1	MNX1-AS1	PAQR3
GMFB	MOB4	PAQR4
GMNC	MOCOS	PARD6A
GMNN	MOCS1	PARK7
GMPPB	MOCS2-DT	PARP1
GMPR	MOCS3	PASK
GMPS	MOK	PAX5
GNAQ	MON1A	PAXX
GNAS-AS1	MORC4	PBK
GNG11	MORN2	PC
GNG12	MPC1	PCBP4
GNG2	MPDU1	PCCA-DT
GNL2	MPHOSPH10	PCCB
GNL3L	MPHOSPH6	PCDHGC3
GNPDA1	MPHOSPH8	PCGEM1
GNPDA2	MPV17L2	PCGF6
GNPNAT1	MPZL1	PCNA
GNRHR2	MRFAP1	PCNX3
GOLPH3L	MRFAP1L1	PCP4
GON7	MRM1	PCSK2
GOT1	MRM2	PCSK7
GOT2	MRM3	PCYT2
GPAM	MRPL1	PDCD2L
GPATCH11	MRPL11	PDE12
GPATCH3	MRPL12	PDE6D
GPATCH4	MRPL13	PDSS1
GPCPD1	MRPL15	PEA15
GPD1L	MRPL16	PEF1
GPD2	MRPL18	PEPD
GPM6A	MRPL19	PFDN2
GPN1	MRPL20	PFKFB2
GPN3	MRPL20-AS1	PGAM5
GPR15	MRPL20-DT	PGAP6
GPR19	MRPL21	PGBD1
GPR3	MRPL23	PGBD5
GPR37	MRPL24	PGP
GPR39	MRPL27	PGR
GPR55	MRPL28	PHF19
GPR63	MRPL3	PHF5A
GPR85	MRPL30	PHKG2
GPR89A	MRPL32	PHLDA1
GPRIN1	MRPL34	PHLDA2
GPRIN3	MRPL35	PHLPP2
GPS1	MRPL36	PHTF1
GPX1	MRPL39	PIGK
GRB10	MRPL4	PIGM
GREB1L	MRPL40	PIGQ
GRHL1	MRPL41	PIGW
GRHPR	MRPL46	PIN1
GRIN2C	MRPL47	PINX1
GRIP1	MRPL49	PIP4K2C
GRK6	MRPL50	PIP5K1B
GRWD1	MRPL52	PITHD1
GSG1	MRPL57	PITPNA
GSR	MRPL58	PITX1
GSS	MRPL9	PITX1-AS1
GTF2F2	MRPS10	PKD2
GTF2H2	MRPS11	PKMYT1
GTF2H2C	MRPS12	PKN3
GTF2H3	MRPS15	PLA2G4F
GTF2IP7	MRPS16	PLAAT2
GTF2IRD1	MRPS17	PLAC1
GTF3C1	MRPS18A	PLBD1
GTF3C2	MRPS18B	PLCD3
GTF3C3	MRPS18C	PLGRKT
GTF3C6	MRPS21	PLIN5
GTPBP10	MRPS22	PLK3
GTPBP3	MRPS23	PLXNC1
GTPBP4	MRPS25	PMS1
GTPBP8	MRPS26	PNKP
GTSE1	MRPS28	PNO1
GUCY1B1	MRPS30	PNP
GUF1	MRPS31	PNPT1
GULP1	MRPS33	POGLUT1
GYG1	MRPS35	POGLUT2
H2AX	MRPS7	POLA2
H2AZ1	MRPS9	POLD1
H2AZ2	MRTO4	POLD3
H3-3A	MSANTD4	POLDIP2
H3P6	MSH2	POLE
HABP4	MSH6	POLE2
HACD1	MSRA	POLR1B
HACD2	MSRB1	POLR1C
HACD3	MSTO1	POLR1G
HACL1	MSX2	POLR2K
HARBI1	MT-ND2	POLR2L
HARS1	MT-ND6	POLR3B
HAS1	MT-TI	POLR3E
HAS3	MT-TL1	POLR3K
HASPIN	MT-TQ	POMP
HAT1	MT-TV	POP1
HAUS1	MTARC1	POP5
HAUS2	MTBP	POP7
HAUS3	MTERF1	PORCN
HAUS5	MTERF2	PPA2
HAUS7	MTERF3	PPARGC1B
HAUS8	MTERF4	PPAT
HBEGF	MTFMT	PPIC
HCCS	MTFR2	PPID
HDDC2	MTG2	PPIF
HDDC3	MTHFD1	PPIL1
HDHD3	MTHFS	PPM1E
HEATR1	MTIF2	PPM1G
HEATR3	MTLN	PPP1R14C
HECW1	MTMR2	PPP1R3D
HECW2	MTMR6	PPP1R3F
HELLS	MTND2P28	PPP2CA
HERC2	MTOR	PPP2R2C
HERC2P2	MTPAP	PPP4C
HERC2P7	MTRES1	PPP4R4
HERC2P9	MTRF1L	PPP5C
HERC5	MTRR	PPRC1
HERC6	MUL1	PRDM11
HES6	MUTYH	PRDM16
HEY1	MYB	PRDM16-DT
HGF	MYBBP1A	PRDM6
HGH1	MYBL2	PRDM6-AS1
HHIPL2	MYCBP	PREB
HIBCH	MYD88	PRELID1
HIGD1A	MYG1	PREX1
HINT2	MYO19	PRKACA
HINT3	MYO5C	PRKAG2
HIRA	N6AMT1	PRKAR1B
HIRIP3	NAA10	PRKDC
HJURP	NAA15	PRMT3
HK2-DT	NAA20	PRMT6
HLA-DMA	NAA38	PRPF19
HLA-DMB	NAA40	PRPF4
HLA-DQA1	NAA50	PRRT3
HLA-DQB1	NAA60	PRRX2
HLA-DQB1-AS1	NABP2	PRSS12
HMBS	NAE1	PRSS22
HMCES	NAF1	PRSS23
HMCN1	NAGPA	PSEN2
HMGA1	NALF2	PSG9
HMGB1	NAP1L4	PSMA3
HMGB1P5	NAP1L5	PSMA4
HMGB1P6	NAPA	PSMA5
HMGB2	NAPEPLD	PSMA7
HMGB3	NAPG	PSMB2
HMGCR	NARF-AS2	PSMB3
HMGCS1	NARS1	PSMB6
HMGN2	NARS2	PSMC2
HMGN2P5	NASP	PSMC3
HMGN5	NAT1	PSMC3IP
HMMR	NAT10	PSMC4
HMOX2	NBN	PSMC5
HMSD	NBPF1	PSMD1
HNF4G	NCAPD3	PSMD11
HNRNPA0	NCAPH	PSMD12
HNRNPA1	NCAPH2	PSMD14
HNRNPA2B1	NCBP1	PSMD2
HNRNPA3	NCBP2AS2	PSMD3
HNRNPAB	NCDN	PSMD6
HNRNPD	NCL	PSMD7
HNRNPF	NCLN	PSME2
HNRNPM	NCOA5	PSME2P2
HNRNPR	NDOR1	PSME3
HNRNPUL1	NDUFA9	PSMG1
HOPX	NDUFAB1	PSMG3
HOXA1	NDUFAF2	PSPH
HOXB4	NDUFAF4	PTGER2
HOXC4	NDUFAF5	PTGES2
HOXC8	NDUFAF6	PTPMT1
HOXD13	NDUFAF8	PUF60
HOXD8	NDUFB10	PUM3
HPCAL1	NDUFB3	PUS1
HPF1	NDUFB9	PWWP3A
HPS5	NDUFC2	PXMP2
HPSE	NDUFS1	PXYLP1
HRAT17	NDUFS3	PYCR1
HRCT1	NDUFS6	PYCR2
HRNR	NDUFV3	PYCR3
HROB	NECAP1	PYGB
HS6ST3	NECTIN3	PYURF
HSD17B10	NEIL3	QRSL1
HSD17B11	NEK4	QSOX2
HSD17B2	NETO2	QTRT2
HSD17B7	NFATC3	R3HDM1
HSF2	NFKBIB	RAB19
HSP90AA1	NFXL1	RAB23
HSP90AA2P	NFYB	RAB30
HSPA12B	NGDN	RAB37
HSPA14	NGRN	RAB3IP
HSPA1A	NHP2	RAB5C
HSPA1B	NIFK	RAB5IF
HSPA4	NIP7	RABEP1
HSPA8	NIPA2	RABIF
HSPB8	NKAPD1	RAD17P1
HSPBAP1	NKRF	RAD51
HSPBP1	NKX3-1	RAD51C
HSPD1	NLE1	RAD54L2
HSPE1	NLRP11	RAMP1
HSPH1	NLRP2	RAMP3
HTATSF1	NME1	RANBP1
HTR2A	NME2	RANBP3
HTR7	NME5	RANGAP1
HTRA2	NME6	RANGRF
HYAL2	NMI	RAPGEF3
HYKK	NMNAT1	RAPGEFL1
HYLS1	NMRAL1	RASGEF1B
IARS1	NMT1	RASGEF1C
ICE2	NOC2L	RASL10A
ICMT	NOC3L	RASL10B
ID1	NOC4L	RASL11A
ID3	NOL10	RASSF5
IDE	NOL11	RASSF8-AS1
IDH1	NOL6	RBBP7
IDH3A	NOL7	RBBP8
IER5	NOL8	RBM14
IFFO1	NOL9	RBM24
IFI16	NOLC1	RBM45
IFI35	NOM1	RBP7
IFI44	NONO	RCAN1
IFI44L	NOP14	RCBTB1
IFIH1	NOP14-AS1	RCBTB2
IFIT1	NOP16	RCC2
IFIT2	NOP56	RDH10
IFIT3	NOP56P1	RECQL4
IFRD1	NOP58	REEP1
IFRD2	NOP9	REG4
IFT122	NOPCHAP1	RELL2
IFT27	NOS3	RET
IFT57	NPAT	RFC2
IFT74	NPM1	RFC3
IGF2BP3	NPM1P27	RFC4
IGHMBP2	NPM3	RFK
IGSF3P1	NR2C2AP	RFLNB
IGSF3P2	NRAV	RFWD3
IKBKG	NRGN	RHBDD2
IL15	NRIP1	RHBDD3
IL15RA	NSDHL	RHBG
IL1R1	NSFL1C	RHOD
IL22RA1	NSL1	RHOQP1
IL31RA	NSMAF	RHPN1
IL7	NSMCE3	RHPN1-AS1
IL7R	NSMCE4A	RIBC2
ILF2	NSRP1	RIMBP3
ILKAP	NSUN2	RIMS3
IMP4	NSUN3	RIOX1
IMPA2	NSUN5	RIPK1
IMPACT	NSUN6	RIPOR3
IMPDH2	NT5C3A	RIPPLY3
INCENP	NTHL1	RLN2
ING3	NTMT1	RMC1
INIP	NUDC	RMDN3
INO80	NUDCD1	RNASEH1
INO80C	NUDT1	RNASEH2A
INPP1	NUDT16	RNASEH2B
INPP5E	NUDT16L1	RND2
INPP5K	NUDT19	RNF148
INSC	NUDT21	RNF157
INSYN2B	NUDT5	RNF166
INTS12	NUDT9	RNF207
INTS15	NUFIP1	RNF25
INTS4	NUFIP2	RNFT2
INTS7	NUP107	RNU11
INTS8	NUP133	RNU2-63P
INTS9	NUP153	RNU6-813P
IPO11	NUP155	RNU6-925P
IPO7	NUP188	RNVU1-15
IPO9	NUP35	RNVU1-19
IQCC	NUP37	RNVU1-22
IQCD	NUP42	RNVU1-27
IRAK1BP1	NUP43	RNVU1-3
IRF1-AS1	NUP50	RNVU1-30
IRF2	NUP54	RNVU1-6
IRGQ	NUP62	RPP25
IRS1	NUP85	RPP40
IRX3	NUP88	RPS26
ISG15	NUP93	RPS6KA4
ISG20L2	NUS1	RPS6KB2
ISL1	NVL	RPS6KL1
ISL2	NXF1	RPUSD2
ISOC2	NXPE3	RRM2B
ITGA11	NXT1	RRP12
ITGA2	NXT2	RRP15
ITGAE	OAS3	RRP1B
ITK	OBI1	RRP36
ITPA	ODC1	RRP7A
ITPRIP	OGFOD1	RRP9
ITPRIPL1	OGFOD3	RRS1
IVD	OGG1	RTCB
IVL	OIP5	RTEL1
IWS1	OR7E38P	RTEL1-TNFRSF6B
JADE3	ORC1	RTN4IP1
JAG1	ORC2	RTN4R
JAK2	ORC3	RTN4RL1
JAKMIP2	ORC5	RUBCNL
JDP2-AS1	ORC6	RUFY3
JHY	ORMDL1	RUSC1
JKAMP	ORMDL2	RUVBL1
JMJD4	OSBPL11	RWDD1
JPT1	OSBPL6	RWDD4
JPT2	OSGEP	RXYLT1
KANK2	OTUD6B	RYR3
KANSL2	OXCT1	S100A1
KAT14	OXNAD1	S1PR3
KAT2B	PA2G4	S1PR5
KATNB1	PA2G4P1	SAC3D1
KATNBL1	PABIR1	SACS
KAZN	PACC1	SAE1
KBTBD6	PACRGL	SAR1B
KBTBD7	PAGR1	SBDSP1
KBTBD8	PAK1IP1	SCAMP5
KCNA7	PALB2	SCAP
KCND2	PALS2	SCFD2
KCNJ15	PANK2	SCLY
KCNJ2	PAQR3	SCML2
KCNMB3	PARGP1	SCO1
KCNN2	PARK7	SCRIB
KCNQ5	PARL	SCYL2
KCNS3	PARP1	SDAD1
KCP	PARP12	SDF2L1
KCTD3	PARPBP	SDK2
KCTD4	PARS2	SDSL
KDM4A-AS1	PARVA	SEC11C
KDR	PASK	SEC22B4P
KHDC1-AS1	PAWR	SEC22C
KHK	PAXX	SEC23B
KIAA0319	PBDC1	SEC23IP
KIAA0513	PCBD2	SEC61A2
KIAA0586	PCCA-DT	SELENOI
KIAA0895	PCGF6	SELENOT
KIAA0930	PCLAF	SEMA3D
KIAA1217	PCNA	SEMA3G
KIAA1549	PCSK7	SENP1
KIAA1586	PCYOX1L	SENP3
KIAA1671	PCYT1A	SEPHS2
KIF11	PCYT2	SEPTIN11
KIF13B	PDAP1	SERF1B
KIF14	PDCD11	SERPINB9
KIF15	PDCD2	SERPINF1
KIF18A	PDCD2L	SETD6
KIF18B	PDCD5	SETD9
KIF20A	PDCD6	SF3A3
KIF20B	PDE12	SF3B4
KIF21A	PDE4B	SFMBT1
KIF21B	PDF	SFXN2
KIF22	PDHA1	SFXN5
KIF23	PDIK1L	SGK1
KIF24	PDRG1	SGK3
KIF2C	PDSS1	SGPP1
KIF3C	PDX1	SH2B3
KIF4A	PEA15	SH3BP1
KIF5B	PEF1	SH3RF1
KIF6	PEG10	SHC3
KIFBP	PELI3	SHC4
KIFC1	PES1	SHISA8
KITLG	PEX12	SHQ1
KLC2	PEX16	SHROOM1
KLHDC4	PFAS	SIGMAR1
KLHL13	PFDN6	SIPA1L1-AS1
KLHL18	PGAM5	SIRPA
KLHL21	PGGT1B	SKA1
KLHL25	PGP	SKP2
KLHL4	PHAX	SLC12A8
KLHL8	PHB1	SLC12A9
KLRG1	PHF23	SLC16A1
KMT5A	PHF5A	SLC16A14
KNL1	PHKG2	SLC16A2
KNOP1	PHLDB2	SLC16A6
KNSTRN	PHLPP2	SLC1A2
KNTC1	PHTF1	SLC1A3
KPNA1	PIGK	SLC1A4
KPNA2	PIGM	SLC20A1
KPNA3	PIGO	SLC24A3
KPNA4	PIGQ	SLC24A3-AS1
KRI1	PIGW	SLC25A10
KRT75	PIH1D2	SLC25A15
KRT80	PIK3R4	SLC25A16
KRT81	PINK1-AS	SLC25A19
KRT82	PINX1	SLC25A20
KSR2	PITHD1	SLC25A21
KTI12	PITPNA	SLC25A25
KYAT1	PITX1	SLC25A28
KYNU	PKD2	SLC25A32
L2HGDH	PKMYT1	SLC25A33
L3MBTL2	PLAA	SLC25A35
L3MBTL3	PLCL2	SLC25A39
L3MBTL4	PLEKHG4	SLC25A44
LACTB2	PLK1	SLC25A5
LAMA4	PLPBP	SLC26A2
LAMB1	PLPP6	SLC27A2
LAMC2	PLRG1	SLC27A4
LAMTOR1	PMM2	SLC27A6
LANCL1	PMS1	SLC29A1
LAP3	PMS2	SLC2A6
LAPTM4B	PMS2P4	SLC2A8
LARP1	PNO1	SLC35B1
LARP1B	PNP	SLC35B4
LARP4	PNPLA5	SLC35C1
LARS1	PNPO	SLC35D1
LARS2	PNPT1	SLC35E4
LAS1L	POC5	SLC35F6
LBR	POFUT1	SLC35G1
LCLAT1	POGK	SLC39A14
LCP1	POGLUT1	SLC39A3
LCTL	POGLUT2	SLC39A8
LDAH	POLA1	SLC43A2
LDHB	POLA2	SLC45A4
LDLRAP1	POLD2	SLC46A3
LENG1	POLD3	SLC47A1
LEPROTL1	POLDIP2	SLC48A1
LETM1	POLE2	SLC4A11
LFNG	POLE3	SLC4A8
LHX6	POLE4	SLC52A2
LIAS	POLR1A	SLC5A6
LIG1	POLR1B	SLC6A9
LIG3	POLR1C	SLC7A6
LIG4	POLR1E	SLC9A3R1
LIMA1	POLR1F	SLC9A3R1-AS1
LIN28B	POLR1G	SLC9B2
LIN52	POLR2B	SLCO3A1
LIN9	POLR2C	SLFNL1-AS1
LINC00428	POLR2D	SLIT2
LINC00460	POLR2E	SLITRK4
LINC00632	POLR2F	SMAGP
LINC00665	POLR2G	SMARCD1
LINC00680	POLR2I	SMC1A
LINC00972	POLR2K	SMC6
LINC01029	POLR2L	SMG1P7
LINC01085	POLR3B	SMIM10L1
LINC01116	POLR3C	SMIM12
LINC01117	POLR3F	SMIM3
LINC01173	POLR3G	SMKR1
LINC01204	POLR3H	SMPD1
LINC01224	POLR3K	SMPD2
LINC01232	POMP	SNAPC5
LINC01291	POMZP3	SNF8
LINC01415	POP1	SNHG4
LINC01443	POP4	SNHG9
LINC01444	POP5	SNORA22B
LINC01515	POP7	SNORD100
LINC01551	PPARGC1B	SNORD3B-1
LINC01582	PPAT	SNRNP40
LINC01625	PPCDC	SNRPD1
LINC01694	PPHLN1	SNRPG
LINC01786	PPID	SNX18P3
LINC01852	PPIF	SNX19
LINC01910	PPIH	SNX24
LINC01963	PPIL1	SNX25P1
LINC01970	PPIL2	SNX7
LINC02084	PPIP5K2	SOAT1
LINC02202	PPM1G	SOBP
LINC02240	PPP1R8	SOCS2
LINC02577	PPP2CA	SOCS2-AS1
LINC02595	PPP2R1B	SOCS4
LINC02693	PPP4R1	SOGA1
LINC02697	PPP5C	SOWAHA
LINC02904	PPRC1	SOX2
LINC02910	PPT1	SP6
LINC02916	PPWD1	SPA17
LINC02979	PQBP1	SPAG1
LINC02984	PRDM4	SPAM1
LIPE	PRDX3	SPATA2
LITAF	PREB	SPATA33
LMF2	PRELID1	SPATA41
LMNB1	PRELID3A	SPATA9
LMO3	PRF1	SPC25
LMO7	PRIM1	SPDEF
LMTK2	PRIM2	SPECC1L
LNC-LBCS	PRIMPOL	SPHK1
LNX1	PRKAA1	SPINDOC
LONRF2	PRKAB1	SPOPL-DT
LONRF3	PRKAG1	SPOUT1
LPAL2	PRKCQ-AS1	SPR
LPCAT1	PRMT3	SPRTN
LPCAT3	PRMT5	SPRY4
LPIN1	PRMT6	SPSB4
LPP-AS2	PRMT7	SRA1
LPXN	PROSER1	SRFBP1
LRIG3	PRPF18	SRL
LRP8	PRPF19	SRM
LRP8-DT	PRPF31	SRP19
LRPPRC	PRPF38A	SRPK1
LRR1	PRPF4	SRPRA
LRRC1	PRPF40A	SRPRB
LRRC14	PRPF4B	SRSF1
LRRC20	PRPF6	SRSF10
LRRC29	PRPS1	SRSF2
LRRC4	PRR13	SRSF7
LRRC40	PRR22	SSBP3
LRRC45	PRR3	SSX2IP
LRRC59	PRRT3-AS1	ST3GAL2
LRRC63	PRXL2B	ST7
LRRC74B	PSAT1	STAMBPL1
LRRC8B	PSKH1	STARD10
LRRC8D	PSMA2	STARD7
LRRCC1	PSMA3	STIM2
LRRFIP2	PSMA4	STIMATE
LRRIQ1	PSMA5	STIP1
LRRN3	PSMA7	STMN3
LRRTM4	PSMB2	STOX1
LRWD1	PSMB3	STRAP
LSAMP	PSMB4	STRIP2
LSG1	PSMB6	STUB1
LSM10	PSMC1	STX2
LSM2	PSMC1P1	STX3
LSM4	PSMC2	STXBP5L
LSM5	PSMC3	SUCLG1
LSM6	PSMC3IP	SULT2B1
LSM8	PSMC4	SUOX
LTBP2	PSMC5	SURF2
LTO1	PSMC6	SUSD3
LTV1	PSMD1	SUV39H1
LUARIS	PSMD11	SUV39H2
LURAP1	PSMD12	SVIP
LURAP1L	PSMD13	SYCP3
LUZP2	PSMD14	SYNGR2
LYAR	PSMD2	SYNJ1
LYN	PSMD3	SYNM
LYPD6	PSMD4	SYT10
LYPLA2	PSMD5	SYT3
LYPLAL1-DT	PSMD6	SYTL4
LYSMD2	PSMD7	TACC1
LYST	PSMD8	TACO1
LZTR1	PSME3	TAF13
MACF1	PSMG1	TAF6
MAD1L1	PSMG3	TAFA5
MAD2L1	PSMG4	TALDO1
MAEA	PSPC1	TANGO2
MAGEA1	PSPH	TANGO6
MAGEA3	PTCD1	TARBP1
MAGEA6	PTCD2	TASOR2
MAGEF1	PTDSS1	TATDN2P2
MAGI3	PTER	TBC1D24
MAGOHB	PTGES2	TBC1D30
MAIP1	PTOV1-AS2	TBCE
MAK16	PTP4A1	TBX2
MAMDC2	PTPMT1	TCF19
MAMLD1	PTRH1	TCHP
MAMSTR	PTRH2	TCOF1
MAN2A1	PTS	TCP1
MANEA	PUDP	TEAD4
MANEAL	PUF60	TECPR2
MANSC1	PUM3	TEDC2
MAP1A	PUS1	TEDC2-AS1
MAP2K3	PUS10	TELO2
MAP2K6	PUS3	TESC
MAP3K14	PUS7	TESK1
MAP3K5	PUS7L	TEX2
MAP4K3-DT	PUSL1	TEX30
MAP7D1	PWP1	TFAM
MAPK10	PWP2	TFDP1
MAPK14	PWWP3A	TFPI2
MAPK9	PWWP3B	THAP10
MAPKAPK3	PXMP2	THAP12
MAPKBP1	PYCR2	THAP7
MAPRE1	PYCR3	THEM4
MARCHF2	PYM1	THOP1
MARCHF4	PYROXD1	THRA
MARS2	PYURF	THSD4
MASTL	QDPR	THSD4-AS1
MAT2A	QRSL1	TIAM1
MAT2B	QTRT1	TIGAR
MATR3	QTRT2	TIGD3
MBD4	RAB11FIP2	TIMELESS
MBNL1	RAB15	TIMM10
MBNL3	RAB18	TIMM17A
MBOAT1	RAB30-DT	TIMM23
MBTPS2	RAB35	TIMM23B
MCAT	RAB36	TIMM50
MCCC2	RAB5IF	TIMP4
MCF2	RAB8A	TINAGL1
MCFD2	RABEP1	TIPIN
MCM10	RABEPK	TJP1
MCM2	RABL3	TK2
MCM3	RAD1	TLCD1
MCM4	RAD18	TLCD2
MCM5	RAD23B	TLN2
MCM6	RAD51	TM7SF3
MCM7	RAD51AP1	TMC6
MCM8	RAD51C	TMEM104
MCM9	RAD51D	TMEM106C
MCOLN1	RAD52	TMEM117
MCOLN2	RAD54B	TMEM138
MCRS1	RAD54L	TMEM147
MCTP1	RADX	TMEM147-AS1
MCTS2	RAE1	TMEM168
MCU	RALA	TMEM175
MCUB	RAMAC	TMEM177
MDM1	RAN	TMEM178B
MDN1	RANBP1	TMEM183A
MECOM	RANBP2	TMEM185B
MECR	RANBP3	TMEM19
MED12L	RANBP6	TMEM190
MED20	RANGAP1	TMEM199
MED21	RAP1B	TMEM201
MED22	RARS1	TMEM229B
MED29	RASL11A	TMEM251
MED30	RBBP8	TMEM254-AS1
MED9	RBBP9	TMEM267
MEG8	RBFA	TMEM33
MEG9	RBL1	TMEM37
MEGF9	RBM12	TMEM38B
MELK	RBM12B	TMEM50B
METAP1D	RBM14	TMEM64
METRN	RBM17	TMEM70
METTL13	RBM19	TMEM9B
METTL16	RBM22	TMOD2
METTL21A	RBM25	TMPO
METTL2A	RBM26	TMPRSS2
METTL2B	RBM28	TMSB4XP4
METTL5	RBM3	TMTC1
METTL7A	RBM42	TMX4
METTL7B	RBM45	TNFAIP2
METTL8	RBM4B	TNRC6C
MFAP3L	RBM8A	TNS4
MFN1	RBMX	TOB1
MFN2	RBMXL1	TOE1
MFSD13A	RCBTB1	TOMM34
MFSD14B	RCC1	TOMM40
MFSD5	RCC1L	TONSL
MFSD6	RCHY1	TONSL-AS1
MGA	RCL1	TOR1A
MGAT4B	RDH10	TOR3A
MGAT5B	RECQL4	TP53RK
MGME1	REEP5	TP63
MGST1	RELCH	TPD52L1
MIA2	REPS1	TPI1P2
MIA3	RER1	TPK1
MICAL2	REXO2	TPMT
MICALL1	REXO4	TRA2B
MICALL2	RFC2	TRAF3
MID1	RFC3	TRAF3IP1
MID1IP1	RFC4	TRAPPC10
MID1IP1-AS1	RFC5	TRAPPC13
MIDN	RFK	TRAPPC14
MIGA2	RFT1	TRAPPC4
MIIP	RFWD3	TRAV30
MINPP1	RFXAP	TRAV39
MIOS	RGS16	TRIM26
MIPEP	RHBDD3	TRIM3
MIR17HG	RHNO1	TRIM35
MIR4284	RHOB	TRIM47
MIR4292	RIBC2	TRIM62
MIR589	RIDA	TRIM71
MIR600HG	RIF1	TRIP13
MIR7515HG	RIMOC1	TRMT12
MIR924HG	RINT1	TRMT6
MIR99AHG	RIOK1	TRNT1
MIS12	RIOK2	TRPC6
MIS18A	RIOX1	TSEN15
MIS18BP1	RIOX2	TSEN2
MITF	RITA1	TSPAN13
MKI67	RMDN2	TSPAN17
MMAA	RMDN3	TSPAN33
MMP15	RMI1	TSPAN4
MMP16	RMND5B	TSSC4
MMS22L	RNASEH1	TSSK5P
MNAT1	RNASEH1-DT	TST
MND1	RNASEH2B	TTC13
MNS1	RNASEH2C	TTC38
MOCOS	RNF115	TTC7A
MOCS2-DT	RNF138	TTC7B
MOK	RNF216P1	TTC9B
MON1A	RNF25	TTF2
MORC4	RNF31	TTI2
MORN3	RNF34	TTL
MORN4	RNF6	TTPA
MPC1	RP9	TTPAL
MPDU1	RPA2	TUBB1
MPHOSPH10	RPAP2	TUBB8P7
MPHOSPH6	RPAP3	TUBBP3
MPHOSPH9	RPF1	TUBG1
MPP1	RPF2	TUFM
MPP4	RPGRIP1L	TUSC1
MPPE1	RPIA	TUSC2
MPPED2	RPL26L1	TWNK
MPST	RPL26P30	TXNDC9
MPV17L2	RPL37A-DT	TYRO3
MPZ	RPL7L1	TYW1
MR1	RPP25	U3
MRE11	RPP25L	UBB
MRM1	RPP30	UBE2A
MRM2	RPP38	UBE2F
MRPL1	RPP40	UBE2FP1
MRPL12	RPRD1B	UBE2G2
MRPL13	RPS10	UBE2L3
MRPL14	RPS17	UBE2N
MRPL15	RPS19BP1	UBIAD1
MRPL18	RPS6KA4	UBLCP1
MRPL20	RPS6KL1	UBP1
MRPL22	RPS7P4	UBQLN4
MRPL24	RPSAP17	UBR7
MRPL3	RPUSD1	UCK2
MRPL30	RPUSD2	UEVLD
MRPL34	RRM1	UFD1
MRPL35	RRM2	UFSP1
MRPL36	RRM2P3	UGGT1
MRPL4	RRN3	UGT2B15
MRPL41	RRP1	UHRF1
MRPL47	RRP12	ULBP2
MRPL50	RRP15	UNC13B
MRPL52	RRP1B	UNC5A
MRPL57	RRP36	UNC5B
MRPL58	RRP7A	UNG
MRPS10	RRP7BP	UPK3B
MRPS11	RRP9	UQCC2
MRPS12	RRS1	UQCRFS1
MRPS16	RTCB	URB2
MRPS18C	RTN4IP1	USB1
MRPS23	RUVBL1	USP13
MRPS26	RWDD1	USP31
MRPS28	RWDD2B	USP38
MRPS30	RWDD4	USP39
MRPS34	RXYLT1	USP46-DT
MRPS36	SAAL1	UST
MRPS7	SAC3D1	UTP11
MRPS9	SACM1L	UTP15
MRTFB	SAE1	UTP18
MSANTD4	SAMD15	UTP20
MSH2	SAMD9	UTP4
MSH5	SAMHD1	VARS1
MSH6	SAMM50	VASH1
MSTO1	SAP18	VAT1L
MSTO2P	SAP30BP	VAX2
MSX1	SAPCD2	VBP1
MT-ATP6	SAR1B	VCP
MT-ATP8	SART3	VEPH1
MT-CO1	SASS6	VGF
MT-CO2	SBDS	VPS16
MT-CO3	SBDSP1	VPS9D1-AS1
MT-CYB	SCAMP3	VTRNA1-3
MT-ND1	SCARA3	VXN
MT-ND2	SCFD2	WAPL-DT
MT-ND3	SCLY	WARS1
MT-ND4	SCNM1	WDFY4
MT-ND4L	SCO1	WDHD1
MT-ND5	SCRN3	WDR4
MT-ND6	SDAD1	WDR43
MT-TC	SDC1	WDR46
MT-TE	SDF2L1	WDR5
MT-TG	SDHAF2	WDR53
MT-TH	SDR42E1	WDR62
MT-TI	SDSL	WDR76
MT-TL1	SEC11C	WDR77
MT-TL2	SEC23B	WFS1
MT-TQ	SEC23IP	WNK2
MT-TS2	SEC61A1	WNT4
MT-TT	SEH1L	WRAP73
MT-TY	SELENOI	WWC1
MTA2	SELENOS	WWOX
MTATP6P1	SELENOT	XBP1
MTBP	SENP1	XBP1P1
MTCO1P12	SENP3	XK
MTCO2P12	SEPHS1	XPO4
MTCO3P12	SEPHS2	XPO5
MTERF3	SERPINB8	XPOT
MTFR1	SERPINH1	XPR1
MTFR2	SET	XRCC2
MTG1	SETD4	XRCC3
MTG2	SETD6	XRCC5
MTHFD1	SETD9	XRCC6
MTHFD2L	SETMAR	YAF2
MTMR1	SETP14	YARS1
MTMR12	SF3A3	YBX2
MTMR2	SF3B2	YIPF1
MTMR6	SF3B3	YKT6
MTMR9	SF3B4	YRDC
MTND2P28	SFPQ	YWHAB
MTO1	SFR1	YWHAH
MTOR	SFXN2	ZBTB2
MTPAP	SFXN4	ZBTB24
MTREX	SFXN5	ZBTB46
MTRR	SGTA	ZC3H14
MTUS2	SH2D4A	ZC3HC1
MTX3	SH2D5	ZCCHC10
MUL1	SH3RF2	ZCCHC24
MUTYH	SHCBP1	ZDHHC14
MVB12B	SHLD3	ZDHHC2
MVP	SHMT1	ZDHHC22
MX1	SHPK	ZFAND4
MYB	SHQ1	ZGLP1
MYBBP1A	SHROOM1	ZIC5
MYBL1	SIGMAR1	ZMPSTE24
MYBL2	SIKE1	ZMYND11
MYCBP	SIVA1	ZMYND19
MYEF2	SKA1	ZNF142
MYH15	SKA3	ZNF30
MYLK	SKP2	ZNF318
MYO19	SLBP	ZNF346
[truncated: 1,668 more rows]
