# Supplementary material for: NF-κB is a central regulator of hypoxia-induced gene expression
Source: EMBO Rep. 2025 Nov 26;27(2):416–32. doi: 10.1038/s44319-025-00651-x (PMC12852801; doi:10.1038/s44319-025-00651-x)
Supplement: Supplementary file 11 — Source data Fig. 5 [file 44319_2025_651_MOESM11_ESM.zip]

Archive with 24 entries (23 files):
- Figure 5/
- __MACOSX/._Figure 5
- Figure 5/Figure 5 L graph.xlsx
- __MACOSX/Figure 5/._Figure 5 L graph.xlsx
- Figure 5/Figure 5 D graph.xlsx
- __MACOSX/Figure 5/._Figure 5 D graph.xlsx
- Figure 5/Figure 5 I graph.xlsx
- __MACOSX/Figure 5/._Figure 5 I graph.xlsx
- Figure 5/Figure 5 C graph.xlsx
- __MACOSX/Figure 5/._Figure 5 C graph.xlsx
- Figure 5/Figure 5 F graph.xlsx
- __MACOSX/Figure 5/._Figure 5 F graph.xlsx
- Figure 5/Figure 5 K graph.xlsx
- __MACOSX/Figure 5/._Figure 5 K graph.xlsx
- Figure 5/Figure 5 E graph.xlsx
- __MACOSX/Figure 5/._Figure 5 E graph.xlsx
- Figure 5/Figure 5 H graph.xlsx
- __MACOSX/Figure 5/._Figure 5 H graph.xlsx
- Figure 5/Figure 5 G graph.xlsx
- __MACOSX/Figure 5/._Figure 5 G graph.xlsx
- Figure 5/Figure 5 J graph.xlsx
- __MACOSX/Figure 5/._Figure 5 J graph.xlsx
- Figure 5/Figure 5 B graph.xlsx
- __MACOSX/Figure 5/._Figure 5 B graph.xlsx
