# Supplementary material for: NF-κB is a central regulator of hypoxia-induced gene expression
Source: EMBO Rep. 2025 Nov 26;27(2):416–32. doi: 10.1038/s44319-025-00651-x (PMC12852801; doi:10.1038/s44319-025-00651-x)
Supplement: Supplementary file 11 — Source data Fig. 5 [file 44319_2025_651_MOESM11_ESM.zip › Figure 5/Figure 5 L graph.xlsx]

## Sheet: Sheet1
Experimental details: A549 cells were transfected with control siRNA or siRNA to NF-𝜅B subunit RelB and exposed, or not, to 24 h hypoxia prior to qPCR analysis. 18S served as a house keeping gene.
		GCLM fold change gene expression
			Hpx Control	Nx Control	Hpx siRelB
			1	1.16535	2.37667
			1	1.53221	1.93698
			1	1.50612	2.58565
			1	1.63955	2.58749
		NQO1 fold change gene expression
			Hpx Control	Nx Control	Hpx siRelB
			1	1.14445	1.37127
			1	1.24063	1.44237
			1	1.66697	1.76638
			1	1.32665	1.66267
		CCND3 fold change gene expression
			Hpx Control	Nx Control	Hpx siRelB
			1	1.30002	2.17415
			1	1.95118	2.94237
			1	1.2208	1.91918
			1	3.23938	3.11265
