# Supplementary material for: NF-κB is a central regulator of hypoxia-induced gene expression
Source: EMBO Rep. 2025 Nov 26;27(2):416–32. doi: 10.1038/s44319-025-00651-x (PMC12852801; doi:10.1038/s44319-025-00651-x)
Supplement: Supplementary file 11 — Source data Fig. 5 [file 44319_2025_651_MOESM11_ESM.zip › Figure 5/Figure 5 D graph.xlsx]

## Sheet: Sheet1
Experimental details: U87 cells were transfected with control siRNA or siRNA to NF-𝜅B subunit RelB and exposed, or not, to 24 h hypoxia prior to qPCR analysis. Actin served as a house keeping gene.
		GCLM fold change gene expression
			Hpx Control	Nx Control	Hpx siRelB
			1	1.14057
			1	1.13938	1.13968
			1	1.26106	1.27958
			1	1.66317	1.30207
