# Supplementary material for: NF-κB is a central regulator of hypoxia-induced gene expression
Source: EMBO Rep. 2025 Nov 26;27(2):416–32. doi: 10.1038/s44319-025-00651-x (PMC12852801; doi:10.1038/s44319-025-00651-x)
Supplement: Supplementary file 11 — Source data Fig. 5 [file 44319_2025_651_MOESM11_ESM.zip › Figure 5/Figure 5 C graph.xlsx]

## Sheet: Sheet1
Experimental details: U87 cells were transfected with control siRNA or siRNA to NF-𝜅B subunit RelB and exposed, or not, to 24 h hypoxia prior to qPCR analysis. Actin served as a house keeping gene.
		EGLN3 fold change gene expression
			Hpx Control	Nx Control	Hpx siRelB
			1	0.299083
			1	0.116757	0.894876
			1	0.438296	0.906319
			1	0.0782761	0.521727
		SAP30 fold change gene expression
			Hpx Control	Nx Control	Hpx siRelB
			1	0.750519
			1	0.747531	0.740697
			1	0.691766	0.848951
			1	0.441481	0.547501
		USP28 fold change gene expression
			Hpx Control	Nx Control	Hpx siRelB
			1	0.6374
			1	0.479683	0.736086
			1	0.726012	0.542628
			1	1.18971	0.595321
