# Supplementary material for: NF-κB is a central regulator of hypoxia-induced gene expression
Source: EMBO Rep. 2025 Nov 26;27(2):416–32. doi: 10.1038/s44319-025-00651-x (PMC12852801; doi:10.1038/s44319-025-00651-x)
Supplement: Supplementary file 11 — Source data Fig. 5 [file 44319_2025_651_MOESM11_ESM.zip › Figure 5/Figure 5 K graph.xlsx]

## Sheet: Sheet1
Experimental details: A549 cells were transfected with control siRNA or siRNA to NF-𝜅B subunit RelB and exposed, or not, to 24 h hypoxia prior to qPCR analysis. 18S served as a house keeping gene.
		SAP30 fold change gene expression
			Hpx Control	Nx Control	Hpx siRelB
			1	0.471803	0.902898
			1	0.490937	0.838706
			1	0.270606	0.692226
			1	0.316688	0.748353
		EGLN3 fold change gene expression
			Hpx Control	Nx Control	Hpx siRelB
			1	0.219604	0.667251
			1	0.149979	0.514214
			1	0.203439	0.919917
			1	0.294104	0.654815
