# Supplementary material for: NF-κB is a central regulator of hypoxia-induced gene expression
Source: EMBO Rep. 2025 Nov 26;27(2):416–32. doi: 10.1038/s44319-025-00651-x (PMC12852801; doi:10.1038/s44319-025-00651-x)
Supplement: Supplementary file 11 — Source data Fig. 5 [file 44319_2025_651_MOESM11_ESM.zip › Figure 5/Figure 5 H graph.xlsx]

## Sheet: Sheet1
Experimental details: MCF-7 cells were transfected with control siRNA or siRNA to NF-𝜅B subunits RelA, RelB or cRel and exposed, or not, to 24 h hypoxia prior to qPCR analysis. Actin served as a house keeping gene.
		GCLM fold change gene expression
			Hpx Control	Nx Control	Hpx siRelA	Hpx siRelB	Hpx sicRel
			1	1.9746	1.33515	2.31121	1.14916
			1	1.29375	1.06523	1.34655	1.17164
			1	1.29227	1.23657	1.32708	1.16369
			1	1.92526	1.3033	1.61964	1.38078
