# Supplementary material for: NF-κB is a central regulator of hypoxia-induced gene expression
Source: EMBO Rep. 2025 Nov 26;27(2):416–32. doi: 10.1038/s44319-025-00651-x (PMC12852801; doi:10.1038/s44319-025-00651-x)
Supplement: Supplementary file 11 — Source data Fig. 5 [file 44319_2025_651_MOESM11_ESM.zip › Figure 5/Figure 5 G graph.xlsx]

## Sheet: Sheet1
Experimental details: MCF-7 cells were transfected with control siRNA or siRNA to NF-𝜅B subunits RelB or cRel and exposed, or not, to 24 h hypoxia prior to qPCR analysis. Actin served as a house keeping gene.
		JUNB fold change gene expression
			Hpx Control	Nx Control	Hpx siRelB	Hpx sicRel
			1	0.869939	0.414215	0.442107
			1	0.111942	0.704527	0.704814
			1	0.332952	0.887524	0.607414
			1	0.546913	0.784206	0.547622
		KLF10 fold change gene expression
			Hpx Control	Nx Control	Hpx siRelB	Hpx sicRel
			1	0.644079	0.827073	0.85934
			1	0.315012	0.716317	0.831244
			1	0.548505	0.784444	0.651328
			1	0.768171	0.738568	0.66481
