# Supplementary material for: NF-κB is a central regulator of hypoxia-induced gene expression
Source: EMBO Rep. 2025 Nov 26;27(2):416–32. doi: 10.1038/s44319-025-00651-x (PMC12852801; doi:10.1038/s44319-025-00651-x)
Supplement: Supplementary file 11 — Source data Fig. 5 [file 44319_2025_651_MOESM11_ESM.zip › Figure 5/Figure 5 J graph.xlsx]

## Sheet: Sheet1
Experimental details: A549 cells were transfected with control siRNA or siRNA to NF-𝜅B subunits RelA, RelB or cRel and exposed, or not, to 24 h hypoxia prior to qPCR analysis. 18S served as a house keeping gene.
		JUNB fold change gene expression
			Hpx Control	Nx Control	Hpx siRelA	Hpx siRelB	Hpx sicRel
			1	0.666857	0.689859	0.840935	0.778431
			1	0.39308	0.529174	0.503322	0.439223
			1	0.458887	0.816858	0.90255	0.540328
			1	0.679989	0.561032	0.648423	1.05452
		VIM fold change gene expression
			Hpx Control	Nx Control	Hpx siRelA	Hpx siRelB	Hpx sicRel
			1	0.795129	0.760285	1.07897	1.07911
			1	0.559335	0.983639	0.736918	0.634295
			1	0.423996	0.575154	0.707781	0.605828
			1	0.501589	0.539642	0.707139	0.921572
