# Supplementary material for: NF-κB is a central regulator of hypoxia-induced gene expression
Source: EMBO Rep. 2025 Nov 26;27(2):416–32. doi: 10.1038/s44319-025-00651-x (PMC12852801; doi:10.1038/s44319-025-00651-x)
Supplement: Supplementary file 12 — Source data Fig. 6 [file 44319_2025_651_MOESM12_ESM.zip]

Archive with 82 entries (77 files):
- Figure 6/
- __MACOSX/._Figure 6
- Figure 6/.DS_Store
- __MACOSX/Figure 6/._.DS_Store
- Figure 6/Figure 6 B/
- __MACOSX/Figure 6/._Figure 6 B
- Figure 6/Figure 6 C/
- __MACOSX/Figure 6/._Figure 6 C
- Figure 6/Figure 6 A/
- __MACOSX/Figure 6/._Figure 6 A
- Figure 6/Figure 6 B/Figure 6 B graph.xlsx
- __MACOSX/Figure 6/Figure 6 B/._Figure 6 B graph.xlsx
- Figure 6/Figure 6 C/Figure 6 C RelB western blot.tif
- __MACOSX/Figure 6/Figure 6 C/._Figure 6 C RelB western blot.tif
- Figure 6/Figure 6 C/Figure 6 C SOD1 western blot.tif
- __MACOSX/Figure 6/Figure 6 C/._Figure 6 C SOD1 western blot.tif
- Figure 6/Figure 6 C/Figure 6 C Actin western blot.tif
- __MACOSX/Figure 6/Figure 6 C/._Figure 6 C Actin western blot.tif
- Figure 6/Figure 6 C/.DS_Store
- __MACOSX/Figure 6/Figure 6 C/._.DS_Store
- Figure 6/Figure 6 C/Figure 6 C western blot_biological replicates/
- __MACOSX/Figure 6/Figure 6 C/._Figure 6 C western blot_biological replicates
- Figure 6/Figure 6 C/Figure 6 C cRel western blot.tif
- __MACOSX/Figure 6/Figure 6 C/._Figure 6 C cRel western blot.tif
- Figure 6/Figure 6 C/Figure 6 C RelA western blot.tif
- __MACOSX/Figure 6/Figure 6 C/._Figure 6 C RelA western blot.tif
- Figure 6/Figure 6 C/Figure 6 C HIF1A western blot.tif
- __MACOSX/Figure 6/Figure 6 C/._Figure 6 C HIF1A western blot.tif
- Figure 6/Figure 6 A/Figure 6 A DAPI_Hpx siRelA.tif
- __MACOSX/Figure 6/Figure 6 A/._Figure 6 A DAPI_Hpx siRelA.tif
- Figure 6/Figure 6 A/Figure 6 A DAPI_Hpx siRelB.tif
- __MACOSX/Figure 6/Figure 6 A/._Figure 6 A DAPI_Hpx siRelB.tif
- Figure 6/Figure 6 A/Figure 6 A Merged_Hpx sicRel.tif
- __MACOSX/Figure 6/Figure 6 A/._Figure 6 A Merged_Hpx sicRel.tif
- Figure 6/Figure 6 A/Figure 6 A DAPI_Hpx sicRel.tif
- __MACOSX/Figure 6/Figure 6 A/._Figure 6 A DAPI_Hpx sicRel.tif
- Figure 6/Figure 6 A/Figure 6 A DAPI_Nx Cntrl.tif
- __MACOSX/Figure 6/Figure 6 A/._Figure 6 A DAPI_Nx Cntrl.tif
- Figure 6/Figure 6 A/Figure 6 A Merged_Nx Cntrl.tif
- __MACOSX/Figure 6/Figure 6 A/._Figure 6 A Merged_Nx Cntrl.tif
- Figure 6/Figure 6 A/Figure 6 A Merged_Hpx siRelA.tif
- __MACOSX/Figure 6/Figure 6 A/._Figure 6 A Merged_Hpx siRelA.tif
- Figure 6/Figure 6 A/Figure 6 A Merged_Hpx siRelB.tif
- __MACOSX/Figure 6/Figure 6 A/._Figure 6 A Merged_Hpx siRelB.tif
- Figure 6/Figure 6 A/Figure 6 A DAPI_Hpx Cntrl.tif
- __MACOSX/Figure 6/Figure 6 A/._Figure 6 A DAPI_Hpx Cntrl.tif
- Figure 6/Figure 6 A/Figure 6 A GFP_Hpx sicRel.tif
- __MACOSX/Figure 6/Figure 6 A/._Figure 6 A GFP_Hpx sicRel.tif
- Figure 6/Figure 6 A/Figure 6 A GFP_Nx Cntrl.tif
- __MACOSX/Figure 6/Figure 6 A/._Figure 6 A GFP_Nx Cntrl.tif
- Figure 6/Figure 6 A/Figure 6 A Merged_Hpx Cntrl.tif
- __MACOSX/Figure 6/Figure 6 A/._Figure 6 A Merged_Hpx Cntrl.tif
- Figure 6/Figure 6 A/Figure 6 A GFP_Hpx siRelA.tif
- __MACOSX/Figure 6/Figure 6 A/._Figure 6 A GFP_Hpx siRelA.tif
- Figure 6/Figure 6 A/Figure 6 A GFP_Hpx Cntrl.tif
- __MACOSX/Figure 6/Figure 6 A/._Figure 6 A GFP_Hpx Cntrl.tif
- Figure 6/Figure 6 A/Figure 6 A GFP_Hpx siRelB.tif
- __MACOSX/Figure 6/Figure 6 A/._Figure 6 A GFP_Hpx siRelB.tif
- Figure 6/Figure 6 C/Figure 6 C western blot_biological replicates/Figure 6 C RelA western blot_biological replicate n3.tif
- __MACOSX/Figure 6/Figure 6 C/Figure 6 C western blot_biological replicates/._Figure 6 C RelA western blot_biological replicate n3.tif
- Figure 6/Figure 6 C/Figure 6 C western blot_biological replicates/Figure 6 C RelA western blot_biological replicate n1.tif
- __MACOSX/Figure 6/Figure 6 C/Figure 6 C western blot_biological replicates/._Figure 6 C RelA western blot_biological replicate n1.tif
- Figure 6/Figure 6 C/Figure 6 C western blot_biological replicates/Figure 6 C RelB western blot_biological replicate n3.tif
- __MACOSX/Figure 6/Figure 6 C/Figure 6 C western blot_biological replicates/._Figure 6 C RelB western blot_biological replicate n3.tif
- Figure 6/Figure 6 C/Figure 6 C western blot_biological replicates/Figure 6 C RelB western blot_biological replicate n1.tif
- __MACOSX/Figure 6/Figure 6 C/Figure 6 C western blot_biological replicates/._Figure 6 C RelB western blot_biological replicate n1.tif
- Figure 6/Figure 6 C/Figure 6 C western blot_biological replicates/Figure 6 C SOD1 western blot_biological replicate n3.tif
- __MACOSX/Figure 6/Figure 6 C/Figure 6 C western blot_biological replicates/._Figure 6 C SOD1 western blot_biological replicate n3.tif
- Figure 6/Figure 6 C/Figure 6 C western blot_biological replicates/Figure 6 C SOD1 western blot_biological replicate n1.tif
- __MACOSX/Figure 6/Figure 6 C/Figure 6 C western blot_biological replicates/._Figure 6 C SOD1 western blot_biological replicate n1.tif
- Figure 6/Figure 6 C/Figure 6 C western blot_biological replicates/Figure 6 C cRel western blot_biological replicate n3.tif
- __MACOSX/Figure 6/Figure 6 C/Figure 6 C western blot_biological replicates/._Figure 6 C cRel western blot_biological replicate n3.tif
- Figure 6/Figure 6 C/Figure 6 C western blot_biological replicates/Figure 6 C cRel western blot_biological replicate n1.tif
- __MACOSX/Figure 6/Figure 6 C/Figure 6 C western blot_biological replicates/._Figure 6 C cRel western blot_biological replicate n1.tif
- Figure 6/Figure 6 C/Figure 6 C western blot_biological replicates/Figure 6 C HIF1A western blot_biological replicate n3.tif
- __MACOSX/Figure 6/Figure 6 C/Figure 6 C western blot_biological replicates/._Figure 6 C HIF1A western blot_biological replicate n3.tif
- Figure 6/Figure 6 C/Figure 6 C western blot_biological replicates/Figure 6 C Actin western blot_biological replicate n1.tif
- __MACOSX/Figure 6/Figure 6 C/Figure 6 C western blot_biological replicates/._Figure 6 C Actin western blot_biological replicate n1.tif
- Figure 6/Figure 6 C/Figure 6 C western blot_biological replicates/Figure 6 C Actin western blot_biological replicate n3.tif
- __MACOSX/Figure 6/Figure 6 C/Figure 6 C western blot_biological replicates/._Figure 6 C Actin western blot_biological replicate n3.tif
- Figure 6/Figure 6 C/Figure 6 C western blot_biological replicates/Figure 6 C HIF1A western blot_biological replicate n1.tif
- __MACOSX/Figure 6/Figure 6 C/Figure 6 C western blot_biological replicates/._Figure 6 C HIF1A western blot_biological replicate n1.tif
