# Supplementary material for: NF-κB is a central regulator of hypoxia-induced gene expression
Source: EMBO Rep. 2025 Nov 26;27(2):416–32. doi: 10.1038/s44319-025-00651-x (PMC12852801; doi:10.1038/s44319-025-00651-x)
Supplement: Supplementary file 12 — Source data Fig. 6 [file 44319_2025_651_MOESM12_ESM.zip › Figure 6/Figure 6 B/Figure 6 B graph.xlsx]

## Sheet: Sheet1
Experiment details: The ROS fluorescence measurement quantification was analysed using OMERO software, following HeLa cells cultured at 21% oxygen (Nx) or 24 h 1% oxygen (Hpx), transfected with control siRNA or RelA, RelB or cRel siRNAs. Representative images from 3 independent experiments were analysed for each condition.
Conditions	ROS fluorescence intensity
Hpx Cntrl 01	151.709
Hpx Cntrl 02	179.517
Hpx Cntrl 03	168.761
Hpx Cntrl 04	206.253
Hpx Cntrl 05	154.422
Hpx Cntrl 06	116.105
Hpx Cntrl 07	114.332
Hpx Cntrl 08	107.513
Hpx Cntrl 09	140.303
Hpx Cntrl 10	200.208
Hpx Cntrl 11	127.126
Hpx Cntrl 12	163.672
Hpx Cntrl 13	81.5287
Hpx Cntrl 14	143.828
Hpx Cntrl 15	128.763
Hpx Cntrl 16	107.887
Hpx Cntrl 17	68.3311
Hpx Cntrl 18	141.795
Hpx Cntrl 19	96.1809
Hpx Cntrl 20	116.714
Hpx Cntrl 21	142.413
Hpx Cntrl 22	150.077
Hpx Cntrl 23	113.229
Hpx Cntrl 24	78.7319
Hpx Cntrl 25	110.49
Hpx Cntrl 26	93.0143
Hpx Cntrl 27	84.8329
Hpx Cntrl 28	127.4
Hpx Cntrl 29	99.1521
Hpx Cntrl 30	56.3428
Hpx Cntrl 31	90.2852
Hpx Cntrl 32	125.574
Hpx Cntrl 33	65.948
Hpx Cntrl 34	21.4436
Hpx Cntrl 35	44.9137
Hpx Cntrl 36	58.7097
Hpx Cntrl 37	22.4945
Hpx Cntrl 38	116.707
Hpx Cntrl 39	192.064
Hpx Cntrl 40	104.171
Hpx Cntrl 41	120.118
Hpx Cntrl 42	122.832
Hpx Cntrl 43	92.8927
Hpx Cntrl 44	59.2292
Hpx Cntrl 45	88.0633
Hpx Cntrl 46	48.3385
Hpx Cntrl 47	140.075
Hpx Cntrl 48	114.535
Hpx Cntrl 49	158.366
Hpx Cntrl 50	136.61
Hpx Cntrl 51	93.3654
Hpx Cntrl 52	135.177
Hpx Cntrl 53	91.6842
Hpx Cntrl 54	139.098
Hpx Cntrl 55	153.182
Hpx Cntrl 56	124.162
Hpx Cntrl 57	92.4153
Hpx Cntrl 58	93.7347
Hpx Cntrl 59	87.9017
Hpx Cntrl 60	91.812
Hpx Cntrl 61	89.02
Hpx Cntrl 62	100.54
Hpx Cntrl 63	73.7473
Hpx Cntrl 64	104.064
Hpx Cntrl 65	85.011
Hpx Cntrl 66	76.8757
Hpx Cntrl 67	109.66
Hpx Cntrl 68	116.773
Hpx Cntrl 69	89.2737
Hpx Cntrl 70	97.4401
Hpx Cntrl 71	67.997
Hpx Cntrl 72	73.7022
Hpx Cntrl 73	59.5778
Hpx Cntrl 74	90.6589
Hpx Cntrl 75	103.624
Hpx Cntrl 76	74.9501
Hpx Cntrl 77	91.9078
Hpx Cntrl 78	87.7147
Hpx Cntrl 79	128.21
Hpx Cntrl 80	151.912
Hpx Cntrl 81	95.6574
Hpx Cntrl 82	73.6223
Hpx Cntrl 83	50.0977
Hpx Cntrl 84	66.421
Hpx Cntrl 85	45.0081
Hpx Cntrl 86	193.69
Hpx Cntrl 87	232.833
Hpx Cntrl 88	226.766
Hpx Cntrl 89	289.681
Hpx Cntrl 90	165.381
Hpx Cntrl 91	116.987
Hpx Cntrl 92	112.49
Hpx Cntrl 93	101.814
Hpx Cntrl 94	133.322
Hpx Cntrl 95	111.517
Hpx Cntrl 96	116.169
Hpx Cntrl 97	137.995
Hpx Cntrl 98	87.1027
Hpx Cntrl 99	12.0864
Hpx Cntrl 100	15.6228
Hpx Cntrl 101	8.69172
Hpx Cntrl 102	9.55699
Hpx Cntrl 103	6.80022
Hpx Cntrl 104	7.15023
Hpx Cntrl 105	7.37493
Hpx Cntrl 106	6.96799
Nx Cntrl 01	37.6468
Nx Cntrl 02	24.6867
Nx Cntrl 03	25.25
Nx Cntrl 04	26.9948
Nx Cntrl 05	32.1049
Nx Cntrl 06	22.2662
Nx Cntrl 07	28.5362
Nx Cntrl 08	1.58517
Nx Cntrl 09	0.123719
Nx Cntrl 10	0.717975
Nx Cntrl 11	12.7894
Nx Cntrl 12	11.8002
Nx Cntrl 13	18.9362
Nx Cntrl 14	17.7981
Nx Cntrl 15	1.22995
Nx Cntrl 16	6.8338
Nx Cntrl 17	11.0637
Nx Cntrl 18	8.69741
Nx Cntrl 19	20.6605
Nx Cntrl 20	36.3539
Nx Cntrl 21	11.7666
Nx Cntrl 22	20.9407
Nx Cntrl 23	18.4669
Nx Cntrl 24	22.6495
Nx Cntrl 25	39.8771
Nx Cntrl 26	91.4567
Nx Cntrl 27	92.3166
Nx Cntrl 28	52.3681
Nx Cntrl 29	77.8023
Nx Cntrl 30	81.2305
Nx Cntrl 31	82.1373
Nx Cntrl 32	45.0428
Nx Cntrl 33	49.9239
Nx Cntrl 34	46.9477
Nx Cntrl 35	41.1589
Nx Cntrl 36	17.3542
Nx Cntrl 37	10.1802
Nx Cntrl 38	63.1385
Nx Cntrl 39	88.5153
Nx Cntrl 40	115.231
Nx Cntrl 41	95.3689
Nx Cntrl 42	47.3527
Nx Cntrl 43	93.9292
Nx Cntrl 44	106.481
Nx Cntrl 45	86.2881
Nx Cntrl 46	125.385
Nx Cntrl 47	68.8146
Nx Cntrl 48	54.023
Nx Cntrl 49	90.626
Nx Cntrl 50	103.357
Nx Cntrl 51	89.7154
Nx Cntrl 52	157.037
Nx Cntrl 53	99.0038
Nx Cntrl 54	121.817
Nx Cntrl 55	103.507
Nx Cntrl 56	45.1847
Nx Cntrl 57	82.1232
Nx Cntrl 58	56.6205
Nx Cntrl 59	79.5981
Nx Cntrl 60	123.041
Nx Cntrl 61	116.526
Nx Cntrl 62	117.1
Nx Cntrl 63	93.2498
Nx Cntrl 64	52.8032
Nx Cntrl 65	57.9624
Nx Cntrl 66	44.2207
Nx Cntrl 67	36.6108
Nx Cntrl 68	50.9127
Nx Cntrl 69	34.5282
Nx Cntrl 70	49.2153
Nx Cntrl 71	54.4101
Nx Cntrl 72	78.5866
Nx Cntrl 73	65.7098
Nx Cntrl 74	63.6323
Nx Cntrl 75	71.3116
Nx Cntrl 76	52.6733
Nx Cntrl 77	66.0303
Nx Cntrl 78	78.4029
Nx Cntrl 79	86.0821
Nx Cntrl 80	67.4439
Nx Cntrl 81	80.8009
Nx Cntrl 82	14.7705
Nx Cntrl 83	65.076
Nx Cntrl 84	65.2056
Nx Cntrl 85	42.6586
Nx Cntrl 86	35.9956
Nx Cntrl 87	56.6483
Nx Cntrl 88	12.1901
Nx Cntrl 89	9.86445
Nx Cntrl 90	8.3249
Nx Cntrl 91	9.27031
Nx Cntrl 92	5.48964
Nx Cntrl 93	6.50101
Nx Cntrl 94	4.57153
Nx Cntrl 95	6.6682
Hpx siRelA 01	7.37359
Hpx siRelA 02	14.5719
Hpx siRelA 03	5.16113
Hpx siRelA 04	78.8973
Hpx siRelA 05	26.3985
Hpx siRelA 06	28.8413
Hpx siRelA 07	8.80896
Hpx siRelA 08	102.545
Hpx siRelA 09	40.1707
Hpx siRelA 10	19.3004
Hpx siRelA 11	44.0396
Hpx siRelA 12	34.0462
Hpx siRelA 13	13.5033
Hpx siRelA 14	49.1665
Hpx siRelA 15	56.2663
Hpx siRelA 16	45.1475
Hpx siRelA 17	24.7023
Hpx siRelA 18	49.5385
Hpx siRelA 19	51.651
Hpx siRelA 20	60.0654
Hpx siRelA 21	13.4068
Hpx siRelA 22	48.6519
Hpx siRelA 23	64.0817
Hpx siRelA 24	30.1819
Hpx siRelA 25	45.4341
Hpx siRelA 26	44.7923
Hpx siRelA 27	37.2973
Hpx siRelA 28	33.1325
Hpx siRelA 29	66.2115
Hpx siRelA 30	58.3618
Hpx siRelA 31	48.908
Hpx siRelA 32	42.8908
Hpx siRelA 33	50.4219
Hpx siRelA 34	50.7255
Hpx siRelA 35	32.2651
Hpx siRelA 36	39.8658
Hpx siRelA 37	42.5093
Hpx siRelA 38	85.7403
Hpx siRelA 39	84.8879
Hpx siRelA 40	74.5103
Hpx siRelA 41	83.5789
Hpx siRelA 42	92.8617
Hpx siRelA 43	50.0272
Hpx siRelA 44	48.4381
Hpx siRelA 45	96.1329
Hpx siRelA 46	86.9027
Hpx siRelA 47	61.8708
Hpx siRelA 48	55.5961
Hpx siRelA 49	38.1686
Hpx siRelA 50	30.2776
Hpx siRelA 51	21.4487
Hpx siRelA 52	11.1585
Hpx siRelA 53	55.5275
Hpx siRelA 54	70.1302
Hpx siRelA 55	47.4984
Hpx siRelA 56	67.9961
Hpx siRelA 57	82.1834
Hpx siRelA 58	53.9723
Hpx siRelA 59	35.0393
Hpx siRelA 60	62.0418
Hpx siRelA 61	58.8852
Hpx siRelA 62	47.5247
Hpx siRelA 63	43.9922
Hpx siRelA 64	54.3942
Hpx siRelA 65	32.8562
Hpx siRelA 66	77.386
Hpx siRelA 67	40.1731
Hpx siRelA 68	43.1464
Hpx siRelA 69	22.1558
Hpx siRelA 70	25.6993
Hpx siRelA 71	21.1492
Hpx siRelA 72	20.7096
Hpx siRelA 73	21.2936
Hpx siRelA 74	18.7778
Hpx siRelA 75	18.6915
Hpx siRelA 76	20.2778
Hpx siRelA 77	20.3701
Hpx siRelA 78	21.2132
Hpx siRelA 79	20.8327
Hpx siRelA 80	20.3014
Hpx siRelA 81	20.4005
Hpx siRelA 82	20.9111
Hpx siRelA 83	17.4681
Hpx siRelA 84	19.8503
Hpx siRelA 85	15.4495
Hpx siRelA 86	26.535
Hpx siRelA 87	23.2667
Hpx siRelB 01	22.4447
Hpx siRelB 02	58.0279
Hpx siRelB 03	12.0963
Hpx siRelB 04	48.5413
Hpx siRelB 05	7.97798
Hpx siRelB 06	101.267
Hpx siRelB 07	101.45
Hpx siRelB 08	87.6828
Hpx siRelB 09	74.6416
Hpx siRelB 10	104.302
Hpx siRelB 11	44.8019
Hpx siRelB 12	73.7394
Hpx siRelB 13	106.767
Hpx siRelB 14	82.3797
Hpx siRelB 15	94.5586
Hpx siRelB 16	81.6962
Hpx siRelB 17	93.6633
Hpx siRelB 18	97.3045
Hpx siRelB 19	112.444
Hpx siRelB 20	54.8483
Hpx siRelB 21	126.737
Hpx siRelB 22	62.2257
Hpx siRelB 23	93.3704
Hpx siRelB 24	75.0806
Hpx siRelB 25	47.6129
Hpx siRelB 26	67.3981
Hpx siRelB 27	72.0105
Hpx siRelB 28	28.3061
Hpx siRelB 29	90.2629
Hpx siRelB 30	87.6474
Hpx siRelB 31	52.883
Hpx siRelB 32	31.0471
Hpx siRelB 33	22.4482
Hpx siRelB 34	41.0674
Hpx siRelB 35	56.4949
Hpx siRelB 36	68.7596
Hpx siRelB 37	221.379
Hpx siRelB 38	116.364
Hpx siRelB 39	152.95
Hpx siRelB 40	122.325
Hpx siRelB 41	104.215
Hpx siRelB 42	115.909
Hpx siRelB 43	164.628
Hpx siRelB 44	98.8365
Hpx siRelB 45	116.601
Hpx siRelB 46	97.7051
Hpx siRelB 47	132.714
Hpx siRelB 48	98.1158
Hpx siRelB 49	80.0041
Hpx siRelB 50	101.895
Hpx siRelB 51	59.2884
Hpx siRelB 52	89.3508
Hpx siRelB 53	92.4566
Hpx siRelB 54	77.2018
Hpx siRelB 55	88.3086
Hpx siRelB 56	92.1315
Hpx siRelB 57	96.5586
Hpx siRelB 58	91.5686
Hpx siRelB 59	64.9908
Hpx siRelB 60	54.038
Hpx siRelB 61	80.9053
Hpx siRelB 62	60.4142
Hpx siRelB 63	88.2654
Hpx siRelB 64	250.949
Hpx siRelB 65	230.012
Hpx siRelB 66	244.216
Hpx siRelB 67	288.931
Hpx siRelB 68	207.273
Hpx siRelB 69	224.752
Hpx siRelB 70	292.005
Hpx siRelB 71	184.098
Hpx siRelB 72	31.1735
Hpx siRelB 73	30.1683
Hpx siRelB 74	28.9182
Hpx siRelB 75	26.6597
Hpx siRelB 76	25.0146
Hpx siRelB 77	23.811
Hpx siRelB 78	26.8471
Hpx siRelB 79	25.252
Hpx siRelB 80	33.0589
Hpx siRelB 81	31.5448
Hpx siRelB 82	32.1543
Hpx siRelB 83	31.3103
Hpx siRelB 84	27.8035
Hpx siRelB 85	27.4942
Hpx siRelB 86	29.3778
Hpx siRelB 87	27.2481
Hpx sicRel 01	52.8885
Hpx sicRel 02	54.6751
Hpx sicRel 03	227.042
Hpx sicRel 04	108.349
Hpx sicRel 05	61.178
Hpx sicRel 06	29.4054
Hpx sicRel 07	19.2022
Hpx sicRel 08	56.0012
Hpx sicRel 09	53.8493
Hpx sicRel 10	90.094
Hpx sicRel 11	57.7173
Hpx sicRel 12	41.3398
Hpx sicRel 13	27.3022
Hpx sicRel 14	69.4903
Hpx sicRel 15	51.1675
Hpx sicRel 16	32.3439
Hpx sicRel 17	89.9474
Hpx sicRel 18	39.9505
Hpx sicRel 19	52.3458
Hpx sicRel 20	75.7464
Hpx sicRel 21	88.3863
Hpx sicRel 22	6.8819
Hpx sicRel 23	20.6871
Hpx sicRel 24	17.2752
Hpx sicRel 25	80.6992
Hpx sicRel 26	66.1392
Hpx sicRel 27	52.788
Hpx sicRel 28	58.8934
Hpx sicRel 29	48.3263
Hpx sicRel 30	30.6519
Hpx sicRel 31	55.3522
Hpx sicRel 32	89.4081
Hpx sicRel 33	101.647
Hpx sicRel 34	114.525
Hpx sicRel 35	70.1904
Hpx sicRel 36	132.527
Hpx sicRel 37	144.468
Hpx sicRel 38	126.773
Hpx sicRel 39	87.1095
Hpx sicRel 40	119.498
Hpx sicRel 41	131.925
Hpx sicRel 42	87.6113
Hpx sicRel 43	66.5376
Hpx sicRel 44	107.593
Hpx sicRel 45	137.95
Hpx sicRel 46	143.09
Hpx sicRel 47	221.515
Hpx sicRel 48	111.354
Hpx sicRel 49	106.217
Hpx sicRel 50	157.732
Hpx sicRel 51	170.223
Hpx sicRel 52	199.146
Hpx sicRel 53	108.165
Hpx sicRel 54	130.487
Hpx sicRel 55	124.453
Hpx sicRel 56	114.074
Hpx sicRel 57	108.962
Hpx sicRel 58	152.194
Hpx sicRel 59	115.291
Hpx sicRel 60	139.996
Hpx sicRel 61	85.1388
Hpx sicRel 62	63.0342
Hpx sicRel 63	26.5081
Hpx sicRel 64	28.389
Hpx sicRel 65	35.1639
Hpx sicRel 66	28.0932
Hpx sicRel 67	24.3361
Hpx sicRel 68	24.1266
Hpx sicRel 69	26.3772
Hpx sicRel 70	23.8751
Hpx sicRel 71	25.7929
Hpx sicRel 72	23.3331
Hpx sicRel 73	25.0969
Hpx sicRel 74	28.1406
Hpx sicRel 75	31.8972
Hpx sicRel 76	27.8802
Hpx sicRel 77	25.4965
Hpx sicRel 78	26.3881
Hpx sicRel 79	28.4034
Hpx sicRel 80	22.5033
Hpx sicRel 81	21.9204
Hpx sicRel 82	25.0622
Hpx sicRel 83	28.9639
Hpx sicRel 84	24.5176
Hpx sicRel 85	26.4184
