# Supplementary material for: NF-κB is a central regulator of hypoxia-induced gene expression
Source: EMBO Rep. 2025 Nov 26;27(2):416–32. doi: 10.1038/s44319-025-00651-x (PMC12852801; doi:10.1038/s44319-025-00651-x)
Supplement: Supplementary file 13 — Source data Fig. 7 [file 44319_2025_651_MOESM13_ESM.zip]

Archive with 130 entries (123 files):
- Figure 7/
- __MACOSX/._Figure 7
- Figure 7/Figure 7 A/
- __MACOSX/Figure 7/._Figure 7 A
- Figure 7/.DS_Store
- __MACOSX/Figure 7/._.DS_Store
- Figure 7/Figure 7 B/
- __MACOSX/Figure 7/._Figure 7 B
- Figure 7/Figure 7 D/
- __MACOSX/Figure 7/._Figure 7 D
- Figure 7/Figure 7 C/
- __MACOSX/Figure 7/._Figure 7 C
- Figure 7/Figure 7 A/Figure 7 A Actin western blot.tif
- __MACOSX/Figure 7/Figure 7 A/._Figure 7 A Actin western blot.tif
- Figure 7/Figure 7 A/Figure 7 A ATP5A_UQCRC2 western blot.tif
- __MACOSX/Figure 7/Figure 7 A/._Figure 7 A ATP5A_UQCRC2 western blot.tif
- Figure 7/Figure 7 A/Figure 7 A cRel western blot.tif
- __MACOSX/Figure 7/Figure 7 A/._Figure 7 A cRel western blot.tif
- Figure 7/Figure 7 A/Figure 7 A COX II_NDUFB8 western blot.tif
- __MACOSX/Figure 7/Figure 7 A/._Figure 7 A COX II_NDUFB8 western blot.tif
- Figure 7/Figure 7 A/Figure 7 A RelA western blot.tif
- __MACOSX/Figure 7/Figure 7 A/._Figure 7 A RelA western blot.tif
- Figure 7/Figure 7 A/Figure 7 A RelB western blot.tif
- __MACOSX/Figure 7/Figure 7 A/._Figure 7 A RelB western blot.tif
- Figure 7/Figure 7 A/Figure 7 A HIF1A western blot.tif
- __MACOSX/Figure 7/Figure 7 A/._Figure 7 A HIF1A western blot.tif
- Figure 7/Figure 7 A/Figure 7 A western blot_biological replicates/
- __MACOSX/Figure 7/Figure 7 A/._Figure 7 A western blot_biological replicates
- Figure 7/Figure 7 B/Figure 7 B western blot_biological replicates/
- __MACOSX/Figure 7/Figure 7 B/._Figure 7 B western blot_biological replicates
- Figure 7/Figure 7 B/Figure 7 B Actin western blot.tif
- __MACOSX/Figure 7/Figure 7 B/._Figure 7 B Actin western blot.tif
- Figure 7/Figure 7 B/Figure 7 B RelB western blot.tif
- __MACOSX/Figure 7/Figure 7 B/._Figure 7 B RelB western blot.tif
- Figure 7/Figure 7 B/Figure 7 B cRel western blot.tif
- __MACOSX/Figure 7/Figure 7 B/._Figure 7 B cRel western blot.tif
- Figure 7/Figure 7 B/Figure 7 B IDH1 western blot.tif
- __MACOSX/Figure 7/Figure 7 B/._Figure 7 B IDH1 western blot.tif
- Figure 7/Figure 7 B/Figure 7 B RelA western blot.tif
- __MACOSX/Figure 7/Figure 7 B/._Figure 7 B RelA western blot.tif
- Figure 7/Figure 7 B/Figure 7 B HIF1A western blot.tif
- __MACOSX/Figure 7/Figure 7 B/._Figure 7 B HIF1A western blot.tif
- Figure 7/Figure 7 D/Figure 7 D H3 western blot.tif
- __MACOSX/Figure 7/Figure 7 D/._Figure 7 D H3 western blot.tif
- Figure 7/Figure 7 D/Figure 7 D Actin western blot.tif
- __MACOSX/Figure 7/Figure 7 D/._Figure 7 D Actin western blot.tif
- Figure 7/Figure 7 D/Figure 7 D OxPhos western blot.tif
- __MACOSX/Figure 7/Figure 7 D/._Figure 7 D OxPhos western blot.tif
- Figure 7/Figure 7 D/Figure 7 D AcH3 K9_K14 western blot.tif
- __MACOSX/Figure 7/Figure 7 D/._Figure 7 D AcH3 K9_K14 western blot.tif
- Figure 7/Figure 7 D/Figure 7 D HIF1A western blot.tif
- __MACOSX/Figure 7/Figure 7 D/._Figure 7 D HIF1A western blot.tif
- Figure 7/Figure 7 C/Figure 7 C OxPhos western blot.tif
- __MACOSX/Figure 7/Figure 7 C/._Figure 7 C OxPhos western blot.tif
- Figure 7/Figure 7 C/Figure 7 C Actin western blot.tif
- __MACOSX/Figure 7/Figure 7 C/._Figure 7 C Actin western blot.tif
- Figure 7/Figure 7 C/Figure 7 C IKKA western blot.tif
- __MACOSX/Figure 7/Figure 7 C/._Figure 7 C IKKA western blot.tif
- Figure 7/Figure 7 C/Figure 7 C IKKB western blot.tif
- __MACOSX/Figure 7/Figure 7 C/._Figure 7 C IKKB western blot.tif
- Figure 7/Figure 7 C/Figure 7 C HIF1A western blot.tif
- __MACOSX/Figure 7/Figure 7 C/._Figure 7 C HIF1A western blot.tif
- Figure 7/Figure 7 C/Figure 7 C SOD1 western blot.tif
- __MACOSX/Figure 7/Figure 7 C/._Figure 7 C SOD1 western blot.tif
- Figure 7/Figure 7 A/Figure 7 A western blot_biological replicates/Figure 7 A Actin western blot_biological replicate n1.tif
- __MACOSX/Figure 7/Figure 7 A/Figure 7 A western blot_biological replicates/._Figure 7 A Actin western blot_biological replicate n1.tif
- Figure 7/Figure 7 A/Figure 7 A western blot_biological replicates/Figure 7 A RelB western blot_biological replicate n4.tif
- __MACOSX/Figure 7/Figure 7 A/Figure 7 A western blot_biological replicates/._Figure 7 A RelB western blot_biological replicate n4.tif
- Figure 7/Figure 7 A/Figure 7 A western blot_biological replicates/Figure 7 A HIF1A western blot_biological replicate n3.tif
- __MACOSX/Figure 7/Figure 7 A/Figure 7 A western blot_biological replicates/._Figure 7 A HIF1A western blot_biological replicate n3.tif
- Figure 7/Figure 7 A/Figure 7 A western blot_biological replicates/Figure 7 A ATP5A_UQCRC2 western blot_biological replicate n3.tif
- __MACOSX/Figure 7/Figure 7 A/Figure 7 A western blot_biological replicates/._Figure 7 A ATP5A_UQCRC2 western blot_biological replicate n3.tif
- Figure 7/Figure 7 A/Figure 7 A western blot_biological replicates/Figure 7 A ATP5A_UQCRC2 western blot_biological replicate n1.tif
- __MACOSX/Figure 7/Figure 7 A/Figure 7 A western blot_biological replicates/._Figure 7 A ATP5A_UQCRC2 western blot_biological replicate n1.tif
- Figure 7/Figure 7 A/Figure 7 A western blot_biological replicates/Figure 7 A HIF1A western blot_biological replicate n1.tif
- __MACOSX/Figure 7/Figure 7 A/Figure 7 A western blot_biological replicates/._Figure 7 A HIF1A western blot_biological replicate n1.tif
- Figure 7/Figure 7 A/Figure 7 A western blot_biological replicates/Figure 7 A Actin western blot_biological replicate n3.tif
- __MACOSX/Figure 7/Figure 7 A/Figure 7 A western blot_biological replicates/._Figure 7 A Actin western blot_biological replicate n3.tif
- Figure 7/Figure 7 A/Figure 7 A western blot_biological replicates/Figure 7 A ATP5A_UQCRC2 western blot_biological replicate n4.tif
- __MACOSX/Figure 7/Figure 7 A/Figure 7 A western blot_biological replicates/._Figure 7 A ATP5A_UQCRC2 western blot_biological replicate n4.tif
- Figure 7/Figure 7 A/Figure 7 A western blot_biological replicates/Figure 7 A HIF1A western blot_biological replicate n4.tif
- __MACOSX/Figure 7/Figure 7 A/Figure 7 A western blot_biological replicates/._Figure 7 A HIF1A western blot_biological replicate n4.tif
- Figure 7/Figure 7 A/Figure 7 A western blot_biological replicates/Figure 7 A RelB western blot_biological replicate n3.tif
- __MACOSX/Figure 7/Figure 7 A/Figure 7 A western blot_biological replicates/._Figure 7 A RelB western blot_biological replicate n3.tif
- Figure 7/Figure 7 A/Figure 7 A western blot_biological replicates/Figure 7 A Actin western blot_biological replicate n4.tif
- __MACOSX/Figure 7/Figure 7 A/Figure 7 A western blot_biological replicates/._Figure 7 A Actin western blot_biological replicate n4.tif
- Figure 7/Figure 7 A/Figure 7 A western blot_biological replicates/Figure 7 A RelB western blot_biological replicate n1.tif
- __MACOSX/Figure 7/Figure 7 A/Figure 7 A western blot_biological replicates/._Figure 7 A RelB western blot_biological replicate n1.tif
- Figure 7/Figure 7 A/Figure 7 A western blot_biological replicates/Figure 7 A RelA western blot_biological replicate n3.tif
- __MACOSX/Figure 7/Figure 7 A/Figure 7 A western blot_biological replicates/._Figure 7 A RelA western blot_biological replicate n3.tif
- Figure 7/Figure 7 A/Figure 7 A western blot_biological replicates/Figure 7 A RelA western blot_biological replicate n1.tif
- __MACOSX/Figure 7/Figure 7 A/Figure 7 A western blot_biological replicates/._Figure 7 A RelA western blot_biological replicate n1.tif
- Figure 7/Figure 7 A/Figure 7 A western blot_biological replicates/Figure 7 A RelA western blot_biological replicate n4.tif
- __MACOSX/Figure 7/Figure 7 A/Figure 7 A western blot_biological replicates/._Figure 7 A RelA western blot_biological replicate n4.tif
- Figure 7/Figure 7 A/Figure 7 A western blot_biological replicates/Figure 7 A cRel western blot_biological replicate n3.tif
- __MACOSX/Figure 7/Figure 7 A/Figure 7 A western blot_biological replicates/._Figure 7 A cRel western blot_biological replicate n3.tif
- Figure 7/Figure 7 A/Figure 7 A western blot_biological replicates/Figure 7 A COX II_NDUFB8 western blot_biological replicate n4.tif
- __MACOSX/Figure 7/Figure 7 A/Figure 7 A western blot_biological replicates/._Figure 7 A COX II_NDUFB8 western blot_biological replicate n4.tif
- Figure 7/Figure 7 A/Figure 7 A western blot_biological replicates/Figure 7 A cRel western blot_biological replicate n1.tif
- __MACOSX/Figure 7/Figure 7 A/Figure 7 A western blot_biological replicates/._Figure 7 A cRel western blot_biological replicate n1.tif
- Figure 7/Figure 7 A/Figure 7 A western blot_biological replicates/Figure 7 A COX II_NDUFB8 western blot_biological replicate n3.tif
- __MACOSX/Figure 7/Figure 7 A/Figure 7 A western blot_biological replicates/._Figure 7 A COX II_NDUFB8 western blot_biological replicate n3.tif
- Figure 7/Figure 7 A/Figure 7 A western blot_biological replicates/Figure 7 A cRel western blot_biological replicate n4.tif
- __MACOSX/Figure 7/Figure 7 A/Figure 7 A western blot_biological replicates/._Figure 7 A cRel western blot_biological replicate n4.tif
- Figure 7/Figure 7 A/Figure 7 A western blot_biological replicates/Figure 7 A COX II_NDUFB8 western blot_biological replicate n1.tif
- __MACOSX/Figure 7/Figure 7 A/Figure 7 A western blot_biological replicates/._Figure 7 A COX II_NDUFB8 western blot_biological replicate n1.tif
- Figure 7/Figure 7 B/Figure 7 B western blot_biological replicates/Figure 7 B RelA western blot_biological replicate n2.tif
- __MACOSX/Figure 7/Figure 7 B/Figure 7 B western blot_biological replicates/._Figure 7 B RelA western blot_biological replicate n2.tif
- Figure 7/Figure 7 B/Figure 7 B western blot_biological replicates/Figure 7 B IDH1 western blot_biological replicate n3.tif
- __MACOSX/Figure 7/Figure 7 B/Figure 7 B western blot_biological replicates/._Figure 7 B IDH1 western blot_biological replicate n3.tif
- Figure 7/Figure 7 B/Figure 7 B western blot_biological replicates/Figure 7 B IDH1 western blot_biological replicate n2.tif
- __MACOSX/Figure 7/Figure 7 B/Figure 7 B western blot_biological replicates/._Figure 7 B IDH1 western blot_biological replicate n2.tif
- Figure 7/Figure 7 B/Figure 7 B western blot_biological replicates/Figure 7 B RelA western blot_biological replicate n3.tif
- __MACOSX/Figure 7/Figure 7 B/Figure 7 B western blot_biological replicates/._Figure 7 B RelA western blot_biological replicate n3.tif
- Figure 7/Figure 7 B/Figure 7 B western blot_biological replicates/Figure 7 B RelB western blot_biological replicate n2.tif
- __MACOSX/Figure 7/Figure 7 B/Figure 7 B western blot_biological replicates/._Figure 7 B RelB western blot_biological replicate n2.tif
- Figure 7/Figure 7 B/Figure 7 B western blot_biological replicates/Figure 7 B RelB western blot_biological replicate n3.tif
- __MACOSX/Figure 7/Figure 7 B/Figure 7 B western blot_biological replicates/._Figure 7 B RelB western blot_biological replicate n3.tif
- Figure 7/Figure 7 B/Figure 7 B western blot_biological replicates/Figure 7 B HIF1A western blot_biological replicate n3.tif
- __MACOSX/Figure 7/Figure 7 B/Figure 7 B western blot_biological replicates/._Figure 7 B HIF1A western blot_biological replicate n3.tif
- Figure 7/Figure 7 B/Figure 7 B western blot_biological replicates/Figure 7 B HIF1A western blot_biological replicate n2.tif
- __MACOSX/Figure 7/Figure 7 B/Figure 7 B western blot_biological replicates/._Figure 7 B HIF1A western blot_biological replicate n2.tif
- Figure 7/Figure 7 B/Figure 7 B western blot_biological replicates/Figure 7 B Actin western blot_biological replicate n2.tif
- __MACOSX/Figure 7/Figure 7 B/Figure 7 B western blot_biological replicates/._Figure 7 B Actin western blot_biological replicate n2.tif
- Figure 7/Figure 7 B/Figure 7 B western blot_biological replicates/Figure 7 B Actin western blot_biological replicate n3.tif
- __MACOSX/Figure 7/Figure 7 B/Figure 7 B western blot_biological replicates/._Figure 7 B Actin western blot_biological replicate n3.tif
- Figure 7/Figure 7 B/Figure 7 B western blot_biological replicates/Figure 7 B cRel western blot_biological replicate n2.tif
- __MACOSX/Figure 7/Figure 7 B/Figure 7 B western blot_biological replicates/._Figure 7 B cRel western blot_biological replicate n2.tif
- Figure 7/Figure 7 B/Figure 7 B western blot_biological replicates/Figure 7 B cRel western blot_biological replicate n3.tif
- __MACOSX/Figure 7/Figure 7 B/Figure 7 B western blot_biological replicates/._Figure 7 B cRel western blot_biological replicate n3.tif
